# Supplementary material for: A transcriptomic and proteomic map of primary human cell types
Source: Nucleic Acids Res. 2026 Jan 14;54(2):gkaf1498. doi: 10.1093/nar/gkaf1498 (PMC12802902; doi:10.1093/nar/gkaf1498)
Supplement: gkaf1498_Supplemental_Files [file gkaf1498_supplemental_files.zip]

Archive with 8 entries (8 files):
- Supplemenatry Figures.pdf
- Table S1.xlsx
- Table S2.xlsx
- Table S3.xlsx
- Table S4.xlsx
- Table S5.xlsx
- Table S6.xlsx
- Table S7.xlsx
