# Supplementary material for: A transcriptomic and proteomic map of primary human cell types
Source: Nucleic Acids Res. 2026 Jan 14;54(2):gkaf1498. doi: 10.1093/nar/gkaf1498 (PMC12802902; doi:10.1093/nar/gkaf1498)
Supplement: gkaf1498_Supplemental_Files [file gkaf1498_supplemental_files.zip › Table S1.xlsx]

## Sheet: Sheet1
Table S1. Types of primary cells analyzed in the study
Mun et al., 2025. A transcriptomic and proteomic map of primary human cell types
Sample ID	Cell type	Abbreviation	Cell type cluster	Cell culture medium (catalog number)
JH01_NHA	Astrocytes	NHA	Others	AGM Bulletkit (CG-3186)
JH02_NHBE	Bronchial epithelial cells	NHBE	Epithelial	BEGM Bulletkit (CG-3170)
JH03_NHAC-Kn	Articular chondrocytes	NHAC-Kn	Others	CDM Bulletkit (CG-3225)
JH04_HUVEC	Umbilical vein endothelial cells	HUVEC	Endothelial	EGM 2MV Bulletkit (CG-3202)
JH05_HMVEC-L	Lung microvascular endothelial cells	HMVEC-L	Endothelial	EGM 2MV Bulletkit (CG-3202)
JH06_NHDF-Ad	Dermal fibroblast adult	NHDF-Ad	Mesenchymal	FGM 2 Bulletkit (CG-3132)
JH07_NHDF-Neo	Dermal fibroblast neonatal	NHDF-Neo	Mesenchymal	FGM 2 Bulletkit (CG-3132)
JH08_NHCF-V	Cardiac fibroblasts	NHCF-V	Mesenchymal	FGM 3 Bulletkit (CG-4526)
JH10_NHEK-Ad	Epidermal keratinocytes adult	NHEK-Ad	Others	KGM Gold Bulletkit (192060)
JH11_NHEK-Neo	Epidermal keratinocytes neonatal	NHEK-Neo	Others	KGM Gold Bulletkit (192060)
JH12_NHEM-Ad	Melanocyte	NHEM-Ad	Others	MGM 4 Bulletkit (CG-3249)
JH13_HMEC	Mammary epithelial cells	HMEC	Epithelial	MEGM Bulletkit (CG-3150)
JH14_NHMC	Mesangial cells	NHMC	Others	MsGM Bulletkit (CG-3146)
JH15_NHOST	Osteoblast cells	NHOST	Others	OGM Bulletkit (CG-3207)
JH17_HRCE	Renal cortical epithelial cells	HRCE	Epithelial	REGM Bulletkit (CG-3190)
JH18_HRE	Renal epithelial cells	HRE	Epithelial	REGM Bulletkit (CG-3190)
JH19_RPTEC	Renal proximal tubule epithelial cells	RPTEC	Epithelial	REGM Bulletkit (CG-3190)
JH20_HRPE	Retinal pigment epithelial cells	HRPE	Epithelial	RtEGM Bulletkit (195409)
JH21_AoAF	Aortic adventitial fibroblasts	AoAF	Mesenchymal	SCGM Bulletkit (CG-3205)
JH22_HPdLF	Periodontal ligament fibroblasts	HPdLF	Mesenchymal	SCGM Bulletkit (CG-3205)
JH23_PrSC	Prostate stromal cells	PrSC	Others	SCGM Bulletkit (CG-3205)
JH24_HSMM	Skeletal muscle myoblasts	HSMM	Others	SCGM Bulletkit (CG-3205)
JH26_AoSMC	Aortic smooth muscle cells	AoSMC	Mesenchymal	SmGM 2 Bulletkit (CG-3182)
JH27_InEpC	Intestinal epithelial cells	InEpC	Epithelial	SmGM 2 Bulletkit (CG-3182)
JH28_InMyoFib	Intestinal myofibroblasts	InMyoFib	Others	SmGM 2 Bulletkit (CG-3182)
JH29_PrSMC	Prostate smooth muscle cells	PrSMC	Mesenchymal	SmGM 2 Bulletkit (CG-3182)
JH30_BdSMC	Bladder smooth muscle cells	BdSMC	Mesenchymal	SmGM 2 Bulletkit (CG-3182)
JH31_HAEC	Aortic endothelial cells	HAEC	Endothelial	EGM 2 Bulletkit (CG-3162)
