# Supplementary material for: A transcriptomic and proteomic map of primary human cell types
Source: Nucleic Acids Res. 2026 Jan 14;54(2):gkaf1498. doi: 10.1093/nar/gkaf1498 (PMC12802902; doi:10.1093/nar/gkaf1498)
Supplement: gkaf1498_Supplemental_Files [file gkaf1498_supplemental_files.zip › Table S2.xlsx]

## Sheet: Protein coding genes_mRNA-seq
Table S2. Protein coding genes identified using mRNA-seq from 28 cell types along with their CPM value
Mun et al., 2025. A transcriptomic and proteomic map of primary human cell types
GeneId	Chromosome	Start	End	Length	Gene Symbol	JH01_NHA	JH02_NHBE	JH03_NHAC-Kn	JH04_HUVEC	JH05_HMVEC-L	JH06_NHDF-Ad	JH07_NHDF-Neo	JH08_NHCF-V	JH10_NHEK-Ad	JH11_NHEK-Neo	JH12_NHEM-Ad	JH13_HMEC	JH14_NHMC	JH15_NHOST	JH17_HRCE	JH18_HRE	JH19_RPTEC	JH20_HRPE	JH21_AoAF	JH22_HPdLF	JH23_PrSC	JH24_HSMM	JH26_AoSMC	JH27_InEpC	JH28_InMyoFib	JH29_PrSMC	JH30_BdSMC	JH31_HAEC
ENSG00000284662.1	chr1	685679	686673	995	OR4F16	0	0	0	0	0	0	0	0	0	0	0	0	0	0	0	0	0	0	0	0	0	0	0	0	0	0.0113574	0	0
ENSG00000187634.12	chr1	923928	944581	4173	SAMD11	6.45894	0.16082	7.05117	0.0373224	0.015862	0.0672237	0.365025	0.496899	0.0583002	0	0.511883	0.0278881	3.6982	5.3154	0.941094	1.13057	5.25686	1.0144	4.65565	0.107657	2.90874	0.977127	6.21718	11.8005	30.9862	18.4785	17.0484	0.0144063
ENSG00000188976.11	chr1	944203	959309	5540	NOC2L	61.9548	83.206	59.4645	82.6318	50.4093	31.1078	91.8257	32.6913	59.9131	48.0106	55.8843	94.2757	59.0253	42.9267	83.0396	80.6097	76.694	126.911	53.7412	39.7253	56.3486	76.6068	56.1816	103.094	101.478	112.223	49.9204	58.9794
ENSG00000187961.14	chr1	960584	965719	3402	KLHL17	5.66007	6.90291	5.14479	3.97484	7.10616	3.14271	4.49711	3.47829	6.08265	3.55235	6.67673	7.18118	4.84984	4.63124	4.38646	7.04184	5.2148	6.53022	4.0234	3.18356	3.45657	5.86276	2.79849	6.82252	11.1103	6.1103	2.81903	3.54395
ENSG00000187583.10	chr1	966497	975865	2833	PLEKHN1	0.543911	6.55652	1.20982	0.0559836	0.72965	0.252089	0.379626	0.485343	6.33528	10.0112	0.511883	8.39431	1.768	0.438564	3.79628	1.71201	3.12608	1.3631	0.229909	0.369108	0.795664	0.114956	0.226904	1.24153	1.14173	1.45375	0.20136	0.489814
ENSG00000187642.9	chr1	975204	982093	3424	PERM1	0.0509916	0.0494832	0.0977632	0	0	0.0168059	0	0.0115558	0.0583002	0.0358824	0.333837	0.0418321	0.0486606	0.122798	0	0.016151	0.0560731	0.0158501	0.0574772	0.0153795	0.0913057	0.0114956	0	0.0354723	0.0859363	0.0227149	0.11746	0
ENSG00000188290.10	chr1	998962	1000172	1118	HES4	8.12467	8.27606	0.794326	4.27342	2.99791	0.352924	1.4747	1.77959	3.94498	6.83559	8.21238	1.01791	4.16859	1.38586	2.79138	8.26932	3.79896	2.48846	0.40234	0.030759	1.51307	4.4488	0.468936	4.24486	1.23994	0.817735	0.620858	4.19223
ENSG00000187608.9	chr1	1001138	1014540	941	ISG15	17.3712	5.26996	5.5114	8.93872	63.0513	10.7894	3.48964	13.3931	48.0588	1.54294	472.824	4.51787	17.972	5.87676	8.80482	10.6112	6.09795	6.54607	6.88289	2.56838	9.70449	5.47191	7.39709	13.1129	17.2486	12.8566	6.59452	19.8807
ENSG00000188157.15	chr1	1020120	1056118	10761	AGRN	108.119	218.419	18.8072	47.8847	259.391	16.1169	13.4475	59.8705	104.513	71.3341	136.784	144.195	64.1833	10.5782	127.829	109.326	167.981	74.3526	29.7876	5.55201	44.7659	21.4738	11.9654	72.5528	53.17	37.1842	29.2642	64.18
ENSG00000237330.3	chr1	1070967	1074306	1900	RNF223	0	1.26182	0.0122204	0	0	0	0	0	1.37977	8.03765	0.0222558	0	0	0	0.0159508	0.145359	0.0841097	0	0	0.0153795	0	0	0	0	0	0	0	0
ENSG00000131591.17	chr1	1081818	1116361	6322	C1orf159	4.72522	6.13592	3.42171	6.4008	7.4234	3.15951	7.88454	4.56453	6.80169	5.14912	9.10261	8.72897	4.37945	3.80674	7.22569	7.9786	6.92503	5.88037	4.09525	1.8763	4.50007	5.55238	2.48082	6.21949	7.1941	5.33799	3.22175	4.29308
ENSG00000162571.13	chr1	1173884	1197935	3943	TTLL10	0	0	0	0	0	0	0	0	0.0583002	0.0179412	0	0.013944	0	0	0.159508	0.016151	0.0280366	0	0	0	0	0.0344868	0	0	0.0122766	0	0	0
ENSG00000186891.14	chr1	1203508	1206592	1271	TNFRSF18	0.203967	0.111337	0.109984	0	0.015862	0.0168059	0.073005	0	0.0971669	0.0179412	0	0.13944	0.551487	0.0701703	0.159508	0.969061	0.126165	0.0475502	0	0.0153795	0.286961	0.160939	0.015127	0.0354723	0.0982129	0.0227149	0.0335599	0.0144063
ENSG00000186827.11	chr1	1211340	1214153	1722	TNFRSF4	0	0.0494832	0.0122204	0.485191	2.33171	0.0336118	0.014601	0.0231116	0.0194334	0.0179412	0.111279	0.0418321	0.616367	0.0877128	0.0159508	0.355322	0	0	0.0143693	0.0153795	0.169568	0.425338	0.015127	0.106417	0.0491065	0	0.01678	0.230501
ENSG00000078808.16	chr1	1216908	1232031	4709	SDF4	83.1674	70.6496	97.7754	70.6513	131.718	103.625	73.2241	97.6117	47.3397	41.1571	189.374	77.5428	73.9479	79.2047	124.591	62.3429	127.384	82.1667	107.77	53.2131	131.011	65.6629	90.0206	110.378	113.448	140.401	104.556	85.2853
ENSG00000176022.6	chr1	1232226	1235041	2816	B3GALT6	24.8329	14.9687	24.343	17.7841	20.5888	17.5286	21.7409	27.9188	8.66729	14.1915	39.7266	15.7707	22.9516	19.4898	22.2832	20.0596	26.088	24.8053	21.4534	15.8409	21.6264	26.1985	18.2885	25.5283	32.8399	24.4185	16.2598	22.8196
ENSG00000184163.3	chr1	1242446	1246722	1794	C1QTNF12	0.373939	0.210304	0.31773	0.0933061	0.111034	0.268895	0.189813	0.0924462	0.369234	0.950882	0.133535	0.111552	0.113541	0.263138	0.159508	0.193812	0.308402	0.158501	0.273017	0.0768976	0.573921	0.160939	0.15127	0.555733	0.982129	0.601944	0.318819	0.0720315
ENSG00000160087.20	chr1	1253909	1273885	4712	UBE2J2	28.2154	29.4425	22.4611	40.0656	37.2756	18.3353	37.145	27.6992	24.8747	28.2574	35.3867	27.2745	23.9897	21.6475	32.1886	44.2215	31.0505	36.4393	25.6205	20.9777	39.9528	30.1645	22.1156	37.6125	43.582	27.6554	27.7876	31.5066
ENSG00000162572.20	chr1	1280436	1292029	4025	SCNN1D	1.41077	0.383495	2.82291	0.671804	1.20551	3.24354	0.715449	0.947574	0.408101	0.340882	1.37986	0.404377	1.15163	1.28061	0.909193	0.839852	1.07941	1.18875	1.48004	1.3534	2.42612	0.770206	0.771475	1.22971	2.86045	0.590587	0.906118	0.677096
ENSG00000131584.19	chr1	1292390	1309609	8707	ACAP3	19.1559	22.4159	21.9967	8.34156	24.015	26.7718	20.7188	18.963	20.2302	11.9309	58.1098	18.5456	19.8535	16.683	27.6905	17.1039	25.0367	19.0835	15.0159	14.2568	28.9961	25.6582	9.84766	28.91	32.6435	16.7749	8.38998	9.10478
ENSG00000169972.12	chr1	1308597	1311677	2459	PUSL1	8.39662	11.8636	8.99421	7.31519	7.64547	6.62153	12.7029	11.1744	12.9038	13.3124	8.90231	12.2429	11.4515	9.80629	11.8993	11.0473	11.1165	12.3472	9.49811	6.15181	12.6002	8.36881	5.83901	13.314	12.2398	11.9935	6.57774	7.43365
ENSG00000127054.20	chr1	1311585	1324691	8220	INTS11	34.2494	40.3288	43.4557	59.8838	53.6134	35.7294	41.0434	33.3962	47.7284	42.9153	68.7258	41.0094	38.8474	34.1378	40.0683	44.8837	43.681	48.6755	37.1303	28.7597	33.5744	40.0967	29.4219	43.631	48.6399	34.0496	29.2978	35.353
ENSG00000224051.7	chr1	1324756	1328896	2555	CPTP	11.6091	17.7892	9.42193	16.8697	18.3206	9.3777	8.6292	12.1682	23.6116	17.4209	29.5779	10.7509	11.1108	7.80644	25.4574	13.4538	21.49	14.1699	9.35441	6.27484	12.6654	7.18476	6.85252	11.8359	12.0065	9.30174	7.39996	14.8241
ENSG00000169962.5	chr1	1331280	1335314	3475	TAS1R3	0.169972	0.061854	0.134424	0.111967	0.206206	0.151253	0.131409	0.138669	0.1749	0.251176	0.356092	0.0697202	0.0324404	0.122798	0.0797538	0	0	0.0475502	0.0718465	0.0615181	0.0260873	0.0804693	0.0756348	0.0236482	0.122766	0.0113574	0.0671198	0.0864378
ENSG00000107404.20	chr1	1335276	1349418	3882	DVL1	31.5128	104.682	40.0218	23.3638	27.3936	29.9481	34.765	43.1724	99.4795	104.507	72.9544	71.4074	33.7704	38.6463	60.7405	54.5581	60.1104	55.7605	36.3112	24.8225	33.157	44.0397	23.4014	46.0904	34.2272	35.5601	19.7668	17.0138
ENSG00000162576.16	chr1	1352689	1361777	3622	MXRA8	117.876	1.05152	247.072	0.167951	0.72965	228.544	103.901	149.878	0.0194334	0.125588	420.946	0.167328	127.556	229.983	3.66867	42.784	5.08864	139.322	249.997	166.468	185.181	84.3548	84.1362	123.739	181.952	122.535	135.901	0.158469
ENSG00000175756.13	chr1	1373730	1375495	1669	AURKAIP1	28.4703	43.6071	38.2132	30.9403	35.1184	25.2761	37.0574	36.1118	41.6846	25.8532	48.0947	45.3321	30.6886	25.7349	56.8644	48.6791	52.7648	62.1639	28.5087	21.3775	33.6657	38.7747	20.1189	45.582	46.8598	38.0247	23.408	26.4067
ENSG00000221978.12	chr1	1385711	1399335	6857	CCNL2	125.728	135.745	123.817	90.1336	146.929	135.187	112.034	114.564	111.276	136.245	63.607	94.4709	100.938	118.132	122.534	109.358	143.954	106.814	122.096	109.01	120.876	123.463	107.401	110.662	143.084	88.1791	119.188	73.9763
ENSG00000242485.6	chr1	1401909	1407293	2767	MRPL20	43.9038	30.2837	53.0365	53.2031	40.8128	37.3091	52.0964	41.0692	39.2166	29.7644	33.9401	55.2742	41.7021	38.5761	51.9995	60.3725	48.3351	76.2071	39.7311	37.5414	40.2397	47.5574	43.49	54.3555	54.9624	50.2566	35.7245	45.2358
ENSG00000235098.8	chr1	1418420	1421769	2644	ANKRD65	0.373939	7.42248	2.61517	0	0.0317239	0.90752	0.14601	0.0693347	1.3992	1.75824	1.1573	2.64937	0.583927	0.456107	0.271163	1.24363	0.336439	0.0634002	0.172432	0.661319	0.847838	0.28739	0.0756348	0.567558	0.68749	0.0908595	0.01678	0
ENSG00000179403.12	chr1	1434861	1442882	5065	VWA1	69.2296	8.30081	10.314	3.30303	7.85167	6.10055	2.42377	3.75563	5.24701	4.01882	7.45569	6.93019	10.1701	5.64871	9.33119	22.9667	14.7613	1.71181	2.83075	2.01472	3.37831	9.79426	3.34306	12.6873	13.271	1.73769	3.35599	0.77794
ENSG00000215915.9	chr1	1449689	1470158	3976	ATAD3C	0.577905	0.705135	0.452155	0.317241	0.523445	0.235283	0.175212	0.346673	0.602435	0.807353	0.445116	1.0458	0.194642	0.350851	0.765636	0.678342	1.19155	0.14265	0.229909	0.215313	0.508703	0.206921	0.15127	0.472965	0.478788	0.340723	0.1678	0.187282
ENSG00000160072.19	chr1	1471769	1497848	7682	ATAD3B	21.4335	23.554	18.2817	27.6932	27.235	17.1925	29.0414	23.2502	28.8586	28.4009	34.0513	37.119	21.2647	11.8237	26.2071	34.5147	26.9011	29.4652	15.6194	13.211	27.1178	26.118	10.8158	25.7411	28.8992	20.6024	9.06118	14.4639
ENSG00000197785.13	chr1	1512151	1534687	3069	ATAD3A	17.3032	21.9211	20.738	26.219	20.7316	9.83146	39.8023	25.284	15.1192	12.7382	22.3448	31.0673	20.697	13.3674	31.8856	33.7718	31.4991	27.1353	14.8435	11.0886	21.1438	26.8882	13.1151	33.746	28.2117	31.9485	11.6956	19.7654
ENSG00000205090.9	chr1	1534778	1540624	2009	TMEM240	0.951844	0.30927	1.02651	0.709126	0.919994	1.19322	0.788454	0.531566	0.0388668	0.0717647	3.29386	0.264937	0.697468	0.947299	0.350917	0.419926	0.238311	1.18875	0.790311	0.538283	1.56524	0.18393	0.49919	1.0287	2.22207	0.613301	0.604079	0.230501
ENSG00000160075.12	chr1	1541673	1574863	6919	SSU72	71.7282	75.3876	68.2754	85.6363	71.6168	64.0138	90.7745	72.7783	90.4235	100.955	104.602	79.9551	57.825	58.2062	54.9982	66.7844	70.7643	86.6047	72.0764	57.381	83.5708	65.0652	64.8191	77.2824	91.4362	71.9493	67.0192	67.5511
ENSG00000228594.4	chr1	1598012	1600135	2124	FNDC10	0.815866	1.95459	3.39727	0.76511	0.666202	3.88217	3.22682	2.85428	2.52634	2.11706	21.0985	8.26882	3.24404	3.75411	2.15335	2.64877	2.38311	1.66426	4.41137	2.24541	2.15221	2.25314	2.81362	3.81919	2.23434	1.91941	2.31563	0.720315
ENSG00000197530.12	chr1	1615415	1630610	8767	MIB2	16.7932	20.919	13.9068	6.12088	16.1633	15.9992	6.57045	18.7088	20.7549	25.1894	48.7624	10.2628	10.5269	13.1394	10.7349	5.39444	11.7333	10.9524	17.6168	8.88936	19.7481	14.381	8.75851	14.2599	20.1214	12.8453	13.5918	7.36162
ENSG00000189409.13	chr1	1632095	1635263	2273	MMP23B	0.186969	0.0123708	0.0244408	0	0.015862	0.0336118	0	0.312006	0.0194334	0	0.0222558	0	0.162202	0.0526277	0.111655	0.064604	0.0280366	0.0317001	0.359232	0	0.286961	0	0.105889	0.141889	0.11049	0.579229	0.285259	0
ENSG00000248333.8	chr1	1635227	1659012	3488	CDK11B	7.73373	14.6223	12.7948	10.9728	14.9737	7.79795	13.3307	13.89	8.74502	8.75529	4.78499	14.4181	7.26665	7.47313	19.0611	10.159	14.4248	9.01868	6.79668	6.69009	13.9176	16.3238	7.09455	14.2599	18.464	11.0167	7.58454	6.33877
ENSG00000189339.11	chr1	1659529	1692728	8395	SLC35E2B	26.0567	27.958	27.0071	37.6956	50.4728	74.9544	29.6254	40.7457	20.7743	20.9015	83.2811	22.4778	17.6476	26.9629	62.192	39.893	48.0967	33.19	36.0957	31.6818	59.2313	31.0382	32.0087	32.4099	92.4061	35.1399	42.2352	34.4166
ENSG00000008128.23	chr1	1702379	1724357	5085	CDK11A	5.06517	7.26166	7.49111	5.29978	8.7558	6.60473	5.25636	5.67389	4.99438	7.35588	3.56092	6.66525	3.50356	5.01717	7.3214	6.10508	8.34088	6.89477	4.05214	3.9833	3.65223	6.73643	4.62885	7.37825	9.46527	4.99727	4.76551	2.50669
ENSG00000215790.7	chr1	1724838	1745999	7713	SLC35E2A	28.2324	15.5377	50.2992	10.2263	40.1308	31.864	7.70933	18.651	6.99602	8.80912	38.7918	8.2967	16.3662	31.9976	23.304	17.6369	15.8126	45.3787	23.422	26.868	16.3437	15.0478	10.483	10.0505	33.2942	14.5829	13.3233	12.1589
ENSG00000008130.15	chr1	1751232	1780457	5570	NADK	42.2381	52.6872	43.2847	54.0802	59.3872	34.5026	43.5986	38.631	42.151	42.1438	63.9409	35.7944	31.1752	31.0503	49.1124	50.0035	46.8491	54.0011	31.555	28.3598	41.9223	33.0729	31.4792	36.17	38.4504	35.0604	32.8719	46.0713
ENSG00000078369.18	chr1	1785285	1891117	6417	GNB1	419.848	385.449	252.473	440.349	410.968	275.516	331.005	324.983	384.392	374.737	358.63	289.869	382.488	290.522	310.035	433.073	297.23	371.272	293.421	349.607	278.756	313.796	373.288	436.133	382.453	345.516	273.446	389.301
ENSG00000169885.10	chr1	1915108	1917296	2040	CALML6	0.11898	0.346382	0.30551	0.111967	0.174482	0.520984	0.102207	0.254227	0.155467	0.233235	0.133535	0.181273	0.145982	0.298224	0.0957045	0.064604	0.0560731	0.0634002	0.258647	0.184554	0.273917	0.126452	0.257158	0.0945929	0.220979	0.238506	0.335599	0.0432189
ENSG00000178821.13	chr1	1917590	1919279	1600	TMEM52	0.135978	1.12574	0.158865	0.335902	0.174482	0.689043	0.248217	0.150225	0.213767	0.233235	1.02377	0.376489	0.081101	0.0175426	0.271163	0.597587	0.196256	0.443801	0.172432	0.0153795	0.0913057	0.0229912	0.0907618	0.165538	0.306915	0.0908595	0.18458	0.129657
ENSG00000142609.18	chr1	1921951	2003837	10422	CFAP74	0.0169972	0.0247416	0	0	0	0	0	0	0.0583002	0	0	0.013944	0	0	0.127606	0	0.0280366	0.0475502	0	0	0.0130437	0	0	0	0	0	0	0
ENSG00000187730.9	chr1	2019329	2030758	5525	GABRD	0	0	0	0	0	0	0	0	0	0	0	0	0	0	0.0159508	0	0	0	0	0	0	0.0114956	0	0	0	0	0	0.0144063
ENSG00000067606.17	chr1	2050411	2185395	7695	PRKCZ	10.8272	23.5787	1.89416	1.157	0.0793098	1.51253	1.02207	1.32891	26.0602	15.3397	1.44663	23.5654	1.86532	0.298224	13.941	22.2076	14.2145	8.28958	0.847789	1.13808	1.96959	0.28739	1.93625	2.70772	3.56022	1.88533	2.56733	0.360157
ENSG00000162585.17	chr1	2184461	2212720	10916	FAAP20	18.6289	12.6553	15.8254	10.1144	13.7365	17.4277	9.82648	11.8331	10.5523	14.03	40.5945	10.8764	17.0474	11.9289	10.8625	12.3555	16.4435	18.7031	16.5822	9.27385	14.3741	14.1511	7.59374	14.4018	18.3658	11.5392	10.4539	6.8574
ENSG00000157933.10	chr1	2228319	2310213	6550	SKI	18.323	25.2612	34.9381	48.1459	73.425	21.478	23.2448	36.2389	17.2568	15.6447	63.8518	17.9739	19.6589	25.3315	13.1115	13.4053	13.5136	13.9163	36.11	26.4682	32.557	25.8077	25.3225	30.6481	33.3433	20.6932	31.949	29.821
ENSG00000116151.14	chr1	2321253	2391707	11337	MORN1	4.2833	3.43908	9.29972	2.79918	4.39376	4.85691	4.83293	4.35653	3.45914	2.85265	10.2377	5.32662	2.57901	4.73649	9.39499	5.13602	11.0324	8.93943	4.69876	3.47577	5.58269	5.11555	3.31281	4.26851	7.43963	5.92858	4.29567	3.12617
ENSG00000157916.20	chr1	2391775	2405442	5689	RER1	126.544	133.32	134.828	98.5499	104.578	116.499	130.635	132.949	127.949	134.469	170.123	105.278	149.664	125.324	136.459	126.349	124.454	166.235	109.178	134.586	155.389	115.749	132.573	155.771	146.472	164.558	115.782	90.6876
ENSG00000157911.10	chr1	2403964	2413797	3789	PEX10	23.6431	21.1046	32.7262	24.7634	24.824	26.2172	23.6244	19.067	22.9508	17.4209	48.0725	28.8921	22.8705	20.9458	26.0635	27.699	31.3589	37.3269	22.4736	20.87	21.3134	20.2093	18.8936	19.8527	26.6894	23.578	21.2434	27.7897
ENSG00000149527.18	chr1	2425980	2505532	10809	PLCH2	0.0169972	8.94409	0.061102	0	0.015862	0.0336118	0	0	7.32639	4.39559	0.0445116	5.61945	0.081101	0	0	0	0	0.0158501	0.0143693	0	0	0.0459825	0	0.0118241	0.0245532	0	0	0
ENSG00000157881.14	chr1	2508531	2526628	5109	PANK4	0.0679888	0.123708	0.0977632	0.0746448	0.317239	0.0504178	0.14601	0.0577789	0.194334	0.0538235	0.400604	0.0976083	0.0973212	0.157883	0.175458	0.113057	0.126165	0.0792503	0.0143693	0.0153795	0.156524	0.126452	0.0302539	0.118241	0.196426	0.0908595	0.0335599	0.0288126
ENSG00000197921.6	chr1	2528745	2530263	1324	HES5	0	0.0123708	0	0	0	0	0	0	0.0583002	0.0179412	0	0	0	0	0	0	0	0	0	0	0	0	0	0	0	0	0	0
ENSG00000157873.17	chr1	2555639	2565382	6219	TNFRSF14	0	0.197933	0.109984	0.0559836	0.222067	0.0504178	0.029202	0.0346673	0.0194334	0.0358824	1.95851	0.0278881	0.0324404	0.0350851	0.0797538	0.032302	0.238311	0	0.0718465	0.0768976	0.234786	0	0	0.0236482	0.0368298	0	0.0838998	0.11525
ENSG00000157870.16	chr1	2586491	2591469	3371	PRXL2B	0.169972	0.14845	0.244408	0.391885	0.475859	0.0504178	0.131409	0.150225	0.0971669	0.0897059	0.534139	0.237049	0.162202	0.157883	0.303064	0.145359	0.266347	0.190201	0.0574772	0.138416	0.117393	0.149443	0.0605079	0.189186	0.147319	0.159004	0.0503399	0.0288126
ENSG00000142606.16	chr1	2590639	2633016	3870	MMEL1	0	0	0	0.0186612	0	0	0	0	0	0	0	0	0	0	0	0	0	0	0	0	0	0	0	0	0	0	0	0
ENSG00000215912.12	chr1	2635976	2801717	8814	TTC34	0.0509916	0.0742248	0.0366612	0.0186612	0	0.0840296	0	0	0.0194334	0.0538235	0.0667673	0.013944	0	0	0.0159508	0	0.0140183	0.0951003	0	0	0.039131	0	0.015127	0.0354723	0.0736597	0	0.0671198	0.0432189
ENSG00000142611.17	chr1	3069168	3438621	9767	PRDM16	7.86971	1.91747	5.25477	0	0.0317239	0.537789	0.569439	1.21336	0	0	0.979254	0.013944	0	3.38572	0.159508	0.403775	1.37379	14.8832	2.67269	4.36778	0.130437	0.436833	0.514317	0.224658	1.30132	0.0681446	1.20816	0
ENSG00000130762.15	chr1	3454665	3481113	5324	ARHGEF16	0.152975	23.5787	0.0977632	0.373224	0.206206	0	0.116808	0.138669	15.3329	16.1291	0.0445116	2.95614	0.405505	0.122798	7.72016	16.2964	9.53244	0.332851	0	0	0.0130437	0.0574781	0.0453809	0.130065	0.0122766	0	0	0.345751
ENSG00000162591.16	chr1	3487951	3611508	9021	MEGF6	60.3911	4.39163	33.2273	21.4044	48.0776	16.3017	24.2669	174.55	4.39195	0.879118	28.799	3.69517	7.60727	37.2253	2.24906	3.52092	1.65416	1.68011	101.217	0.999669	0.547834	6.78241	29.6186	1.25336	0.589278	0.806378	4.29567	86.9996
ENSG00000158109.15	chr1	3625015	3630127	2401	TPRG1L	31.6658	31.5455	23.1577	37.2291	67.8892	44.418	26.5592	38.5039	41.7623	37.9994	52.8575	34.1768	37.9552	47.1895	32.6033	18.5091	21.4059	24.4883	40.7657	46.5692	47.3876	23.7614	31.7969	28.709	20.3792	33.6861	37.2347	70.1731
ENSG00000116213.16	chr1	3630767	3652761	7634	WRAP73	9.43345	12.6058	7.9066	14.1079	13.4668	7.74753	8.7606	5.99745	10.941	13.6891	12.619	13.7349	6.56918	6.596	11.3888	10.7889	10.8502	10.1282	8.31982	6.92078	8.71317	13.2889	7.07942	10.961	12.9027	9.12002	8.85982	12.3462
ENSG00000078900.15	chr1	3652516	3736201	6767	TP73	0	0.173191	0	0.111967	0.111034	0	0	0.0115558	0.310934	0.0358824	0.0222558	3.02586	0	0	0.175458	0.113057	0.0841097	0	0	0	0	1.65537	0	0.0236482	0.0245532	0.0227149	0	0.0576252
ENSG00000162592.10	chr1	3746460	3771645	4238	CCDC27	0	0	0	0	0	0.0168059	0	0	0	0	0	0	0	0	0	0	0	0	0	0.0153795	0	0	0.015127	0	0.0122766	0	0.01678	0
ENSG00000235169.8	chr1	3772761	3775982	981	SMIM1	0.42493	0.903068	0.647681	0.205273	0.111034	0.184865	0.102207	0.30045	0.835636	0.448529	4.40664	0.599594	0.308184	0.0877128	2.08955	0.742946	2.62142	1.58501	0.301755	0.0615181	1.65655	0.0344868	0.0756348	1.04052	1.8906	0.261221	0.520179	0.0144063
ENSG00000130764.10	chr1	3778559	3796498	4509	LRRC47	36.374	51.2893	38.1276	37.3597	44.2707	33.0404	39.5979	36.0771	36.5542	29.2262	65.7881	49.6408	36.3981	32.6993	36.8303	36.4851	45.8819	40.3067	33.2362	28.6828	40.2919	43.0281	29.0135	43.0634	48.5908	36.0826	32.0497	31.2905
ENSG00000116198.13	chr1	3812086	3857214	7871	CEP104	23.0822	42.4689	26.8727	36.1468	41.0032	20.5536	23.9895	26.1507	33.1339	32.8503	26.885	34.4557	25.1413	25.349	44.4388	27.489	44.2557	24.0762	19.9446	30.759	32.3874	29.8196	24.3695	34.7984	36.9894	38.0247	27.7373	36.9665
ENSG00000169598.15	chr1	3857267	3885429	3870	DFFB	4.57225	2.89477	5.64582	9.70383	7.72478	5.71401	4.11748	5.21166	2.62351	2.135	6.38741	5.22902	2.75743	2.91207	5.80607	6.60576	4.86435	7.49707	4.69876	4.55234	6.54792	5.71332	5.05241	6.68063	10.5333	4.39533	4.51381	8.35565
ENSG00000198912.11	chr1	3889125	3900293	4388	C1orf174	17.7111	23.5169	17.6463	28.9622	17.9716	18.5201	36.1375	19.4137	22.4067	22.0138	14.2437	23.0913	16.6581	16.683	19.3961	26.0031	17.3126	22.8241	19.2118	16.1177	18.7046	23.7269	15.8379	16.5892	18.8323	19.7506	17.6357	19.4485
ENSG00000196581.10	chr1	4654732	4792534	12405	AJAP1	2.4136	2.78343	0.0122204	0	0.0317239	3.47883	14.236	0	20.9492	20.9912	0.356092	4.93619	0	6.19253	11.022	2.27729	6.15403	0.158501	0	0.0768976	0.0652183	0.0114956	0.0302539	1.30065	0.478788	0.102217	0	0
ENSG00000131697.18	chr1	5862811	5992473	13167	NPHP4	3.6544	6.94002	9.53191	7.46448	9.05718	5.37789	7.13989	5.29255	6.87942	5.795	18.183	10.0397	3.73064	6.15744	8.67721	5.78206	8.01846	5.65847	5.69024	3.02977	4.44789	7.28822	4.81038	7.50831	6.13831	6.74632	7.63488	5.54642
ENSG00000069424.14	chr1	5991466	6101193	9534	KCNAB2	2.68556	2.63498	5.27921	1.62353	4.28273	4.58802	2.99321	3.83652	3.08991	1.23794	331.611	1.2968	3.30892	5.64871	2.2012	0.904457	3.54663	6.24492	5.56092	2.36845	5.68704	2.1037	4.88601	7.93398	6.01554	3.47537	5.25213	1.62791
ENSG00000116254.18	chr1	6101787	6180321	10094	CHD5	3.16148	0.16082	0.415494	0.130628	0.15862	0.151253	0.116808	0.196448	0.330368	1.38147	0.244814	0.418321	0.129762	0.210511	1.94599	0.113057	0.771006	0.317001	0.129324	0.030759	0.0652183	0.47132	0.181524	0.118241	0.184149	0.193076	0.1678	0.129657
ENSG00000285629.1	chr1	6159430	6197757	663	AL031847.2	157.615	189.372	171.526	145.483	108.02	145.691	145.791	132.522	214.583	308.247	45.5131	177.285	149.485	147.884	127.383	188.628	143.673	224.785	151.28	169.129	149.324	167.721	178.06	138.851	164.372	134.892	177.498	214.178
ENSG00000116251.11	chr1	6185020	6209389	4665	RPL22	262.046	301.303	277.586	209.472	173.609	241.316	224.826	228.331	305.182	421.187	138.898	312.04	214.447	221.966	232.706	290.331	254.684	343.724	246.477	265.635	243.499	279.09	263.557	209.512	251.032	223.878	267.59	328.953
ENSG00000158286.13	chr1	6205475	6221299	6595	RNF207	6.15299	3.31537	4.35046	2.01541	5.58341	2.72256	0.963666	6.51746	1.49637	0.807353	4.05055	1.88245	5.88793	4.75404	15.6796	15.3758	17.1584	5.38902	3.06066	0.922771	12.6002	0.678241	7.15506	7.87486	4.83699	4.62248	9.68204	2.83804
ENSG00000116237.16	chr1	6221193	6235972	4910	ICMT	110.975	132.405	136.392	175.695	117.045	130.885	299.321	158.014	142.719	142.256	265.311	177.898	139.234	127.657	159.651	203.26	142.636	174.129	112.469	128.757	156.524	178.262	161.874	137.585	138.529	140.605	116.117	115.495
ENSG00000158292.7	chr1	6247353	6261098	4198	GPR153	6.45894	54.5305	5.04703	1.00771	5.74203	25.4106	6.97928	2.93517	17.4706	13.4738	94.0752	23.6073	1.80044	4.33301	2.63187	4.92606	2.11676	2.39336	15.3895	2.95287	9.95232	114.887	4.4322	4.44587	7.23093	4.69062	4.09431	3.12617
ENSG00000097021.19	chr1	6264269	6394391	4124	ACOT7	30.1701	51.2027	29.5367	30.6417	44.3342	8.8063	18.7769	18.8475	86.7312	61.4485	47.7164	71.7281	19.4642	14.1744	33.2892	26.3746	30.644	27.9912	13.0186	12.7189	28.0308	34.8087	19.8163	44.7306	28.0643	24.1118	9.59814	34.0277
ENSG00000069812.11	chr1	6412418	6424670	5407	HES2	1.32578	185.884	0.0733224	9.16265	19.3199	0.134447	0.029202	0.797349	166.7	195.074	0.133535	91.9052	0.0486606	0.0526277	10.5594	1.19517	0.672878	0.0158501	0.215539	0.0461386	0.078262	2.59801	0.0605079	0.520261	0.0491065	0.124932	0.0335599	9.89712
ENSG00000187017.16	chr1	6424776	6461367	6952	ESPN	0.152975	14.8573	0	0.14929	0.475859	0	0	0.0346673	3.38141	2.40412	0.0890231	0.990027	0.0324404	0.0350851	1.0049	0.032302	0.336439	0	0	0	0.039131	0.0459825	0	0.0591206	0.0368298	0.0227149	0.01678	0.432189
ENSG00000215788.10	chr1	6460786	6466195	4283	TNFRSF25	5.55809	15.6243	0.464375	6.04623	15.513	1.78143	0.569439	4.04452	43.8806	36.8691	0.823464	14.9201	1.10297	1.85951	4.76927	4.44153	2.39713	4.18441	3.11814	1.39954	1.73481	13.8177	2.45057	4.55228	5.00886	1.37425	0.13424	5.53202
ENSG00000171680.21	chr1	6466092	6520061	7053	PLEKHG5	26.2097	71.7754	3.72722	42.1743	70.0306	8.63824	5.27096	29.2015	283.883	215.94	8.54622	64.4772	12.3273	10.4203	26.9249	27.1337	20.9293	28.752	19.8727	4.56772	11.4654	83.1593	13.8563	35.7207	25.1057	10.5397	1.99682	31.0744
ENSG00000162408.11	chr1	6521347	6554513	7271	NOL9	54.5441	50.1512	61.4808	96.3105	64.8437	50.0648	85.2261	55.2944	35.1744	45.8397	60.0906	64.3099	39.707	44.7862	49.7344	71.0644	51.9518	82.8165	57.5203	58.6575	58.8139	105.024	57.906	64.9026	82.4497	64.6919	62.3208	52.2804
ENSG00000173662.21	chr1	6555307	6579755	2764	TAS1R1	0	0.0494832	0.672122	0	0.0317239	0.705849	0.029202	0.0346673	0	0	0.84572	0.0278881	0.0324404	0.0526277	0.0159508	0	0.0560731	0	0.0143693	0.0768976	0.0260873	11.6106	0.0605079	0.0354723	0.0368298	0.0227149	0	0.0288126
ENSG00000204859.13	chr1	6579994	6589280	4510	ZBTB48	9.38246	12.8285	10.1796	6.68071	9.75511	8.68866	3.78166	5.93967	8.41466	10.2444	19.6964	10.8066	5.27156	6.21007	12.1385	7.67173	13.0931	9.08208	5.79083	5.15214	6.31313	9.40341	5.11291	5.52186	9.56348	6.91668	4.81585	8.80224
ENSG00000162413.16	chr1	6590724	6614607	6901	KLHL21	70.2665	72.7774	30.5632	27.0401	41.9549	48.3842	46.4604	64.7586	110.576	108.921	165.271	90.1203	45.4814	45.2949	29.3972	32.512	38.4101	40.2274	57.6784	24.7764	74.7011	57.3861	28.8623	51.3521	24.9461	34.5607	41.5304	43.0028
ENSG00000116273.6	chr1	6613731	6624030	3632	PHF13	20.2267	15.5625	15.5688	16.5898	23.5709	16.9236	33.8159	21.4244	12.4762	16.4879	37.8793	16.2448	22.6109	21.1388	15.4563	22.8698	11.7473	13.3457	18.249	13.6878	25.5525	15.3926	11.799	15.4186	18.2799	13.981	21.2938	14.8817
ENSG00000041988.15	chr1	6624866	6635586	4072	THAP3	8.78756	8.5977	11.7316	8.95738	8.62891	11.9154	6.35144	7.45348	8.18146	9.86765	24.9487	6.26087	7.63971	8.24501	9.57045	8.8023	10.0511	10.2708	8.53536	8.16653	9.45666	11.5531	8.0778	9.56571	15.0389	9.16545	6.863	7.67855
ENSG00000007923.16	chr1	6634168	6701924	5083	DNAJC11	37.3769	43.3968	48.4417	51.5609	50.219	35.5277	60.0247	42.8488	46.7762	36.0618	40.6836	67.0429	36.2359	30.2434	87.9205	72.6634	90.8525	71.9592	38.8546	39.0025	48.4964	49.2932	36.6224	60.3503	65.7904	62.4318	38.7617	42.9019
ENSG00000171735.19	chr1	6785454	7769706	9903	CAMTA1	29.1162	22.5025	15.2511	24.5395	20.4143	16.1505	24.5297	18.1079	27.3039	28.6879	22.5228	27.0654	23.6166	18.5249	22.028	45.9173	24.3077	22.9509	16.4672	22.531	17.8176	23.2441	18.0465	17.0622	21.8769	17.6267	16.6289	22.056
ENSG00000049245.13	chr1	7771296	7781432	2733	VAMP3	197.423	168.292	223.426	247.093	225.081	251.769	236.77	181.668	317.444	211.239	234.798	220.204	252.224	238.632	182.189	234.626	148.622	232.441	171.023	282.829	231.46	173.101	220.657	200.975	178.907	218.699	203.96	278.243
ENSG00000049246.14	chr1	7784320	7845177	8099	PER3	18.255	16.614	41.7938	7.57645	12.6737	34.032	25.8438	14.907	19.997	15.6268	15.9351	14.2926	13.7709	29.8048	7.3214	8.26932	11.9856	10.4293	29.6151	14.549	15.6394	17.3469	26.8806	12.1197	11.9206	6.79175	16.4947	11.1361
ENSG00000049247.13	chr1	7843083	7853512	1791	UTS2	0.0339944	0.0247416	0.0122204	0	0	0	0.014601	0.0231116	0.0583002	0.0358824	0	0.0278881	0.0162202	0	0	0	0	0.0158501	0.0431079	0.0153795	0	0	0	0.354723	0	0	0	0
ENSG00000049249.8	chr1	7915894	7943165	6331	TNFRSF9	1.00284	11.0966	0.30551	0.205273	1.83999	0.0168059	0.014601	0.681791	0	0.0358824	0	0.0278881	0.0162202	0.403479	1.38772	13.0339	2.39713	0.317001	0.114954	0.0153795	0.234786	0.172434	0.99838	2.353	0.0122766	0.0340723	0.15102	0.201688
ENSG00000116288.13	chr1	7954291	7985505	2397	PARK7	134.635	121.32	179.762	114.841	85.8925	122.834	125.277	122.272	136.947	95.9315	73.4441	142.578	124.652	117.272	144.195	164.95	143.856	193.83	110.859	120.929	141.602	172.158	136.203	147.754	167.539	150.759	112.996	104.806
ENSG00000116285.13	chr1	8004404	8026309	4179	ERRFI1	213.094	270.586	392.776	44.9362	55.2314	41.1241	67.0186	103.078	112.986	219.51	23.8137	93.8573	1006.61	219.475	78.2703	181.295	91.6375	115.785	97.2945	54.2436	83.9882	426.66	90.8526	83.1235	33.3678	144.773	97.8943	37.4708
ENSG00000162426.14	chr1	8317826	8344167	2888	SLC45A1	0.798869	0.0989664	2.55406	0.522514	1.77654	1.07558	0.204414	1.22491	0.0388668	0.0179412	3.24934	0.0976083	3.60088	1.15781	0.781587	0.823701	1.05137	1.1412	1.14954	0.584422	3.1957	1.48293	1.1194	0.863161	1.75556	1.03353	1.44308	0.749127
ENSG00000142599.18	chr1	8352397	8817640	11500	RERE	18.5949	17.8758	19.1494	67.0684	100.565	20.7721	18.6455	34.6789	18.52	21.3321	33.9401	14.9062	21.3782	23.3842	23.3519	21.9169	28.7515	19.6224	26.9999	22.0542	43.9311	20.4047	30.0422	17.3223	32.398	26.0653	45.91	59.9158
ENSG00000074800.15	chr1	8861000	8879250	5276	ENO1	1427.85	1526.38	3562.76	1793.9	1271.88	585.283	1745.57	1748.1	1178.83	1016.87	1002.8	2685.55	1812.28	1252.64	2873.29	2859.86	3290.19	2871.05	1346.81	1257.37	1011.21	1483.43	1539.29	1912.61	1960.07	1806.23	1022.44	1433.09
ENSG00000131686.15	chr1	8945867	8975092	2662	CA6	0	0	0	0	0	0	0	0	0	0	0	0.0278881	0	0.0350851	0.0478523	0	0.0420549	0.0792503	0	0	0	0	0	0	0	0	0	0
ENSG00000197241.3	chr1	9003300	9026345	1539	SLC2A7	0	0	0.0122204	0	0	0	0	0	0	0	0	0	0	0.0175426	0	0	0	0	0	0	0	0	0	0	0	0	0	0
ENSG00000142583.17	chr1	9035107	9088478	6693	SLC2A5	0.917849	0.284528	1.9797	0.0373224	0.015862	6.15097	0.496434	14.9647	0.874502	0.0897059	0.378348	0.376489	0.437945	2.17528	0.717784	0.193812	0.686896	0.269451	1.4513	0.030759	0.9261	7.81702	3.93301	0.177362	0.0122766	0.374795	12.4843	0.0144063
ENSG00000180758.12	chr1	9100305	9129102	5304	GPR157	4.18131	23.9128	2.83513	7.05394	3.96549	3.76453	4.92054	8.00816	30.8408	38.2326	9.39194	10.5975	7.89923	3.91199	6.3484	5.78206	3.28028	2.90056	3.47737	2.98363	7.93055	3.55214	3.61534	10.2752	4.98431	11.4483	7.16504	4.99898
ENSG00000049239.12	chr1	9234775	9271337	9321	H6PD	55.8868	51.2275	155.578	88.2675	137.84	172.059	75.2098	65.0128	31.3266	39.1835	108.185	31.8482	73.3639	95.2912	77.1857	35.7906	78.923	49.4839	134.382	70.0999	213.838	72.9742	68.1772	112.034	101.503	147.681	138.787	136.6
ENSG00000171621.14	chr1	9292894	9369532	3389	SPSB1	10.4873	51.8213	24.0742	27.488	28.044	28.6373	27.3185	37.4985	21.163	28.0779	101.954	22.7288	21.1836	17.3321	76.9624	38.4879	67.3438	27.1511	54.8045	16.7329	47.6094	17.1285	49.8585	65.6948	23.6079	21.5337	37.7885	35.4683
ENSG00000171612.7	chr1	9539465	9585173	3865	SLC25A33	11.5071	14.0037	8.67648	17.8028	8.37512	6.62153	18.6309	11.9487	11.8738	19.2329	12.5745	6.2051	10.2998	9.99926	12.5851	17.2008	17.3546	16.0086	12.1421	13.1649	9.71753	11.1048	11.7083	12.6045	11.896	12.6408	14.5818	16.4952
ENSG00000188807.13	chr1	9588911	9614877	6981	TMEM201	6.47594	3.35249	4.21604	14.4811	11.1034	2.58811	16.3093	5.95123	2.60407	2.44	26.3954	8.4222	3.39002	3.12258	6.84287	7.07414	8.24275	9.87458	4.32516	2.96825	4.38267	7.97796	3.04052	5.69922	5.94188	5.83772	4.63127	9.06156
ENSG00000171608.15	chr1	9651732	9729114	6332	PIK3CD	25.6658	23.3066	5.19367	6.06489	15.1482	8.60463	13.2577	17.6572	21.3184	10.8544	74.312	9.60744	8.88867	10.0343	18.5348	65.7992	22.4152	12.8544	7.93185	12.5189	7.76098	30.6013	7.42734	25.6465	13.8235	2.73714	6.25892	8.06752
ENSG00000171603.17	chr1	9729026	9824526	5683	CLSTN1	102.102	245.907	109.214	131.45	237.279	101.793	60.4044	103.378	195.014	115.667	193.158	314.926	74.8075	101.484	147.209	143.163	193.747	102.946	142.558	94.4764	118.15	58.7311	118.883	131.851	117.033	119.435	192.399	103.769
ENSG00000178585.15	chr1	9848276	9910336	3339	CTNNBIP1	33.3995	63.2024	20.4447	25.4166	34.4998	16.7051	15.8129	16.7097	105.873	66.2388	39.7488	83.5109	17.826	16.683	15.9667	31.0745	15.6164	36.5185	23.3214	14.3799	19.2264	31.7854	17.2901	28.1177	24.5164	17.3882	17.1995	38.6377
ENSG00000162441.12	chr1	9922113	9943407	5459	LZIC	48.2381	59.9613	57.8269	49.3962	35.388	53.8462	55.367	30.8424	61.1957	69.9885	34.719	56.2224	39.6421	43.9266	44.0719	54.9296	33.5317	63.7172	40.076	61.6873	40.2136	49.6036	42.1286	33.0366	61.0762	40.83	32.4189	43.6367
ENSG00000173614.14	chr1	9943428	9985501	4610	NMNAT1	24.7479	29.3312	24.9052	5.65435	6.48754	25.9315	14.7178	13.4625	21.1824	24.4359	20.5643	23.4539	19.9995	14.5779	33.0021	18.7352	29.4244	27.1194	16.5678	27.637	19.9829	15.3811	20.134	12.4981	22.1961	18.7511	14.263	23.9
ENSG00000162444.12	chr1	9997206	10016021	862	RBP7	0.30595	0.235045	0.0366612	0.0373224	0	0.0504178	0.043803	0.531566	1.94334	2.745	0.0667673	0.683258	0.275743	0	0.063803	4.69994	0.210274	4.31121	0.359232	0.123036	0.156524	0.0574781	0.453809	0.0236482	0.0245532	0.0340723	0.01678	0
ENSG00000130939.19	chr1	10032832	10181239	9128	UBE4B	61.8868	60.7901	73.909	93.8659	76.5974	109.373	60.7402	71.1836	42.6368	52.2268	67.2792	54.9395	60.112	74.2401	51.4731	61.6484	50.0313	95.3698	80.9854	73.1604	111.028	51.4314	77.208	71.3112	100.631	58.3318	85.41	63.186
ENSG00000054523.17	chr1	10210805	10381603	17720	KIF1B	221.389	104.669	108.566	211.749	187.457	186.411	127.365	146.62	79.949	130.827	96.4565	100.132	124.393	116.956	109.295	131.566	111.011	102.027	119.711	159.962	140.011	381.562	117.521	152.673	163.623	116.016	111.469	202.639
ENSG00000142657.21	chr1	10398592	10420511	3333	PGD	147.332	82.4143	343.369	243.902	463.185	105.491	165.356	102.257	94.8932	90.7465	271.988	129.972	122.17	84.5903	114.606	177.855	127.847	283.985	241.792	79.0507	484.937	176.262	198.042	145.283	442.781	234.44	336.791	438.585
ENSG00000251503.8	chr1	10430102	10452153	2244	CENPS-CORT	4.65724	3.42671	10.7173	8.97604	3.96549	6.30222	17.8862	4.7032	4.64458	2.78088	4.27311	10.2489	3.17916	4.19267	7.449	9.6583	8.71937	13.8529	4.56944	4.81379	4.93051	6.16165	6.42896	5.48639	9.60031	7.29147	5.10111	7.53449
ENSG00000175279.22	chr1	10430433	10442808	1748	CENPS	5.38812	4.05762	12.9536	10.0957	4.44135	7.0921	20.0326	5.68544	5.44135	3.01412	4.94078	12.4381	3.71442	4.80666	8.98027	11.661	9.95298	16.1988	5.11547	5.72118	5.75226	6.87438	7.74501	6.45597	11.1472	8.52943	5.68841	8.52853
ENSG00000241563.3	chr1	10449719	10451902	1130	CORT	0.288953	0.173191	0.342171	0.485191	0.301377	0.319312	0.890661	0.184892	0.194334	0.125588	0.267069	0.376489	0.162202	0.140341	0.20736	0.403775	0.224293	0.618152	0.20117	0.984289	0.169568	0.390851	0.34792	0.295603	0.699767	0.295293	0.251699	0.360157
ENSG00000160049.12	chr1	10456522	10472529	6625	DFFA	110.482	132.862	61.4564	74.5702	70.6175	67.7111	103.974	71.1143	92.8527	102.372	67.7466	113.951	59.2524	47.9614	100.075	97.8428	107.843	130.24	60.2505	65.0707	59.6878	62.3062	63.1853	83.9867	73.4633	68.1446	54.6355	74.711
ENSG00000142655.13	chr1	10472288	10630758	2932	PEX14	11.0992	15.4759	12.086	13.5107	16.1792	10.3524	13.7834	9.82241	17.0042	14.2274	21.2543	14.6134	9.45637	8.87654	15.9508	16.4417	17.8733	15.6599	9.97229	8.39722	12.0915	8.56423	7.65424	12.841	13.271	10.4148	9.06118	11.2081
ENSG00000130940.15	chr1	10636604	10796650	11336	CASZ1	1.90369	14.6223	0.745444	3.02312	2.42688	0.0504178	0.131409	0.878239	18.3645	22.8571	0.133535	12.3405	0.356844	0.473649	3.52512	5.05527	3.11206	0.221901	0.0143693	0.0461386	0.195655	12.8521	0.0907618	0.319251	0.208702	0.0681446	0.15102	0.38897
ENSG00000175262.14	chr1	10946471	10982037	3573	C1orf127	0	0.0494832	0	0	0	0	0	0	0.0194334	0	0	0	0.0324404	0	0	0.016151	0.0140183	0.0158501	0	0	0.0130437	0.0344868	0	0.0118241	0	0.0227149	0	0.0144063
ENSG00000120948.17	chr1	11012344	11026420	6071	TARDBP	53.2693	68.5095	61.7741	96.4785	84.9091	41.5442	50.4903	55.6064	48.1365	66.8668	42.2637	65.6067	40.3072	42.225	59.6239	77.7025	49.6948	64.1293	38.0212	49.3375	53.6095	66.0308	44.6851	53.3741	71.2044	46.0658	49.3499	58.3455
ENSG00000277726.4	chr1	11012662	11030528	2205	AL109811.3	29.5242	34.329	31.272	51.3743	47.1735	22.251	26.165	27.7108	28.3144	36.1694	21.9442	31.151	21.8324	22.3317	29.7482	39.3277	27.0973	32.8889	20.2032	26.2375	26.87	33.5442	22.8417	27.1009	35.0866	21.7836	26.2439	30.3108
ENSG00000009724.16	chr1	11026523	11047233	4251	MASP2	0.0339944	0.0247416	0	0.0186612	0	0	0	0.0346673	0	0	0	0.13944	0.0324404	0	0.0159508	0	0	0	0	0.0153795	0.0130437	0	0	0	0.0122766	0.0113574	0.01678	0
ENSG00000116649.10	chr1	11054584	11060020	1894	SRM	22.0114	19.4716	26.3716	40.3829	34.4839	14.4699	36.1083	33.9855	17.7232	22.3009	27.7752	29.7984	21.7675	18.4372	21.4538	18.1699	19.3733	39.2606	30.9084	16.9482	24.9917	28.5321	23.114	41.9165	30.802	59.1949	29.0629	28.366
ENSG00000171824.14	chr1	11066618	11099869	5991	EXOSC10	71.7962	99.4117	78.2961	156.586	103.547	76.2989	144.857	63.6146	97.1281	80.9326	32.6047	111.19	77.1108	62.5743	88.4629	128.82	86.3947	110.031	61.8024	70.4382	69.6923	87.5621	60.2961	86.5052	84.5736	71.4042	57.4546	88.0224
ENSG00000198793.12	chr1	11106535	11262507	12119	MTOR	112.556	150.788	89.2211	173.867	183.491	83.6935	113.975	96.4214	100.937	97.0259	98.7711	132.357	69.5846	72.5911	131.897	119.679	140.519	127.767	85.3105	81.9267	118.75	132.935	91.2912	124.295	142.863	105.352	91.6186	125.652
ENSG00000171819.5	chr1	11189355	11195981	2224	ANGPTL7	0.101983	0.0123708	9.55635	0	0	0.352924	0	0.0115558	0	0	0.15579	0.209161	0.0162202	0	0.111655	0	0.0140183	3.02736	0.0287386	0	0	0.528798	0.0605079	0.0236482	0	0	0.15102	0
ENSG00000120942.13	chr1	11273206	11296049	5082	UBIAD1	13.5808	17.616	12.7459	17.5789	13.1496	9.74743	20.894	11.7869	10.0859	15.0168	20.6311	15.7149	9.797	12.7184	18.3593	14.972	20.4947	19.0359	12.3145	8.81246	13.0045	17.5078	11.4965	13.6096	12.5099	13.9015	12.199	20.3561
ENSG00000204624.8	chr1	11479155	11537551	6120	DISP3	0.203967	0.655652	0	0.111967	0.111034	0	0.087606	0	0	0	0	0.0697202	0	0.0175426	0.0159508	1.98657	0.0280366	0.0475502	0	0	0.0260873	0.390851	0	0.0945929	0.147319	0.0454297	0.0503399	0.0432189
ENSG00000116661.11	chr1	11637018	11655785	3163	FBXO2	12.323	43.3473	1.83306	0.0186612	0.428273	0.319312	0.525636	0.751126	26.0602	9.47294	13.6873	32.5733	0.794789	0.368394	8.18274	3.97315	4.20549	9.01868	0.977112	1.2765	1.90438	0.0114956	0.484063	3.15704	0.699767	0.511085	1.52698	0.806752
ENSG00000132879.14	chr1	11654375	11663327	3527	FBXO44	13.6488	15.6491	10.8273	4.19877	7.50271	14.117	3.78166	5.26944	13.1175	9.93941	29.6447	15.2966	7.50995	11.4378	16.4612	8.10781	13.7239	10.9999	10.274	7.55134	13.2524	5.98921	5.06753	10.5471	10.3492	5.74686	9.16186	5.74811
ENSG00000116663.11	chr1	11664200	11674354	1735	FBXO6	2.87253	8.73378	4.48489	0.877077	2.50619	6.20138	2.35076	0.878239	17.1402	9.52676	25.7277	4.75492	3.81175	4.80666	13.606	4.65149	11.4109	3.59796	2.41404	3.95254	8.97404	1.14956	1.5127	3.64183	7.79565	5.11085	4.04397	1.97366
ENSG00000116670.15	chr1	11674480	11691650	3324	MAD2L2	22.5723	22.8612	25.3696	22.2628	12.4834	14.2682	39.7585	11.2322	22.9508	19.5738	32.1819	21.181	18.2964	13.5604	22.0599	27.2952	25.3871	27.9436	16.5391	12.3651	19.5785	31.8888	14.1891	25.2445	34.4482	22.3628	15.9242	15.7029
ENSG00000162490.7	chr1	11691710	11725857	7365	DRAXIN	63.9605	0.0247416	0.0122204	0.690465	0.364825	0.0672237	0.204414	0.196448	0.0194334	0	0.289325	0.683258	0.081101	0.0526277	2.40856	0.742946	2.00462	12.0302	4.46885	0	0.104349	2.23015	0.34792	0.981402	0.0982129	0.0454297	0	0.259313
ENSG00000177674.16	chr1	11736084	11754802	2435	AGTRAP	11.3711	37.6691	15.2633	17.3549	17.8447	15.3102	14.2798	14.4794	46.1543	32.3838	51.3218	29.9657	12.8464	15.5778	31.5346	19.5266	37.2045	22.3486	21.2378	11.0425	27.8613	9.79426	21.9644	22.9624	18.6113	17.8425	19.9346	17.2587
ENSG00000215910.7	chr1	11761787	11789585	6499	C1orf167	0.0169972	0.0247416	0.647681	0.0373224	0.015862	0.90752	0.058404	0.138669	0.0777335	0.0179412	0.0667673	0	0.129762	0	0.143557	0.016151	0.238311	0.0951003	0.20117	0.123036	0.443485	1.68986	0.317666	0	0.380575	0.0567872	1.10748	0.0144063
ENSG00000177000.12	chr1	11785723	11806920	11978	MTHFR	13.0369	24.1849	52.3766	29.9699	41.3997	86.6513	12.6445	19.7142	28.2561	26.4812	92.2057	16.3424	17.8909	16.911	57.6301	18.3475	76.5959	21.8889	38.5959	23.7767	40.6702	23.4625	15.7623	16.1163	48.7627	21.0453	40.7753	26.9398
ENSG00000011021.23	chr1	11806096	11848079	8173	CLCN6	11.2692	18.3583	22.0823	27.8425	35.166	33.511	14.747	17.5763	13.8171	16.1471	53.4584	12.2429	12.8464	10.2799	18.2955	16.361	27.8543	13.0287	24.4853	16.5484	28.0961	15.9329	9.96867	14.2835	32.3489	9.02916	23.0221	12.9369
ENSG00000175206.10	chr1	11845709	11848345	1120	NPPA	0.0169972	0	0	0	0	0	0.014601	0	0	0	0	0	0	0	0.0319015	0	0	0	0	0	0	1.40246	0	0	0	0	0	0
ENSG00000120937.9	chr1	11857464	11858945	708	NPPB	55.6149	0	0.0122204	0.0186612	0.0317239	0	0	61.6039	0	0	0.0445116	0	4.59031	0.0526277	0.0159508	0.048453	0.0140183	0.0475502	0.0287386	0	0.0130437	0	7.54836	6.18401	0	1.77176	1.10748	0
ENSG00000116685.16	chr1	11919591	11926428	3281	KIAA2013	42.595	36.5433	36.9178	46.1678	48.2997	31.2086	30.5161	44.3395	30.9574	32.635	91.36	48.4137	45.5463	35.7167	39.7493	35.1769	35.1438	48.7389	36.886	26.5143	42.431	45.741	37.6813	60.906	55.4535	46.8835	34.1137	48.2611
ENSG00000083444.17	chr1	11934205	11975538	5320	PLOD1	327.876	77.1196	119.271	213.167	425.402	141.052	151.748	430.811	36.8068	13.9403	243.946	110.897	332.984	239.474	103.76	76.2974	88.0629	158.786	252.986	134.648	158.272	218.428	260.259	427.903	234.594	241.255	201.779	271.328
ENSG00000116688.16	chr1	11980181	12013514	4973	MFN2	112.199	232.843	113.149	137.514	128.085	92.7519	145.587	107.919	175.075	160.269	146.309	197.322	109.438	94.9404	153.813	105.482	138.332	115.642	100.427	101.028	128.871	118.888	91.8963	121.989	141.046	136.8	86.2322	113.766
ENSG00000116691.11	chr1	12019466	12032045	2821	MIIP	8.80456	11.2203	7.51555	12.9136	11.2461	7.27696	7.56332	8.35483	16.3435	13.4738	10.7273	9.98393	6.30965	6.99948	9.5545	10.5628	11.523	8.14693	10.8201	4.53696	6.61314	9.7023	4.22042	7.98128	10.472	8.08649	9.95052	7.53449
ENSG00000120949.15	chr1	12063303	12144207	3812	TNFRSF8	0.0679888	0.0247416	0.0488816	0.130628	0.0793098	0.0504178	0.043803	1.01691	0.0388668	0	0.0222558	0.0418321	0.275743	0.298224	0.0478523	0.129208	0.0560731	0.0475502	0.316125	0.0461386	0.313048	0.0114956	0.257158	0.366548	0	0.84045	0.788658	0.302532
ENSG00000028137.19	chr1	12166991	12209228	3778	TNFRSF1B	0.135978	0.0371124	3.89831	55.7784	19.8433	10.655	4.96434	6.13612	0.0388668	0	6.00906	0.013944	9.91054	9.80629	0.175458	0.145359	0.140183	0.0792503	3.00318	2.27617	11.3219	1.67836	2.51108	0.354723	2.6763	4.46347	8.6249	27.9338
ENSG00000048707.15	chr1	12230030	12512047	20768	VPS13D	198.069	251.993	137.211	184.466	217.008	160.379	133.614	125.01	239.264	224.157	116.464	179.516	114.45	145.831	166.765	102.268	191.714	96.5427	143.075	163.192	219.629	115.692	165.202	128.374	150.683	151.656	262.908	168.424
ENSG00000162496.9	chr1	12567910	12618210	3515	DHRS3	161.27	15.5625	13.2714	35.251	22.8254	14.1842	8.32257	49.7707	8.76446	7.40971	3.36062	22.6172	3.74686	46.9264	29.6684	24.9372	13.0931	63.6538	69.4468	16.6253	309.513	4.73619	201.446	89.7096	83.3214	139.867	348.57	103.985
ENSG00000204518.2	chr1	12644547	12667086	1575	AADACL4	0	0	0	0	0	0	0	0.0231116	0	0	0	0	0.0648808	0	0.0159508	0.113057	0	0.0158501	0.0143693	0	0.234786	0.0344868	0.0605079	0	0.0122766	0.0113574	0.503399	0
ENSG00000188984.12	chr1	12716110	12728760	4055	AADACL3	0	0	0	0	0	0	0	0	0.136034	0.0358824	0	0	0	0	0	0	0.0140183	0	0	0	0	0	0	0	0	0	0	0
ENSG00000157330.10	chr1	12746200	12763699	4133	C1orf158	0	0	0	0	0	0.0168059	0	0	0	0	0	0	0	0.0877128	0.0478523	0	0	0	0.0574772	0	0	0	0.0302539	0	0.0122766	0	0.11746	0
ENSG00000116726.4	chr1	12774841	12777906	1786	PRAMEF12	0	0	0	0	0	0	0	0.0115558	0	0	0	0.0697202	0	0	0	0	0	0	0	0	0	0.0229912	0	0	0	0	0	0
ENSG00000116721.9	chr1	12791397	12796628	2439	PRAMEF1	0	0.0123708	0	0	0	0	0	0	0	0	0	0.013944	0	0	0	0	0	0	0	0	0	0	0	0.0236482	0	0	0	0
ENSG00000204501.7	chr1	13315581	13322598	1865	PRAMEF15	0	0	0	0	0.015862	0	0	0	0	0	0	0	0	0	0	0	0	0	0	0	0	0	0	0	0	0	0	0
ENSG00000204481.7	chr1	13342034	13347134	2301	PRAMEF14	0	0	0	0	0	0	0	0	0	0	0	0	0	0	0	0	0	0	0	0	0	0.0114956	0	0	0	0	0	0
ENSG00000204479.4	chr1	13389632	13392629	1578	PRAMEF17	0	0	0	0.0186612	0	0	0	0	0	0	0	0.013944	0	0	0	0	0	0	0	0	0	0	0	0	0	0	0	0
ENSG00000204478.9	chr1	13410450	13421328	1597	PRAMEF20	0	0	0	0	0	0	0	0	0	0	0	0.0278881	0	0	0	0	0	0	0	0	0	0	0	0	0	0	0	0
ENSG00000162494.6	chr1	13474973	13514003	2168	LRRC38	0.0169972	0	0	0	0	0	0	0.115558	0	0	0	0	13.5925	0	0	0.258416	0	0	0	0	0	0.0114956	0.015127	0.0118241	0	0.0227149	0.0503399	0
ENSG00000162493.16	chr1	13583465	13617957	3707	PDPN	48.0001	67.5693	6.89231	0	1.4593	28.0659	2.24856	6.42501	78.6858	11.1235	4.00604	13.6094	0.924551	1.15781	16.4293	26.843	2.73357	25.6929	3.26183	0.0768976	107.362	8.49526	2.63209	47.4147	108.378	2.2147	119.691	0.0144063
ENSG00000116731.22	chr1	13700198	13825079	10923	PRDM2	37.1219	34.6506	26.1272	51.8035	43.2873	65.9632	45.1901	31.9171	45.3381	48.2976	33.3392	31.653	22.2703	27.8401	27.4193	34.757	24.2797	23.4264	35.5065	35.8804	41.7397	54.7651	29.2253	35.6497	48.6522	24.5548	51.0111	41.5333
ENSG00000189337.17	chr1	13892792	15118043	13860	KAZN	11.3031	10.6265	60.5154	5.01987	2.22067	21.4444	9.72427	6.64457	8.91992	13.2765	36.722	11.6433	13.852	10.0168	22.1556	7.93015	30.3075	9.43078	5.53218	7.82818	2.94787	16.0594	10.6948	2.97968	6.46978	1.80583	12.6017	2.2906
ENSG00000171729.14	chr1	15152532	15220478	2238	TMEM51	5.28613	10.8863	0.818767	7.01662	8.48615	3.4116	2.8618	1.79115	10.9799	16.2188	13.309	11.8803	1.26517	0.350851	36.7186	23.0475	30.4057	2.06051	0.445448	0.984289	26.4917	1.19554	0.559698	3.93743	28.4204	6.55324	5.23535	7.63534
ENSG00000142621.19	chr1	15247272	15400283	12805	FHAD1	0.577905	0.0989664	0.146645	0.205273	0.222067	0.605013	0.350424	0.774237	0.1166	0.107647	0.267069	0.250993	0.0486606	0.859586	0.526375	1.59895	0.911189	0.491352	0.0718465	0.261452	0.430441	0.390851	0.242031	0.153714	0.515618	0.102217	1.0907	0.201688
ENSG00000142634.13	chr1	15409888	15430339	2534	EFHD2	24.8499	44.9555	26.3838	49.9747	40.7811	15.9656	30.5015	11.6598	52.1398	39.5962	38.9476	29.5474	37.5335	24.9806	30.3862	71.5651	24.4199	42.0343	18.7807	18.4554	40.3441	25.6697	24.2334	35.9453	33.9694	38.956	24.0457	42.0952
ENSG00000162438.11	chr1	15438439	15449242	3486	CTRC	0.0339944	0.0494832	0.0122204	0	0.0317239	0.0168059	0.058404	0.0115558	0.0194334	0.0179412	0.111279	0.0278881	0.0486606	0.0877128	0.0319015	0.048453	0	0	0.0431079	0.0153795	0.0652183	0.0804693	0.0605079	0.0472965	0.0736597	0.0113574	0.01678	0
ENSG00000142615.8	chr1	15456728	15472091	1519	CELA2A	0	0	0	0	0	0	0	0.0346673	0	0	0	0	0	0	0	0	0	0	0	0	0	0	0	0	0	0.124932	0.01678	0
ENSG00000215704.9	chr1	15465909	15491400	1457	CELA2B	0	0	0	0	0	0	0	0.0462231	0	0	0	0	0	0	0	0	0	0	0.0143693	0	0	0.0229912	0	0	0	0.159004	0.1678	0
ENSG00000132906.18	chr1	15490832	15526534	5269	CASP9	7.37679	5.01017	8.32209	11.9805	7.12202	8.36935	4.01528	4.87654	2.29314	1.50706	7.43343	2.80275	4.16859	7.03457	19.763	14.8428	11.3828	8.59073	5.87704	4.41392	5.73921	8.93209	6.85252	4.81242	8.90055	5.06542	9.01084	10.1276
ENSG00000116138.13	chr1	15526813	15592379	8563	DNAJC16	52.0455	49.31	46.5597	48.034	62.4961	41.8804	31.8886	43.9929	30.8019	40.5471	45.6911	42.7106	33.5434	42.8214	64.3294	44.3668	52.3863	57.1711	36.7998	59.5495	53.6616	46.4768	52.4149	42.0347	49.3029	52.7894	40.7417	62.5953
ENSG00000116771.6	chr1	15571699	15585051	3095	AGMAT	1.13881	2.2886	2.89623	2.78052	0.793098	0.756266	2.51137	1.16713	0.602435	0.358824	0.467371	0.418321	2.22217	1.35078	5.63062	3.45632	5.5933	5.21467	0.704096	0.830494	1.48698	0.689737	1.75473	0.673975	1.14173	2.3737	1.24172	1.06607
ENSG00000197312.12	chr1	15617458	15669044	12178	DDI2	31.9888	68.8435	37.2356	93.1008	66.3665	48.6868	34.2686	46.1538	52.2564	60.6412	56.0178	56.9056	29.2774	31.9275	54.6313	53.0399	52.7368	40.7188	33.5092	29.6056	28.2135	68.6863	36.1988	48.5025	39.9972	35.1399	56.6995	86.2649
ENSG00000215695.1	chr1	15659869	15661722	1854	RSC1A1	9.90937	16.8119	11.4016	27.5253	18.2888	14.3186	12.3817	13.1158	14.439	18.4615	12.1962	15.7568	9.19685	9.61333	15.1692	16.7163	15.5182	14.3284	10.2166	10.5196	8.86969	18.347	11.3755	14.2717	12.6817	10.9826	17.0652	25.1534
ENSG00000116786.13	chr1	15684320	15734769	4134	PLEKHM2	46.5894	69.7589	49.7859	53.0911	69.6975	90.1638	57.8492	59.8705	54.705	59.7621	175.42	44.2863	41.8481	61.8375	49.9578	49.0991	60.0824	55.5703	72.3351	38.5103	78.6272	54.3628	40.1923	45.2391	46.3811	36.8549	58.5788	40.8562
ENSG00000162461.8	chr1	15736258	15741392	3338	SLC25A34	0.747877	0.445349	0.219967	0.335902	0.602755	0.655431	0.204414	0.30045	0.971669	0.466471	1.53565	0.306769	0.113541	0.61399	0.494473	0.468379	0.364475	0.459652	0.718465	0.261452	0.273917	0.977127	0.242031	0.212834	0.589278	0.147647	0.453059	0.259313
ENSG00000162460.7	chr1	15742499	15747982	1443	TMEM82	0	0	0	0	0.0317239	0	0	0	0	0	0	0	0	0	0	0	0.0280366	0	0.0287386	0	0	0.0114956	0	0	0	0	0	0
ENSG00000162458.13	chr1	15756607	15786594	4351	FBLIM1	286.573	224.122	5.43808	247.709	408.969	25.8811	47.7307	294.707	205.547	147.297	44.1555	158.753	271.477	92.7651	83.885	224.402	68.9419	72.9895	75.1945	18.1171	149.52	43.4189	62.4895	185.071	159.792	63.6584	44.3159	189.255
ENSG00000233954.6	chr1	15807169	15809348	2180	UQCRHL	16.6573	13.7068	12.2326	12.8576	9.2158	10.9575	12.0896	10.9895	19.2974	16.3265	6.40966	16.2309	13.1708	11.8588	16.4771	25.5832	17.6911	26.1526	9.77112	12.0729	10.6175	11.829	12.2831	12.8883	9.94406	11.4483	9.4639	14.3487
ENSG00000065526.11	chr1	15847707	15940456	13447	SPEN	26.9916	80.7813	34.3027	109.784	140.22	39.5443	46.475	54.1504	59.6216	80.6815	18.2275	54.2423	29.5694	36.9973	30.434	38.3425	45.6155	27.0402	49.7321	40.4635	45.4572	51.121	51.7796	47.864	51.6354	34.7197	84.7891	84.3921
ENSG00000116809.11	chr1	15941869	15976132	4240	ZBTB17	18.051	16.7129	14.75	14.4065	20.5571	16.1169	16.0903	15.9932	19.7832	19.3585	31.6255	15.6452	11.2893	10.4203	12.3618	17.8307	12.4062	18.9884	13.191	8.58177	11.7654	22.7268	11.1032	14.4845	20.195	11.5392	10.6385	14.2766
ENSG00000183888.4	chr1	16004236	16008807	3039	SRARP	0	0	0	0	0	0	0	0	0	0	0	0	0	0	0.0159508	0	0.0140183	0.0317001	0	0	0	0	0	0	0	0	0	0
ENSG00000173641.17	chr1	16014028	16019594	3910	HSPB7	0.917849	0	2.08969	0	0.174482	87.8782	4.94974	9.55663	0	0	61.8711	0.013944	8.54804	25.6823	0.0319015	0.048453	0.196256	0.221901	12.2714	0.184554	3.39135	14.6914	18.0162	4.09114	1.1049	5.48564	10.7895	0.0576252
ENSG00000186510.12	chr1	16018875	16034050	3476	CLCNKA	0.0509916	0.0123708	0.0488816	0.0186612	0	0.285701	0.014601	0.0693347	0	0	0.445116	0.013944	0.145982	0.0526277	0.0478523	0	0.294384	0.0634002	0.100585	0.0153795	0.104349	0.0344868	0.332793	0.0472965	0.0491065	0.0113574	0.1678	0.0144063
ENSG00000184908.17	chr1	16043736	16057308	2939	CLCNKB	0.152975	0.123708	0.207747	0.0373224	0.0634479	0.252089	0.014601	0.115558	0.0194334	0	0.0667673	0.0278881	0.194642	0.0877128	0.143557	0.226114	0.308402	0.190201	0.0143693	0	0.365223	0.0344868	0.015127	0.0354723	0.135043	0	0.13424	0.0576252
ENSG00000185519.9	chr1	16057769	16073651	1720	FAM131C	0.0849861	0.581427	0.0855428	0.130628	0.333101	0.386536	0.116808	0.104002	1.166	0.807353	0.0667673	0.376489	0.616367	0.192968	1.49937	0.532983	2.7616	0.459652	0.373602	0.276831	0.195655	0	0.0907618	0.331075	0.233256	0.0681446	0.10068	0.187282
ENSG00000142627.13	chr1	16124337	16156069	4141	EPHA2	95.4223	97.5314	18.0373	108.291	194.309	2.31922	15.9443	53.9655	131.098	223.906	6.85478	74.6285	44.5731	15.5953	73.2299	84.3729	87.9367	69.978	9.91482	7.1361	9.82188	41.959	11.1183	79.4817	28.9237	31.6077	3.97685	163.209
ENSG00000142632.17	chr1	16197854	16212652	3788	ARHGEF19	4.55525	4.2803	8.17545	3.28437	3.28343	2.72256	5.06655	2.10315	8.51182	1.525	7.41117	3.36051	2.40059	4.47335	2.29691	5.94357	3.84101	1.85446	4.48322	3.96792	3.05222	1.54041	5.85414	6.38502	7.9798	3.85017	5.45349	2.70838
ENSG00000132881.12	chr1	16231692	16237183	1574	CPLANE2	2.37961	1.74428	3.1773	1.23164	2.33171	2.5545	1.32869	2.05693	1.3992	1.38147	6.16485	3.30474	1.75178	1.70163	3.33371	2.06733	2.9859	2.09221	2.96008	1.7994	3.31309	1.33349	1.3463	2.24658	3.11826	2.27149	1.39274	2.08891
ENSG00000037637.11	chr1	16246840	16352480	9009	FBXO42	60.6461	50.2378	35.9769	35.4376	35.9432	25.9988	29.9613	35.8114	42.7534	54.5053	53.1691	34.1211	37.4686	31.752	30.5457	36.8566	39.6297	35.9638	42.0446	34.9269	42.6006	32.7855	36.698	37.7308	43.1277	32.7662	30.3214	30.671
ENSG00000055070.17	chr1	16352575	16398145	4742	SZRD1	151.105	98.5087	143.419	156.736	137.46	126.263	140.987	141.72	103.172	105.961	244.035	124.409	137.628	107.571	132.136	209.899	133.426	186.999	133.361	94.1996	162.25	135.292	143.464	174.37	181.117	118.435	107.207	149.292
ENSG00000187144.11	chr1	16387117	16437424	4506	SPATA21	0.135978	0.0865956	0.0244408	0.0373224	0.0475859	0.0336118	0.073005	0.0462231	0.0194334	0.0179412	0.600906	0.0976083	0.0162202	0.0350851	0.0797538	0.064604	0.098128	0.0792503	0.0574772	0	0.182611	0.0574781	0.0302539	0.0827688	0.0491065	0.0681446	0.01678	0.0576252
ENSG00000157191.20	chr1	16440721	16460078	5510	NECAP2	84.0172	72.2207	59.7333	95.788	129.529	72.2318	49.001	78.2211	76.6064	72.0876	112.458	66.2202	81.6038	61.1885	88.2555	126.333	68.2831	75.3036	64.5325	53.6284	95.1927	35.7858	66.241	93.8598	76.1518	55.447	48.4941	117.123
ENSG00000219481.10	chr1	16562319	16613562	12212	NBPF1	18.8499	19.7314	22.7055	17.8401	29.6143	29.444	25.8584	18.3737	13.8171	23.5568	19.3403	9.41223	7.70459	17.8934	11.2772	14.9397	9.01376	10.5561	26.7269	40.9249	28.8265	14.1971	10.6796	9.412	22.3434	31.5623	38.9966	23.2518
ENSG00000058453.17	chr1	16740273	16972964	8875	CROCC	6.49293	8.35029	12.4404	11.402	15.1006	17.7639	6.58505	8.52817	8.16202	7.05088	24.6149	9.41223	7.12066	8.70111	7.05023	12.4686	10.9202	11.0475	17.2719	4.5062	8.43925	8.16189	6.54998	17.275	14.0813	5.90587	6.71198	5.69049
ENSG00000117122.13	chr1	16974502	16980835	2915	MFAP2	28.6573	31.6321	34.8404	5.84096	23.8881	41.3762	20.7334	32.1482	23.5533	8.43235	87.9326	0.181273	2.69255	34.9623	3.86008	33.8848	1.28968	16.6426	96.4755	23.2231	10.3958	5.79379	30.859	86.9427	34.4359	10.8123	3.37277	9.53697
ENSG00000159363.18	chr1	16985958	17011928	5253	ATP13A2	34.3684	40.8236	14.7011	30.1005	54.1845	6.03333	8.45398	37.3598	49.8855	34.3215	41.2845	42.864	26.1632	13.0166	42.1419	48.7922	31.3309	36.0747	14.9872	6.01339	13.0176	47.8907	9.74177	63.3063	21.4718	23.737	10.3029	23.7272
ENSG00000117118.9	chr1	17018722	17054170	2462	SDHB	64.4874	67.4085	70.4262	79.8513	50.9645	62.6525	81.9993	72.4779	115.395	115.523	57.3754	73.9731	75.3266	63.0304	120.396	93.0944	124.917	107.733	63.2105	74.037	61.24	73.296	66.6948	80.9479	73.0581	69.3371	60.4582	79.1914
ENSG00000117115.13	chr1	17066761	17119451	6000	PADI2	256.981	0.445349	0.0244408	0	0.015862	0.184865	0.073005	0.73957	0.1749	0.322941	3.22709	1.12947	0.892111	3.85936	148.087	38.3102	248.418	2.37751	1.50878	0.0615181	0.0521747	5.80528	0.136143	4.09114	0.454235	0.147647	0.0671198	0.417782
ENSG00000142623.11	chr1	17205128	17246007	4903	PADI1	0.0509916	0.0494832	0	0	0	0	0	0.0231116	0.0971669	0.0179412	0	0	0.0162202	0.0175426	0.063803	0.129208	0.126165	0	0	0	0	0.0229912	0	0	0	0	0	0.0288126
ENSG00000142619.4	chr1	17249098	17284233	3189	PADI3	0	0	0	0	0	0	0	0	0.0194334	0	0	0.153384	0	0	0.0159508	0	0	0	0	0	0	0	0	0	0	0	0	0
ENSG00000179051.14	chr1	17406760	17439677	4079	RCC2	0.577905	1.41027	0.183306	1.00771	1.3324	0.151253	0.467232	0.751126	0.680169	0.735588	1.20181	0.79481	0.308184	0.263138	0.606129	1.01751	0.546713	0.348701	0.359232	0.215313	0.417397	0.747215	0.211778	0.815864	0.626107	0.681446	0.20136	0.475408
ENSG00000074964.17	chr1	17539698	17697874	7954	ARHGEF10L	13.6658	7.44722	17.6707	3.80689	0.571031	43.1576	14.966	14.2598	10.4357	8.57588	63.1396	5.64734	29.7965	23.472	28.9347	22.3853	33.6439	20.1454	16.8264	12.9957	16.6959	33.6132	11.3301	10.689	14.0936	9.30174	12.5514	5.53202
ENSG00000117148.8	chr1	17755333	17827063	1844	ACTL8	0	0	0.0122204	0	0	0.235283	0.073005	0.0115558	0	0	0	0	0.0162202	0.0175426	0.0319015	0	0.0280366	0.0792503	0.0143693	0	0.0130437	0	0.0302539	0.0236482	0.0982129	0	0.01678	0.0288126
ENSG00000117154.12	chr1	18107798	18378483	3033	IGSF21	0	0	0	0	0	0	0	0	0	0	0	0	0	0	0	0	0	0	0	0	0	0	0	0.0118241	0	0	0	0.0144063
ENSG00000179023.8	chr1	18480982	18486126	5145	KLHDC7A	0.220964	0.0247416	0.0122204	0.0373224	0.0317239	0.0168059	0.014601	0.0115558	0	0.0179412	0.0445116	0.0418321	0	0.0175426	25.4734	6.99339	17.9714	0.0158501	0	0	0.0130437	0	0.015127	0.0236482	0.0122766	0.0227149	0.01678	0
ENSG00000009709.12	chr1	18630846	18748866	6473	PAX7	0.0339944	0	0	0	0.015862	0	0	0	0	0	0	0	0	0	0	0	0	0	0	0	0	14.6799	0	0.0118241	0	0	0	0
ENSG00000179002.5	chr1	18839599	18859682	2542	TAS1R2	0	0	0	0	0	0	0	0	0	0	0	0	0	0.0175426	0	0	0	0	0	0	0	0	0	0.0118241	0	0	0	0
ENSG00000255275.3	chr1	18849273	18921121	4369	AL080251.1	72.1022	28.4281	5.78025	16.8138	24.3481	12.9069	8.97962	11.6829	42.87	21.5832	26.2173	57.6447	19.156	13.1043	34.6929	20.3018	34.3869	8.52733	8.13302	8.45874	8.77839	14.7144	5.30957	15.3714	10.828	6.37152	6.17502	12.7208
ENSG00000159423.17	chr1	18871430	18902724	3632	ALDH4A1	55.02	33.9702	8.87201	15.1529	13.7206	18.1336	9.57826	11.2669	45.3381	14.9988	35.6315	38.3322	15.5065	18.2443	58.8902	16.9586	61.9889	12.0143	12.0558	11.2424	12.1567	12.5417	7.21556	9.29376	13.3692	8.21142	8.84304	13.4555
ENSG00000169991.11	chr1	18904280	18956676	6179	IFFO2	182.193	47.875	6.53791	41.092	66.0968	18.1	15.9735	25.4112	79.8129	56.5506	35.498	147.012	42.3023	16.7882	19.6513	46.0465	16.7378	10.4293	10.9063	11.4731	13.3045	33.9121	5.67261	44.636	16.5857	9.17681	7.38318	25.7008
ENSG00000127481.15	chr1	19074510	19210266	24661	UBR4	174.833	402.224	225.576	400.656	645.392	230.09	264.176	304.992	228.303	277.101	216.994	172.432	201.179	243.035	214.043	190.711	291.034	149.514	252.311	261.129	601.457	297.173	226.073	281.851	432.996	330.547	466.617	329.717
ENSG00000127463.15	chr1	19215660	19251527	9602	EMC1	131.745	158.668	133.496	135.835	167.233	93.088	127.146	135.884	71.476	83.2291	122.83	92.4908	91.417	96.1333	89.707	72.6149	97.2449	130.541	106.678	113.593	110.284	136.487	114.451	177.066	162.665	199.755	119.591	120.667
ENSG00000053372.5	chr1	19251805	19260128	2556	MRTO4	45.0256	50.9306	37.9932	86.3454	36.2129	23.5115	96.5419	38.0532	43.2393	52.8547	19.5406	76.8038	38.1012	27.8401	40.6744	84.2921	47.4659	89.632	37.9924	42.2322	28.8004	65.2836	42.4765	63.732	49.4993	56.3556	31.0261	46.5179
ENSG00000162482.5	chr1	19282573	19288770	1215	AKR7A3	0.254958	0.247416	0.855428	0.559836	0.571031	1.09238	0.861459	0.323562	0.291501	0.305	1.20181	0.348601	0.502826	0.350851	2.18525	0.306869	4.41576	0.491352	0.474187	0.492145	0.547834	0.586276	0.287412	0.579382	0.441958	0.227149	0.352379	0.288126
ENSG00000053371.12	chr1	19303965	19312146	1781	AKR7A2	39.2126	28.0075	52.2911	31.3508	26.5053	85.3909	36.9113	29.4904	33.7364	27.1091	139.321	40.6329	39.3177	42.646	50.7074	43.3332	50.592	56.4737	37.0872	31.4511	43.2528	39.43	30.1783	31.8305	38.1189	28.9274	32.2511	27.4008
ENSG00000040487.13	chr1	19312326	19329300	2686	PQLC2	7.64875	13.0388	7.21004	9.14399	12.1027	10.0331	10.5273	10.8162	10.1637	8.12735	21.4323	8.12938	5.17424	6.87669	15.6158	10.805	18.7845	12.3947	11.0356	7.02844	12.9784	13.7373	5.68774	10.1333	9.67397	6.67817	8.15506	7.37602
ENSG00000077549.18	chr1	19338775	19485539	3239	CAPZB	189.91	80.2741	115.776	117.771	125.151	152.547	146.375	136.763	96.5451	67.1179	156.859	92.4211	179.314	172.9	113.968	130.629	89.717	124.787	147.874	158.148	129.484	82.6765	169.755	138.177	115.891	138.231	136.807	110.813
ENSG00000173436.15	chr1	19484403	19629821	5480	MICOS10	28.5383	29.1209	51.0935	24.5395	24.4909	24.7719	20.1202	26.6939	22.2124	15.86	26.6847	37.4955	18.1017	19.4547	55.397	33.4972	44.8445	31.4307	16.5247	18.7169	30.7048	24.0258	28.2269	28.1177	27.2786	30.0858	19.5654	23.2374
ENSG00000158747.14	chr1	19596979	19658456	3596	NBL1	103.972	67.3219	197.152	32.1159	34.7853	270.71	153.471	56.5309	70.8153	58.7753	1134.44	110.158	58.0683	101.168	136.81	64.4587	112.034	23.2996	86.8193	71.0534	129.367	23.8879	167.985	69.8805	58.3016	91.893	122.276	53.9228
ENSG00000270136.6	chr1	19597067	19656927	1276	MICOS10-NBL1	40.2834	32.1393	79.4326	19.2397	20.9061	83.8952	48.4169	27.549	29.0529	22.0138	302.367	48.4277	23.13	34.8571	67.4876	32.6573	51.6434	21.7304	32.1872	25.6069	50.479	19.3816	57.1497	33.5332	28.1257	40.2167	39.349	24.7068
ENSG00000158748.4	chr1	19664875	19680966	3800	HTR6	0.0339944	0.0247416	0.109984	0.0186612	0	0.100836	0.014601	0.0231116	0.0583002	0	0.0667673	0.0557762	0	0.0877128	0	0.016151	0.0280366	0.0158501	0	0.0153795	0.039131	0	0	0.0236482	0.0368298	0.0454297	0	0
ENSG00000162542.13	chr1	19682213	19799945	4054	TMCO4	3.00851	6.79157	17.1086	7.09126	9.51718	16.8563	9.88488	9.70686	3.07048	0.897059	21.7662	6.03777	12.3922	14.0165	14.8023	8.0109	22.1489	6.84722	5.1011	11.6269	15.0263	2.29912	6.44409	4.98978	17.6415	7.49591	11.2426	6.16589
ENSG00000178828.7	chr1	19814029	19815283	1255	RNF186	0	0	0	0	0	0	0	0	0	0	0	0	0	0	0.0319015	0	0	0	0	0	0	0	0	0	0	0	0	0
ENSG00000169914.6	chr1	19882395	19912945	6885	OTUD3	27.0596	26.4859	12.0615	19.1651	15.7985	14.4867	28.4574	18.6048	20.1719	23.0006	13.309	20.3025	21.0862	14.1393	17.8648	25.3409	23.0461	25.3601	13.1192	17.7326	18.3133	26.8767	13.3117	24.6296	24.3691	20.6024	17.0317	15.8613
ENSG00000188257.11	chr1	19975431	19980416	1685	PLA2G2A	0	0	0.415494	0	0	0	0	0.0577789	0	0	0	0	0	0	0	0	0	0	0	0	0	0	0.272285	0	0	1.13574	23.6765	0
ENSG00000127472.11	chr1	20028179	20091911	3342	PLA2G5	0.288953	0	0	0.0373224	0.0951718	0.0336118	0.043803	1.05158	0.0388668	0	0	0.0418321	0	1.8946	0.0159508	0	0	0.11095	0.0143693	0.0461386	0.0130437	0.0229912	0.756348	0.0118241	0	0.170362	0.218139	0.172876
ENSG00000117215.14	chr1	20111939	20119566	2681	PLA2G2D	0	0	0	0	0	0	0	0	0.0388668	0	0	0	0	0	0.0478523	0	0	0	0	0	0.0130437	0	0	0	0	0	0.0335599	0
ENSG00000158786.4	chr1	20139326	20150386	6440	PLA2G2F	0	0.0123708	0	0	0	0	0	0	3.67291	1.99147	0	0.0278881	0	0	0.0319015	5.23293	0	0	0	0	0	0	0	0	0	0	0	0
ENSG00000187980.6	chr1	20161253	20177424	3298	PLA2G2C	0	0	0	0.0373224	0	0	0	0	0	0	0	0	0	0	0.0319015	0	0.0140183	0	0	0	0	0.0114956	0	0	0	0	0	0.0432189
ENSG00000162543.6	chr1	20186096	20196050	5562	UBXN10	1.97168	0.593798	0.0244408	0.0186612	0.015862	0	0	0.127114	0.252634	0	0.0667673	0.195217	0	0.0175426	9.39499	3.34326	11.467	0.253601	0	0	0.104349	0.0229912	0.0756348	0.0118241	0.0491065	0.113574	0.251699	0.0144063
ENSG00000158816.15	chr1	20290919	20354894	6377	VWA5B1	0	0	0	0	0	0	0	0.0231116	0	0	0	0	0	0	0.0159508	0.662191	0.0420549	0.0158501	0	0	0.0130437	0.0114956	0	0	0	0	0	0
ENSG00000162545.6	chr1	20482391	20486210	2605	CAMK2N1	16.1474	18.1356	2.60295	5.97159	10.1199	60.4005	53.9799	10.0073	64.5771	53.1597	22.7232	68.3816	5.33644	7.75381	59.2411	61.9553	58.8908	2.83716	9.55558	34.0041	77.5837	35.2341	14.0681	8.70255	22.012	25.3725	23.8275	10.3869
ENSG00000090432.7	chr1	20499448	20508151	2428	MUL1	22.2833	30.9023	25.3818	20.658	24.5702	20.7553	26.4862	23.2733	37.7202	33.0835	55.3946	38.9039	27.6392	21.7352	50.6117	37.2604	36.9662	19.9394	19.4991	25.0225	35.0483	24.6006	17.6229	25.9066	23.743	28.7457	17.6525	22.056
ENSG00000183114.8	chr1	20552573	20555020	2448	FAM43B	0.11898	0	2.21189	0	0.015862	0.0168059	0	0.0346673	0.0777335	0.0179412	0.0445116	0.0418321	0.0648808	0.210511	0.0159508	0.306869	0.0140183	0.0158501	0.0287386	0	0	0.0459825	0.0453809	0	0	0	0	0
ENSG00000158825.6	chr1	20589086	20618903	820	CDA	0.0169972	8.67193	3.72722	0.111967	0.983442	0.218477	0.321222	1.50225	21.0658	11.2312	0.445116	8.96602	2.80609	0.824501	3.1423	4.26387	4.94846	0.190201	0.531664	0.0461386	6.52183	0.94264	0.49919	0.319251	0.184149	1.02217	0.285259	0.244907
ENSG00000158828.8	chr1	20633458	20651511	4833	PINK1	46.7763	57.1655	67.4688	18.0827	49.3942	75.8619	53.9507	67.3818	90.2098	49.4279	155.056	55.6228	91.0926	91.9055	80.5353	56.7062	73.7923	37.0099	59.3165	44.0777	99.7319	115.899	52.2485	36.8203	32.042	50.8927	44.081	31.7659
ENSG00000244038.9	chr1	20651767	20661544	2721	DDOST	341.27	292.421	345.556	265.437	252.174	322.808	246.859	313.751	183.121	231.854	466.303	233.186	297.981	264.454	246.04	274.809	231.68	369.687	393.791	216.59	364.557	263.135	324.126	353.151	372.215	341.847	363.538	292.923
ENSG00000117245.12	chr1	20664014	20718017	4470	KIF17	1.2408	1.08863	0.183306	0.541175	0.96758	0.806684	2.04414	0.797349	4.68345	2.40412	0.289325	0.348601	2.0113	0.228053	2.32881	1.32438	2.48124	1.34725	0.632249	1.10733	4.2131	0.540294	0.242031	0.898633	1.84149	1.18117	0.637638	0.561845
ENSG00000189410.12	chr1	20719731	20732837	4487	SH2D5	2.24363	56.2129	0.207747	1.02637	4.90135	4.73927	20.9378	8.71306	88.247	88.3782	0.623162	19.3822	4.24969	0.438564	23.0967	22.03	40.9474	15.8501	6.85416	5.87498	19.9568	0.275895	2.81362	5.0016	4.50552	5.87179	2.48343	1.51266
ENSG00000127483.18	chr1	20742679	20787323	7402	HP1BP3	239.712	169.492	254.734	284.471	214.47	274.726	307.264	166.542	206.208	187.701	189.13	203.639	206.11	211.826	152.425	267.525	187.985	266.962	212.536	280.246	253.06	260.341	238.658	198.905	314.024	161.003	192.5	222.059
ENSG00000075151.20	chr1	20806292	21176888	9596	EIF4G3	200.142	183.385	167.627	152.779	175.893	165.37	180.527	193.663	150.823	143.691	39.6375	140.807	146.566	168.935	163.974	136.896	184.523	204.735	173.322	221.434	241.66	183.079	212.534	176.593	228.689	228.171	228.795	132.322
ENSG00000117298.16	chr1	21217247	21345572	7308	ECE1	152.431	112.018	30.5632	750.666	1132.34	136.851	131.219	238.962	28.6642	40.6368	258.991	80.0109	137.953	45.4879	72.0814	111.361	87.6984	42.9378	109.638	45.8925	131.219	79.0323	158.848	160.678	150.867	119.389	91.7696	723.556
ENSG00000142794.18	chr1	21440128	21485005	6812	NBPF3	4.91219	15.8594	18.355	3.90019	10.8179	49.7119	28.1361	13.8092	28.8003	15.3576	28.8657	8.08754	19.448	23.9281	17.6734	12.6301	9.44833	5.05617	33.8397	44.2315	160.568	7.28822	29.6186	24.5705	75.5503	39.8646	29.8348	17.4748
ENSG00000162551.14	chr1	21509397	21578410	2980	ALPL	3.0425	0.0371124	0.721004	0.223935	0.459997	3.79814	2.52597	12.8154	0.0583002	0.0179412	0.0667673	0	0.729909	11.7711	3.1423	5.86282	1.00932	0	3.13251	0.369108	80.5577	193.057	0.272285	0.248306	0.392852	2.40778	10.1015	0.360157
ENSG00000076864.19	chr1	21596215	21669363	5755	RAP1GAP	0.747877	0.940181	0.513257	0.0559836	0.111034	0.268895	0.189813	0.369785	4.23648	5.20294	21.6771	0.446209	0.486606	0.210511	12.0907	4.92606	11.4109	0.855903	0.244278	0	1.52611	0.149443	0.136143	0.378372	0.220979	0.283936	0.13424	0.201688
ENSG00000090686.15	chr1	21678298	21783606	9497	USP48	59.4223	63.0911	68.9964	151.118	136.762	59.8963	53.3813	69.2769	49.4191	45.2476	66.567	66.5688	47.1359	53.3294	51.9356	64.6363	53.0592	51.3542	53.5687	59.9494	63.8748	49.0633	61.476	57.678	63.2737	41.5455	55.9444	93.396
ENSG00000187942.11	chr1	21812265	21825221	4490	LDLRAD2	0.0339944	0.111337	0.244408	0.279918	0.904132	0.0672237	0	0.0231116	0.0388668	0	0.133535	0	0.0162202	0.0526277	0.159508	0.048453	0.0420549	0.364551	0.158062	0.0615181	0.521747	0.0344868	0.0756348	0.378372	0.466511	0.306651	0.234919	0.316938
ENSG00000142798.20	chr1	21822244	21937310	18118	HSPG2	72.4761	104.249	116.46	2069.1	7653.95	73.1394	60.2146	375.794	33.2311	21.9779	106.383	82.3953	137.758	205.511	45.0609	53.9928	52.9471	25.2967	287.731	108.379	70.6836	277.332	195.244	79.8364	46.1969	74.9591	337.495	2122.98
ENSG00000219073.7	chr1	21977021	21998642	1541	CELA3B	0	0	0	0.242596	0.0793098	0	0	0.0115558	0	0	0	0	0	0	0	0	0	0	0	0	0	0	0.015127	0	0	0	0	0.0720315
ENSG00000142789.19	chr1	22001656	22012539	1224	CELA3A	0	0	0	0.0186612	0.015862	0	0	0	0	0	0	0	0	0	0	0.016151	0	0	0	0	0	0	0.015127	0	0	0	0	0.0720315
ENSG00000070831.16	chr1	22025511	22101360	12239	CDC42	541.259	453.612	403.518	614.887	437.156	422.938	497.442	425.865	636.813	622.433	422.882	530.306	651.338	441.757	412.136	695.172	334.715	644.051	394.207	527.01	415.467	411.704	460.389	498.398	459.44	408.186	308.5	596.809
ENSG00000162552.15	chr1	22117313	22143969	4650	WNT4	0.577905	2.16489	0.0366612	0.0373224	0.0475859	0.36973	0	0.670235	0.0971669	0.0358824	0.600906	0.250993	0	0	0.542326	0.242265	0.182238	0.190201	0.0718465	0	0.130437	0.0689737	0.015127	1.6199	0.220979	0.0227149	0.906118	0.0576252
ENSG00000184677.18	chr1	22428838	22531157	9169	ZBTB40	46.4194	49.0997	43.2358	66.3219	84.465	37.9814	35.9915	34.8869	32.7453	51.5271	31.8258	31.9458	28.9206	36.0675	36.272	41.5888	32.3542	41.86	33.1356	42.0784	40.1223	62.3407	34.2172	35.1058	64.5995	32.539	33.0062	59.6421
ENSG00000070886.12	chr1	22563489	22603595	5434	EPHA8	0.0169972	0.0865956	0	0	0	0	0.014601	0	0.330368	0.0179412	0	0.0278881	0	0	0	0.016151	0.0140183	0	0	0	0	0.0114956	0	0	0	0	0	0
ENSG00000173372.17	chr1	22636628	22639678	1220	C1QA	0	0	0	0	0	0	0	0	0	0	0	0	0	0	0	0	0	0	0	0	0	0.0229912	0	0	0	0	0	0
ENSG00000159189.12	chr1	22643633	22648110	1332	C1QC	0	0	0	0	0	0	0	0	0	0	0	0	0	0.0175426	0	0	0	0	0	0	0	0	0	0	0	0	0	0
ENSG00000173369.16	chr1	22652762	22661637	1492	C1QB	0	0.0123708	0	0	0	0	0	0	0	0	0	0	0	0	0	0	0	0	0	0	0	0	0	0	0	0	0	0
ENSG00000133216.16	chr1	22710839	22921500	12516	EPHB2	157.615	33.4259	2.63961	82.4266	113.746	2.63853	10.7609	3.84807	1.0494	0.627941	4.8295	12.4799	19.2209	12.9815	69.8802	214.776	79.0912	128.607	40.8088	34.4655	30.5483	7.41467	21.5408	73.546	90.5032	34.4244	8.65846	58.1438
ENSG00000227868.6	chr1	23010834	23015852	660	TEX46	0.0509916	0.0123708	0.0488816	0.0186612	0.0317239	0.0840296	0.014601	0.0462231	0.0583002	0.0897059	0.133535	0.0697202	0.0324404	0.0175426	0.0797538	0.016151	0.0140183	0.0951003	0.0287386	0.0461386	0.0521747	0.0459825	0	0	0.0122766	0.0113574	0	0
ENSG00000004487.16	chr1	23019443	23083689	5440	KDM1A	170.091	140.384	122.021	205.273	127.847	101.575	122.721	112.6	130.826	121.695	82.4131	152.297	114.109	102.957	121.018	273.372	112.959	267.422	112.31	98.6442	113.897	197.61	117.824	180.483	225.791	104.488	98.1795	153.153
ENSG00000169641.13	chr1	23084023	23177808	9658	LUZP1	160.029	155.526	74.2634	250.265	312.227	74.5847	68.4641	136.312	179.04	164.682	34.5632	155.825	159.071	98.098	80.1047	111.7	73.0353	73.6552	96.3462	90.1701	127.071	121.831	89.0071	216.18	136.712	94.6869	96.7868	180.151
ENSG00000179546.4	chr1	23191895	23194729	2835	HTR1D	0.492919	0.136079	0	0.914399	19.7799	0.0336118	0	0.30045	0.1749	0.287059	0.0222558	0.111552	0.454165	0.0350851	0	0.613738	0	0.412101	0.0431079	0	0.0521747	0.103461	0.0453809	3.35805	0.319192	0.0681446	0	1.12369
ENSG00000125944.20	chr1	23303771	23344336	8676	HNRNPR	1.13881	1.64532	1.82084	1.95943	1.72895	0.655431	1.85433	1.96448	0.893936	0.645882	1.75821	2.37049	0.892111	1.08764	1.40367	1.66355	1.47192	1.66426	1.00585	1.04581	1.70872	2.52903	0.892491	2.03375	2.61492	1.23796	1.05714	1.22453
ENSG00000125945.15	chr1	23359448	23369836	4786	ZNF436	0.951844	1.00203	0.830987	0.447869	0.96758	0.45376	0.219015	0.832016	0.427534	0.233235	0.778952	0.864531	0.210862	0.456107	0.590178	0.242265	0.378494	0.221901	0.589141	0.199934	0.821751	0.402346	0.136143	0.437492	1.04351	0.283936	0.318819	0.27372
ENSG00000204219.10	chr1	23381061	23424740	3515	TCEA3	0.373939	0.0247416	0.427714	0	0.0793098	0.184865	0.219015	0.0577789	0.563568	0.233235	0.267069	0.0278881	0.275743	0.263138	0.0957045	0.016151	0.392512	0	0.215539	0.138416	0.24783	0.413842	0.0907618	0.0591206	0.159596	0.102217	0.234919	0
ENSG00000088280.19	chr1	23428563	23484568	4988	ASAP3	0.288953	0.0742248	0.488816	0.0373224	0.15862	0.235283	0.073005	0.346673	0.1166	0.0179412	0.445116	0.278881	0.081101	0.280681	0.271163	0.064604	0.308402	0.174351	0.301755	0.292211	0.652183	0.528798	0.15127	0.153714	0.319192	0.238506	0.335599	0.0720315
ENSG00000007968.7	chr1	23506438	23531233	5462	E2F2	0	0	0.0122204	0.14929	0.0317239	0	0.073005	0	0	0	0.111279	0.0697202	0	0	0.0159508	0.064604	0	0.0158501	0	0	0	0.28739	0	0	0	0.0113574	0	0.0144063
ENSG00000117318.9	chr1	23557926	23559501	1496	ID3	0.390936	0.0371124	0.488816	0.410547	0.999304	0.0168059	0.14601	0.543122	0.155467	0.0538235	0.0890231	0.362545	0.113541	0.736788	0.0159508	0.048453	0	0.285301	0.273017	0.0461386	0.286961	0.0229912	0.287412	0.815864	0.72432	0.579229	0.402719	0.201688
ENSG00000142676.14	chr1	23691742	23696835	2659	RPL11	762.512	901.534	829.753	583.984	469.609	694.471	689.62	646.43	1026.06	1237.21	167.096	871.056	695.911	729.858	588.184	785.101	698.531	1103.21	725.923	667.763	781.603	867.241	678.823	658.816	745.78	683.695	799.011	964.689
ENSG00000011007.12	chr1	23743155	23762059	5391	ELOA	99.6547	97.5685	83.0621	97.2996	90.096	78.9206	131.672	108.185	92.6778	102.408	66.6115	140.626	97.6456	88.5373	92.6898	108.809	76.1614	114.517	94.0614	105.842	137.911	137.407	113.573	128.812	108.55	125.715	102.458	137.652
ENSG00000057757.10	chr1	23778418	23788232	2173	PITHD1	45.6545	42.6669	33.765	43.5553	31.6288	29.9818	63.8794	38.1803	52.5867	49.0691	73.088	50.1846	37.5011	36.5061	51.6326	41.2012	46.9192	63.5904	32.2878	39.3562	48.4833	39.384	29.5581	38.0027	28.715	40.9095	31.9658	38.4792
ENSG00000011009.11	chr1	23791145	23795539	2021	LYPLA2	34.6913	28.9229	14.139	40.7188	50.9486	15.1757	17.3898	25.1107	38.7502	37.1382	42.9314	50.0452	21.3782	13.2271	86.4052	63.8126	60.9095	68.8209	16.7977	10.5196	23.1003	23.0027	13.7958	28.7681	28.0275	21.227	11.6285	48.8661
ENSG00000117308.15	chr1	23795599	23800781	3955	GALE	13.8357	61.421	19.9559	26.3123	25.0936	6.97446	21.7847	14.4794	59.3496	50.5941	19.2958	45.0671	15.8471	6.54338	71.6348	54.6066	89.4086	62.4651	7.35708	7.90507	9.80884	19.2552	7.01891	25.1499	23.4361	28.4617	4.74873	22.1281
ENSG00000117305.15	chr1	23801885	23838620	5628	HMGCL	30.221	37.6691	43.0891	18.1387	23.904	44.6029	15.6377	9.78775	32.959	25.9609	56.7745	20.7627	30.4615	28.1032	69.7686	23.3705	71.6334	39.1655	28.9972	37.3415	37.0962	18.3585	25.6553	20.5148	36.0073	25.4179	23.8108	24.6924
ENSG00000179163.11	chr1	23845077	23868294	2047	FUCA1	82.4365	35.2197	36.4168	7.01662	14.482	29.3095	5.54838	15.6119	15.605	11.5182	22.9235	10.9461	34.0624	34.6466	192.669	53.9605	179.686	44.4118	5.81957	26.7142	6.97836	3.21877	11.6024	17.145	6.99767	7.84799	14.7999	27.2279
ENSG00000188822.8	chr1	23870515	23913362	5265	CNR2	0.135978	0	0.0244408	0.0186612	0.015862	0	0	0.0115558	0	0	0.0890231	0	0	0	0.0159508	0	0	0	0	0	0	0	0	0	0	0.0113574	0	0
ENSG00000189266.13	chr1	23956839	23963462	2763	PNRC2	116.601	101.28	96.3212	120.887	82.2601	79.9962	138.68	78.6024	97.9054	87.3915	63.6738	127.253	59.2199	60.8552	157.099	141.838	165.682	138.45	60.0349	77.482	60.2226	88.1599	90.8526	56.6966	85.9731	66.1343	68.8482	108.739
ENSG00000188529.14	chr1	23964804	23980927	10277	SRSF10	146.822	114.046	176.108	208.614	115.554	110.499	246.786	115.292	106.145	94.1553	81.0778	146.58	147.993	129.254	116.488	217.489	161.883	189.852	119.567	137.062	120.967	164.261	143.207	137.384	153.482	116.573	128.669	138.833
ENSG00000142661.19	chr1	24056035	24112135	9214	MYOM3	0.441928	1.28656	0.207747	0.205273	1.36413	0.117641	0	0.0115558	4.52798	0.215294	0.267069	0.948195	0.0648808	0.0526277	49.1283	5.20062	54.9657	0.190201	0.114954	0	0	63.5822	0.423555	0.733095	0.147319	0.0113574	0.0503399	2.11773
ENSG00000142677.4	chr1	24119771	24143140	2817	IL22RA1	0.0339944	1.47212	0.0733224	0	0	1.02516	0.014601	0.0462231	3.86724	2.88853	1.31309	2.45415	0.0162202	0.0701703	0.239261	0.0969061	0.210274	0	0.0287386	0	0.0260873	0.0229912	0	0	0	0	0.01678	0
ENSG00000185436.12	chr1	24154168	24187959	4940	IFNLR1	0.0509916	16.2057	0.0244408	0.0746448	0	0.0336118	0.014601	0.0462231	12.554	10.9262	3.33837	11.5736	0.0324404	0	3.44536	7.23565	2.06069	1.2363	0	0	0	0	0	0.0236482	0	0.0113574	0	0
ENSG00000158055.15	chr1	24319322	24364482	3940	GRHL3	1.44476	43.7679	0.158865	0.0559836	0	0.0840296	0.058404	0.0808905	40.2465	108.885	0.133535	15.2687	0.0648808	0.0877128	1.0687	2.63261	2.31302	0.380401	0.0143693	0.0922771	0.443485	0.0574781	0	0.0709447	0.294639	0.283936	0.13424	0
ENSG00000001460.18	chr1	24356999	24416934	8511	STPG1	8.24365	25.3725	11.1694	8.80809	7.86753	9.54576	13.5351	4.91121	26.0407	14.03	15.9796	15.9102	8.88867	7.24508	13.2391	10.5466	12.4342	10.1757	4.65565	10.335	8.49143	2.48305	6.71637	8.84444	8.09029	13.0383	5.16823	6.97265
ENSG00000001461.17	chr1	24415802	24472976	9396	NIPAL3	65.7792	86.8059	61.0409	19.9488	49.1404	62.5684	71.8078	69.5774	60.982	35.6132	83.5705	49.3201	64.7672	51.5927	61.857	32.2859	54.9377	35.4566	22.2006	88.8629	125.676	15.4731	35.6391	74.2318	53.2928	95.0163	32.637	30.6134
ENSG00000117602.12	chr1	24502351	24541040	7138	RCAN3	21.1105	59.2809	15.9598	16.2912	12.642	45.5945	34.0057	15.6696	63.9747	38.6094	48.6066	64.8398	26.2767	4.35056	37.8033	48.663	27.3777	15.121	3.44863	25.8991	17.2046	11.1048	9.71151	22.7378	32.1893	17.7517	3.97685	5.31592
ENSG00000184454.7	chr1	24556087	24609328	4146	NCMAP	0.0169972	0.0371124	0.0122204	0	0	0	0	0	0.777335	0.0717647	0	0	0	0	6.39625	3.24635	3.78494	0.0317001	0	0	0	0	0	0	0.0122766	0	0	0
ENSG00000133226.17	chr1	24631716	24673281	7922	SRRM1	41.3372	73.4702	60.8332	100.472	99.1056	53.9638	94.1035	63.8572	64.752	64.6959	40.283	101.094	43.6323	46.6983	63.3564	73.6001	61.6945	69.3123	43.4815	59.3649	67.0053	86.2171	48.1945	69.2539	86.5133	57.6844	60.5421	61.9182
ENSG00000169504.15	chr1	24745382	24844321	4467	CLIC4	1425.27	559.717	1191.16	1406.22	1186.55	835.305	1173.42	1710.56	530.221	593.907	803.523	688.933	2303.67	2470.24	600.945	670.396	535.695	508.549	1408.58	1540.83	1133.29	3475.51	2171.14	1175.84	807.138	1558.58	1217.32	1475.52
ENSG00000020633.18	chr1	24899511	24965121	4523	RUNX3	0	3.67413	0.0244408	0	0	5.34428	0.423429	0	0.991103	0.358824	48.6734	0.0976083	0.0162202	2.5963	0	0	0	0	0.0287386	2.76831	0	0.0459825	0	0.484789	0	0	0	0
ENSG00000117614.10	chr1	25222276	25232502	3773	SYF2	48.1021	51.3141	51.9245	35.4376	33.1039	75.2905	40.1674	30.4264	45.5713	61.9509	19.8744	33.4657	36.7387	50.505	61.3625	55.1395	61.1057	61.0703	45.3208	55.9661	52.1747	40.545	58.738	29.6431	42.8945	30.2903	51.0614	49.7305
ENSG00000117616.18	chr1	25242249	25338213	6730	RSRP1	91.547	58.6871	90.7365	46.0745	75.0588	95.7265	29.3918	46.2347	58.6111	62.22	94.1197	64.798	45.5625	66.767	67.1208	38.8916	47.6622	63.7965	38.0355	101.905	55.1617	82.1017	43.1724	46.5043	93.4128	49.9727	48.6787	60.5929
ENSG00000187010.21	chr1	25272393	25330445	3313	RHD	0	0.0123708	0	0	0	0	0.014601	0	0	0.0179412	0.222558	0	0	0.0350851	0.0159508	0	0.0140183	0	0	0	0.0521747	0	0.015127	0	0.0122766	0.0113574	0	0
ENSG00000183726.11	chr1	25338317	25362361	3010	TMEM50A	94.9804	87.8574	104.68	114.934	108.052	150.598	96.4981	111.074	122.702	119.399	173.194	82.8555	103.485	180.408	129.775	108.632	107.464	92.6911	79.9077	133.141	111.302	136.074	112.106	98.4476	79.8103	92.8584	104.455	138.934
ENSG00000188672.18	chr1	25362249	25430192	2433	RHCE	0.492919	0.482461	1.17316	0.0559836	0.0951718	0.554595	0.350424	0.335118	0.563568	1.09441	1.84723	0.181273	0.567707	0.54382	0.223311	0.177661	0.294384	0.269451	0.387971	0.153795	0.769576	0.574781	0.937872	0.555733	0.306915	1.02217	0.20136	0.27372
ENSG00000204178.11	chr1	25430858	25500209	3979	MACO1	57.1956	45.0544	40.2173	54.5467	44.2073	50.485	36.4003	40.9537	33.8141	41.5697	16.6251	34.135	48.0118	48.8385	40.2597	52.3939	37.3447	40.5761	45.0909	51.0754	52.1747	54.1673	43.8379	57.9027	54.2749	40.1599	32.9894	56.5015
ENSG00000157978.11	chr1	25543580	25568886	5397	LDLRAP1	17.8981	32.0527	36.539	31.5001	25.8074	28.8053	21.6679	30.149	36.457	23.1082	39.8601	31.8621	55.1324	30.0504	9.4588	14.9558	8.13061	36.2174	15.6482	20.6855	37.6962	16.3812	14.053	15.3241	14.0813	15.8095	25.9922	25.1822
ENSG00000117643.14	chr1	25617468	25786207	9026	MAN1C1	17.8471	0.30927	13.4058	4.23609	2.03033	48.3506	1.5185	2.46138	0.213767	0.0897059	8.54622	0.223105	0.470386	7.96432	0.41472	0.452228	0.827079	5.72187	3.03192	5.01372	75.0141	0.47132	2.49595	0.40202	5.56131	1.86262	26.9822	24.3899
ENSG00000162430.17	chr1	25800176	25818221	4421	SELENON	54.1871	30.494	58.7923	150.092	240.515	77.0047	45.4821	51.6197	28.7031	27.9703	183.143	32.9498	37.2416	46.2597	26.8611	47.7424	34.5551	53.0818	49.9189	49.0914	85.4099	37.5562	40.5554	51.6359	65.5326	46.3043	80.7619	203.33
ENSG00000255054.3	chr1	25811470	25823744	792	AL020996.2	15.5185	8.1771	13.8213	20.49	36.4825	16.537	10.1623	12.2376	7.48185	7.42765	32.3154	7.51584	10.4296	11.8588	9.69806	11.3703	11.6772	14.5503	11.3374	11.0579	20.0742	11.2082	9.33334	12.3326	16.4752	10.835	14.9006	26.4788
ENSG00000117640.18	chr1	25818640	25832942	5797	MTFR1L	61.7679	33.7104	55.4195	24.3715	37.8149	59.0728	35.495	49.8285	34.5914	30.3565	69.4603	27.2327	48.32	46.5404	48.5062	41.7665	59.6058	61.7201	45.6225	49.0914	70.201	54.9835	42.537	46.0195	63.777	41.2161	44.9367	35.9725
ENSG00000127423.10	chr1	25831913	25859458	2408	AUNIP	2.68556	8.84512	1.49089	9.9091	1.37999	0.285701	23.2156	2.87739	11.8155	6.45882	0.689929	17.0814	2.93585	1.85951	4.41836	13.9706	3.21019	8.52733	0.732834	0.861253	1.08262	6.75942	2.28417	4.4104	2.71313	4.77012	0.788658	2.79482
ENSG00000182749.5	chr1	25861210	25871253	3297	PAQR7	13.2068	31.3971	14.2245	5.8223	5.94824	13.1254	9.94329	9.70686	28.3144	19.2868	23.8137	23.4818	17.6476	13.1569	32.1248	16.5386	25.4572	9.96968	9.39752	12.0422	22.1221	13.4269	7.38196	16.6365	18.4149	13.0838	6.32604	4.72526
ENSG00000117632.23	chr1	25884181	25906991	6247	STMN1	117.332	101.651	176.756	453.318	146.501	54.031	379.29	75.413	78.9384	29.0826	150.405	197.085	102.544	41.2952	98.6075	503.718	111.263	378.341	35.3197	110.302	47.6746	519.004	90.8374	137.432	420.474	46.3838	6.32604	148.975
ENSG00000158006.14	chr1	25959767	25998117	3795	PAFAH2	21.1105	25.0014	13.5158	8.78943	10.3261	11.4448	9.56366	9.76463	21.6294	23.5209	25.0823	20.7906	11.2082	11.5956	55.2534	20.9479	37.4288	25.4869	7.28523	18.8245	15.1567	15.8639	7.83577	10.1569	20.0232	13.4586	2.39953	12.0437
ENSG00000158008.9	chr1	26019884	26036464	4537	EXTL1	2.17564	0.0247416	0.134424	0	0	0.773072	0.087606	6.49435	0.0388668	0.0179412	18.45	0.0557762	19.5291	3.59623	0.191409	0.258416	0.0560731	1.1095	0.229909	0.64594	1.26524	2.05771	0.0907618	2.79049	0.380575	0.48837	0	0.0144063
ENSG00000158014.14	chr1	26037252	26046133	3498	SLC30A2	0	0.0742248	0	0	0	0	0.014601	0.0115558	0.155467	0.0179412	0.267069	0.013944	0	0	26.9089	0.016151	16.9201	0	0	0	0	0.0114956	0	0	0.0736597	0	0.0503399	0
ENSG00000158022.6	chr1	26051304	26068436	2573	TRIM63	0	0.0123708	0.0122204	0	0	0.571401	0.014601	0	0.544135	0.233235	102.755	0	0.0324404	0.0175426	0.0319015	0.032302	0.224293	0.0634002	0.0431079	0	0.0521747	3.01185	0.015127	0.0118241	0	0.0227149	0.0503399	0
ENSG00000175087.10	chr1	26111165	26125555	4560	PDIK1L	13.5638	11.7646	11.255	17.2616	10.1517	10.6381	18.3097	7.06058	16.8876	15.6447	12.3965	8.26882	8.54804	11.5255	17.6096	12.2263	15.6584	16.4682	11.5817	14.5029	8.50447	12.1279	11.7537	12.5336	12.1661	9.50617	11.3936	20.3993
ENSG00000197245.6	chr1	26159079	26163962	2799	FAM110D	0.0679888	0	0.0122204	3.90019	2.31585	0.0336118	0.014601	0.0693347	0	0.0179412	0	0.013944	0.0162202	0	0.0319015	0.016151	0.0560731	0.11095	0.0143693	0	0.0130437	0	0.015127	0.295603	0	0.0113574	0	0.561845
ENSG00000282872.1	chr1	26164161	26168581	761	C1orf232	0	0	0	0	0.015862	0	0	0	0.0194334	0	0	0	0.0486606	0	0	0	0.0140183	0	0	0	0	0	0	0	0	0	0	0
ENSG00000236782.7	chr1	26169516	26171831	2073	AL391650.1	0.0339944	0.0371124	0.0122204	0	0	0	0	0.0231116	0.0194334	0.0179412	0.0890231	0.0418321	0	0	0.0797538	0.048453	0.0560731	2.80546	0.0431079	0.0153795	0.0260873	0.0114956	0	0.0118241	0.0245532	0.0113574	0.0335599	0.0144063
ENSG00000142684.9	chr1	26169908	26170873	732	ZNF593	9.43345	16.2676	7.61331	7.93101	5.90065	6.8064	7.3005	10.0189	15.4495	22.0138	7.96757	12.215	9.50503	6.68372	10.7349	10.7566	11.7333	17.4192	8.77964	6.13643	7.34358	10.0472	7.45759	12.2971	11.7242	9.67653	9.16186	8.2404
ENSG00000142675.18	chr1	26177484	26189884	3960	CNKSR1	0.0849861	6.55652	0.0733224	0.0373224	0.111034	0.0336118	0.131409	0.104002	11.7766	9.76	0.133535	11.5038	0.0324404	0.0175426	0.542326	1.71201	1.19155	0.190201	0.20117	0.107657	0.0652183	0.356364	0.121016	0.130065	0.0982129	0.136289	0.18458	0.0144063
ENSG00000188782.8	chr1	26190561	26202968	2030	CATSPER4	0	0.0371124	0	0	0	0	0	0	0.0388668	0.0717647	0	0	0	0	0	0	0	0	0	0	0	0	0	0	0	0	0	0
ENSG00000130695.15	chr1	26234200	26278808	5145	CEP85	20.3117	22.3169	13.528	31.3695	15.6082	8.28532	47.7015	16.0741	23.8253	28.7059	11.484	31.4578	11.419	10.9816	18.3274	27.6344	13.7099	19.3846	10.504	9.36613	6.82184	26.3594	9.86278	14.5673	14.9406	11.8117	4.73195	20.9612
ENSG00000142669.15	chr1	26280086	26281522	876	SH3BGRL3	141.672	152.309	282.817	108.758	142.44	180.68	154.157	157.575	213.553	169.526	243.834	172.962	233.425	159.918	112.277	85.1158	70.3438	124.819	151.625	164.238	107.949	129.648	173.416	179.49	144.336	212.611	73.9493	115.783
ENSG00000158062.20	chr1	26281328	26318363	4704	UBXN11	3.0765	2.48653	9.50747	3.60161	4.91721	4.65524	5.00815	2.91206	2.56521	1.09441	6.27613	6.80469	3.92529	4.84175	7.4171	5.18447	10.5277	6.94232	3.9803	2.69142	4.82616	1.40246	3.35819	3.76007	5.16845	3.3618	3.35599	3.48632
ENSG00000169442.9	chr1	26317958	26320523	934	CD52	0	0	0.0488816	0	0	0	0	0	0	0.0179412	0	0.0278881	1.21651	0	0.0159508	0.048453	0.0280366	0.0792503	0	0.0461386	0.0130437	0.0344868	0	0	0	0.0340723	0	0.0144063
ENSG00000176092.15	chr1	26321698	26360080	6895	CRYBG2	0.0849861	28.3168	0	0.0186612	0	0.0168059	0	0.277339	24.2529	48.6026	0	3.87644	0.210862	0	1.56317	0.629889	1.23361	0.665702	0	0.0153795	0.078262	0	0	0.0591206	0	0.0681446	0.0503399	0
ENSG00000131914.11	chr1	26410817	26429728	3975	LIN28A	0.0679888	0.0247416	0	0	0	0.0168059	0	2.83117	0	0	0	0	0.0648808	0	0.957045	0.080755	1.41585	0.0317001	0.114954	0	0	0.0114956	0	0.0118241	0	0.0113574	0	0
ENSG00000117682.17	chr1	26432282	26471306	5608	DHDDS	44.6177	45.0792	44.2256	45.0482	50.8376	47.6616	46.3728	56.9816	44.5219	46.0371	68.0582	40.4517	66.4217	40.7338	56.2424	40.749	56.5778	47.8038	53.6837	44.1085	57.1182	34.7282	40.3285	68.8755	55.1957	53.8115	36.7481	54.6287
ENSG00000198830.11	chr1	26472440	26476642	3189	HMGN2	69.1107	54.5676	236.929	153.955	53.7403	67.0388	201.771	60.4945	40.9073	54.7026	58.4214	85.6582	95.1314	83.5026	43.1308	118.807	45.5454	212.692	100.427	70.8227	85.9186	154.984	125.372	126.163	275.905	114.858	84.9569	75.7195
ENSG00000117676.14	chr1	26529761	26575030	5884	RPS6KA1	0.0169972	0.519574	0.0122204	0.130628	0.0317239	0	0.029202	0.0115558	0.446968	0.215294	0.0445116	0.920307	0.0162202	0	0.382818	0.113057	0.532695	0.0792503	0	0	0.0260873	0	0	0.0591206	0.0122766	0.0227149	0	0.0144063
ENSG00000117713.20	chr1	26693236	26782104	15939	ARID1A	39.0766	48.6915	37.7366	97.2062	110.241	29.1415	58.55	41.6008	33.2505	30.7332	60.1129	38.6668	30.4777	30.9626	31.6782	41.3789	36.4055	37.5646	33.969	30.8821	51.6921	52.0636	32.3263	48.8572	68.9332	41.4319	59.9548	59.3395
ENSG00000060642.10	chr1	26787472	26798398	3382	PIGV	17.0482	24.222	21.3124	6.41946	7.97857	18.3016	11.6078	13.8554	22.1152	20.4888	58.3547	18.3085	12.1489	15.1392	19.2685	11.1442	18.9667	16.8328	11.8259	12.5035	17.335	9.56435	15.9136	12.2853	15.3949	14.5148	11.4104	8.71581
ENSG00000204160.12	chr1	26826688	26857604	5460	ZDHHC18	17.4391	20.7335	12.807	22.7107	24.0309	11.6633	22.2081	14.5025	17.7038	23.8079	28.8657	17.7368	13.4952	9.20985	13.3827	21.2386	14.4809	12.5215	11.1649	11.75	21.6525	13.9212	9.93842	21.4253	21.349	17.6608	11.5446	17.9358
ENSG00000175793.12	chr1	26863149	26864456	1308	SFN	0.169972	735.048	1.03873	0.111967	0.174482	0.134447	0.277419	0.323562	1320.13	798.023	0.0890231	1134.81	0.0973212	0.0350851	11.7238	70.2084	13.2753	0.364551	0.114954	0.107657	0.14348	0.0919649	0.166397	0.212834	0.159596	0.329366	0	0.0432189
ENSG00000142751.15	chr1	26876132	26890283	4966	GPN2	28.0964	38.1639	28.6813	25.6592	23.7929	24.8896	27.4499	29.9064	27.9841	37.1741	38.4135	39.2804	31.5969	21.5949	34.1506	32.9158	31.6112	37.1208	21.6114	20.6701	29.7787	29.6127	24.3393	30.6836	29.7953	22.5672	21.6294	26.2195
ENSG00000198746.13	chr1	26890488	26900467	2226	GPATCH3	6.068	7.44722	7.06339	7.76306	8.05788	6.43667	7.75313	5.76633	7.19035	7.21235	17.5821	9.5935	5.19046	5.10489	7.4171	6.84803	7.17736	6.81552	6.19317	3.72184	6.62618	7.02382	3.812	6.29043	8.83916	5.24713	5.62129	6.67011
ENSG00000090273.14	chr1	26900238	26946871	2848	NUDC	32.3457	64.1055	49.6515	55.3865	53.8514	24.9232	56.8855	49.3547	37.9145	34.5906	40.4833	69.5389	29.5207	24.0333	74.6176	59.7426	70.5681	80.9938	27.7327	24.7764	44.805	56.5584	30.6019	63.4246	71.9164	57.6844	26.1935	41.2308
ENSG00000131910.5	chr1	26911489	26913975	1165	NR0B2	0	0	0	0	0	0	0	0.0115558	0	0	0	0.013944	0	0	0	0	0.0140183	0	0	0	0	0	0	0	0	0	0	0.100844
ENSG00000175707.9	chr1	26949562	26960468	1855	KDF1	0	16.4779	0	0	0	0.0168059	0	0	19.5306	18.3359	0.15579	15.9938	0.0324404	0	1.53127	2.29344	1.7663	0	0	0	0	0	0	0	0.0122766	0	0	0.0144063
ENSG00000253368.4	chr1	26993692	27000886	1979	TRNP1	16.7083	30.3085	8.00436	5.93427	26.0295	34.0824	241.939	19.3213	125.579	125.965	207.936	78.2679	21.362	26.2788	227.33	56.7062	125.211	47.5977	23.853	14.7797	31.4613	10.7139	29.8304	38.2983	21.8033	35.7418	25.9418	16.8986
ENSG00000158246.8	chr1	27005020	27012850	2382	TENT5B	7.10483	22.7375	4.81484	0.485191	2.01447	5.98291	4.3219	10.6313	51.2264	52.0653	2.04753	24.9459	3.03318	8.26255	1.85029	6.50886	5.85964	8.05183	2.39967	0.276831	1.04349	2.41408	0.892491	1.88003	3.31469	1.18117	5.95689	0.201688
ENSG00000090020.11	chr1	27098809	27166981	6195	SLC9A1	3.55242	25.8179	6.06132	23.1399	68.8885	7.54586	9.25704	11.9718	12.5928	16.0394	31.6032	20.191	7.73703	6.31532	8.3901	4.47383	7.78015	5.07202	13.8089	6.64395	22.3438	10.5415	5.37007	13.3258	14.2531	18.558	15.4711	15.9622
ENSG00000142784.16	chr1	27234632	27308636	5911	WDTC1	22.5213	23.7519	27.9603	30.0259	43.208	31.3598	20.2078	28.4041	31.7153	27.0912	107.607	30.7466	20.9565	29.3838	24.0856	22.7891	30.5739	22.5229	28.9685	18.4093	34.7092	29.4288	20.497	23.731	33.7852	20.0686	24.6162	25.2974
ENSG00000186501.14	chr1	27322145	27336400	4476	TMEM222	21.8074	16.2923	23.3898	22.1695	22.3654	25.5954	26.9389	20.6271	16.6155	18.6588	54.8605	22.7148	20.5672	22.2264	23.0648	21.5293	22.0928	25.9148	25.4768	15.5333	27.6265	21.0945	19.7709	25.7529	23.8044	21.8631	20.9582	22.1425
ENSG00000142765.18	chr1	27342020	27353937	5584	SYTL1	1.1898	39.7474	0.195526	0.0373224	0.0317239	0.0336118	0.029202	0.0231116	24.3889	14.9091	0.111279	30.2028	0.0162202	0.0701703	2.83923	13.8253	3.9111	1.28385	0.0431079	0	0.104349	0.0344868	0.0453809	0.307427	0.270086	0.0454297	0.01678	0.0576252
ENSG00000142733.16	chr1	27355184	27366961	5020	MAP3K6	8.05668	19.6943	20.8358	10.9168	18.6378	30.9733	25.654	14.3754	23.5338	13.9044	42.3082	34.6091	16.0093	18.8758	15.1054	11.2088	19.2892	8.24203	19.5279	10.7195	22.109	20.5312	9.28796	16.4237	20.0845	14.6624	12.0312	6.16589
ENSG00000142748.12	chr1	27369112	27374824	2167	FCN3	0.0169972	0.0494832	0	0.0933061	0.0317239	0	0	0	0.0583002	0.0897059	0	0.013944	0	0	0.0159508	0.032302	0	0	0	0	0	0	0	0	0	0.0113574	0	0.0720315
ENSG00000174950.11	chr1	27379176	27383333	1994	CD164L2	0.0169972	0.668023	0	0	0	0	0	0	2.44861	0.717647	0	2.17527	0	0	0.175458	0.032302	0.098128	0	0	0	0.0130437	0	0	0	0	0	0	0
ENSG00000181773.7	chr1	27392622	27395814	2137	GPR3	0.713883	0.494832	0.30551	1.00771	0.523445	0.0168059	3.00781	0.30045	0.583002	0.412647	0.356092	0.836642	1.08675	0.192968	1.22821	1.09827	0.756987	1.94956	0.215539	0.246072	0.78262	1.37947	0.453809	1.70267	0.368298	0.851808	0.335599	1.85841
ENSG00000158195.11	chr1	27404230	27490167	5681	WASF2	38.7196	104.843	83.392	194.468	225.779	80.7356	66.3324	61.419	96.2341	135.205	103.467	101.945	58.5711	66.6442	56.689	58.1759	64.6523	52.4161	74.9934	65.6859	77.7142	100.058	54.1092	59.5935	91.3748	58.752	80.7619	145.086
ENSG00000126705.14	chr1	27534035	27604431	8297	AHDC1	8.19266	10.1441	9.69078	8.6588	28.0915	8.63824	7.13989	8.45883	7.48185	6.405	22.5451	16.9002	5.44998	5.03472	4.88093	5.24908	3.64475	10.4135	4.69876	3.42963	5.73921	23.7959	2.39006	5.49821	8.22533	3.2028	3.47345	8.73021
ENSG00000000938.13	chr1	27612064	27635185	3382	FGR	0	0.235045	0.0244408	0.111967	0.142758	0.218477	0.029202	0	0.0971669	0.0179412	0.15579	0.0697202	0.0162202	0	0	0.032302	0.0140183	0.0475502	0	0	0	0.0344868	0.015127	0	0	0	0	0.201688
ENSG00000126709.15	chr1	27666064	27672198	842	IFI6	12.357	3.58753	8.07768	6.58741	132.876	30.8053	9.63666	19.0555	336.819	8.01971	942.933	14.5576	10.1538	12.5078	13.7017	3.9893	5.84563	3.34436	11.2655	7.01306	9.82188	18.2205	10.1653	3.19251	3.65843	3.88424	6.91334	23.6119
ENSG00000009780.15	chr1	27725979	27763122	4034	FAM76A	11.7961	19.0634	15.7277	15.5075	11.9916	31.0741	19.1419	13.162	24.7581	17.1697	26.9295	18.8942	12.4571	17.9636	16.3017	18.0407	16.9341	8.90773	21.051	22.0081	18.3916	16.1283	15.0362	11.8123	12.4853	7.85934	10.5043	12.4326
ENSG00000117758.14	chr1	27773219	27824443	3801	STX12	175.275	56.584	66.9434	142.852	192.136	101.76	87.679	182.847	79.0161	73.6306	51.1883	73.5966	144.133	127.271	89.9782	63.8449	70.3157	62.2907	97.6969	95.0301	95.5449	41.6026	103.514	141.523	67.8406	92.0179	94.0684	158.988
ENSG00000117751.18	chr1	27830782	27851676	2815	PPP1R8	80.9407	51.846	55.004	64.008	45.9204	50.7371	87.3432	52.6481	55.5018	63.135	50.4761	68.8138	56.7869	52.1891	60.9797	74.2462	55.4423	78.9967	55.4511	53.4131	51.8355	60.7543	60.5381	66.1914	69.2033	58.9792	48.1249	68.113
ENSG00000130775.16	chr1	27872543	27886685	4621	THEMIS2	0.577905	16.9356	4.75374	8.84541	7.53443	5.31067	2.43837	0.808905	4.33365	3.67794	70.8179	7.79472	2.64389	3.84182	14.898	15.0527	11.5931	2.13976	2.5721	3.70646	12.535	9.05854	1.55808	4.84789	6.96084	3.03243	1.64444	9.3785
ENSG00000117748.10	chr1	27891524	27914746	1981	RPA2	36.782	32.3744	23.8909	45.4774	20.9854	17.1588	81.2546	24.6485	23.5338	34.7879	22.7454	43.9795	20.4212	21.2616	41.5517	48.5338	37.1905	54.3498	16.3092	20.5624	22.3829	52.466	20.1037	25.2327	25.1671	35.5942	14.8503	38.047
ENSG00000130768.15	chr1	27935000	27959157	2663	SMPDL3B	0.152975	2.61024	0.0244408	0.242596	0.0634479	0	0	0.0924462	0.952236	2.36824	0	6.2051	0.113541	0.140341	16.8918	7.39716	13.2052	0.237751	0	0.0153795	0	0	0	0.0709447	0	0.0113574	0	0.216094
ENSG00000158156.7	chr1	27959462	27968096	2743	XKR8	7.49577	3.74835	8.67648	9.16265	7.72478	9.59618	7.35891	4.71476	3.14821	4.01882	13.1977	3.20713	5.69329	7.10474	8.4539	7.81709	6.35028	8.49563	5.14421	8.16653	6.1827	5.80528	4.32631	7.92216	8.79006	5.84908	3.54057	7.98109
ENSG00000158161.16	chr1	27970344	28088637	6424	EYA3	45.5865	28.626	31.7486	73.1333	53.9148	31.4607	48.5776	33.9162	33.0951	43.5253	26.9963	42.9337	39.3988	27.5243	48.3946	54.2028	33.3775	50.1179	34.7881	39.633	44.7137	46.8331	40.4193	37.6243	57.4055	37.0934	33.023	57.2938
ENSG00000169403.12	chr1	28147166	28193936	4208	PTAFR	0.11898	32.6589	0.109984	0.76511	0.174482	0.0504178	0.189813	0.0924462	37.487	6.94324	0.0445116	24.0116	0.275743	0.0701703	7.62446	2.3742	5.2148	0.206051	0.0287386	0.0615181	0.182611	0.0574781	0.0605079	0.177362	0.270086	0.0681446	0.0335599	0.27372
ENSG00000126698.11	chr1	28199456	28233029	2892	DNAJC8	123.094	96.2943	118.99	118.76	86.2256	124.935	162.319	108.047	93.7661	93.635	22.3893	106.937	108.318	93.6247	114.638	191.922	117.375	197.872	104.206	130.234	113.389	106.771	110.291	107.765	135.043	90.2235	88.3297	107.14
ENSG00000130770.18	chr1	28236109	28246906	2225	ATP5IF1	0.543911	1.1876	0.672122	0.485191	0.475859	0.319312	0.14601	0.901351	0.699602	0.520294	0.311581	1.03186	0.356844	0.263138	1.11655	0.468379	1.23361	0.538902	0.0718465	0.230693	0.678271	0.390851	0.211778	0.60303	0.68749	0.431582	0.15102	0.288126
ENSG00000130766.5	chr1	28259518	28282491	3462	SESN2	0.492919	0.705135	0.256628	0.0559836	0.237929	0.302507	0.102207	0.21956	0.446968	0.663824	0.823464	0.13944	0.129762	0.526277	0.239261	0.145359	0.89717	0.1268	0.431079	0.415247	0.365223	0.114956	0.121016	0.342899	0.552448	1.02217	0.268479	0.244907
ENSG00000130772.14	chr1	28329002	28335965	2017	MED18	0.220964	0.334012	0.109984	0.167951	0.237929	0.218477	0.087606	0.208004	0.291501	0.269118	0.467371	0.209161	0.113541	0.105255	0.271163	0.193812	0.350457	0.317001	0.100585	0.199934	0.234786	0.149443	0.15127	0.141889	0.220979	0.193076	0.0838998	0.201688
ENSG00000204138.13	chr1	28369582	28500364	7317	PHACTR4	31.3429	39.6855	36.5512	66.5086	70.9664	14.6212	27.1871	25.7925	27.5177	38.6094	27.1966	30.0634	18.4424	19.8056	49.878	42.0249	64.0636	29.8456	17.0276	22.6079	24.6004	26.5894	15.7623	29.4775	45.2639	17.286	17.0317	56.9481
ENSG00000180198.16	chr1	28505943	28539300	3888	RCC1	30.238	79.2473	51.9611	104.839	43.3825	22.9905	91.3731	34.2167	50.6823	106.894	29.1773	78.5747	24.9304	27.7699	39.1591	83.1131	47.8024	72.5774	26.5114	33.4351	26.0743	66.4331	39.1335	45.5347	60.18	35.5715	33.174	44.7748
ENSG00000180098.9	chr1	28553085	28578545	4311	TRNAU1AP	24.493	20.3376	26.4205	28.533	23.3012	29.0574	32.1514	14.6181	24.9525	21.1526	30.9355	32.6291	25.4008	18.1916	20.9274	25.8578	23.1442	24.52	16.9989	18.6246	19.0829	24.2098	18.1372	18.6585	24.9215	17.3201	11.7124	24.8076
ENSG00000120656.11	chr1	28589323	28643085	2337	TAF12	26.3117	26.4117	34.4004	17.0004	12.9116	35.9143	29.348	17.091	37.7591	42.8076	15.6236	27.4698	25.1737	22.5422	25.2181	26.0193	24.4479	30.0834	30.4629	30.5745	30.6526	28.8195	30.1783	25.8475	33.7484	31.7327	27.2842	19.7222
ENSG00000188060.7	chr1	28592200	28595443	2200	RAB42	3.85837	0.185562	6.709	1.00771	1.39585	8.8063	3.72326	1.76803	0.213767	0.0538235	10.4825	0.125496	1.26517	2.03494	11.0858	6.12123	12.9809	1.63256	1.27887	2.58376	4.87833	0.620763	2.2993	1.64355	4.13722	1.0676	2.95327	0.475408
ENSG00000162419.12	chr1	28668732	28719353	6459	GMEB1	21.1445	23.5787	17.9273	27.7865	23.3329	16.8059	27.5813	18.131	19.1225	33.5859	19.6964	15.9102	16.5284	17.297	16.7961	20.8833	18.9667	22.6656	15.4614	11.9191	15.535	24.0488	18.591	19.5216	18.1939	16.4796	13.5414	18.1663
ENSG00000198492.16	chr1	28736621	28769775	3729	YTHDF2	136.93	103.63	93.6938	159.497	124.818	83.2565	125.598	105.146	120.215	148.75	99.0605	117.757	94.142	88.9057	126.282	175.513	126.655	166.426	95.369	88.3707	106.293	112.519	103.468	109.255	116.53	86.4187	104.002	137.494
ENSG00000116329.11	chr1	28812142	28871267	9345	OPRD1	0.186969	0.0123708	0	0	0.0317239	0	0	0	0.0194334	0.0538235	0.178046	0.0418321	0.0162202	0	0	0.500681	0	0.0475502	0	0	0	1.02311	0	0.0236482	0.0122766	0	0.01678	0.0144063
ENSG00000159023.21	chr1	28887091	29120046	19993	EPB41	30.0341	69.5115	5.86579	99.0724	95.3621	73.8788	18.7039	33.5233	67.1035	69.1632	23.6579	38.7226	24.9791	19.8933	92.2751	76.1197	115.216	73.3699	16.5965	47.0767	39.4962	1.94276	13.5538	18.4693	9.04787	3.98646	47.9236	42.0664
ENSG00000253304.2	chr1	29119429	29123903	2606	TMEM200B	3.36545	1.44738	16.8153	1.5862	0.253791	26.8054	38.9409	6.04367	1.61297	1.30971	35.1864	0.250993	10.754	10.7361	6.47601	12.0325	7.38764	4.96107	17.588	22.8078	27.17	0.47132	14.6429	6.52691	11.54	5.00863	23.2402	0.0720315
ENSG00000116350.17	chr1	29147743	29181900	8806	SRSF4	51.5525	89.713	69.1675	100.491	75.8836	69.6773	97.7975	50.4294	80.0656	79.9459	32.4044	69.4553	57.9223	55.645	52.6853	87.7969	81.7827	58.027	57.8077	56.8273	64.6053	69.7209	63.745	59.9601	75.0838	41.6818	62.2369	56.4006
ENSG00000116353.15	chr1	29192873	29230942	3922	MECR	14.8046	21.8097	18.4039	14.4811	13.2289	12.8901	16.8642	13.1389	18.7727	18.7306	20.4085	21.3902	12.8464	11.8763	24.7556	18.0568	28.9898	25.2174	17.6742	13.3802	13.3828	24.1293	13.7353	18.6466	19.2129	17.7857	16.0249	13.9309
ENSG00000060656.20	chr1	29236516	29326813	6682	PTPRU	56.0398	46.007	5.74359	1.53022	4.77445	45.9978	21.5219	9.71841	4.60571	16.0394	214.279	62.7342	5.88793	3.96462	46.7357	63.4896	63.1103	32.2866	5.73335	2.82983	15.4307	58.7081	5.3852	21.2125	19.4216	16.3206	10.2693	2.57873
ENSG00000162510.6	chr1	30711277	30723585	4604	MATN1	0.0849861	0.0247416	0.109984	0.130628	0	0.218477	0.073005	0.0693347	0.0583002	0	0.133535	0.0418321	0.0973212	0.0877128	0.0159508	0.145359	0.0420549	0.190201	0.0862158	0.030759	0.156524	0.0689737	0.0302539	0.0827688	0.0982129	0.102217	0.11746	0.0576252
ENSG00000162511.8	chr1	30732469	30757774	3228	LAPTM5	0.42493	0.668023	0.0366612	90.6562	52.8996	2.5545	0.189813	0.115558	0.194334	0.0358824	4.29537	0.250993	19.4156	1.12272	0.239261	0.500681	0.252329	0.348701	0.143693	0.0461386	0.169568	8.6562	0.226904	0.342899	0.0736597	0.0567872	0.15102	31.9243
ENSG00000162512.16	chr1	30869466	30908758	7065	SDC3	131.949	16.3171	29.6956	15.4142	34.3094	67.3749	46.1684	41.7048	34.3777	8.10941	94.0307	30.8582	63.9238	44.9265	44.5824	59.0481	40.1904	74.8281	59.4745	48.2302	68.6097	41.5911	33.7936	48.5144	67.2513	64.7601	66.5661	30.9447
ENSG00000134644.15	chr1	30931506	31065991	6621	PUM1	165.893	134.372	116.839	152.817	150.086	113.121	121.364	127.044	143.671	143.565	145.709	143.791	105.464	104.133	159.651	151.852	150.374	137.198	114.998	103.535	134.128	149.776	123.134	123.349	158.16	108.816	106.553	157.533
ENSG00000084628.10	chr1	31179745	31239887	3320	NKAIN1	0.271955	0.0247416	0.195526	0.0746448	0.0317239	0.134447	0.14601	0.0808905	0	0	0.0445116	0.0976083	0.0648808	0.122798	0.0957045	0.258416	0.0700914	0.174351	0.0718465	0.138416	0.182611	0.36786	0.015127	0.0472965	0.0859363	0.124932	0.218139	0.0288126
ENSG00000060688.13	chr1	31259568	31296788	3887	SNRNP40	53.6262	60.6293	49.6759	94.2764	49.8383	32.8388	95.038	43.4844	45.2992	65.2162	28.7322	66.9314	39.2042	34.2957	46.7836	78.7039	40.0502	83.6724	40.9381	40.402	46.7876	63.2374	53.0957	57.6544	78.865	63.5108	47.2356	60.8378
ENSG00000121766.15	chr1	31296982	31364953	1921	ZCCHC17	60.884	57.0417	48.3195	39.2072	34.1667	30.6204	44.0658	40.711	61.837	43.4535	22.6119	61.8	44.5082	34.8045	63.7392	60.7601	42.3633	69.0745	40.9525	41.2786	46.8007	43.8903	40.268	44.4114	57.8351	58.7293	36.4629	45.2646
ENSG00000121769.7	chr1	31365625	31376850	1026	FABP3	1.2238	0.259787	12.477	0.970383	0.206206	456.6	47.9205	4.84187	0.0583002	0.0358824	7.65599	0.013944	31.4996	2.4735	15.9508	18.1376	23.5227	89.5528	27.3735	41.4939	19.3046	104.737	3.41869	2.28205	3.64615	3.49809	12.2829	0.187282
ENSG00000168528.12	chr1	31409565	31434680	3452	SERINC2	8.24365	202.349	1.60087	7.44582	11.2303	7.79795	23.785	16.7674	124.043	82.0271	36.1879	189.388	86.1454	13.9463	61.6656	27.2145	44.2978	51.8138	9.09577	40.3251	48.7833	80.8027	2.55646	16.6129	5.20528	21.1589	10.2526	2.67957
ENSG00000142910.16	chr1	31576485	31587686	5281	TINAGL1	25.7678	155.773	5.76803	191.427	256.9	21.2931	3.54804	85.3163	108.827	56.0482	0.200302	225.043	397.427	87.6251	246.535	81.5141	225.821	2.55186	2.9026	0.123036	2.2696	0.586276	14.6732	23.9557	0.883916	16.8431	12.2494	328.348
ENSG00000121764.11	chr1	31617686	31632518	2558	HCRTR1	0.577905	0.0123708	0.0244408	1.11967	1.63378	0.0168059	0.029202	0.0577789	0	0	0.0445116	0.013944	0	0.0701703	0	0	0.0420549	0	0.0143693	0	0.0130437	0	0	0.0354723	0.0122766	0.0340723	0.01678	0.417782
ENSG00000162517.13	chr1	31629866	31644896	2223	PEF1	59.7282	52.2048	48.1117	58.3909	50.1873	42.0652	34.4	54.1273	41.0822	48.7641	73.2215	45.4855	50.1042	45.1019	46.9271	60.7439	54.2648	55.6971	44.6454	35.6805	51.5225	32.0498	38.0141	45.4992	48.4312	39.8646	40.6411	52.7703
ENSG00000084636.18	chr1	31652263	31704319	9253	COL16A1	32.5157	207.198	128.351	1.30628	1.1262	234.863	192.529	275.571	93.1831	58.1115	221.378	145.478	4.63897	159.848	6.87477	6.20199	3.88307	10.2391	410.703	120.791	179.716	31.5555	286.959	199.78	178.87	172.213	133.719	0.691502
ENSG00000121753.12	chr1	31727117	31764893	7756	ADGRB2	20.3287	0.45772	10.9739	0.914399	0.72965	6.58792	7.76774	7.04903	1.12714	0.305	7.38892	1.54779	5.67707	6.49075	4.3386	5.16832	2.50927	12.2838	5.83394	4.4293	12.5741	4.03496	6.70125	13.4913	13.8971	5.38342	3.22175	0.360157
ENSG00000134668.12	chr1	31790422	31816051	7085	SPOCD1	189.774	2.202	42.0015	26.6669	69.063	20.9402	54.9144	46.2578	0.874502	0.502353	7.45569	3.737	171.804	128.534	7.449	25.8093	5.77553	100.347	9.16761	46.0001	33.457	13.0935	22.8417	130.396	55.5149	60.1603	17.9378	48.4772
ENSG00000184007.21	chr1	31906421	31944856	6708	PTP4A2	244.318	204.427	484.209	272.976	165.488	332.152	422.466	299.214	220.686	307.35	210.829	178.33	359.31	397.497	253.521	321.389	246.315	423.291	360.439	412.294	395.693	274.607	477.059	334.09	348.509	437.409	464.184	222.174
ENSG00000121774.18	chr1	32013868	32060850	3544	KHDRBS1	71.6942	58.3902	91.4697	234.721	151.783	64.4675	95.8118	71.4841	91.609	78.7797	92.3392	76.3715	73.445	72.8016	60.0705	146.942	65.0589	137.88	79.9795	93.2768	74.8706	90.0107	81.7461	95.3497	158.712	75.9131	88.3297	143.155
ENSG00000121775.18	chr1	32072031	32102866	2787	TMEM39B	4.58925	4.02051	8.49318	19.7995	13.6254	8.43657	9.05262	4.84187	4.27534	5.13118	13.0641	4.75492	6.22855	5.8943	3.89198	7.07414	4.23352	6.35587	7.52951	5.53663	5.79139	6.83989	6.05079	6.92893	11.0858	4.74741	5.31925	12.8216
ENSG00000025800.14	chr1	32108056	32176563	7457	KPNA6	207.196	240.439	198.899	231.604	213.407	166.093	193.128	221.201	244.433	244.933	184.812	238.192	257.739	196.249	245.721	269.48	238.802	245.818	174.644	203.194	250.856	213.83	209.766	268.845	271.166	206.546	179.831	201.501
ENSG00000084652.16	chr1	32179675	32198285	5114	TXLNA	137.609	119.712	196.101	140.538	132.368	153.102	202.969	164.057	81.4065	100.686	115.619	105.779	136.655	162.584	135.23	114.737	135.01	140.162	172.144	175.88	290.482	98.3335	138.654	151.763	238.682	189.692	193.171	126.905
ENSG00000160050.14	chr1	32200386	32205387	2818	CCDC28B	7.52976	2.74632	7.10005	4.68396	4.55238	6.8064	3.06621	6.45968	1.8073	2.52971	10.9276	1.71512	5.20668	3.85936	4.46621	8.09166	4.86435	5.46827	5.86267	2.73755	4.26528	5.27649	4.2658	7.55561	11.1349	2.71443	2.18139	3.28463
ENSG00000160051.11	chr1	32205661	32208687	2478	IQCC	2.15865	3.58753	3.32395	2.72454	2.33171	3.22674	8.43938	1.65248	3.18708	5.00559	3.62769	4.83858	1.99508	1.99985	3.44536	3.69858	3.4485	3.93081	1.85364	2.36845	1.63046	2.96587	1.58833	2.68407	3.60932	1.91941	1.40952	3.48632
ENSG00000222046.2	chr1	32209094	32216196	1869	DCDC2B	0.0169972	0.0247416	0.0244408	0	0	0	0.073005	0.0231116	0.0388668	0	0.0890231	0.0418321	0.0162202	0	0.0319015	0.016151	0.0140183	0.0158501	0.0143693	0	0	0	0	0.0118241	0	0.0113574	0	0.0144063
ENSG00000160055.19	chr1	32214472	32222359	3571	TMEM234	12.034	10.7997	14.5545	7.38984	12.6261	13.6128	7.70933	9.74152	8.70616	7.80441	22.7009	9.48195	11.8407	10.1045	19.1409	13.5991	17.1444	15.0417	12.4582	8.67405	12.1697	10.2771	12.389	11.0792	15.1739	13.1406	10.9573	9.01834
ENSG00000084623.11	chr1	32221928	32231604	1725	EIF3I	192.068	258.475	261.492	184.391	156.891	178.109	215.029	203.821	279.452	329.866	111.501	229.965	194.107	161.234	231.557	294.837	225.442	363.252	211.272	178.787	234.056	220.727	228.493	275.112	276.543	286.457	198.775	191.33
ENSG00000183615.6	chr1	32247222	32248856	947	FAM167B	0.152975	0.0742248	1.06317	1.23164	3.09308	2.21838	0.58404	2.24182	0	0.107647	10.5492	0	0.437945	0.631532	0.366867	0.339171	0.210274	0.0475502	1.23576	0.261452	0.39131	0.137947	1.54295	0.378372	0.613831	0.35208	0.906118	0.878784
ENSG00000182866.17	chr1	32251239	32286165	3339	LCK	0	0.235045	0	0.0559836	0.126896	0	0	0	0.213767	0	0	0	0	0.0175426	0.0159508	2.79412	0	0	0	0	0	0.0229912	0	0	0.0613831	0.0340723	0.0335599	0.172876
ENSG00000116478.12	chr1	32292083	32333635	3966	HDAC1	74.9747	78.0597	83.7831	105.249	106.973	84.1809	89.9276	67.3586	95.9815	60.7309	63.518	85.5188	92.0334	50.5928	116.696	133.133	84.3621	101.424	52.6635	55.274	78.9533	41.821	72.0951	95.0895	128.242	65.8277	62.2033	86.3657
ENSG00000175130.7	chr1	32333839	32336233	1546	MARCKSL1	116.057	18.6552	3.47059	96.2545	128.974	4.75608	14.2652	33.8122	8.39522	8.07353	158.105	8.74291	18.783	8.31518	46.0817	102.737	30.9664	123.916	33.5523	2.82983	32.0352	43.7983	28.0756	64.7725	128.843	41.0003	30.4221	113.579
ENSG00000162526.7	chr1	32351521	32364312	1849	TSSK3	0.186969	0.655652	0.549918	0.186612	0.174482	0.756266	0.365025	0.312006	0.310934	0.627941	1.24632	0.278881	0.259523	0.403479	0.350917	0.226114	0.350457	0.269451	0.718465	0.615181	0.547834	0.264399	0.287412	0.331075	0.601554	0.136289	0.671198	0.144063
ENSG00000225828.1	chr1	32361270	32364278	2845	FAM229A	1.44476	1.95459	2.994	1.84746	4.63169	3.27715	1.10968	1.38669	1.6907	1.61471	3.89476	1.53384	0.794789	1.70163	1.49937	1.45359	2.15882	1.0144	2.09792	1.63023	1.93046	2.621	2.04214	1.40707	2.22207	0.760948	1.74512	2.63635
ENSG00000160058.18	chr1	32365103	32394731	6271	BSDC1	126.153	71.1445	77.0741	66.5086	99.2483	89.6428	44.5185	81.0176	84.7101	78.9053	93.0292	63.2641	79.9493	85.6077	68.4128	77.2826	59.5076	76.3339	79.0168	66.6241	98.4797	59.2254	88.4474	85.9968	77.9688	72.7444	80.0236	82.2311
ENSG00000254553.1	chr1	32465057	32600792	3447	AL033529.1	10.9802	12.8656	8.79869	13.4361	11.7696	8.72227	13.3745	8.65528	5.65512	10.5853	10.9944	9.95604	7.52617	9.03442	6.87477	14.2129	6.04188	7.25932	13.967	10.4273	6.62618	9.93221	6.91302	7.79209	9.6617	7.04161	8.94372	12.6775
ENSG00000273274.2	chr1	32465072	32496686	12831	ZBTB8B	1.46176	0.0371124	0.0366612	0.0746448	0.111034	0.0672237	0.029202	0.450675	0.0194334	0.0179412	0.0890231	0.0697202	0.0324404	0.0350851	0.0478523	0.565285	0.0560731	0.570602	0.229909	0.030759	0.0130437	0.402346	0.0453809	0.0236482	0	0.0227149	0	0.50422
ENSG00000160062.15	chr1	32539427	32605941	7077	ZBTB8A	22.5213	24.9272	18.3306	27.9545	26.0295	20.2511	31.3484	19.3097	11.7766	21.3141	22.1445	18.8523	16.3986	20.9634	14.2919	32.5927	13.2613	14.693	32.6902	21.6082	15.1959	18.7953	15.3993	17.3223	19.5321	15.9118	21.8307	28.8702
ENSG00000176261.15	chr1	32600172	32650903	3531	ZBTB8OS	31.9548	28.9353	28.1436	21.759	18.4633	24.7215	32.8377	24.7409	32.8813	35.075	13.7096	21.683	22.2217	21.63	26.6378	36.7597	25.4432	35.3298	22.4592	26.9757	27.9526	32.705	27.7731	27.7749	30.2005	24.5207	24.5659	17.907
ENSG00000162521.19	chr1	32651142	32686211	9470	RBBP4	164.584	139.654	118.367	268.871	178.193	118.297	189.112	100.42	97.0503	120.242	136.784	118.455	86.5509	97.6068	156.493	285.065	162.654	271.987	111.089	111.455	106.997	229.165	113.558	119.27	181.534	86.1802	126.135	220.474
ENSG00000162520.14	chr1	32680360	32703596	3487	SYNC	222.426	15.2408	138.372	16.7391	44.0804	122.935	108.047	178.317	16.5767	1.72235	58.4214	37.0354	52.4399	242.105	30.9445	32.5766	31.5271	39.007	176.455	141.538	181.007	119.416	138.714	151.408	160.554	91.7794	64.7706	14.8673
ENSG00000162522.11	chr1	32741830	32774970	6020	KIAA1522	22.8103	80.7813	4.3138	19.4077	38.5763	13.68	8.93582	9.37174	54.8993	51.4015	29.7337	52.8758	2.0113	4.80666	53.5148	47.1932	56.2694	11.523	11.7541	6.09029	12.9524	8.59872	4.09941	14.0352	8.53225	2.1352	3.64125	15.7749
ENSG00000134684.10	chr1	32775237	32818153	8212	YARS	168.714	257.708	153.977	138.149	96.98	84.7523	173.139	175.186	138.21	206.772	78.3403	104.552	120.5	175.461	108.832	149.574	199.228	112.076	227.021	189.368	235.543	137.867	139.698	242.82	265.543	255.667	190.788	74.0628
ENSG00000116497.18	chr1	32816767	32858875	9190	S100PBP	60.5781	36.8897	40.7673	34.8591	40.6701	45.1911	42.1823	40.503	44.7357	37.1203	58.8665	38.1788	28.8395	42.2425	25.2341	43.4139	25.5273	42.3513	43.4528	48.7377	32.6613	41.5566	38.0746	30.6718	57.6142	38.9901	36.4125	33.5955
ENSG00000160097.18	chr1	32862268	32872482	3199	FNDC5	0.968841	0	0.219967	0.914399	0.602755	4.2519	0.350424	1.01691	0.0194334	0	0.111279	0.0278881	0.324404	0.333309	0	0.064604	0.0280366	0.0792503	3.16125	0.676699	1.63046	99.4371	0.49919	0.532085	0.736597	0.465655	1.54376	0.129657
ENSG00000121905.10	chr1	32885994	32898441	1964	HPCA	0.0339944	0.0247416	0.0733224	0	0.0317239	0.0336118	0.043803	0	0	0.0179412	0.200302	0.013944	0.081101	0.0175426	0.111655	0.0969061	0.126165	0	0	0.0461386	0.0521747	0	0.015127	0.0236482	0.0491065	0	0	0.0288126
ENSG00000121900.19	chr1	32894594	32901438	1417	TMEM54	5.04817	23.2447	6.40349	4.98254	5.77375	9.31048	5.63599	3.97519	41.4514	28.9032	15.6903	27.2048	12.3598	5.73642	17.3385	17.0393	19.3873	3.74061	11.7253	6.39788	11.8828	8.00095	5.91464	7.57926	6.35929	6.49645	9.98408	3.93292
ENSG00000116514.16	chr1	32936445	32964685	2610	RNF19B	20.9066	40.9473	11.3039	22.636	27.6474	11.5961	12.5277	11.186	58.2224	74.725	56.4629	41.0234	14.582	10.7887	24.3249	23.419	27.5459	13.742	14.901	11.9806	14.4393	19.5081	9.34847	22.5959	12.1907	12.8793	8.17184	20.6298
ENSG00000004455.16	chr1	33007940	33080996	5727	AK2	118.59	129.844	123.059	143.822	91.5394	82.8364	139.644	117.673	138.735	138.057	124.031	200.013	157.141	101.168	195.604	166.275	228.33	184.352	105.514	124.113	107.975	158.582	128.065	147.884	145.723	141.411	118.785	115.913
ENSG00000142920.17	chr1	33081104	33123492	9581	AZIN2	2.61757	3.95866	1.66197	0.429208	0.682064	2.47047	1.28489	2.41516	4.15874	1.68647	15.9796	3.36051	1.89776	3.59623	3.06254	3.14945	3.42046	5.04032	3.87971	3.38349	5.36095	16.3353	2.01189	5.07255	5.85595	2.60085	2.34919	1.22453
ENSG00000116525.14	chr1	33145399	33182059	3976	TRIM62	3.87536	3.62464	1.7964	4.68396	8.05788	2.53769	2.42377	6.17079	5.92718	2.24265	8.88006	5.35451	11.046	4.10496	5.26375	4.00545	4.17745	5.07202	4.7275	3.7526	6.65227	5.56388	3.23717	11.7177	6.94856	5.23578	6.10791	5.38795
ENSG00000160094.15	chr1	33256492	33300719	3384	ZNF362	11.5411	4.16896	10.9373	15.4142	20.7792	14.2514	8.43938	13.8554	3.78951	2.04529	36.2102	8.88235	9.05087	13.5604	7.3533	13.5022	8.43901	10.7939	19.6141	8.59715	15.8481	14.8408	10.1351	15.4068	23.387	7.2574	15.7396	16.1639
ENSG00000184389.9	chr1	33306766	33321098	1023	A3GALT2	0	0.0865956	0.183306	0.0559836	0.174482	0.100836	0.073005	0.0115558	0.0583002	0.0717647	0.0667673	0.0836642	0.275743	0.0526277	0.0319015	0.0969061	0.126165	0	0.129324	0.030759	0.104349	0.137947	0.0453809	0.0709447	0.0368298	0.0454297	0.0838998	0.0288126
ENSG00000134686.18	chr1	33323623	33431052	4975	PHC2	101.932	55.9284	68.7153	81.6241	96.0442	46.7205	85.3137	67.4973	98.9159	70.5447	238.715	109.224	118.261	71.6965	174.134	172.347	223.437	171.846	68.7858	44.4622	78.8359	132.165	59.7969	99.9847	70.6274	68.0197	67.2205	89.9817
ENSG00000121903.14	chr1	33472645	33496507	5308	ZSCAN20	14.9915	8.94409	9.40971	7.52047	11.0082	12.1675	8.27877	8.42416	6.87942	6.47676	15.9129	10.0118	7.36397	7.17491	9.60235	8.64079	6.99513	9.39908	6.5524	11.873	9.09144	12.1509	7.60886	7.33095	17.4082	11.7549	8.2054	9.6234
ENSG00000121904.17	chr1	33513999	34165842	18157	CSMD2	26.3967	0.0742248	6.47681	0.0186612	0.0317239	9.26006	28.0777	5.93967	1.47694	0.125588	19.6741	0.013944	0.227083	0.298224	1.1644	2.63261	1.34576	4.70747	3.49174	0.876633	2.58265	0.137947	13.0697	3.74824	0.736597	3.69117	7.41674	0.259313
ENSG00000142698.15	chr1	34166883	34219131	3339	C1orf94	1.03683	0	0	0	0	0.0504178	0.189813	0	0	0	0.133535	0	0	0	0.0159508	0.016151	0	0.174351	0.0143693	0	0	0	0.015127	0.0236482	0	0	0.01678	0
ENSG00000163866.9	chr1	34712737	34859755	10337	SMIM12	43.5469	41.6401	43.358	60.9848	53.8038	34.2169	52.1694	42.6871	46.232	45.4988	55.2611	45.36	41.8805	32.0678	50.851	56.9808	51.7695	47.1064	33.811	29.4518	41.8963	33.1993	33.8239	38.6057	35.0252	29.9382	36.9327	79.0617
ENSG00000189280.3	chr1	34755047	34758512	1355	GJB5	0	48.5183	0.0244408	0	0.015862	0	0	0.138669	152.766	153.881	0	79.8436	0.0648808	0	0.063803	0.048453	0.0560731	0	0.0287386	0.0153795	0.0260873	0	0.0907618	0.0118241	0	0.0681446	0	0
ENSG00000189433.6	chr1	34759740	34773721	12838	GJB4	0	8.94409	0	0.0186612	0	0	0	0	30.6076	18.6768	0	1.92428	0	0	0.41472	0.742946	0.154201	0	0	0	0	0	0	0	0	0	0	0
ENSG00000188910.8	chr1	34781214	34786369	2362	GJB3	0.577905	119.081	0.0244408	0	0.0317239	0.0504178	0	0.43912	220.394	261.026	0	125.259	0.535266	0.0175426	5.99748	12.9047	3.4485	0	0.0574772	0	0	0.0459825	0.015127	0.0118241	0.0122766	0.0113574	0	0.0288126
ENSG00000187513.9	chr1	34792999	34795747	1716	GJA4	1.30879	0	0	8.58416	13.5778	0	0	3.88274	0.680169	0.0538235	0	0.0697202	0.373064	0.0526277	0.063803	0.080755	0.0140183	0	0.0287386	0	0	0.0114956	0.0302539	0	0.0122766	0	0	34.5895
ENSG00000116544.12	chr1	34865436	34929650	4042	DLGAP3	0.594902	0.123708	0.0488816	0.0373224	0.142758	0.0672237	0.043803	0.346673	0.0777335	0.161471	0.133535	0.0976083	0.081101	0.0701703	0.127606	0.274567	0.126165	0.0951003	0.0287386	0.0153795	0.078262	0.310382	0.0453809	0.0472965	0.0859363	0.0227149	0.0838998	0.0864378
ENSG00000284773.1	chr1	34974356	34985313	3163	AC114490.3	1.90369	1.91747	4.54599	1.21298	3.91791	5.31067	1.53311	2.24182	1.14657	0.717647	4.80725	1.91033	3.27648	4.31547	3.1423	1.95427	4.34567	1.41065	3.34805	2.99901	4.73485	2.6325	3.85738	2.48306	3.58477	1.91941	3.94329	2.23298
ENSG00000271741.1	chr1	34981533	35031741	3099	AC114490.2	36.408	38.3742	42.2826	27.5439	37.466	42.4181	30.3847	27.5143	33.7947	28.9032	35.7428	38.3461	34.7761	41.5759	46.9431	36.1783	40.5829	29.9407	31.9717	44.2161	47.2572	25.6007	39.5721	31.5113	32.3857	32.1983	37.3018	43.9392
ENSG00000243749.1	chr1	34981535	34985353	922	TMEM35B	10.0454	11.0471	22.1434	8.21093	11.6268	19.1924	11.71	8.89795	7.65675	3.24735	13.2199	11.2528	14.9064	18.1566	17.0833	13.2277	14.9435	8.59073	15.1309	18.0709	27.6265	9.66781	23.5527	10.7481	11.7978	16.1276	22.6194	12.1013
ENSG00000163867.17	chr1	34986165	35031945	9568	ZMYM6	46.1644	47.4544	36.6123	37.1358	42.1294	42.9727	35.057	34.5749	48.2337	46.1626	41.4848	45.2205	37.6471	44.3651	53.7381	43.3816	48.0126	39.2923	31.7274	53.7976	36.4179	29.8081	31.5095	37.9672	37.8488	30.631	31.2107	57.1498
ENSG00000197056.11	chr1	35032172	35115859	5205	ZMYM1	37.5638	48.6172	30.1722	53.2031	36.0067	34.8387	43.657	25.7694	69.0663	89.8315	23.7469	49.2085	29.8452	29.1031	32.9224	44.9644	30.7842	50.7519	22.3299	40.3866	26.2699	32.4751	32.5079	22.9151	34.2886	32.1983	24.0625	35.0505
ENSG00000116560.11	chr1	35176378	35193145	7419	SFPQ	215.338	228.823	321.409	408.662	323.885	190.159	301.73	195.131	226.613	273.962	165.694	275.381	199.881	211.441	242.148	368.518	288.623	326.987	243.545	214.837	233.625	308.22	254.783	300.569	448.968	182.934	234.836	221.454
ENSG00000146463.11	chr1	35268967	35422058	7647	ZMYM4	166.539	95.2057	155.822	147.162	158.762	166.984	108.077	137.202	76.1011	63.6374	82.3019	100.899	112.406	134.867	103.776	137.526	106.988	143.522	132.514	153.611	152.885	175.412	152.147	119.199	192.78	131.156	167.8	125.162
ENSG00000142687.18	chr1	35433492	35557950	9619	KIAA0319L	79.428	62.6952	54.6863	55.4238	79.6112	51.7454	22.8214	74.7543	43.1227	35.5953	77.3611	49.9476	70.1037	41.5583	122.693	73.051	136.16	102.185	43.0792	43.524	82.5403	91.4016	46.0919	62.0057	76.8148	46.5882	48.3263	62.4513
ENSG00000020129.16	chr1	35557473	35567274	4917	NCDN	18.6969	16.3418	22.791	11.1781	16.7661	18.0832	15.185	32.2637	9.21143	11.0159	40.5278	20.0236	23.5031	20.4897	28.6795	11.5641	25.2469	24.0762	21.4821	14.3491	29.8439	42.7637	16.3674	20.9405	27.3891	25.8154	20.589	17.8206
ENSG00000116819.8	chr1	35573314	35595328	2272	TFAP2E	0.101983	0.173191	0.62324	0.0746448	0.126896	0.36973	0.043803	0.0693347	0.874502	0.448529	3.02679	0.167328	0.129762	0.333309	0.717784	0.904457	0.57475	0.0475502	0.301755	0.246072	0.208699	0.494311	0.302539	0.118241	0.135043	0.0908595	0.335599	0.0144063
ENSG00000126067.12	chr1	35599541	35641526	4528	PSMB2	98.9578	75.2887	77.2085	161.475	89.2077	69.0051	107.098	66.4226	101.539	93.9938	76.7379	95.7956	105.675	67.6792	78.5575	150.899	79.3856	131.397	77.2637	78.6509	76.9315	88.5852	85.3917	118.714	108.697	88.6902	72.9257	102.357
ENSG00000142686.8	chr1	35713877	35718894	3049	C1orf216	32.4987	10.3544	25.0029	17.2616	21.3343	32.7379	20.748	23.8165	7.26809	4.23412	87.4652	14.711	25.8063	29.1557	17.9765	15.3112	15.8967	22.5705	24.1979	20.1472	24.5482	28.8885	17.8044	18.7176	22.1838	18.0015	14.2126	23.6119
ENSG00000092853.14	chr1	35720218	35769978	9591	CLSPN	4.98018	1.76902	14.3223	75.5033	14.6882	2.15116	142.418	14.1327	4.17818	1.63265	0.867975	47.2145	9.81322	2.14019	11.0379	57.3361	6.39234	30.1626	1.02022	3.69108	3.32614	48.1436	7.26094	23.8611	23.2519	22.5559	0.687978	12.2309
ENSG00000134698.11	chr1	35808016	35857890	7423	AGO4	28.1644	32.5228	23.2921	41.0547	49.0769	41.0737	22.6754	20.4768	32.24	23.4671	39.2369	26.661	27.0228	30.3136	26.3666	32.6089	25.9478	17.8155	25.4911	34.8808	31.8918	56.1676	21.0114	24.1094	30.6056	13.3223	25.0525	42.585
ENSG00000092847.12	chr1	35869808	35930532	13890	AGO1	73.36	41.7267	81.1312	93.586	86.7649	56.0141	45.3507	74.2574	34.3971	33.7115	79.6534	50.0452	43.4539	60.7148	40.0045	62.036	30.4477	78.0932	58.7848	65.2553	102.119	85.2515	58.5716	71.1339	113.596	66.4751	70.0228	78.7592
ENSG00000126070.20	chr1	35930718	36072500	21153	AGO3	79.139	69.0043	56.8493	63.0936	75.154	67.3749	52.184	38.8159	46.8928	78.9591	43.5323	43.8401	56.9978	62.2059	34.645	48.5984	39.5176	43.445	62.5639	79.466	68.8184	80.6992	68.6613	62.656	82.6584	47.8489	85.9973	71.6137
ENSG00000092850.12	chr1	36084094	36088275	1959	TEKT2	0.203967	0.136079	0.134424	0.130628	0.0475859	0.0672237	0.014601	0.0577789	0.1749	0.179412	0.267069	0.0278881	0.0324404	0.0526277	0.829439	0.468379	0.616805	0.0951003	0.0718465	0.030759	0.104349	0.0459825	0.015127	0.0118241	0.184149	0.0340723	0.0671198	0.0864378
ENSG00000116863.11	chr1	36088892	36093932	1651	ADPRHL2	26.1077	33.995	20.2125	26.9095	24.9509	17.1757	25.6978	25.2263	39.6247	37.3715	26.2173	33.4099	27.0228	16.7882	38.3297	41.3627	36.6298	31.0186	20.8499	17.7633	26.2047	28.4057	14.4916	23.2699	21.7787	21.2498	16.1927	29.7202
ENSG00000171812.13	chr1	36095239	36125222	4669	COL8A2	21.2805	20.6716	29.329	2.76186	1.03103	23.2594	10.6879	5.07299	4.31421	1.74029	17.4263	1.994	4.86606	7.10474	1.70673	1.56665	2.43918	2.75791	12.2139	14.5952	2.89569	13.8752	2.64722	4.706	1.11717	1.48782	7.68522	2.16094
ENSG00000054116.12	chr1	36136570	36156053	3527	TRAPPC3	82.2155	78.5422	69.9007	65.6501	64.2251	52.0143	63.9086	64.747	106.476	82.6012	73.7557	76.1763	58.4738	60.1535	75.9894	80.1252	74.2408	78.2676	63.1674	69.1617	56.3356	54.3513	55.9546	62.7151	61.8373	56.8326	49.266	65.9952
ENSG00000116871.15	chr1	36155579	36180849	5271	MAP7D1	82.6065	111.758	55.7739	88.1369	126.515	53.4932	77.9402	96.329	137.569	106.355	112.993	113.212	83.9395	56.7677	84.874	104.998	78.4604	108.145	78.3702	47.5842	78.4837	109.829	46.7877	105.447	87.9742	65.3734	48.0746	63.7334
ENSG00000054118.15	chr1	36224432	36305357	4720	THRAP3	190.573	254.084	259.537	275.309	231.394	208.477	316.856	228.966	229.547	199.56	122.629	232.308	209.24	203.669	247.891	314.702	258.848	261.716	207.895	192.136	224.364	215.244	204.169	259.788	269.607	201.481	191.778	234.693
ENSG00000214193.10	chr1	36306387	36324886	4474	SH3D21	6.79888	19.8922	7.50333	2.27667	4.34618	7.27696	5.15416	4.47209	43.8223	21.045	17.6488	17.2906	12.4409	3.80674	6.3484	5.36214	8.24275	8.49563	4.26768	7.04382	4.96964	6.2766	5.96002	7.73297	11.2331	6.61003	3.10429	1.44063
ENSG00000142694.6	chr1	36322031	36324154	1211	EVA1B	12.6799	3.35249	29.9155	14.5557	24.6971	44.855	21.1861	15.5541	2.77897	2.36824	100.663	1.994	37.4686	21.9808	6.02938	13.4215	9.29412	17.7996	30.8796	17.6403	38.3092	8.95508	12.8428	24.0739	24.1235	24.1459	16.8135	16.6825
ENSG00000196182.10	chr1	36339624	36385896	5590	STK40	20.3457	14.0903	16.4364	28.7009	30.5819	28.2508	17.0394	16.4439	18.7921	26.0506	37.679	12.1871	31.9213	17.5952	25.2181	22.4822	22.4152	20.1613	15.2171	24.761	34.5657	21.9681	8.10805	19.9	24.1727	24.3276	17.1491	21.4366
ENSG00000181817.6	chr1	36391238	36397908	1506	LSM10	4.33429	4.9978	7.75995	6.71804	8.51787	5.51234	4.23429	5.96278	4.29478	4.30588	8.92457	4.76886	4.26591	3.49097	6.12509	4.61919	6.88298	6.76797	4.31079	3.89102	6.6001	6.36857	4.08428	6.33773	8.69184	6.5646	4.41313	4.24986
ENSG00000116885.18	chr1	36415827	36450451	2788	OSCP1	10.1133	4.25555	10.0818	3.71358	4.77445	8.13407	4.77453	6.02056	5.01381	3.355	7.81178	4.9083	5.61219	9.40282	13.1115	6.88033	13.9622	13.314	7.27087	7.56672	7.64359	3.97748	10.0746	8.25323	8.77778	8.47265	8.05438	8.44209
ENSG00000116898.12	chr1	36455718	36464384	2863	MRPS15	45.9945	78.1092	62.3607	81.8107	46.19	60.2996	65.0329	42.583	105.31	99.1071	20.5421	67.0429	57.1113	47.6982	56.9761	96.8899	67.3719	93.7531	59.9918	69.2847	54.966	48.7299	60.1751	60.9888	75.3293	51.9716	62.606	61.5293
ENSG00000119535.17	chr1	36466043	36483278	8429	CSF3R	0	0	0	0	0	0.0336118	0	0.0231116	0	0	0	0	0	0	0.0319015	0	0.0140183	0	0.0574772	0	0.300004	0	0.015127	0.0118241	0	0.0113574	1.10748	0
ENSG00000163873.10	chr1	36795527	37034515	10497	GRIK3	0.169972	0.0123708	0	0	0.0317239	0	0	0	0	0	0.0445116	0.013944	0	0	0.0159508	0	0	0	0	0.0461386	0.0260873	0.195425	0	0	0	0	0	0
ENSG00000163874.11	chr1	37474580	37484377	3091	ZC3H12A	8.24365	33.9207	12.1471	4.92656	7.67719	8.77269	5.27096	20.6733	43.6863	34.5009	10.7273	16.6771	11.7921	9.52561	13.0796	19.6073	14.2987	9.85873	18.7088	2.64528	8.81752	5.44892	30.9952	44.0921	6.69076	5.2017	15.0852	3.99054
ENSG00000163875.15	chr1	37492575	37514774	3487	MEAF6	46.4704	42.3329	40.2418	46.0185	41.1618	52.7706	52.1986	29.4557	59.1164	57.8603	44.111	44.3281	46.1627	48.1543	59.592	56.9323	47.7883	56.4262	39.688	46.8922	49.3703	44.672	46.5608	42.4368	46.5161	38.1723	40.6578	47.3391
ENSG00000163877.11	chr1	37534449	37554293	5718	SNIP1	20.8556	26.4117	26.005	18.1574	22.4605	16.8059	23.4638	24.6023	22.5816	22.0676	36.544	26.5773	19.4967	19.7705	18.3753	20.431	18.364	19.9711	15.2315	16.3946	23.9482	24.4397	18.7272	21.7091	25.032	19.3644	17.4679	22.0848
ENSG00000163879.11	chr1	37556919	37566857	4456	DNALI1	15.2295	1.05152	22.0212	3.35902	5.32962	9.52896	4.24889	5.92812	0.136034	0.107647	12.4632	0.223105	5.66085	10.0694	20.0182	14.6813	23.9993	18.0057	5.8483	4.56772	9.43057	20.1058	8.21394	6.39685	15.4317	6.13301	5.97367	7.04468
ENSG00000134697.13	chr1	37566816	37595937	5747	GNL2	76.3175	75.2516	62.9962	82.184	69.4913	54.7537	159.56	80.3473	83.6607	108.795	15.7571	118.929	89.3408	73.8016	94.2689	90.7848	76.5679	114.152	73.9732	85.7254	75.8881	117.014	82.9412	131.189	110.575	104.818	59.938	95.9747
ENSG00000169218.14	chr1	37611350	37634892	3058	RSPO1	0	0.0123708	0.109984	0	0	4.31912	0.29202	0.808905	0	0	11.395	0	0	0.315766	0.0478523	0.016151	0	0	0.0574772	0.0153795	14.6872	0	0.0907618	0.0236482	0.0859363	0.102217	2.18139	0
ENSG00000116922.14	chr1	37681570	37692249	4434	C1orf109	21.4505	29.3064	9.14086	20.3967	12.8482	16.4362	18.8499	16.2474	19.55	42.8974	20.097	23.2726	13.2032	14.1744	20.5446	16.7486	19.8919	17.2132	15.8062	19.855	15.1959	25.3018	14.3101	16.6602	19.2988	25.0091	14.1119	21.1196
ENSG00000134690.11	chr1	37692481	37709719	2406	CDCA8	2.53258	2.26386	18.6483	46.8583	8.70822	1.93268	64.2006	7.08369	7.07375	1.20206	2.69295	38.6947	8.14254	1.12272	6.42815	32.189	6.7428	29.592	0.905266	2.79907	2.13916	24.0143	7.32145	14.591	28.8132	11.9253	0.402719	11.914
ENSG00000183317.17	chr1	37713880	37765133	8152	EPHA10	0.0339944	0.0123708	0	0	0	0.0504178	0	0	0	0.0179412	0.0222558	0.0278881	0	0.0175426	0.111655	0.016151	0.0420549	0.0158501	0.0143693	0	0.0130437	0	0	0	0.0122766	0.0113574	0.0838998	0
ENSG00000185090.14	chr1	37793802	37801137	3018	MANEAL	0.679888	0.123708	0.879869	0.559836	0.317239	1.19322	1.5185	0.277339	0.466401	0.448529	2.24783	7.30668	0.989432	0.964841	2.37666	0.516832	1.24763	1.12535	0.431079	0.922771	1.65655	0.885162	0.363047	0.319251	0.441958	0.340723	0.738318	0.763534
ENSG00000196449.4	chr1	37802945	37808208	1848	YRDC	22.0284	42.6298	10.3629	22.3748	14.3868	7.00807	15.4333	22.3951	25.3411	47.4903	18.6058	24.4578	15.4416	12.1044	19.428	23.6612	24.532	32.0488	15.6051	12.2113	12.848	15.9789	21.329	41.9283	18.329	27.6554	19.7668	23.4246
ENSG00000197982.14	chr1	37806979	37809454	2231	C1orf122	32.3287	25.9416	28.7668	13.1562	16.6075	22.5199	16.8934	33.0726	22.8537	20.6862	45.8692	25.5734	25.0926	20.0161	32.8905	17.3785	25.5133	25.3442	31.3682	18.0248	29.4787	20.9795	19.1205	29.4302	26.4316	31.0853	21.0924	15.7317
ENSG00000188786.10	chr1	37809574	37859592	7989	MTF1	17.3372	29.6404	13.2714	17.8401	24.7129	17.9487	19.1565	16.0625	34.4165	47.0776	18.9397	22.4778	17.015	15.2094	25.92	20.7863	20.2284	17.7362	17.2432	20.8085	16.2655	18.301	24.5208	15.5724	18.7096	22.3741	25.8244	26.1186
ENSG00000204084.13	chr1	37860697	37947057	8930	INPP5B	31.7338	12.012	56.7149	30.3618	25.7122	50.8211	37.6414	29.6521	15.2163	15.4474	64.1634	12.0755	28.8719	46.6808	31.423	30.7031	61.7786	24.948	42.7487	49.9988	38.4266	39.0966	37.7115	20.1246	44.7237	29.7338	39.0637	22.2721
ENSG00000183431.12	chr1	37956975	37990075	3894	SF3A3	98.1249	85.4575	91.6774	135.592	75.154	79.5592	161.297	73.541	67.8225	88.0194	35.6315	126.835	75.9916	70.1703	79.2274	137.041	74.0446	170.055	85.2531	90.7238	94.5796	102.771	88.5986	115.261	132.354	99.3094	81.6513	101.651
ENSG00000183386.10	chr1	37996770	38005606	2004	FHL3	17.4731	8.56059	17.243	23.2892	21.4612	14.8396	11.6662	17.6341	11.7183	5.88471	32.7605	11.225	15.7011	10.3677	5.45516	13.1146	6.95307	15.4855	17.8323	12.1037	16.8524	12.9556	9.27283	20.7159	17.7029	8.76794	13.4743	14.147
ENSG00000183520.12	chr1	38009258	38024820	3381	UTP11	45.5185	35.2568	47.0974	73.1893	40.2418	41.6955	88.2485	46.6045	48.0782	41.1032	20.364	54.9395	46.0491	36.2605	38.6168	63.0535	39.6437	72.3555	47.1026	51.1523	47.6355	77.1701	53.489	63.7675	60.3887	48.3486	52.236	64.036
ENSG00000185668.7	chr1	38044611	38046794	2184	POU3F1	0.30595	0.061854	0	0.0186612	0	0	0	0	4.23648	0.179412	1.24632	0.292825	0	0	0	0.064604	0	0.0634002	0.0143693	0.0153795	0	0.126452	0	0.0236482	0.0122766	0.0113574	0	0
ENSG00000116954.8	chr1	38838198	38859772	5116	RRAGC	30.9689	48.5801	27.1171	53.0352	73.663	80.0802	55.9365	60.1247	52.7033	53.1956	56.9525	34.637	36.982	62.7322	45.8265	28.3289	46.9753	26.4854	81.632	118.207	69.4445	19.0712	31.7666	24.6769	24.0008	27.8939	49.4673	61.9327
ENSG00000214114.9	chr1	38862493	38873368	2773	MYCBP	26.7196	35.2073	21.5812	26.3123	15.7985	5.84846	27.5959	15.3114	49.6329	35.9182	10.2822	53.7403	19.6264	12.771	41.6474	45.4812	26.4805	44.1107	4.97178	10.5657	10.9697	47.1205	21.8131	23.2344	22.7486	26.3265	9.66526	23.7704
ENSG00000274944.4	chr1	38864501	38881617	3251	AL139260.3	10.6912	13.2244	8.21211	11.6073	6.47168	2.53769	10.0601	6.03212	22.2318	16.1829	2.96002	18.5456	8.58048	5.42065	14.0048	19.2035	9.11189	17.7204	1.93986	4.62924	4.30441	17.2664	9.48461	9.09275	9.57576	10.074	3.75871	8.2404
ENSG00000131233.9	chr1	38874451	38881587	2057	GJA9	0.0679888	0.729877	0.0366612	0.0559836	0.0793098	0.0168059	0	0.0577789	0.971669	0.627941	0.111279	0.250993	0.145982	0.0701703	0.0159508	0.016151	0.0280366	0.0634002	0.0431079	0.0615181	0.0130437	0.0229912	0.0302539	0.0354723	0	0.0113574	0.01678	0.0432189
ENSG00000158315.11	chr1	38885807	38941830	2826	RHBDL2	0.832863	9.74819	1.56421	0.0559836	0.602755	0.554595	0.189813	1.36358	13.9532	8.845	0.378348	4.79675	2.07618	1.05255	0.701833	0.258416	0.336439	0.602302	0.143693	0.830494	0.573921	0.28739	0.529444	0.331075	0.0613831	0.238506	0.218139	0.216094
ENSG00000174574.16	chr1	38991276	39006059	2688	AKIRIN1	129.57	128.867	58.4868	52.9978	61.1003	41.1913	74.2461	111.825	120.312	123.417	67.9691	96.8971	105.091	74.6261	100.968	93.692	95.7309	148.198	62.2765	73.6833	85.2273	70.4221	64.8493	118.797	95.3893	106.442	67.3548	63.5029
ENSG00000168653.11	chr1	39026318	39034636	548	NDUFS5	180.017	114.987	94.867	123.817	64.4472	89.8613	116.239	102.696	120.098	92.9173	43.1317	104.232	109.178	106.676	163.958	208.59	172.201	270.37	102.223	123.851	102.184	166.066	137.973	134.275	170.608	117.549	86.937	148.212
ENSG00000127603.25	chr1	39081316	39487177	40739	MACF1	1254.09	1006.61	595.842	1838.43	2754.21	588.711	568.665	1456.36	1384.28	844.419	96.4565	783.069	766.258	710.579	1299.78	1121.25	1148.1	907.59	761.53	807.932	1043.44	3615	954.981	1408.3	824.547	1210.94	902.644	1953.33
ENSG00000183682.8	chr1	39491636	39529869	5636	BMP8A	0.203967	0.111337	0.183306	0.242596	0.348963	11.8314	0.029202	0.0577789	0.252634	0.161471	0.111279	0.111552	0.194642	0.526277	0.0319015	0.113057	0.0420549	0.0158501	0.0574772	0.199934	0.378266	5.4949	0.0605079	0.271955	0.184149	0.0567872	0.0838998	0.446595
ENSG00000090621.14	chr1	39560816	39576790	6782	PABPC4	78.1532	146.705	140.18	186.537	145.058	115.053	111.26	112.9	94.7183	143.242	138.72	157.358	99.4784	131.517	100.362	108.083	108.361	142.714	134.022	150.273	142.567	193.023	116.357	89.9934	102.436	125.045	164.645	196.833
ENSG00000163909.8	chr1	39623435	39639643	4077	HEYL	0.0849861	0.0247416	0.403273	0.0373224	0.682064	1.02516	0.175212	0.115558	0.136034	0.107647	1.22407	0	1.2814	1.03501	0.175458	0.339171	0.238311	0	0.0143693	0.0153795	0.0260873	313.198	0	0.0591206	0.0368298	0.0227149	0	0.0144063
ENSG00000116981.3	chr1	39659121	39672038	1107	NT5C1A	0.0169972	0	0.0122204	0	0	0	0	0	0	0	0.0222558	0.013944	0	0	0.0319015	0	0.112146	0	0	0	0	0.0459825	0	0	0	0	0	0
ENSG00000116983.13	chr1	39678648	39691485	4758	HPCAL4	0	0.111337	0.0122204	0	0	0	0	0	0	0	0.0222558	0.153384	0	0.0175426	0.41472	0.048453	1.80836	0	0	0	0.0130437	0.172434	0	0	0.0245532	0	0	0
ENSG00000084072.16	chr1	39692182	39763914	8071	PPIE	28.8953	41.4051	32.9951	29.9512	20.9378	29.6288	27.0995	21.7018	41.8984	47.4544	34.3852	30.8024	26.7471	27.4366	31.9175	37.9387	38.9428	33.1266	24.1979	26.4528	27.9134	26.187	27.3042	32.0907	37.4191	29.3476	28.0393	27.9338
ENSG00000116985.12	chr1	39757182	39788865	4826	BMP8B	0.101983	0.235045	0.0122204	0.130628	0.0475859	0.302507	0.029202	0	0.213767	0.322941	0.0445116	0.0557762	0.129762	0.473649	0.494473	1.6474	0.855115	0.0951003	0.0143693	0	0.0260873	12.1164	0	0.0118241	0	0	0	0.0144063
ENSG00000198754.5	chr1	39769523	39771348	1826	OXCT2	0.0169972	0.494832	0.415494	0.0186612	0.142758	0.168059	0.306621	0.0346673	0.388668	0.0717647	0.0890231	0.571706	0.243303	0.0526277	0.111655	1.11442	0.57475	0.0634002	0.0431079	0.107657	0.130437	0.597772	0.0302539	0.0827688	0.220979	0.465655	0.0335599	0.158469
ENSG00000043514.16	chr1	39838110	39883511	6533	TRIT1	29.7281	41.2319	29.8544	34.6352	22.6192	24.5534	30.4431	25.9427	41.0044	38.8785	15.9129	46.9635	30.0236	28.3312	30.3702	40.5875	38.6484	28.6252	26.4251	21.2545	26.8308	29.6012	30.7834	31.6295	31.4404	18.2741	36.1273	34.1429
ENSG00000116990.11	chr1	39895426	39902256	5063	MYCL	4.48726	9.45129	0.415494	2.07139	1.44344	0.151253	0.029202	1.54847	10.6495	16.5418	0.0445116	6.94413	0.729909	0.719245	1.48342	1.79276	1.07941	1.2997	2.25598	0.492145	0.78262	9.57585	1.22528	1.35977	1.69417	2.28284	2.04715	3.34226
ENSG00000168389.17	chr1	39955112	39969968	4007	MFSD2A	12.5099	34.0815	2.67627	5.74765	1.4593	0.268895	4.49711	5.63922	71.1068	33.9268	1.31309	61.3956	5.93659	2.33316	49.894	9.28683	42.938	7.14837	1.83927	1.53795	1.66959	16.4157	3.76661	12.1197	2.49215	10.6192	4.24533	3.06854
ENSG00000131236.17	chr1	40040233	40072649	3814	CAP1	1050	599.192	439.751	556.253	436.474	421.408	675.764	841.33	1122.94	611.974	306.996	1402.09	1073.74	609.692	754.263	989.298	599.73	709.068	549.051	615.135	535.364	374.895	539.14	1126.47	597.638	796.985	344.778	431.281
ENSG00000131238.17	chr1	40071461	40097727	5088	PPT1	74.5838	66.3322	86.0805	173.717	108.464	85.7606	81.4006	84.6923	54.9965	52.3524	98.6154	62.5111	79.4141	49.6805	77.9194	97.2452	68.3952	80.9621	101.735	81.1423	92.4666	56.7883	95.2091	72.6237	83.3705	83.2613	97.8272	156.222
ENSG00000117000.9	chr1	40161387	40240921	6232	RLF	95.8133	80.6205	59.8189	50.8518	40.1942	59.2241	61.4264	57.3282	77.8501	93.1865	32.4044	85.6582	84.2963	59.7149	57.1994	87.5546	51.1387	52.1308	59.5176	75.9902	51.9138	84.8376	55.9244	63.9803	70.5537	47.7353	58.9312	46.4603
ENSG00000188800.6	chr1	40245947	40251684	846	TMCO2	0.0509916	0.0247416	0.0366612	0.0186612	0.0475859	0.0168059	0	0.0462231	0.0971669	0.0179412	0.0890231	0.0278881	0.081101	0	0.0957045	0.016151	0	0.0158501	0.0143693	0.0461386	0.0130437	0.0574781	0.105889	0	0.0122766	0.0454297	0.01678	0.0720315
ENSG00000084073.9	chr1	40258236	40294180	3439	ZMPSTE24	146.414	123.362	119.845	116.147	95.9173	99.1717	128.416	105.851	136.656	113.047	91.1152	136.638	86.4212	111.922	136.762	138.172	105.389	141.557	92.8113	152.549	115.332	89.1255	121.243	137.857	123.626	147.76	111.671	130.824
ENSG00000049089.15	chr1	40300489	40317813	4215	COL9A2	43.9888	0.30927	1.50311	0.186612	0.285515	1.89907	0.131409	0.462231	8.49239	3.37294	1.93625	0.571706	0.82723	0.456107	0.813488	2.53571	0.939225	2.15561	0.474187	0.399868	1.53915	0.425338	0.181524	0.271955	1.35043	0.39751	0.587299	0.0432189
ENSG00000084070.12	chr1	40344850	40423326	3601	SMAP2	22.8952	18.717	48.4417	18.12	22.9047	46.8045	44.0804	22.5107	16.7321	18.91	45.246	21.2368	44.8002	37.1552	16.7961	19.0097	15.8687	25.1065	17.4874	26.8988	43.2919	28.3942	19.544	37.447	53.6611	99.9227	23.7101	18.4833
ENSG00000187801.15	chr1	40450102	40463718	2566	ZFP69B	9.1445	5.22048	3.01844	3.97484	5.59927	2.52089	5.7382	6.82947	2.48747	4.98765	1.98076	4.83858	5.80683	4.1225	4.81713	5.76591	4.19147	4.62822	5.23042	4.90607	3.58701	6.89737	4.25068	9.55389	7.56239	11.3688	2.93649	11.3233
ENSG00000187815.10	chr1	40477290	40496343	3173	ZFP69	4.19831	4.94832	6.14686	4.18011	4.23514	6.33583	5.91341	4.73787	7.65675	4.61088	4.38439	8.72897	3.47112	4.50844	4.59382	5.89512	3.92512	3.94666	5.01489	6.3056	4.70876	4.49478	3.56996	3.48811	6.42067	5.15627	3.89295	3.25582
ENSG00000164002.11	chr1	40508741	40516556	3092	EXO5	11.4391	4.86172	8.84757	10.2263	9.65994	8.31893	15.8275	7.82326	6.91829	4.39559	10.2822	9.8166	7.42885	9.3151	6.3165	8.85075	5.369	7.32272	7.87438	7.16686	6.92619	9.44939	6.67099	6.85799	6.69076	8.80201	7.01402	10.5022
ENSG00000117010.17	chr1	40531573	40548167	3101	ZNF684	5.25214	1.84325	3.48281	5.50506	4.99652	6.38625	7.49032	3.45518	2.77897	1.50706	5.11883	4.16927	3.03318	4.59615	9.10788	4.50613	5.14471	4.46971	3.69291	5.05986	3.53483	5.57537	4.06915	4.26851	5.22984	3.5208	4.29567	7.18874
ENSG00000117016.10	chr1	40620680	40665682	7259	RIMS3	4.75922	2.5855	0.391053	0.541175	0.222067	0.974743	0.29202	2.1956	13.5256	3.69588	0.645418	42.864	0.762349	4.47335	9.4588	15.9733	6.5185	2.40921	1.98296	0.492145	2.70004	2.1037	0.438682	0.437492	0.957576	0.919952	7.93692	0.216094
ENSG00000066136.20	chr1	40691648	40771603	5990	NFYC	28.1304	18.2098	25.7606	27.4693	22.7302	20.0327	17.6964	15.219	20.0358	27.7909	31.1581	22.687	14.6955	16.7532	19.1888	23.1605	25.317	29.909	16.9558	15.9486	15.835	25.0259	18.107	19.1078	27.8311	15.0145	12.0648	19.2324
ENSG00000117013.16	chr1	40783787	40840452	4408	KCNQ4	0.11898	0.061854	0.0855428	0.0373224	0.0793098	0.134447	0.043803	0.0924462	0.1166	0.179412	0.178046	0.0557762	0.0162202	0.280681	1.18036	2.18039	1.52799	0.776653	0.0431079	0.030759	0.130437	6.24212	0	0.0827688	0.11049	0.0340723	0.01678	0.0720315
ENSG00000179862.6	chr1	40861051	40862366	1316	CITED4	1.1898	14.313	1.39313	3.09776	15.0213	2.2688	1.4893	1.76803	80.4542	17.08	2.06979	43.352	2.0113	1.50866	35.0598	9.44834	31.6953	7.79823	0.790311	0.784356	2.75221	1.02311	0.589952	3.34623	1.17856	0.511085	0.906118	3.1982
ENSG00000171793.15	chr1	40979335	41012565	11517	CTPS1	40.0454	59.3427	23.2065	100.341	89.8897	13.6632	111.785	74.8006	52.2175	44.9785	13.5983	67.7401	111.189	43.3477	46.2412	69.7078	44.5501	53.5415	29.8163	47.046	40.1223	49.2702	36.4862	107.978	56.1041	67.9742	39.4832	70.3027
ENSG00000171790.15	chr1	41015597	41023237	4310	SLFNL1	0.135978	0.0247416	0.219967	0.317241	0.459997	0.168059	0.160611	0.161781	0.0971669	0.0358824	0.378348	0.0697202	0	0.0877128	0.111655	0.145359	0.154201	0.0634002	0.172432	0.123036	0.221742	0.275895	0.105889	0.0827688	0.245532	0.0681446	0.0671198	0.100844
ENSG00000010803.16	chr1	41027200	41242154	4447	SCMH1	26.5157	19.9046	37.1989	41.1293	40.099	30.2507	42.8978	25.3534	15.3135	10.9979	51.7892	25.5873	24.9791	32.9976	31.088	29.7502	39.7839	24.9955	32.6614	27.0526	42.1963	31.567	23.114	26.8999	38.4749	23.8733	30.3885	24.2314
ENSG00000204060.7	chr1	41361922	41383590	2398	FOXO6	0.0339944	0	0	0	0.015862	0.0168059	0	0	0	0	0	0	0	0	0	0.113057	0.0560731	0.0475502	0	0	0.0130437	0.206921	0.015127	0	0	0	0	0.0144063
ENSG00000127129.10	chr1	41478775	41484683	1649	EDN2	3.85837	0.0371124	0	0	0.0634479	0	0.014601	0.0346673	0.1166	0.0358824	0.0222558	1.93822	0	0	0.478523	7.55867	0.925207	1.85446	0	0	0	0.0574781	0	0.106417	0.0122766	0	0.01678	0
ENSG00000127124.16	chr1	41506365	42035925	14625	HIVEP3	14.2607	1.45975	0.965412	6.27017	5.74203	0.957937	2.54058	4.4952	0.563568	0.197353	5.3859	11.0716	4.6552	3.91199	9.41094	14.6651	5.98581	9.27228	4.87119	0.999669	3.86093	8.81714	5.52134	10.7954	2.0993	3.02108	3.55735	5.74811
ENSG00000284895.1	chr1	41585306	41628816	81	AC119676.1	0.271955	0.0123708	0.0733224	0.0746448	0.0317239	0.0168059	0.087606	0.0808905	0	0	0.178046	0.125496	0.081101	0.140341	0.0319015	0.129208	0.0280366	0.0634002	0.0143693	0.0153795	0.0652183	0.252903	0.0302539	0.0945929	0.0245532	0.0340723	0.0335599	0.0432189
ENSG00000044012.4	chr1	42153410	42155820	604	GUCA2B	0	0	0	0	0	0	0	0	0	0	0	0	0	0.0175426	0	0	0.0140183	0	0	0	0.0130437	0	0	0	0	0	0	0
ENSG00000197273.4	chr1	42162690	42164745	597	GUCA2A	0	0	0	0	0	0	0	0	0	0	0	0	0	0	0	0	0	0.0158501	0	0	0	0	0	0	0	0	0	0
ENSG00000198815.9	chr1	42176539	42335877	6896	FOXJ3	70.8274	84.74	93.095	75.5966	59.292	64.9717	71.0923	56.6349	78.8801	120.331	79.8092	70.7521	51.0936	55.1714	62.8619	70.8222	72.6287	83.8626	59.3883	67.8083	59.8704	87.3322	61.2491	63.1408	73.2791	56.9802	57.4714	75.7195
ENSG00000177181.15	chr1	42380792	42424232	10638	RIMKLA	2.83853	0	0.232188	0.0559836	0.0475859	0.0168059	0.073005	0.0462231	0	0.0358824	0.0445116	0.209161	0.129762	0.0175426	5.88583	2.42265	1.79434	2.23486	0	0.030759	0.078262	0.0804693	0	0.0354723	0.0368298	0.0227149	0.0503399	0.11525
ENSG00000066185.13	chr1	42430329	42456253	2181	ZMYND12	0.322947	0.482461	1.49089	0.317241	0.333101	0.487372	0.116808	0.416008	0.563568	0.466471	3.09355	0.209161	0.227083	0.75433	1.69078	0.629889	2.81768	0.840053	0.301755	0.261452	0.300004	0.333373	0.665587	0.141889	0.11049	0.340723	0.889338	0.475408
ENSG00000127125.9	chr1	42456117	42473385	3412	PPCS	29.4562	50.2378	40.7306	23.905	21.8736	36.9898	26.1066	28.0459	68.6582	50.8274	42.8201	48.2743	36.5441	38.12	63.4361	41.7019	66.4467	45.2202	29.1122	29.5133	35.2962	19.6805	35.2761	25.1026	27.4137	26.9853	35.3554	28.5965
ENSG00000186409.16	chr1	42463330	42654664	13504	CCDC30	2.80454	1.29893	4.33824	0.933061	1.39585	3.73091	1.12428	1.42136	1.24374	1.34559	2.82648	1.19919	0.713688	4.06988	8.02323	2.27729	6.88298	2.83716	1.40819	2.32231	2.17829	1.59789	2.45057	0.390196	1.16628	1.07896	1.94648	2.72279
ENSG00000171960.11	chr1	42658423	42676758	1446	PPIH	17.6091	21.9582	18.9172	26.0137	10.9923	11.0415	31.9032	13.1736	24.9525	15.8779	13.3312	28.8921	14.4684	11.3325	21.1188	35.0154	17.1584	35.0128	12.9324	10.2735	10.5262	19.9219	17.9406	19.0014	23.4361	16.5251	11.4439	17.7486
ENSG00000065978.19	chr1	42682418	42703805	3395	YBX1	492.256	682.806	590.979	500.606	350.93	484.128	633.494	515.526	586.538	653.166	422.036	722.887	497.992	376.867	493.596	765.17	477.477	806.815	419.267	543.097	453.085	916.557	459.043	528.763	618.091	521.136	289.421	514.852
ENSG00000164007.10	chr1	42733093	42740254	3602	CLDN19	0.101983	0.0123708	0.0122204	0	0	0	0	0	0	0	0	0.0697202	0	0	0.622079	0.387624	1.7663	0.570602	0	0	0	0	0	0	0	0	0	0
ENSG00000117385.15	chr1	42746335	42767084	6766	P3H1	152.482	36.2959	100.941	103.327	108.068	106.23	100.718	161.527	22.3095	14.0838	96.6791	26.8841	133.46	126.973	44.8535	57.2553	52.0779	89.2833	174.486	89.5549	138.015	88.6887	134.206	235.525	182.774	205.058	150.197	81.1939
ENSG00000164008.16	chr1	42767249	42779491	5286	C1orf50	18.255	15.0429	13.3447	10.9168	13.4351	15.8648	7.97215	11.7753	15.9937	17.4388	13.7986	12.9261	11.4515	10.8413	16.4452	14.2775	16.107	13.8688	10.1735	12.765	14.6741	18.5309	8.15343	12.3562	15.4317	10.4488	8.1215	15.919
ENSG00000283580.3	chr1	42767292	42794493	1582	AC098484.3	11.5071	9.72345	7.43	6.96063	7.61374	8.31893	4.65772	6.7948	11.2131	11.6976	6.76576	8.0736	7.57483	6.596	10.3201	9.22223	10.0231	9.36738	6.16443	6.16719	8.26968	9.71379	4.93139	7.83939	8.3481	6.91668	4.56415	8.9175
ENSG00000274386.5	chr1	42785007	42816619	4373	TMEM269	0.220964	0.531944	0.207747	0.111967	0.237929	0.420148	0.087606	0.104002	0.524701	1.16618	0.489627	0.237049	0.113541	0.0701703	0.0957045	0.129208	0.0841097	0.0475502	0.215539	0.169175	0.221742	0.229912	0.0605079	0.20101	0.135043	0.124932	0.10068	0.201688
ENSG00000177868.12	chr1	42807052	42817397	1353	SVBP	9.1275	10.3296	14.0779	9.5732	9.48545	19.9318	9.21324	7.28014	9.25029	9.50882	6.18711	6.81864	7.60727	9.26247	7.05023	15.6503	7.94837	13.1714	7.80253	8.07425	12.2089	12.7256	6.88277	9.03363	15.8123	4.61112	6.98046	8.61496
ENSG00000164010.15	chr1	42817122	42844991	5720	ERMAP	22.4873	18.1727	48.4417	10.8235	18.1937	46.5356	19.726	12.1451	16.2463	14.6221	40.1939	13.0098	18.783	25.4016	21.9961	15.5373	29.859	24.0445	18.0909	24.7764	42.2354	18.6804	18.7726	15.0639	28.5431	23.226	22.3341	16.5816
ENSG00000164011.18	chr1	42846573	42852477	2036	ZNF691	8.14166	5.07203	4.39934	4.55334	5.28203	5.109	4.43871	2.63472	3.53688	4.44941	11.3504	5.46606	3.06562	2.85944	6.63551	5.78206	5.5933	6.51437	3.49174	4.70613	3.93919	4.85115	3.28255	2.88508	6.67848	4.48619	3.27209	5.64727
ENSG00000117394.21	chr1	42925375	42959176	4724	SLC2A1	234.816	448.652	17.7929	48.8737	22.4923	7.56266	70.8879	101.194	631.993	296.316	36.9446	840.365	131.043	31.2959	105.53	218.782	116.955	531.611	40.1335	81.6499	50.179	121.463	39.3755	139.099	60.0572	59.6606	30.1032	28.8702
ENSG00000186973.11	chr1	43145153	43156396	843	FAM183A	0.0339944	0.45772	0.061102	0.0373224	0.015862	0.0504178	0.116808	0.0808905	1.08827	0.358824	0.111279	0.641426	0.0973212	0.0175426	0.622079	0.064604	0.196256	0.158501	0.0431079	0.030759	0.0130437	0.0114956	0.0302539	0.118241	0.0736597	0.0340723	0.13424	0
ENSG00000117395.12	chr1	43164175	43270936	3561	EBNA1BP2	52.7593	100.389	57.0448	104.745	59.2603	31.8304	158.436	88.3786	118.913	83.8571	11.0389	108.819	66.5677	44.2774	58.1245	84.276	54.5171	117.164	57.1323	60.5799	49.8529	117.508	81.9276	121.67	88.232	157.948	55.894	74.6822
ENSG00000243710.7	chr1	43172149	43254358	5764	CFAP57	0.628897	0.111337	0.879869	2.79918	3.7117	0.873908	0.803055	0.774237	1.5158	0.466471	0.0222558	0.501985	1.768	0.385936	1.11655	0.48453	0.799042	0.903453	1.33634	1.16884	0.769576	0.586276	1.83036	0.697623	0.368298	0.499727	0.872558	5.86336
ENSG00000179178.11	chr1	43269983	43274002	2138	TMEM125	0.0679888	2.69683	0	0	0.0475859	0.0336118	0	0.0231116	3.82838	9.07823	0	0.292825	0.0486606	0.0175426	0.622079	0.856003	0.602786	0.174351	0	0	0	0	0	0.0118241	0.0122766	0	0	0
ENSG00000253313.5	chr1	43281883	43285617	1516	C1orf210	0	4.13185	0	0	0	0	0	0	5.34418	6.94324	0	2.31471	0	0	0.63803	0.452228	0.378494	0	0	0	0	0	0.015127	0	0	0.0113574	0	0
ENSG00000066056.14	chr1	43300982	43323108	6705	TIE1	0.135978	0.061854	0.0366612	441.188	552.567	0.0336118	0.073005	4.52987	0	0.0358824	0.0667673	0	12.7166	0.0350851	2.90304	0.339171	1.51397	0.887603	1.46567	0	0.717402	0.988623	1.67909	14.591	0.343745	0.136289	0.01678	355.245
ENSG00000117400.17	chr1	43337849	43352772	2212	MPL	0.0509916	0.0494832	0.0122204	0.0559836	0.0793098	0	0	0.0231116	0.0388668	0.0179412	0.0445116	0.0278881	0.0648808	0	0.0478523	0.032302	0.0560731	0.0158501	0	0	0.0130437	0	0.015127	0.0236482	0.0245532	0	0	0.0576252
ENSG00000117399.14	chr1	43358981	43363203	2012	CDC20	4.62324	10.9729	44.299	117.024	20.224	3.36118	72.9904	17.9692	24.3112	5.54382	5.05206	98.8214	14.9388	1.78934	17.6734	68.0442	14.9855	66.4751	2.42841	6.07491	3.9131	47.9022	20.1642	38.7713	89.9139	27.6099	0.604079	24.1594
ENSG00000066322.15	chr1	43363398	43368074	2506	ELOVL1	79.7169	76.0186	59.5256	83.7702	63.2892	63.123	80.2909	78.0131	197.754	136.891	100.307	83.0368	90.1843	54.0136	91.7168	90.2195	83.7172	89.2516	68.5128	68.608	70.6054	44.6605	64.0173	105.412	75.1943	87.7135	45.071	66.341
ENSG00000159479.17	chr1	43383917	43389808	2704	MED8	42.3231	56.25	62.043	50.7585	34.1032	48.3506	59.5137	48.5458	50.7794	87.23	30.6685	31.0534	76.5269	52.119	39.3824	46.2565	47.6061	53.8426	62.5496	53.0132	70.7228	30.4519	52.7931	86.659	90.2208	72.5399	67.9253	43.4062
ENSG00000198198.16	chr1	43389882	43454247	26354	SZT2	19.8187	34.5022	38.311	33.0863	63.8761	34.6874	27.3039	25.284	27.1096	35.6132	77.4946	28.2785	22.7569	23.7702	27.196	23.2575	33.1392	21.8097	33.9259	27.8523	34.057	32.3142	24.0367	29.4775	53.1823	28.7116	36.7649	26.4932
ENSG00000178922.16	chr1	43451003	43453989	2740	HYI	15.9264	23.4674	15.0311	80.7657	93.6808	11.4112	27.3185	26.2085	22.4844	10.8185	18.7171	4.04377	28.1096	7.31525	15.9827	33.7072	23.1021	24.4091	27.9483	13.4109	11.648	9.31145	25.6553	74.4683	24.4059	35.8554	9.81628	52.2372
ENSG00000142949.17	chr1	43525187	43623666	10712	PTPRF	97.241	329.1	52.4988	291.805	429.05	41.8299	117.436	126.443	199.056	235.586	22.4783	164.331	117.548	18.6302	89.7868	164.288	108.838	107.717	71.1999	62.1179	57.8617	89.3094	62.429	226.538	104.904	131.065	54.451	223.226
ENSG00000066135.13	chr1	43650149	43705518	5184	KDM4A	91.683	69.8084	62.3851	59.2493	82.2601	64.5011	34.7212	66.3186	64.1496	38.9324	72.0642	56.6686	40.6965	54.6451	69.6729	65.0563	73.3717	77.1422	54.5171	56.0122	62.7531	54.2708	52.1427	56.07	93.4128	66.1343	51.9843	66.9893
ENSG00000284989.1	chr1	43650149	43931014	4037	AL451062.3	53.0993	40.2422	41.5127	38.0502	52.9314	40.1661	29.9613	40.4568	43.8029	29.9797	55.5504	32.6151	28.58	33.7168	43.2106	40.539	47.9706	47.2173	33.3368	33.6965	40.5267	39.5219	32.402	36.6311	54.766	40.0917	32.4189	43.5934
ENSG00000126091.20	chr1	43705824	43931165	19475	ST3GAL3	11.0312	10.5152	14.3834	15.3955	21.5723	10.7894	21.5511	9.88019	17.2374	16.1291	24.9487	7.27879	10.8675	10.0343	11.995	11.3865	15.4762	13.2189	10.504	11.5654	12.5871	18.1861	10.7855	13.1366	14.1672	11.5505	10.5882	17.2011
ENSG00000117407.17	chr1	43933320	43937240	2657	ARTN	0.594902	37.9165	0.0733224	0.0933061	0.126896	1.21003	0.102207	0.0346673	32.687	30.5718	2.60393	22.4778	0.194642	0.0175426	0.20736	0.403775	0.168219	0.190201	0.0574772	0.153795	0.078262	0.114956	0.0453809	0.189186	0.294639	0.159004	0.0838998	0.100844
ENSG00000117408.11	chr1	43946950	43968022	5072	IPO13	32.9916	47.7018	23.2432	22.7107	31.9936	26.587	19.0543	31.7437	41.3542	41.6774	102.644	36.868	23.5517	21.5423	64.4251	17.1524	51.2929	26.0416	25.8073	20.7931	30.2352	26.7848	17.3809	26.1313	31.5877	23.4872	20.0688	19.9527
ENSG00000132768.14	chr1	43970000	43973369	2930	DPH2	20.9236	22.02	12.1226	27.0588	17.2895	7.31058	14.747	14.9301	19.1225	32.3121	15.8684	24.8064	11.6948	9.24493	25.0586	23.9842	25.4572	24.948	12.4438	8.59715	10.461	20.4507	12.9033	17.8899	17.6169	18.9896	13.7931	25.2542
ENSG00000117410.14	chr1	43974487	43978295	3239	ATP6V0B	61.8699	70.2166	25.9561	40.5695	31.7874	35.8302	31.8886	57.4785	65.5294	73.8279	116.22	51.5511	36.1061	31.5415	84.5868	54.2028	85.2172	60.9118	38.4666	26.2528	47.1529	42.051	33.6272	61.4145	35.7863	51.5855	29.2307	44.6019
ENSG00000117411.16	chr1	43978943	43991170	3772	B4GALT2	64.8104	68.0394	69.4974	59.5852	49.1404	57.0393	67.5443	66.9542	69.28	75.64	99.1272	80.248	76.7702	61.8726	33.7677	47.92	33.8542	40.7663	82.0774	55.0894	55.2138	59.3404	55.0168	72.068	69.6207	79.3998	46.2456	46.3739
ENSG00000159214.13	chr1	43991359	43996528	3563	CCDC24	4.14732	4.62668	6.75788	1.4929	2.04619	2.40325	1.25569	2.47294	4.64458	1.29176	4.91853	5.2569	3.47112	2.4735	7.3533	6.15353	6.61663	5.56337	2.22724	2.76831	2.90874	1.95425	2.26904	2.0574	3.43745	1.89669	1.27528	2.00247
ENSG00000196517.11	chr1	43991500	44031467	5159	SLC6A9	8.77056	28.8363	7.53999	0.373224	0.475859	3.47883	5.13955	9.60285	8.18146	18.2462	19.229	3.89039	2.74121	9.42036	0.797538	2.30959	4.62603	1.71181	12.2426	5.93649	14.4002	0.505807	7.00379	4.38675	9.8704	16.5591	19.8843	0.216094
ENSG00000171872.4	chr1	44118850	44135140	3131	KLF17	0.203967	0	2.83513	0	0.015862	0.0336118	0.233616	0.138669	0	0	0.0445116	0.0418321	0.162202	0.333309	0.0159508	0.032302	0.0140183	0.0951003	0.0143693	0.0768976	0.0652183	0.0114956	0.363047	0.0118241	0.0982129	0.0227149	0.0335599	0
ENSG00000283039.1	chr1	44137821	44141631	3159	KLF18	0	0	0	0	0	0	0	0	0	0	0	0.013944	0	0	0.0159508	0	0	0	0	0	0	0.0229912	0	0	0	0	0	0
ENSG00000178028.14	chr1	44213455	44220681	5599	DMAP1	13.6488	15.0181	19.4427	17.7282	22.9047	14.0666	11.8268	11.706	10.6106	7.35588	24.9265	13.3166	11.711	12.2798	12.3299	15.1658	16.1491	20.6368	12.0846	10.6119	14.2437	19.646	12.6764	15.8325	24.6023	11.0281	10.6721	11.7555
ENSG00000117419.15	chr1	44221070	44355260	2785	ERI3	47.0823	38.968	46.462	34.8032	29.5033	38.6536	39.7731	38.5963	37.0595	31.8097	63.9409	45.109	37.3227	39.8041	50.2768	42.1218	55.989	58.4867	51.6576	34.8039	43.2006	41.3842	39.678	46.1614	51.3162	42.8175	39.9699	32.1981
ENSG00000187147.18	chr1	44405194	44651724	9687	RNF220	25.2069	46.7369	39.6552	37.9009	36.4508	37.0402	47.4971	29.8486	37.9923	40.5291	73.6889	38.3182	28.1258	33.3835	41.1689	46.4665	47.6902	34.2044	37.6619	26.6219	34.8918	52.2016	25.6705	32.7055	41.1389	26.531	32.2007	29.2592
ENSG00000126106.14	chr1	44635238	44674481	3561	TMEM53	4.58925	4.36689	6.36683	2.94847	1.5862	6.55431	3.18302	2.62316	3.86724	1.90176	10.0374	3.41629	3.82797	2.99978	6.76312	5.6044	9.18198	6.37172	3.39115	3.0759	4.80007	3.25326	2.17828	1.78544	3.40062	1.65819	3.84261	1.81519
ENSG00000198520.12	chr1	44674692	44725591	3290	ARMH1	1.78471	0.0989664	2.43186	0.0559836	0.142758	1.47892	0.087606	0.21956	0.155467	0.61	0.867975	0.223105	0.713688	0.789415	0.988947	0.145359	0.672878	1.85446	0.488556	1.24574	1.31741	0.206921	0.302539	0.153714	0.233256	0.227149	0.771878	0.0576252
ENSG00000142945.13	chr1	44739818	44767767	3646	KIF2C	5.77905	5.03491	39.3375	82.6505	10.8496	4.8233	131.993	13.994	17.1014	1.23794	6.60997	66.9035	22.1406	3.96462	7.3214	81.821	13.5136	71.563	2.84512	8.9355	2.84352	51.4659	22.9174	27.6093	68.1352	22.7376	0.637638	19.7942
ENSG00000142937.12	chr1	44775251	44778779	2781	RPS8	784.931	1269.11	1108.74	1048.01	720.561	993.835	840.244	860.987	1212.82	1654.59	502.936	1126.04	895.111	1000.15	742.444	996.889	1000.6	1159.76	1085.95	859.085	988.084	953.986	977.762	888.535	1013.57	900.86	1233.24	1227.62
ENSG00000142959.5	chr1	44783585	44788170	2512	BEST4	0.339944	0.47009	0.158865	0.0746448	0.253791	0.268895	0.160611	0.277339	0.0777335	0.0538235	0.15579	0.111552	0.324404	0.192968	0.526375	0.920608	0.560731	0.14265	0.186801	0.107657	0.404354	0.137947	0.49919	0.248306	0.122766	0.079502	0.0671198	0.158469
ENSG00000173846.13	chr1	44800377	44805990	3327	PLK3	18.8839	21.7355	11.0595	16.6831	28.9322	9.68021	14.9368	18.9515	25.0108	29.1544	19.0955	24.2766	18.4586	9.87646	23.0807	10.9181	18.4481	17.7996	22.2006	9.79675	12.261	20.2898	12.9789	37.6007	12.4853	20.4888	9.24576	17.2011
ENSG00000188396.3	chr1	44805913	44806675	763	TCTEX1D4	0.0679888	0	0.146645	0.130628	0.222067	0	0	0.0808905	0	0.0179412	0.133535	0.013944	0.081101	0.0701703	0.0957045	0.064604	0.182238	0.0792503	0.0287386	0	0.039131	0.0919649	0.136143	0.0118241	0.0122766	0.0113574	0.0335599	0.0864378
ENSG00000222009.8	chr1	44808482	44815585	3520	BTBD19	8.36263	3.99577	8.18767	11.402	25.6488	7.57947	3.92767	13.6012	3.61461	4.93382	9.03585	4.19716	5.69329	8.45552	5.80607	2.89103	5.60731	9.41493	12.0989	6.04415	5.70008	5.73631	9.27283	8.13499	9.21974	4.9632	4.91653	6.94383
ENSG00000117425.14	chr1	44819844	44843253	5334	PTCH2	1.54675	0.828843	3.86165	3.95618	1.57033	3.04187	6.36604	0.866684	0.855069	0.663824	3.98378	0.808754	2.18973	1.12272	0.909193	3.71473	1.20557	6.05472	0.919635	1.29188	1.2261	2.13818	2.05727	2.25841	3.90396	1.65819	0.788658	1.03725
ENSG00000070785.16	chr1	44850522	44986722	3411	EIF2B3	38.4477	21.6613	52.8043	56.5808	27.1874	43.813	47.0736	30.7615	33.1728	32.5991	15.0894	40.6329	33.4298	27.1383	29.5886	33.8041	29.873	49.0242	28.9972	39.4023	16.9046	39.8093	33.6424	46.5752	44.38	49.6206	22.5019	36.5055
ENSG00000126107.15	chr1	45002540	45011324	5072	HECTD3	21.3145	26.4735	44.2134	50.1987	58.5306	51.7622	25.2305	32.0557	30.0829	26.4274	72.5093	28.6829	21.3782	20.9107	37.4205	32.835	37.4849	25.899	26.2671	21.1161	32.9353	27.2791	19.1054	26.486	37.4191	18.9215	17.4344	33.2929
ENSG00000126088.14	chr1	45010950	45015575	4029	UROD	63.4166	74.0887	105.303	101.498	88.9222	114.684	63.8064	78.0709	64.2662	46.1985	90.8258	65.8298	80.2413	62.5919	99.3732	94.015	102.81	115.8	74.6485	51.9982	82.0577	44.8444	60.3868	89.1657	76.5938	59.0587	50.2224	96.9832
ENSG00000162415.7	chr1	45016399	45306209	6095	ZSWIM5	1.63173	0.14845	1.56421	3.60161	2.37929	0.268895	1.4601	2.0916	0.0971669	0.0538235	1.22407	0.153384	3.0494	0.403479	1.96194	1.6151	1.44388	0.824203	3.11814	0.461386	4.46093	0.241408	7.6845	1.79727	0.220979	2.32827	2.46665	2.2906
ENSG00000186603.5	chr1	45326905	45328533	1629	HPDL	0.135978	0.235045	0.391053	4.10547	0.618617	0.252089	1.59151	0.473787	0.446968	0.556176	5.83101	1.0458	0.502826	0.0701703	0.143557	1.5505	0.841097	1.268	0.316125	0.0768976	0.286961	0.574781	0.34792	0.733095	0.613831	0.340723	0.486619	0.849971
ENSG00000132781.17	chr1	45329163	45340470	3909	MUTYH	4.04534	8.11524	7.80884	6.06489	5.13928	5.47873	6.52665	3.23562	4.95551	4.96971	14.2882	5.68917	3.71442	3.87691	8.5815	7.47792	9.40627	5.95962	4.29642	3.52191	3.86093	6.38007	3.22204	3.98473	7.57467	4.32718	3.60769	5.80574
ENSG00000132773.12	chr1	45340052	45343973	2358	TOE1	5.86404	6.23488	10.0329	21.9269	9.35856	6.67195	27.7419	7.96193	10.1831	5.36441	11.484	14.3066	8.61292	6.99948	7.22569	13.7445	10.2754	16.1354	7.80253	5.22904	6.67836	13.3924	8.28958	10.1214	10.6929	8.64301	7.1986	11.5394
ENSG00000070759.17	chr1	45343883	45491163	3319	TESK2	0.985838	4.30504	4.61931	2.94847	1.87171	3.49563	1.22648	2.5076	9.03652	4.55706	26.3063	3.82067	1.10297	4.03479	0.861341	3.37556	1.86443	1.1729	2.35657	1.52257	6.02617	2.40258	1.64884	1.13512	1.87832	1.35153	2.48343	2.16094
ENSG00000280670.3	chr1	45493866	45500079	2757	CCDC163	1.64873	3.8968	1.84528	1.73549	0.682064	0.605013	0.949065	1.01691	0.777335	1.39941	3.6722	2.2171	0.85967	0.403479	0.41472	1.11442	2.11676	2.67866	0.675357	0.476765	1.61741	1.47144	1.33117	1.6199	3.26558	1.89669	0.704758	0.936409
ENSG00000132763.15	chr1	45500300	45513382	5049	MMACHC	10.1643	11.3935	14.139	7.01662	6.51927	7.42822	8.49779	8.2046	8.97822	9.02441	29.934	15.3942	6.55296	5.4382	12.5213	11.9033	14.9996	13.6627	7.09843	7.16686	5.20442	9.56435	6.3382	8.70255	13.3692	6.93939	6.32604	6.23792
ENSG00000117450.14	chr1	45511036	45523047	1504	PRDX1	426.477	366.126	350.75	499.374	352.516	283.213	459.216	380.174	549.382	303.098	317.634	415.128	396.211	244.228	645.16	800.315	760.814	857.9	283.104	390.455	636.714	461.33	484.819	435.269	470.256	505.985	281.534	479.874
ENSG00000117448.13	chr1	45550543	45570049	3121	AKR1A1	63.0257	46.3657	44.2623	62.6457	54.2321	62.5012	45.1755	65.2555	45.1049	39.0938	55.5949	44.7325	56.203	48.5227	92.4187	92.3999	125.744	69.9938	70.7257	41.9092	61.4878	48.1551	47.4835	54.9703	59.3083	37.4455	37.6207	60.8666
ENSG00000132780.17	chr1	45583846	45618904	8304	NASP	42.816	38.4856	45.6432	92.2797	59.9265	26.3013	150.201	36.8283	26.6432	18.6409	17.3595	92.0307	30.4615	24.1912	40.5628	115.932	39.083	84.0687	27.0718	23.9613	38.9875	113.094	30.7985	61.7337	94.6895	43.215	23.7772	36.2895
ENSG00000159588.15	chr1	45620044	45624057	3323	CCDC17	0.849861	2.48653	1.2587	1.34361	1.82413	0.537789	0.540237	0.358229	1.30204	2.35029	2.04753	0.962139	0.275743	0.561362	0.972996	1.06597	1.05137	0.744952	0.948374	0.507524	0.443485	1.45994	0.529444	0.390196	0.994406	0.374795	0.520179	1.23894
ENSG00000159592.11	chr1	45627304	45688113	7433	GPBP1L1	136.981	222.588	117.316	132.121	130.814	107.558	121.364	102.546	207.859	282.95	120.471	164.707	105.61	118.482	156.046	160.589	163.285	137.198	104.81	115.085	106.006	143.028	108.067	103.816	123.012	104.227	92.7093	135.275
ENSG00000159596.7	chr1	45688181	45694436	1465	TMEM69	21.7564	29.7394	21.4835	31.5188	21.3502	25.3769	29.8299	17.9692	37.8757	48.8	20.8537	35.1948	20.8754	21.823	26.8132	39.0854	25.5273	39.6568	22.2724	24.5611	21.496	18.7723	23.0838	17.275	21.8401	16.4115	23.3241	29.9219
ENSG00000197429.10	chr1	45694324	45750650	3705	IPP	21.3145	16.4903	24.343	9.70383	14.0378	18.1672	15.8129	14.2021	15.3135	14.2453	26.8405	20.2189	16.5933	21.9808	20.9912	17.2977	17.0042	22.8241	15.3608	21.5775	23.5308	21.6577	16.3976	18.1973	23.6325	22.3969	16.1088	13.8444
ENSG00000086015.21	chr1	45786987	46036122	7876	MAST2	34.6573	24.7663	45.4477	45.776	58.721	39.0906	52.6804	29.941	22.3873	20.6144	43.421	28.404	31.3212	32.9449	25.5212	36.0168	28.6253	28.007	45.134	33.8503	50.1399	59.9726	26.9714	36.0399	34.4359	40.512	38.2415	26.205
ENSG00000117461.15	chr1	46040140	46133036	7397	PIK3R3	149.456	16.1068	21.5323	25.3979	62.4168	6.90723	12.5861	9.85708	9.52236	2.49382	15.8239	62.9295	9.08331	6.68372	33.1297	19.0582	16.135	74.9232	3.95156	27.0372	19.2133	16.7606	6.38358	11.5995	49.5361	3.85017	2.03038	33.4514
ENSG00000278139.1	chr1	46043661	46176488	1553	AL358075.4	51.3146	5.57923	7.52777	7.87503	21.4771	2.42005	4.48251	3.45518	3.67291	1.02265	5.34139	22.5754	3.6171	2.38579	11.2134	7.1872	5.60731	27.5632	1.35071	9.93517	6.91314	5.78229	2.61697	4.12662	17.2364	1.34018	0.738318	11.4098
ENSG00000117472.10	chr1	46175073	46185962	2370	TSPAN1	0.254958	111.758	1.24648	0.205273	0.285515	0.134447	0.102207	0.323562	222.357	38.3044	0.356092	285.811	0.389285	0.368394	182.461	26.3423	168.346	4.99277	0.0287386	0.399868	0.14348	0.747215	0.0605079	0.165538	0.380575	0.102217	0.10068	0.0576252
ENSG00000085998.14	chr1	46188682	46220305	6189	POMGNT1	82.8954	83.7874	69.363	58.8015	63.4637	45.5945	48.4461	58.7496	75.5959	66.2029	114.306	82.479	67.2489	48.3298	67.9024	72.2112	71.4512	68.2345	38.4954	51.8751	57.7052	108.059	49.7375	79.8128	67.4232	70.2344	40.9431	45.6103
ENSG00000171357.6	chr1	46203334	46221256	1849	LURAP1	1.56374	3.32774	3.97163	2.33265	0.840684	2.94104	1.67912	1.23647	1.84617	3.26529	12.8861	6.30271	1.50848	1.38586	4.09934	2.68107	4.72416	2.88471	1.58062	2.56838	1.65655	1.78182	1.24041	0.60303	1.63279	0.408868	0.503399	0.677096
ENSG00000085999.12	chr1	46247688	46278473	3196	RAD54L	0.543911	0.569057	2.43186	15.862	3.42618	0.285701	24.1501	1.9067	1.49637	0.340882	0.712185	8.96602	1.89776	0.596447	1.86624	11.128	2.13078	6.59362	0.273017	0.753596	0.469572	8.15039	1.1799	3.53541	4.34592	3.39587	0.15102	2.30501
ENSG00000132128.16	chr1	46261196	46303608	8606	LRRC41	76.1135	82.5132	97.2133	78.6383	84.3856	98.8692	63.2078	84.6461	93.0665	96.1826	201.86	74.6285	104.718	84.7657	109.167	98.4242	105.277	91.439	87.3653	73.3603	112.502	78.6645	75.8769	103.508	118.764	84.2494	87.8263	68.8477
ENSG00000173660.12	chr1	46303698	46316776	1341	UQCRH	156.374	151.641	119.173	105.492	73.8692	103.088	106.617	108.255	185.472	203.704	67.7688	161.737	127.085	111.588	150.384	234.206	180.219	231.997	100.341	109.118	113.663	112.036	115.812	127.145	124.878	114.608	91.8367	123.894
ENSG00000117481.10	chr1	46340177	46365152	8468	NSUN4	18.9689	27.4261	22.1556	32.2466	25.855	17.4782	18.7331	16.0972	29.2084	40.9059	31.0913	27.2327	14.9064	14.8761	41.1848	33.1096	41.9708	15.9452	17.5018	17.3789	16.7742	18.0251	18.9995	17.7007	20.5511	17.9788	20.3876	29.1871
ENSG00000117480.16	chr1	46394317	46413848	2724	FAAH	0.849861	2.80817	1.1365	0.111967	0.380687	1.81504	0.379626	0.127114	2.64294	2.58353	1.82497	7.55767	0.324404	0.68416	6.50791	3.11714	5.64937	0.665702	0.20117	0.32297	0.234786	0.827684	0.136143	0.271955	0.478788	0.204434	0.536959	0.374564
ENSG00000197587.10	chr1	46506996	46514226	2896	DMBX1	0	0	0	0	0	0	0	0	0	0	0	0	0	0	0.0159508	0.032302	0.0140183	0.871753	0	0	0	0.0114956	0	0	0.0122766	0	0	0
ENSG00000282881.2	chr1	46532166	46543969	1633	TMEM275	0	0	0	0	0	0.0168059	0	0	0	0	0	0	0	0	0	0	0	0	0	0.0153795	0	0	0	0	0	0	0	0
ENSG00000162456.9	chr1	46545644	46551527	2810	KNCN	0	0	0	0	0	0	0	0	0	0	0.0222558	0	0	0	0	0	0	0	0	0	0	0	0	0	0	0	0	0
ENSG00000079277.20	chr1	46557408	46616843	8070	MKNK1	23.3712	29.5167	21.1413	22.8227	28.9798	35.9479	16.9956	16.3977	50.4491	34.9315	27.0185	30.161	15.1497	21.0335	21.2464	27.0529	19.7097	16.2939	20.6056	25.1148	31.2787	19.7495	15.5656	16.7548	29.9427	14.7874	23.0724	19.0739
ENSG00000142961.14	chr1	46607715	46616891	5916	MOB3C	11.0312	15.6985	13.1614	9.77847	16.0206	26.0996	10.8339	8.90951	30.5104	16.1829	35.9208	16.8444	11.0622	12.2096	11.4526	9.96517	8.18668	6.08642	9.85734	10.2274	20.4394	13.197	10.0594	7.31913	19.5198	7.18926	10.2022	10.1564
ENSG00000123472.12	chr1	46632737	46673867	5677	ATPAF1	50.7537	38.1639	74.3245	56.0956	34.9122	65.375	50.6801	40.4452	49.6912	44.1712	59.1336	32.7127	43.1944	45.6458	70.4864	61.7938	71.6475	91.1537	45.4932	60.257	54.666	38.5448	49.4501	36.0163	60.2536	36.7867	40.188	41.2308
ENSG00000186118.8	chr1	46668855	46673594	1490	TEX38	0.0679888	0	0.0366612	0.0373224	0.015862	0	0.014601	0.0346673	0.0194334	0.0358824	0	0.0278881	0	0.0526277	0	0.016151	0.0700914	0.0792503	0.0574772	0	0.0260873	0.0344868	0.0302539	0.0236482	0.0368298	0.0113574	0.0671198	0
ENSG00000159658.11	chr1	46675159	46719114	6335	EFCAB14	94.9294	172.028	112.501	328.643	255.774	149.22	156.099	159.031	178.457	211.221	122.896	150.749	133.168	110.22	180.275	172.993	154.804	122.41	121.349	167.791	196.294	110.461	167.319	111.04	145.552	115.403	147.697	225.314
ENSG00000142973.13	chr1	46757838	46819413	3466	CYP4B1	0.0169972	0.0989664	0	0	0	0	0	0	0.602435	0.0179412	0	0.488041	0	0	1.26011	0.016151	0.40653	0	0	0	0	0	0.015127	0	0	0	0	0
ENSG00000187048.13	chr1	46929177	46941484	3890	CYP4A11	0	0	0.0244408	0	0	0	0	0	0	0	0	0	0	0	0	0	0	0.0158501	0	0	0	0	0	0	0	0	0	0
ENSG00000186377.8	chr1	47023669	47050751	2447	CYP4X1	0.0509916	0.940181	2.3952	0.858416	1.64964	0.151253	0	11.0704	0.0971669	0.0358824	0.0445116	0.0836642	0.0486606	0.333309	0.0957045	0.064604	0.168219	0.998553	0.41671	0	0	0.0229912	1.16478	0	0.0122766	0	0	2.69398
ENSG00000186160.5	chr1	47067231	47118318	2252	CYP4Z1	0	0.0371124	0.0244408	0	0	0	0	0.0808905	0	0	0	0	0	0	0	0	0	0.0158501	0	0	0	0	0	0	0	0	0	0.0288126
ENSG00000162366.8	chr1	47183582	47191044	1430	PDZK1IP1	0.101983	7.71938	0.134424	0.0186612	0.253791	0	0	0.624012	0.855069	0.161471	0.133535	0.278881	0	0	337.279	9.70676	332.093	0.0475502	0.0143693	0	0.0260873	0.0919649	0.468936	0.0827688	0.454235	0.0681446	0.01678	0.0576252
ENSG00000162367.11	chr1	47216290	47232220	5700	TAL1	0	0.0247416	0	78.769	87.5105	0	0.014601	0.0115558	0	0	0.0222558	0.013944	0	0	0.398769	10.7566	0.644841	0	0.114954	0	0	0.0689737	0.015127	0	0.0122766	0.113574	0.268479	72.9247
ENSG00000123473.15	chr1	47250139	47314147	7291	STIL	14.8386	8.94409	23.6709	103.346	22.6192	13.1926	152.376	19.3213	18.9476	9.70618	13.0641	62.1486	18.7992	7.9117	22.8096	83.8237	19.8219	49.6741	8.14739	10.6734	9.36535	43.4419	22.1308	26.0485	36.8421	25.5997	7.14826	30.6854
ENSG00000162368.13	chr1	47333797	47378839	3844	CMPK1	347.746	192.972	221.531	208.707	173.435	189.487	295.612	217.364	249.408	243.264	198.099	236.686	250.099	281.137	269.743	260.322	216.583	266.043	206.041	309.005	211.973	229.843	317.53	237.937	179.521	276.667	244.115	294.104
ENSG00000186790.6	chr1	47416285	47418052	1768	FOXE3	0	0	0	0	0.015862	0	0	0	0.0388668	0.0538235	0	0	0.0324404	0	0	0.016151	0.0140183	0	0.0143693	0.0615181	0.0130437	0.0459825	0	0.0118241	0.0491065	0	0	0
ENSG00000186564.5	chr1	47436017	47440691	4675	FOXD2	0.0169972	0.0865956	5.07147	0.0559836	0.174482	0.235283	0.657045	0.184892	0.194334	0.0538235	0.756696	1.12947	3.22782	0.192968	0.127606	0.532983	0.224293	0.11095	0.316125	0.123036	2.41308	0.206921	0.105889	0.141889	0.0613831	0.079502	0.01678	0.144063
ENSG00000269113.4	chr1	47760528	47997385	7524	TRABD2B	0.628897	0.197933	0.439934	0.0373224	0	0.184865	0.043803	0.381341	0.291501	0.0717647	0.445116	1.35257	0.519046	0	31.0721	1.01751	53.6199	0.0634002	0.100585	0	0.117393	0.0459825	0.15127	0	0.0736597	0.84045	5.33603	0
ENSG00000117834.12	chr1	48222685	48248644	4535	SLC5A9	0	0	0	0	0	0	0	0	0	0	0	0	0	0	0.334966	0	0.771006	0	0	0	0.0130437	0	0	0	0	0	0.01678	0
ENSG00000132122.12	chr1	48295373	48472208	5938	SPATA6	8.75356	3.31537	20.2492	7.27787	7.89926	18.7722	8.55619	4.87654	3.57574	1.65059	27.3969	6.44215	4.07127	7.45559	9.82566	10.9342	11.5651	9.19303	8.60721	8.52025	11.6741	11.3232	7.57861	6.21949	11.1103	3.65709	7.50064	4.82611
ENSG00000186094.17	chr1	48532854	50023954	7504	AGBL4	0.169972	0	0.0244408	0	0	0.0672237	0	0	0	0	0.244814	0	0.0162202	0.0175426	0.462572	0.016151	0.49064	0.412101	0	0	0	0.0574781	0	0	0.0122766	0	0	0
ENSG00000162373.13	chr1	48727519	48776969	2142	BEND5	3.0255	0.0247416	0.146645	0.0746448	0.0317239	1.61337	0.131409	0	0	0	2.5149	0.390433	0.243303	0.140341	1.38772	3.9893	2.39713	3.50286	0.0143693	0.0153795	0	1.77032	0.0302539	0.271955	1.70645	0.0113574	0.01678	0.0720315
ENSG00000162374.17	chr1	50024029	50203786	8382	ELAVL4	0.11898	0.0247416	0	0	0	0	0	0	0	0	0.0667673	0.0278881	0	0	0	0	0.0280366	0.317001	0	0	0	0.0229912	0	0	0.0245532	0	0	0.0144063
ENSG00000142700.12	chr1	50417550	50423443	3168	DMRTA2	14.0397	8.94409	0.0366612	0	0.0317239	0	0	0.161781	0	0	0	0.013944	0	0	0	0	0.0140183	0	0	0	0.208699	0.0574781	0	0	0.0736597	1.31746	0.570519	0.0432189
ENSG00000185104.20	chr1	50437028	50960267	7549	FAF1	54.3741	77.2804	74.3978	73.8424	42.4308	72.3159	117.173	52.6135	75.1878	75.2812	43.3765	68.6744	62.7073	57.8554	97.4591	86.2948	115.174	77.4117	58.9429	59.8571	58.7356	66.0423	50.8569	64.2404	71.9655	59.1268	51.5816	47.0654
ENSG00000123080.11	chr1	50960745	50974634	3018	CDKN2C	0.968841	0.321641	50.3358	18.9598	4.33032	72.9041	56.2577	7.88104	0.971669	0.161471	22.7899	4.0856	8.87245	13.6832	3.03064	1.87352	5.01855	6.67287	6.37997	15.5487	9.71753	29.9231	11.0124	5.62828	22.1347	5.61057	5.92333	7.05908
ENSG00000204006.9	chr1	51102221	51148086	1118	C1orf185	0.0169972	0	0.0488816	0	0	0.0672237	0.029202	0	0	0	0.0667673	0	0	0.0350851	0.0159508	0	0.0280366	0.0158501	0	0.0153795	0	0.0689737	0.0453809	0	0.0122766	0	0	0
ENSG00000123091.5	chr1	51236273	51273447	3112	RNF11	296.227	162.441	147.207	181.686	158.905	238.846	160.728	203.752	214.933	258.748	194.671	163.815	256.214	271.331	186.129	216.843	160.706	214.689	211.142	263.113	174.055	320.141	234.392	165.585	143.428	182.23	189.983	217.665
ENSG00000085831.15	chr1	51287258	51345116	9362	TTC39A	0.271955	3.52568	0.0977632	0.671804	1.07861	1.74782	0.14601	0.392897	11.1353	24.4	1.04602	0.501985	1.11919	0.456107	84.874	14.229	118.917	2.04466	0.488556	2.42996	1.3435	0.586276	0.317666	0.331075	0.515618	0.261221	0.637638	0.576252
ENSG00000085832.17	chr1	51354263	51519266	7378	EPS15	102.374	123.535	128.962	116.558	159.698	136.162	117.261	172.389	141.339	149.378	206.912	115.903	127.556	121.044	120.971	113.267	138.038	70.7546	150.231	139.646	138.445	122.635	137.292	98.0219	122.447	122.728	135.079	116.835
ENSG00000117859.19	chr1	51577179	51798427	10273	OSBPL9	143.779	144.38	71.636	153.19	141.933	91.2561	93.3734	158.626	121.206	140.82	104.669	139.301	127.702	131.955	181.727	225.129	198.331	156.805	139.497	78.8047	122.624	73.2386	124.934	114.765	124.853	75.1749	104.657	143.04
ENSG00000078618.21	chr1	51789191	51878937	6773	NRDC	109.87	169.567	154.136	181.107	176.433	158.463	234.682	142.101	178.962	174.711	92.4283	136.345	153.427	137.727	139.904	160.929	169.089	169.025	169.443	225.433	182.781	167.905	162.418	174.323	227.608	189.896	178.438	134.339
ENSG00000169213.7	chr1	51907956	51990700	12780	RAB3B	21.7904	33.6362	42.747	44.6936	218.657	122.398	1005.72	158.823	14.2058	24.7409	38.5248	5.71706	253.797	147.603	172.109	288.699	123.081	55.6654	187.289	651.784	223.947	57.1677	298.546	308.03	172.953	256.723	65.7103	198.519
ENSG00000117862.12	chr1	52020131	52056171	3844	TXNDC12	63.3996	135.25	55.725	81.1203	55.2948	47.8969	91.1395	70.0396	94.3685	118.789	57.0416	65.8019	64.5239	63.1708	113.713	113.59	119.212	104.277	91.1301	58.6267	81.3664	61.9843	106.267	82.0002	77.5882	128.532	112.493	69.8273
ENSG00000285839.1	chr1	52020153	52033350	1986	AL445685.3	58.6234	113.18	51.4234	77.7426	51.8686	45.2079	88.6719	64.7586	89.1798	106.319	55.2388	62.1486	61.6043	55.6626	104.238	109.262	103.119	100.331	76.3153	55.4739	72.6271	57.0527	98.3555	75.9108	70.6765	112.825	98.7836	67.2198
ENSG00000198841.3	chr1	52032103	52033816	1714	KTI12	9.53544	7.62041	9.8863	10.1517	7.97857	8.43657	14.8054	11.5789	13.6811	14.03	17.7379	9.95604	9.94298	8.59586	10.8625	16.1187	12.238	12.9336	11.6966	9.75062	12.8611	8.34582	10.3922	12.6282	11.6628	9.58567	12.5011	10.7327
ENSG00000134717.18	chr1	52056199	52090716	5948	BTF3L4	75.5696	87.4615	67.3711	62.5337	44.0011	51.1236	104.251	58.2411	79.8324	81.9373	45.8246	59.4156	61.1663	90.9056	68.7796	85.0028	101.562	93.9116	102.64	89.8164	76.0837	75.7791	85.1346	76.0409	82.0078	81.3192	99.673	63.1284
ENSG00000157077.14	chr1	52142094	52346686	5809	ZFYVE9	52.5894	126.368	58.3524	62.4777	65.4623	67.2909	56.7541	57.282	163.163	173.778	55.1498	85.2678	46.1302	71.6263	46.8474	47.7585	49.3444	43.7937	59.9487	80.7886	78.7707	56.1101	71.1572	46.1968	59.5293	75.2771	74.5869	60.8234
ENSG00000154222.14	chr1	52345723	52366193	7495	CC2D1B	43.9548	46.8358	39.1542	39.1885	50.0604	42.0652	42.8686	44.4204	30.7436	28.1318	106.294	37.0354	37.1929	35.7167	68.2054	58.0629	76.4698	49.9594	44.9903	37.6029	43.8789	41.5796	31.8574	47.3083	48.6031	34.538	26.4452	38.0902
ENSG00000085840.13	chr1	52372829	52404423	3121	ORC1	1.75071	0.940181	3.88609	33.6275	4.53652	1.02516	58.9151	3.75563	4.66401	1.75824	1.26858	24.1092	3.90907	0.824501	3.89198	26.0193	4.16343	19.6699	0.919635	1.39954	1.39567	13.0015	4.41707	12.4035	8.40948	7.80256	0.520179	6.75655
ENSG00000134748.13	chr1	52404602	52420836	5617	PRPF38A	27.3655	23.1458	29.5734	43.5739	22.175	23.4106	25.2597	17.8999	21.7265	27.45	17.0702	28.6271	16.4959	16.5953	20.1777	34.2886	22.962	29.2275	19.1399	21.5467	17.2959	34.8087	24.4301	26.4978	38.2785	20.0118	17.5518	33.1777
ENSG00000134744.14	chr1	52408282	52553487	16199	TUT4	55.6319	75.301	67.6033	60.5183	58.3879	64.1482	53.1039	37.7758	72.642	101.762	28.1536	61.7303	35.7493	53.2241	43.8805	60.1787	61.8907	54.7619	47.4905	75.1751	75.588	67.0309	50.0098	40.403	105.112	39.4444	72.0531	49.1255
ENSG00000116157.6	chr1	52602371	52609051	1692	GPX7	27.0596	3.84732	26.7505	11.4393	7.55029	22.4863	7.69473	12.8385	2.17654	0.61	20.1637	1.85456	13.0248	17.0689	5.39135	16.6194	10.2754	17.1339	15.332	26.9142	15.0393	20.7611	18.7272	26.7462	20.4774	25.2021	14.9845	6.45402
ENSG00000182183.15	chr1	52633168	52669683	2684	SHISAL2A	0.0339944	0.197933	0.0244408	0	0	0.0672237	0	0.0115558	0.0777335	0	0.0890231	0.167328	0	0.0701703	0.063803	0.048453	0.112146	0.0158501	0	0.0153795	0.078262	0.0229912	0.015127	0.0236482	0.0122766	0.0113574	0	0.0144063
ENSG00000162377.6	chr1	52684449	52698347	4148	COA7	22.9972	37.4217	19.9681	36.0908	24.3323	23.1249	40.4302	26.2778	37.3704	36.9947	15.7571	38.9039	22.0108	23.507	36.8781	32.0275	42.6016	37.6597	34.8599	27.2064	25.096	23.3936	25.0956	23.4354	21.0298	26.372	24.9518	36.1022
ENSG00000162378.13	chr1	52726453	52827336	8206	ZYG11B	127.02	97.3582	137.871	136.637	103.499	177.689	141.221	138.681	97.1086	104.794	170.101	77.2082	139.315	158.848	107.572	137.332	106.385	118.606	136.695	191.275	159.289	131.59	144.024	112.577	155.532	121.797	128.031	129.585
ENSG00000203995.9	chr1	52842511	52894998	4694	ZYG11A	1.61474	0.878327	0.329951	2.07139	0.80896	0.756266	6.89168	5.72011	2.72067	9.54471	0.178046	5.57762	1.94642	0.210511	6.92263	13.3246	8.17266	5.92792	4.74187	0.230693	0.847838	1.06909	1.98163	4.67053	4.25999	3.63438	1.9297	1.31097
ENSG00000121310.17	chr1	52895910	52927212	11572	ECHDC2	10.6573	22.5272	16.913	8.13629	20.3668	26.9903	8.11816	25.5729	15.605	16.6135	14.1324	16.4819	21.2971	27.2261	31.1678	21.9654	36.77	12.1094	19.3554	19.1936	25.6569	1.85079	18.6062	10.8427	8.96193	13.2996	28.979	13.8589
ENSG00000116171.18	chr1	52927276	53051698	8253	SCP2	121.258	98.4221	131.198	92.5783	88.6842	200.848	112.734	137.271	140.134	84.6644	105.96	101.805	118.505	144.884	171.152	110.505	133.3	140.511	183.51	173.712	134.506	84.9986	195.94	143.959	159.35	204.116	173.639	132.509
ENSG00000174348.13	chr1	53062052	53085502	4900	PODN	1.08782	0.0123708	9.50747	0.111967	0.444135	99.4742	31.7426	81.8611	0.0583002	0.0358824	0.467371	0.0278881	1.42738	17.8232	0.255212	0.113057	0.168219	1.0778	86.7762	6.16719	18.9003	0.701232	17.2901	8.21776	10.0545	95.5501	190.989	0.259313
ENSG00000162383.12	chr1	53087179	53142632	5407	SLC1A7	0.203967	0	0.134424	0	0	0.705849	0.277419	2.48449	0.0194334	0	0	0	0.113541	0.0701703	0	0	0.0140183	1.0144	0.890897	0	0.078262	0.160939	2.01189	0.484789	0.331469	3.64574	1.19138	0
ENSG00000157184.7	chr1	53196792	53214197	10089	CPT2	20.5326	18.383	22.18	16.4965	16.0523	21.8645	10.1623	21.6671	21.2796	13.8506	40.5278	26.8981	15.3281	14.7358	38.1542	22.7568	32.2	32.2549	14.7142	13.4725	17.7263	18.1516	16.2464	18.824	27.8925	23.4531	17.9881	18.4545
ENSG00000162384.14	chr1	53214099	53220634	4504	CZIB	30.34	30.395	50.0181	38.2182	30.0743	56.8376	36.6047	24.5214	28.5671	33.9985	40.3942	18.6292	33.4947	42.8389	23.0967	34.0463	28.1487	39.8629	40.4352	40.5712	36.9136	34.4409	34.3987	29.4893	48.996	31.4942	41.0773	29.5473
ENSG00000162385.11	chr1	53226900	53238518	1363	MAGOH	9.82439	12.1234	10.5218	14.0519	10.9606	7.41141	13.7687	8.15838	7.55959	8.45029	9.50322	12.5217	7.16932	8.89408	11.4845	14.4229	10.4857	9.36738	8.21924	6.85927	9.41753	11.668	9.24258	10.7245	11.4418	12.743	12.9541	12.3462
ENSG00000157193.16	chr1	53242364	53328070	10263	LRP8	21.5865	43.3349	39.4475	115.811	55.6438	15.411	107.04	28.7392	30.9185	33.1553	17.5153	45.6667	22.8056	7.24508	42.0302	49.3736	42.5315	54.4608	19.8153	16.5176	28.6308	36.9469	28.469	45.7475	29.9672	50.4952	28.7776	67.1045
ENSG00000143006.7	chr1	53459399	53467488	2440	DMRTB1	0	0	0.0122204	0	0	0	0	0	0	0	0	0	0	0	0	0	0	0	0	0	0	0	0	0	0	0	0	0
ENSG00000174332.5	chr1	53506237	53738106	3113	GLIS1	2.71955	0.0123708	3.45837	0	0.174482	1.29406	1.78132	0.751126	0.155467	0.125588	7.65599	0	0.924551	3.298	2.29691	1.48589	2.78964	3.67721	0.502925	2.58376	7.78707	1.91977	0.49919	0.969578	4.16177	0.249864	0.20136	0.0144063
ENSG00000058804.12	chr1	53765478	53838463	4720	NDC1	39.3315	52.8109	45.2033	144.288	34.0239	17.0748	164.086	46.3156	61.4095	57.4656	27.5304	133.528	44.2487	23.9807	78.8127	150.56	58.7506	173.558	22.6029	38.2027	33.1048	72.112	45.3204	49.8032	76.6061	78.4344	31.4289	59.9302
ENSG00000058799.15	chr1	53851719	53889798	2036	YIPF1	30.0001	36.0361	24.1108	20.8446	18.3999	22.5704	22.8944	22.0484	37.1178	47.4185	33.4282	31.6809	23.4706	22.7352	36.7346	32.6735	32.6065	43.9363	22.1575	28.8212	36.5484	24.4512	27.7882	28.4725	40.1077	32.0848	35.3554	20.601
ENSG00000211452.10	chr1	53891239	53911086	2282	DIO1	0	0	0.0488816	0	0	0	0	0	0.0194334	0	0	0.0418321	0	0	0.319015	0	0.49064	0.0158501	0	0	0.0130437	0	0	0	0	0.0113574	0.0335599	0
ENSG00000081870.11	chr1	53916574	53945929	3236	HSPB11	19.7678	21.6736	27.1171	23.6997	14.4978	20.8225	46.5188	21.6902	25.6521	15.4294	14.8223	31.9319	27.3797	21.9984	22.347	41.2981	17.9434	30.0675	20.7349	28.3445	26.7134	26.1755	29.6186	24.1685	37.591	23.2827	28.1903	18.9155
ENSG00000116212.15	chr1	53946085	53968168	2164	LRRC42	44.9916	63.5488	30.2088	33.4782	31.6763	34.032	58.7399	47.4249	64.2468	61.0359	29.0883	51.5093	43.0322	34.0326	42.1419	71.985	37.4989	41.3052	33.7104	43.9547	43.8267	35.8088	37.2123	37.3287	35.6513	37.8316	48.6787	28.2219
ENSG00000203985.11	chr1	54007298	54018186	2376	LDLRAD1	0	0.061854	0	0	0	0	0	0	0	0.0358824	0	0	0	0	0	0	0	0	0	0	0	0	0	0	0.0122766	0	0	0
ENSG00000116209.11	chr1	54026681	54053504	9149	TMEM59	292.522	207.706	227.69	121.858	156.716	310.103	128.314	208.674	190.739	181.906	367.131	149.173	240.659	303.188	279.553	135.83	252.666	200.567	257.9	254.054	273.16	134.533	330.902	204.273	167.6	251.84	341.204	209.136
ENSG00000116205.14	chr1	54053584	54112519	12168	TCEANC2	18.255	15.3027	15.8987	11.514	12.4834	15.764	17.9008	12.7807	14.8277	10.7288	18.8284	18.5735	10.8351	11.7711	19.9225	13.8414	14.1445	12.6166	8.8946	16.3638	15.222	16.2778	11.5267	11.5522	15.8368	14.0719	7.9537	20.2264
ENSG00000256407.2	chr1	54132686	54200073	3952	AL357673.1	1.59774	0.358753	2.27299	1.34361	1.57033	2.80659	1.75212	1.58314	0.1749	0.215294	1.75821	0.752978	0.973212	1.84197	1.30796	1.35668	1.35977	2.36166	1.29324	1.9532	2.28264	1.87378	0.907618	1.18241	2.16068	0.976739	1.30884	2.26179
ENSG00000157211.11	chr1	54132968	54153770	3229	CDCP2	0	0	0.0366612	0.0186612	0.015862	0.0336118	0.029202	0.0115558	0	0	0.0667673	0	0.0162202	0	0	0	0	0	0.0143693	0	0	0.0459825	0.015127	0.0236482	0	0	0.01678	0
ENSG00000215883.10	chr1	54169651	54200036	8926	CYB5RL	6.62891	1.21234	11.8293	7.57645	7.61374	16.1505	8.96502	6.48279	0.621868	1.36353	9.45871	2.9143	3.99017	9.06951	4.89688	4.61919	4.76622	10.0965	8.08992	10.212	10.761	9.58734	5.56672	4.12662	10.0545	3.85017	6.93012	9.36409
ENSG00000116221.15	chr1	54184041	54225464	2549	MRPL37	75.4676	66.8518	84.3574	82.5385	54.2479	67.7447	91.1687	66.388	76.7036	72.3388	83.1476	85.5606	78.6517	70.3808	70.8692	84.4859	69.5167	125.406	65.912	66.8394	71.2706	69.6634	65.8779	85.7367	89.2878	85.8622	56.3135	74.5958
ENSG00000157216.15	chr1	54225432	54413479	5227	SSBP3	10.0963	7.62041	21.6545	21.8336	26.3784	26.5197	12.8927	13.0811	11.0382	8.39647	30.891	11.5178	23.6004	17.297	12.2502	14.1483	9.37823	20.1296	18.0622	11.6269	25.396	13.151	16.0951	23.2462	51.2303	14.8555	20.4883	20.0536
ENSG00000162390.17	chr1	54542257	54639192	9768	ACOT11	0.645894	5.93798	3.14064	7.20323	2.20481	4.70566	4.00068	2.64627	3.71178	3.21147	3.29386	4.54576	0.84345	1.19289	0.909193	1.98657	2.17283	4.94522	0.603511	2.01472	4.91746	17.8297	2.10265	3.35805	2.76224	3.14601	2.16461	4.72526
ENSG00000162391.12	chr1	54609181	54623556	2006	FAM151A	0.0169972	0	0	0	0	0.0168059	0	0	0	0	0	0.0557762	0	0	0.0159508	0	0	0	0	0	0	0	0	0	0	0	0	0
ENSG00000184313.20	chr1	54641754	54710266	9088	MROH7	0.0169972	0.383495	0.513257	0.205273	0.126896	0.873908	0.277419	0.138669	0.272067	0.215294	0.623162	0.111552	0.0324404	0.210511	0.0319015	0	0.0560731	0.221901	0.0431079	0.261452	0.417397	6.47203	0.211778	0.0236482	0.147319	0.306651	0.218139	0.230501
ENSG00000271723.5	chr1	54641786	54742308	7090	MROH7-TTC4	27.8414	45.4627	30.551	35.6802	21.4295	20.1839	47.7453	17.0217	44.4053	48.4232	27.4859	38.625	18.7343	18.5249	30.0512	39.4408	27.7142	33.3802	28.6093	34.0656	28.1743	42.051	23.6586	26.5097	31.6368	32.028	19.3137	28.9711
ENSG00000243725.7	chr1	54715861	54742657	3488	TTC4	30.0171	49.2358	32.8118	37.6023	23.0792	21.125	51.2933	18.1772	47.709	52.0832	30.0898	41.7763	20.3077	19.8231	32.4917	41.9926	29.5085	35.7736	30.9515	35.7728	30.0787	39.246	25.262	28.6144	33.8835	34.2086	20.7568	31.4345
ENSG00000162396.6	chr1	54756898	54764523	2356	PARS2	5.06517	7.84309	4.02051	3.17241	3.44205	4.2687	3.62105	3.82496	6.29642	6.72794	13.8876	4.54576	2.54657	3.1752	10.4318	6.86418	9.89691	4.92937	2.9026	5.04448	3.4044	5.54089	2.78336	3.42899	6.51888	5.81501	2.34919	6.03624
ENSG00000006555.11	chr1	54779712	54801323	6111	TTC22	0	10.8368	0	0	0.015862	0	0	0	7.44299	5.56176	0	6.16327	0	0	6.95453	1.08212	8.67732	0	0	0	0.0130437	0	0	0	0.0122766	0.0113574	0	0
ENSG00000162398.11	chr1	54806063	54842252	1777	LEXM	0	0	0	0	0	0	0	0	0.0777335	0	0	0	0.0162202	0	0.0159508	0	0.0140183	0	0	0	0	0	0	0	0	0	0	0
ENSG00000116133.13	chr1	54849627	54887195	6214	DHCR24	216.731	392.179	238.237	358.314	157.668	360.369	305.818	200.215	353.513	135.599	577.181	588.034	293.942	65.0829	941.27	766.414	783.692	339.825	158.91	489.192	258.46	95.655	93.6813	119.802	120.667	106.987	190.587	74.6102
ENSG00000143001.5	chr1	54980628	54992288	1256	TMEM61	0.0679888	2.48653	0.0855428	0	0.0317239	0	0	0.0346673	1.3409	0.61	0	0.515929	0.081101	0.0175426	0.494473	0.226114	0.462603	0.0317001	0	0.0153795	0.0130437	0.0574781	0	0	0	0.0113574	0	0
ENSG00000162399.8	chr1	54998193	55017172	10501	BSND	0.0339944	0.0123708	0	0	0	0	0	0	0	0.0179412	0	0	0.0486606	0	0.366867	0	0.462603	0	0	0	0	0.0114956	0	0	0.0122766	0	0	0
ENSG00000169174.10	chr1	55039548	55064852	4981	PCSK9	0.101983	25.2983	0.207747	0.111967	0.126896	8.33574	0.43803	0.392897	55.6184	33.9268	0.467371	34.6231	0.778569	0	3.25395	20.8994	6.16805	0.523052	2.08355	0.169175	0.260873	1.44845	2.08752	0.106417	0.773427	0.806378	12.3333	0.0288126
ENSG00000162402.14	chr1	55066359	55215364	12023	USP24	102.493	223.404	208.297	187.993	147.865	208.225	184.659	136.716	212.698	193.029	119.758	146.44	143.322	145.059	218.749	212.935	244.956	166.235	128.821	192.459	182.311	139.821	137.565	132.111	266.513	129.327	151.036	109.229
ENSG00000284686.1	chr1	56173433	56524495	2655	AC119674.2	4.75922	1.26182	149.089	4.03082	4.21928	300.339	59.5721	25.3418	0.738469	0.502353	82.1461	0.892419	6.05013	108.957	5.07234	1.45359	6.18206	6.40342	75.9561	97.5677	58.6052	9.88623	24.778	2.41212	33.6011	19.5689	103.633	19.5349
ENSG00000162407.9	chr1	56494761	56645301	5272	PLPP3	23.7451	6.61838	734.825	20.0981	20.335	1595.59	370.223	125.218	3.28424	2.24265	401.895	4.97802	31.5969	598.482	25.6967	8.28547	33.6299	33.8716	394.926	634.436	292.909	52.0062	151.134	11.6704	172.904	103.489	622.453	114.17
ENSG00000162409.11	chr1	56645314	56715335	9362	PRKAA2	24.17	18.0614	11.2672	17.4856	9.18408	11.9994	18.5725	13.9247	1.0494	0.61	7.54471	19.4659	12.1165	2.98224	95.6567	55.6241	104.114	48.1366	0.718465	19.5627	23.2699	6.48353	2.07239	4.10297	61.5672	2.48728	14.1623	27.8618
ENSG00000187889.13	chr1	56718789	56819696	4648	FYB2	0.0849861	0.0247416	0.061102	0	0	0.0336118	0	0.0115558	0	0	0.0890231	0.125496	0	0.0175426	0.159508	0.032302	0.0841097	0.221901	0	0.0461386	0.0130437	0	0.0605079	0.0118241	0.0245532	0	0.01678	0
ENSG00000157131.10	chr1	56854806	56918221	2356	C8A	0	0	0	0	0	0	0.14601	0	0	0	0	0	0	0	0.255212	0	0.0841097	0	0	0.030759	0	0	0	0.0236482	0	0	0.01678	0
ENSG00000021852.13	chr1	56929207	56966140	2732	C8B	0.0169972	0	0	0	0	0.0168059	0.014601	0	0	0	0	0	0	0	0.063803	0.016151	0.0420549	0.0317001	0	0.0153795	0	0	0.015127	0	0	0	0	0
ENSG00000173406.15	chr1	56994778	58546734	7548	DAB1	5.43911	2.26386	2.17523	0.727787	0.777236	5.79804	2.55518	1.23647	3.47858	2.56559	3.16032	2.92825	1.45982	2.28053	5.64657	2.92333	3.98119	9.03453	1.88238	3.06052	4.09571	2.78194	6.97353	1.11147	5.7209	1.77176	4.74873	0.979628
ENSG00000162600.12	chr1	58415384	58546802	3718	OMA1	15.5355	18.1727	17.2796	6.71804	6.56685	22.4527	10.3229	9.44107	26.682	22.2471	22.7009	21.3065	10.6567	16.911	35.2193	19.2843	25.9058	21.1123	11.6535	20.1933	24.2873	17.7262	14.0983	8.53701	17.3469	13.3109	18.6593	7.73618
ENSG00000184292.6	chr1	58575423	58577773	2351	TACSTD2	1.34278	532.983	0.30551	25.1553	81.1339	0.722655	0.29202	0.173337	438.884	587.107	0.734441	393.724	1.96264	0.175426	29.4451	60.7278	25.3871	0.206051	0.0287386	0.0461386	0.273917	0.28739	0.0453809	0.0472965	0.245532	0.249864	0.0503399	49.8026
ENSG00000162601.10	chr1	58654740	58700080	8925	MYSM1	56.9917	52.4769	60.1855	61.8992	81.3402	63.4928	69.4278	46.304	62.8281	59.8876	46.5368	69.2461	48.6606	50.5226	60.5172	54.0251	71.3811	50.1654	43.3665	75.4827	51.379	56.9493	54.0033	50.9383	70.6028	43.8851	61.3643	91.9986
ENSG00000177606.6	chr1	58780788	58784327	3540	JUN	85.496	64.6869	37.2478	58.5589	109.765	87.8277	62.7697	64.5968	52.0815	58.6318	51.0548	39.3222	67.3787	41.0671	50.4363	66.4614	46.5407	58.1063	33.4374	48.5531	49.6442	49.2587	24.9746	45.9367	49.2169	57.162	23.6262	105.267
ENSG00000172456.17	chr1	59296638	59810647	12174	FGGY	8.80456	12.0863	19.1494	5.15049	6.13858	14.3691	4.78913	6.28634	10.2025	9.32941	15.6013	10.7648	4.78496	9.35019	20.0022	7.57482	14.0744	11.9668	11.1075	6.52092	12.4437	8.26535	10.7704	6.88164	8.22533	9.97183	13.4072	12.375
ENSG00000134709.11	chr1	59814786	59876370	6662	HOOK1	0.458925	40.5886	0.29329	0.0933061	0.0951718	0.100836	0.043803	0.138669	77.3254	64.0859	0.378348	46.5452	0.0486606	0.0175426	486.992	85.245	346.182	8.76508	0.0431079	0.0153795	0.078262	0.160939	0.0605079	0.0591206	0.699767	0.113574	0	0.0288126
ENSG00000134716.11	chr1	59893308	59926773	2973	CYP2J2	1.58074	2.68446	0.366612	0.130628	0.126896	0.36973	0.233616	0.0231116	6.04378	3.82147	1.3576	1.40835	0.081101	0.0526277	3.55702	5.55595	3.18215	2.07636	0.0143693	0.276831	0.156524	28.3022	0.0302539	0.165538	0.0368298	0.0681446	0.0503399	0.0288126
ENSG00000162598.13	chr1	59987269	60073770	4422	C1orf87	0	0	0.171086	0	0.015862	0.420148	0	0	0.0194334	0.0179412	0.0890231	0	0	0.0175426	0.0319015	0.080755	0.0280366	0.0317001	0.0287386	0.138416	0	0.126452	0	0	0.0245532	0	0.01678	0
ENSG00000162599.16	chr1	60865259	61462788	10614	NFIA	16.0454	101.7	72.2226	78.6383	82.7995	47.7624	20.967	61.4305	43.1227	72.0697	35.8318	45.5273	18.5397	16.4725	30.8009	16.5709	44.1155	25.8514	57.2185	9.4584	32.1135	11.1737	39.678	13.4795	44.1099	19.7733	54.1154	107.802
ENSG00000162604.12	chr1	61681046	61725423	5516	TM2D1	33.0596	37.298	28.9379	27.2827	38.4018	37.3259	27.3915	26.4743	48.2142	36.7974	43.6213	28.1251	34.0948	35.7693	40.2597	40.7974	36.3775	36.2808	26.2096	33.7273	34.2918	28.0608	33.9298	20.0064	28.1626	29.1318	31.7812	37.5284
ENSG00000132849.20	chr1	61742406	62178675	11990	PATJ	46.8783	196.114	24.3553	14.817	15.2592	25.9147	17.9008	22.6609	216.857	223.978	15.1339	200.362	31.3699	26.2437	275.852	162.156	240.301	30.4004	19.7147	20.7624	17.2959	8.8976	14.7337	9.24646	11.1349	2.54407	17.2666	7.72177
ENSG00000240563.2	chr1	62194849	62212328	3831	L1TD1	0.0509916	2.99373	0	0	0	0.0336118	0	0	0.621868	1.16618	0.0222558	16.8165	0	0	0	16.3287	0.0420549	0.0158501	0	0.0153795	0	0.0114956	0.015127	0.0118241	0	0	0.0838998	0.0144063
ENSG00000132854.19	chr1	62236165	62319434	6814	KANK4	0.73088	9.01831	0	0	0	0.0504178	0.087606	0.0115558	3.65348	0.322941	0	16.4679	0	0	0.063803	0.759097	0.0280366	0.0317001	1.12081	0.0153795	0	0.65525	0.166397	0.224658	0	0.0454297	0.990018	0
ENSG00000162607.13	chr1	62436297	62451804	3869	USP1	40.3854	57.0417	62.1041	142.086	39.1632	55.4763	303.57	48.6614	43.7446	55.8688	24.9487	96.7438	50.4448	47.207	37.4205	142.856	48.9098	88.8237	53.3388	48.1379	39.2614	101.311	54.6083	59.0969	68.393	51.2334	49.2492	64.8859
ENSG00000116641.17	chr1	62454298	62688368	24872	DOCK7	143.049	133.073	148.857	77.1454	87.2091	243.215	213.146	210.858	130.437	65.3059	110.455	159.171	326.139	174.478	133.269	160.412	121.609	155.473	147.285	387.687	203.677	117.635	178.997	168.896	282.485	222.333	151.523	61.0827
ENSG00000132855.4	chr1	62597487	62606159	3250	ANGPTL3	0.0169972	0.0247416	0	0	0	0	0	0	0	0	0	0	0.0162202	0	0.542326	0.016151	0.224293	0	0	0	0	0.0114956	0	0	0	0	0	0
ENSG00000125703.15	chr1	62784132	62865516	3116	ATG4C	13.3088	14.0656	13.4547	16.8138	9.73925	18.2176	12.6445	10.0766	13.7977	12.2538	21.1207	12.3126	9.74834	10.2273	15.3287	16.6517	14.1445	13.9956	10.9638	15.9947	10.5393	14.45	10.8158	8.78532	17.8625	9.8469	10.2861	12.3174
ENSG00000187140.5	chr1	63323041	63325126	2086	FOXD3	0.0169972	0	0.0122204	0	0	0	0	0	0.136034	0.0179412	12.6858	0	0	0	0	0	0	0	0	0	0	0	0	0	0	0	0	0
ENSG00000088035.17	chr1	63367575	63438562	5496	ALG6	13.9207	13.8429	12.4037	31.0336	18.6854	15.5959	18.9667	9.34863	15.469	14.5324	22.8567	17.3882	9.16441	11.7535	20.2415	28.5065	15.8827	21.9048	12.9755	12.5343	22.9699	11.7485	13.7504	14.7092	35.0129	14.2081	12.2661	20.8027
ENSG00000142856.16	chr1	63440770	63593721	5459	ITGB3BP	6.98585	27.0549	21.8134	34.4859	13.1337	8.05004	48.4315	10.874	27.3233	7.15853	5.60846	29.0733	13.6898	11.5956	18.9814	27.699	11.6352	28.7995	7.24213	24.2535	19.2394	17.117	13.7353	11.2093	24.1481	8.27957	6.96368	11.4242
ENSG00000203965.13	chr1	63523372	63572693	5704	EFCAB7	9.24648	8.65956	13.9801	10.2077	9.02546	15.4278	10.2499	5.93967	11.077	5.49	10.1709	10.6114	3.50356	11.1395	13.925	8.78615	11.3128	12.2996	15.0447	11.2424	10.2654	7.69057	11.1032	4.39857	12.694	5.2017	9.1283	8.19718
ENSG00000079739.17	chr1	63593411	63660245	4077	PGM1	72.7141	85.1729	86.8626	22.5054	30.9626	52.2664	49.0886	234.351	76.4509	51.0785	87.7768	135.731	83.534	101.326	68.9392	66.1384	94.1889	53.2562	90.3829	74.8367	84.0012	58.5242	65.1065	81.8702	56.9267	125.023	107.794	18.685
ENSG00000185483.12	chr1	63774017	64181498	6720	ROR1	92.3289	1.97933	6.66012	14.873	15.402	62.6861	58.0974	223.755	3.43971	2.04529	21.3878	54.5909	61.3123	81.6957	35.4904	60.211	32.3822	22.5229	77.3068	7.88969	58.54	24.2557	63.6845	8.25323	0.380575	43.7034	135.297	19.2468
ENSG00000177414.13	chr1	64203627	64267368	1838	UBE2U	0.0849861	0	0	0	0.015862	0.0336118	0.014601	0.358229	0	0	0	0	0.0324404	0	0	0.016151	0.238311	0.11095	0.0574772	0	0	0.0114956	0.0756348	0	0.0122766	0.102217	0.10068	0
ENSG00000158966.15	chr1	64470129	64693058	7022	CACHD1	32.8726	12.4945	16.9619	26.7602	16.9247	25.2257	29.6254	8.03127	7.24865	8.16323	12.5745	9.55167	5.95281	13.0868	11.66	24.4042	11.3128	25.4869	8.54973	17.6711	32.4787	2.81643	14.2647	10.287	71.7814	25.2589	20.2534	12.7928
ENSG00000162437.14	chr1	64745095	64833232	6070	RAVER2	22.5893	25.7931	7.99214	35.3257	43.2397	15.0581	17.857	38.1687	16.4601	13.9941	10.9944	29.7287	13.2519	18.6302	11.341	25.5024	13.6678	27.7059	4.38264	19.7781	22.3177	1.78182	8.72826	6.84616	16.8435	16.5591	20.6561	22.8196
ENSG00000162434.12	chr1	64833229	64966549	6362	JAK1	301.599	253.651	371.867	661.335	764.959	764.535	588.289	342.144	206.596	310.634	168.32	199.149	416.567	495.665	673.505	740.96	513.378	213.896	495.755	383.611	497.342	283.091	504.409	354.05	383.092	496.979	563.622	1009.06
ENSG00000162433.15	chr1	65147549	65232145	7578	AK4	75.2637	85.1977	59.5133	12.1484	32.5963	19.1251	20.3976	130.072	52.1981	45.2297	6.00906	140.765	126.761	62.2586	369.084	104.239	255.301	42.2721	12.4438	76.9591	8.34795	97.9886	51.3409	21.8391	1.47319	34.9355	37.8724	22.7187
ENSG00000116675.16	chr1	65248219	65415871	6958	DNAJC6	8.5326	6.71734	3.72722	11.3647	19.9702	15.9152	32.5748	12.8154	5.86888	5.47206	20.7201	7.68317	18.491	24.0684	40.9615	14.8266	39.7979	14.8198	0.81905	47.9533	0.443485	11.4611	2.28417	3.25163	0.159596	0.624659	0.352379	12.2309
ENSG00000213625.9	chr1	65420587	65436007	5237	LEPROT	152.754	149.068	117.964	142.068	168.993	195.201	156.537	159.308	126.356	121.175	197.053	91.6123	256.62	223.054	379.086	230.087	455.272	167.25	122.168	268.988	173.976	107.036	180.253	115.557	102.755	106.385	135.515	158.296
ENSG00000116678.19	chr1	65420652	65641559	11370	LEPR	37.1729	41.5288	41.8427	50.5346	40.2735	79.576	61.4118	162.035	52.7228	50.6659	41.0619	21.3762	456.534	915.494	172.938	66.4291	223.185	60.3728	35.5928	972.524	64.8531	51.5348	55.3798	23.6246	31.2685	22.147	45.5911	33.2353
ENSG00000184588.18	chr1	65792514	66374579	8930	PDE4B	7.76773	0.321641	73.8845	214.025	77.2636	5.22664	2.78879	1.75648	6.04378	1.00471	18.2943	0.571706	1.2814	36.7868	1.65888	2.71337	1.42987	10.461	2.65832	56.9196	23.8177	0.413842	42.5219	30.116	47.9156	9.64246	23.6094	338.606
ENSG00000118473.22	chr1	66533383	66751139	13320	SGIP1	6.86687	0.494832	5.08369	39.2072	55.9927	22.4023	20.7772	6.76013	0.330368	0.0358824	28.4206	0.0278881	24.9142	15.4199	7.56066	22.2238	16.5696	15.6599	10.7051	112.009	57.7834	1.73584	6.76175	15.1112	70.7747	15.6733	8.49066	59.7141
ENSG00000152760.10	chr1	66752459	66779047	3360	TCTEX1D1	0.101983	0.0123708	1.36868	8.49085	2.55378	1.00836	1.35789	0.392897	0.0194334	0	1.33535	0	4.39567	0.929756	0.111655	0.193812	0.0420549	0.459652	0.215539	1.81478	0.469572	0.18393	0.393301	0.638502	0.920746	0.283936	0.10068	0.806752
ENSG00000172410.4	chr1	66797741	66801256	715	INSL5	0.0339944	0	0.0122204	0	0.015862	0	0	0	0	0.0179412	0	0	0.0162202	0	0.175458	0	0.0140183	0.0475502	0	0.0153795	0.0130437	0	0	0	0	0.0113574	0	0.0144063
ENSG00000152763.17	chr1	66812885	66924856	6673	WDR78	8.05668	4.93595	9.73966	1.81014	4.98066	12.7893	4.67232	4.11386	7.30695	6.11794	7.85629	5.27085	3.84419	12.4728	32.715	11.1603	23.761	11.1426	5.17295	12.3036	6.62618	6.39156	6.8979	2.55401	3.69526	4.9632	8.2054	6.10827
ENSG00000198160.14	chr1	66924895	66988619	8273	MIER1	85.326	107.886	84.443	98.5499	83.2912	95.8946	100.776	94.3414	97.3418	115.703	67.6353	78.8396	106.048	94.9755	83.3746	111.523	76.2455	75.684	99.1625	107.395	90.7317	68.7783	91.3669	71.3467	85.4575	54.175	73.0264	89.1461
ENSG00000116704.8	chr1	66999350	67054148	6193	SLC35D1	104.516	52.514	44.8733	23.2705	22.1274	42.7879	48.0665	26.1276	56.8232	41.7312	81.011	103.311	46.3573	36.8043	35.0598	25.6963	28.7515	36.2808	29.4427	48.9069	66.4705	45.2008	40.268	84.6252	147	50.9267	42.4701	16.4952
ENSG00000203963.11	chr1	67092165	67231853	5022	C1orf141	0.0169972	0	0	0	0	0	0	0	0	0	0.0222558	0.013944	0	0	0.0159508	0.016151	0.0140183	0	0	0	0	0.0114956	0.015127	0	0.0245532	0	0	0
ENSG00000162594.15	chr1	67138907	67259979	3267	IL23R	0.0339944	0.14845	0	0.0186612	0	0	0	0	0.0583002	0.0358824	0.0222558	0.0836642	0	0	0.0319015	0.016151	0.0140183	0	0	0.0153795	0.0260873	0.0114956	0.015127	0.0118241	0	0	0	0
ENSG00000081985.11	chr1	67307364	67397090	4423	IL12RB2	0.11898	3.55042	0	0.0933061	0	0	0.014601	0.0115558	0.874502	0.950882	11.8401	0.962139	0	0	0.0319015	0.209963	0.140183	0.206051	0	0.107657	0	0.402346	0	0	0	0	0	0.0144063
ENSG00000142864.14	chr1	67407810	67430415	7676	SERBP1	297.604	476.399	344.322	445.014	251.412	214.729	483.366	322.73	338.063	301.448	169.589	532.356	269.239	247.631	314.932	429.956	323.738	409.692	252.627	263.636	237.043	440.11	287.821	341.516	374.277	355.351	211.025	381.695
ENSG00000116717.13	chr1	67685201	67688334	1925	GADD45A	54.697	236.802	17.0475	29.3914	47.3955	23.814	32.1806	62.667	98.1969	168.055	28.799	64.3517	65.8215	36.6815	72.863	27.9251	91.217	42.4623	37.9206	42.6628	48.7703	83.734	26.3058	48.9164	21.7051	67.5086	35.3386	27.4008
ENSG00000172380.6	chr1	67701475	67833467	4715	GNG12	846.325	343.228	595.879	640.117	815.971	593.736	712.164	823.211	628.243	549.771	275.104	449.179	1234.97	1011.17	561.658	396.136	445.585	491.938	614.374	682.22	583.874	297.07	965.615	853.666	397.247	607.032	503.65	927.592
ENSG00000162595.6	chr1	68045896	68051631	2039	DIRAS3	13.7847	0.111337	0.464375	0.895738	1.68137	1.94949	4.96434	6.05523	0.466401	0.107647	1.69144	1.46412	0.227083	0.912213	12.314	3.94085	3.56064	2.07636	4.0234	0.538283	0.769576	7.25373	30.859	161.742	2.54126	20.6819	2.75191	44.2705
ENSG00000116729.14	chr1	68098473	68233120	4459	WLS	210.324	66.3941	103.018	158.639	230.49	93.1216	79.8529	61.2687	81.834	49.5894	69.3713	74.0429	162.04	85.6603	83.1034	81.3365	73.4278	120.888	102.769	150.812	149.428	29.5322	152.676	180.424	199.876	523.51	113.147	175.886
ENSG00000116745.7	chr1	68428822	68449954	2605	RPE65	38.4137	0	0	0	0	0	0	0.0577789	0.0194334	0	0	0	0	0	0.0159508	0	0	2.55186	0	0.0153795	0	0.0459825	0.015127	0.744919	0.0613831	0.0340723	0.0335599	0
ENSG00000024526.17	chr1	68474152	68497221	5904	DEPDC1	5.76205	8.6843	44.0301	121.149	15.6716	5.42831	188.441	20.0955	23.3201	1.41735	3.58318	96.8414	26.2118	3.92953	13.6857	116.416	21.2657	126.896	2.60084	14.9028	3.97832	72.8592	43.1421	30.5653	89.0423	31.2329	0.872558	28.4092
ENSG00000033122.19	chr1	69568261	70151945	14789	LRRC7	26.6176	0.0247416	0.0488816	0.839754	0.602755	0.117641	0	0.161781	0.155467	0.0179412	0.0222558	1.1713	0.291963	0.0350851	0.957045	0.242265	0.953244	0.681552	0.100585	0.123036	0.0652183	0.65525	0.0302539	1.26518	0.135043	0.0113574	0.10068	0.994034
ENSG00000066557.6	chr1	70144805	70205579	2843	LRRC40	51.0086	40.5638	35.7202	79.5714	37.0853	41.6115	76.1881	32.2637	60.6322	60.4079	25.7944	50.4774	45.9194	36.8745	72.2091	95.291	59.802	64.9852	36.9147	60.1954	26.4917	47.27	44.8363	50.5008	58.0561	40.0463	33.862	55.1761
ENSG00000116754.13	chr1	70205682	70253052	8473	SRSF11	197.134	192.824	210.081	227.872	210.964	203.536	199.041	172.551	180.497	197.586	50.4093	169.518	171.383	188.197	203.324	231.638	207.078	176.031	173.064	214.606	195.146	190.08	194.835	191.066	230.923	162.65	224.18	198.159
ENSG00000118454.13	chr1	70258999	70354734	6184	ANKRD13C	99.5187	52.5759	63.7783	54.0989	45.2383	80.8029	86.2628	57.1896	56.5317	57.1426	61.426	41.8461	57.9223	68.4862	65.4778	69.1263	66.7691	59.8815	70.5964	82.4188	62.7792	40.9244	77.1475	65.3992	61.1007	54.7542	71.7343	59.3683
ENSG00000197568.14	chr1	70354805	70385339	1222	HHLA3	5.45611	1.70717	3.25063	0.354563	0.72965	2.06713	0.87606	1.8027	1.96277	2.18882	6.16485	0.822698	1.23273	1.8946	3.63677	1.29208	2.87375	2.17146	1.33634	1.18422	2.32177	0.517303	1.70935	0.780392	1.46092	1.01081	4.07753	0.360157
ENSG00000116761.11	chr1	70411218	70439851	2414	CTH	8.20965	29.6281	5.16923	2.1647	1.2531	3.20993	1.88353	5.98589	10.7078	28.9391	11.0166	1.57568	1.96264	6.1399	9.01217	5.13602	21.6863	5.27807	9.23946	5.16752	4.44789	1.80481	6.29282	6.53874	6.75214	17.4564	19.3137	3.12617
ENSG00000050628.20	chr1	70852353	71047808	9653	PTGER3	0.645894	0.0123708	0.061102	0.0186612	0	7.52905	2.8326	0.115558	0.913369	0.322941	4.80725	0.0278881	11.565	0.105255	1.05275	1.82506	1.03735	0.269451	0.660988	13.6109	10.448	0.0804693	2.43544	0.567558	0.859363	11.1984	14.5986	0.0432189
ENSG00000132485.14	chr1	71063291	71081289	4985	ZRANB2	103.156	115.704	120.64	113.759	105.561	91.8612	78.2468	86.7839	63.4889	94.0118	46.5591	92.7	106.291	82.1694	72.2729	76.475	83.3387	105.767	87.2073	121.498	119.923	122.854	89.597	118.596	163.635	96.5836	112.896	99.4322
ENSG00000172260.15	chr1	71395943	72282539	13208	NEGR1	18.306	0.358753	171.599	25.7338	21.7785	42.6702	63.7772	39.5901	2.04051	1.04059	17.4485	1.15736	60.923	73.2227	10.1128	47.5486	16.6537	24.837	24.8014	77.6204	30.3787	43.5109	43.6867	68.5208	15.4317	42.1588	17.3169	38.4216
ENSG00000162620.16	chr1	74026015	74198187	8759	LRRIQ3	0.849861	0.92781	2.26077	1.10101	0.412411	0.857102	1.4893	0.173337	1.47694	0.753529	3.85025	0.697202	0.82723	1.15781	2.50427	3.14945	2.66347	1.37895	2.54337	1.93782	0.769576	0.321877	1.80011	0.626678	2.2589	0.681446	2.29885	1.28216
ENSG00000254685.6	chr1	74198212	74234086	4180	FPGT	33.6715	20.2881	30.9054	24.0916	18.6219	35.2924	21.0547	12.4225	31.5793	26.8221	30.2679	25.5455	24.5736	26.805	33.7677	26.6653	21.4059	23.997	27.0574	46.4	20.609	14.5879	27.4101	18.6466	34.9024	20.1822	28.593	28.3516
ENSG00000259030.7	chr1	74198235	74544393	9896	FPGT-TNNI3K	9.87538	8.51111	26.2983	5.28112	5.39307	11.7473	4.92054	3.32806	12.826	9.67029	13.9321	5.99594	9.66723	8.26255	12.0907	6.68652	10.1072	7.60803	7.35708	21.962	8.26968	4.75918	10.1351	5.72287	10.2019	5.90587	11.0916	5.4888
ENSG00000116783.15	chr1	74235387	74544428	4733	TNNI3K	1.88669	2.51127	10.3262	0.391885	0.634479	2.57131	0.686247	0.323562	3.57574	2.04529	5.09657	0.250993	2.85475	1.47358	3.49321	0.775248	3.56064	1.72766	1.03459	7.67438	1.70872	1.06909	2.73798	0.981402	1.71873	1.03353	2.80225	0.446595
ENSG00000162621.6	chr1	74469878	74512614	3859	LRRC53	0.0169972	0	0	0	0	0	0	0	0	0	0.0222558	0	0	0	0	0.016151	0	0	0	0.030759	0	0.0919649	0.0302539	0	0	0	0	0
ENSG00000178965.14	chr1	74568117	74673792	8827	ERICH3	0.271955	0	0.134424	0	0	0	0.014601	0	0.0194334	0.0179412	0.0222558	0	0	0	0.829439	0.710644	0.224293	0.0317001	0	0.353729	0.0260873	0.0114956	0	0.0472965	0	0	0	0
ENSG00000116791.14	chr1	74705482	74733408	4085	CRYZ	37.3599	22.8241	54.0264	31.2202	28.9639	59.3585	13.6665	33.6967	51.2458	27.1809	39.9046	31.9319	11.6623	34.1027	361.795	159.136	205.102	69.3123	31.5837	99.4747	41.1136	16.9215	39.7839	76.0645	33.3187	32.505	14.414	26.1618
ENSG00000162623.16	chr1	74733152	74766678	4616	TYW3	27.2295	33.3269	38.2376	39.0579	25.855	33.5278	49.293	30.6575	41.568	27.1809	16.4915	48.1767	26.2929	31.7871	46.8155	42.5741	40.4568	48.6121	29.0116	49.7835	34.0309	36.0158	36.2442	32.4217	36.1546	34.3108	25.8244	46.3883
ENSG00000162624.14	chr1	75128434	75161533	3977	LHX8	0	0	0.0244408	0	0.0475859	0	0.014601	0	0	0	0	0	0	0	0	0	0	0	0	71.8993	0.326092	0.0344868	0	0.0354723	0	0.0227149	0.218139	0
ENSG00000137968.16	chr1	75202131	75611116	6299	SLC44A5	36.1871	12.643	0.635461	2.07139	12.8006	0.252089	0.029202	0.0462231	2.85671	0.125588	0.15579	0.0278881	0.373064	0.192968	13.9729	3.06869	6.61663	2.93226	0.301755	0.492145	0.117393	0.114956	1.906	1.12329	0.171873	0.0567872	0.218139	14.0894
ENSG00000117054.13	chr1	75724347	75787575	4783	ACADM	55.7169	40.2298	43.5413	56.9167	34.6584	33.7799	61.4848	39.0239	58.3973	38.7709	41.9299	28.5713	35.1978	36.471	85.5917	71.129	86.9554	76.6192	34.6444	42.9858	32.57	50.2013	48.376	36.7139	43.803	41.8408	45.91	58.7633
ENSG00000137955.16	chr1	75786197	75795086	5920	RABGGTB	109.411	183.496	140.865	176.143	98.8359	56.7704	167.313	97.9468	164.076	190.266	165.961	121.104	90.2654	95.2912	78.717	152.627	148.846	177.077	97.9699	120.391	72.9011	193.218	162.66	145.094	128.401	91.7454	104.506	100.369
ENSG00000057468.7	chr1	75796882	75913242	3270	MSH4	0.594902	0.30927	0.354392	0.317241	0.333101	0.605013	0.219015	0.312006	0.719035	1.59676	0.956998	0.446209	0.194642	0.175426	0.350917	0.387624	0.364475	0.237751	0.258647	0.169175	0.182611	0.425338	0.105889	0.20101	0.380575	0.124932	1.05714	0.27372
ENSG00000154007.6	chr1	75918873	75932431	1107	ASB17	0	0	0	0	0	0	0	0	0	0	0	0	0	0	0	0	0.0140183	0	0	0	0	0	0	0	0	0	0	0
ENSG00000184005.11	chr1	76074746	76634603	7212	ST6GALNAC3	11.5581	6.04932	0.146645	91.1787	43.1445	1.94949	3.16842	4.19475	0.291501	0.61	29.2886	0.0418321	3.09806	0.0877128	0.494473	3.68243	1.02333	15.1051	0.847789	0.338349	0.378266	0.0804693	2.859	20.4557	11.8715	0.420225	8.2054	95.1103
ENSG00000117069.15	chr1	76867480	77067546	6059	ST6GALNAC5	5.18415	9.59974	0.195526	0	0.015862	9.31048	1.56231	1.57159	16.4212	15.0168	2.89325	8.32459	0.178422	0.157883	0.733735	0.775248	2.42516	1.3948	0.0431079	8.12039	0.182611	0.827684	0.105889	8.74985	4.08811	0.238506	1.81224	0
ENSG00000142892.15	chr1	77088989	77219430	5514	PIGK	76.4875	50.4357	85.2984	76.9402	51.8369	129.792	94.4247	75.4824	52.7033	34.5547	90.1359	56.9753	67.2003	104.659	121.465	92.5937	111.754	133.537	88.4574	99.2902	61.4226	74.9629	148.592	77.6726	83.125	89.0196	90.6957	95.24
ENSG00000154027.19	chr1	77282019	77559966	6948	AK5	2.09066	0.197933	3.28729	3.69492	15.8778	164.177	234.551	23.4005	1.3992	0.61	60.825	1.78484	122.819	49.3297	168.312	38.6171	201.681	84.8136	24.0686	205.009	30.457	125.187	52.8385	56.2828	104.891	48.3486	9.22898	45.423
ENSG00000036549.13	chr1	77562416	77683419	9008	AC118549.1	105.621	108.48	103.886	119.805	83.6401	102.483	145.484	72.6396	107.233	124.835	71.352	99.6162	86.778	96.028	106.216	137.768	142.103	140.257	99.0476	159.409	87.6404	111.611	105.934	87.5812	127.272	95.6296	96.1659	126.804
ENSG00000077254.14	chr1	77695987	77759852	6918	USP33	131.898	87.2636	154.014	103.178	96.3297	210.813	123.773	103.459	100.14	94.4603	108.63	99.17	118.034	141.393	155.169	182.587	148.79	138.197	126.953	171.866	161.963	112.611	179.436	108.924	150.118	91.4728	170.149	121.344
ENSG00000180488.15	chr1	77779624	77879539	10128	MIGA1	38.4307	58.65	38.2865	43.4993	49.1562	42.8551	42.1531	34.6905	63.4889	69.3247	50.5429	39.2106	55.8299	46.786	79.3869	50.7465	67.7924	46.4248	37.9062	70.0383	40.8397	32.2567	47.7256	53.3504	32.3489	44.7029	40.0202	70.3459
ENSG00000162614.18	chr1	77888513	77943895	4436	NEXN	71.0144	2.56076	21.5446	6.38213	28.155	6.08374	24.3107	65.6253	0.602435	0.179412	1.914	8.45009	49.0336	36.892	11.0698	18.929	7.668	14.1065	21.8988	39.633	77.8707	221.13	32.9012	57.1814	53.0104	42.0679	28.5595	12.6055
ENSG00000162613.16	chr1	77944055	77979110	5666	FUBP1	185.814	118.772	126.176	232.519	140.347	92.1132	208.269	110.924	148.316	191.558	58.5327	204.406	126.372	113.009	149.618	203.939	133.524	198.363	130.215	145.736	94.6188	215.934	154.613	165.821	220.648	136.346	109.221	117.815
ENSG00000162616.9	chr1	77979175	78017964	3702	DNAJB4	187.683	25.5704	114.065	183.869	221.972	33.8471	114.779	114.934	19.4917	13.1868	80.6104	49.0412	227.277	146.744	21.374	16.684	15.2519	48.3585	65.6102	137.539	94.1753	735.282	104.663	91.2467	47.2895	81.0807	52.5548	201.731
ENSG00000137960.6	chr1	77979542	78138444	3904	GIPC2	1.59774	2.2886	0.696563	36.8746	36.1494	0.722655	2.36536	0.936018	3.12878	0.358824	2.69295	0.65537	2.40059	2.19282	7.94347	1.34053	10.9202	0.507202	0.61788	0.738217	0.821751	15.3351	0.620206	0.378372	0.380575	0.817735	0.20136	16.5528
ENSG00000122420.10	chr1	78303884	78540701	5764	PTGFR	2.87253	0.0494832	492.14	0.877077	0.697926	325.632	80.1595	11.1167	0.0777335	0.0717647	281.647	0.641426	65.2701	43.6108	8.83672	1.22748	8.29883	7.00572	72.1483	218.912	31.2918	11.3002	68.979	3.65365	5.54903	72.7103	156.792	0.129657
ENSG00000137959.16	chr1	78619922	78646145	10240	IFI44L	3.84137	1.23708	3.87387	6.25151	157.906	2.73936	1.85433	3.42051	77.3254	0.825294	338.51	7.66922	6.26099	40.383	15.2011	6.37965	25.289	147.12	5.54655	6.12105	22.8525	2.27613	3.49433	0.60303	1.63279	5.78093	11.1922	13.9453
ENSG00000137965.11	chr1	78649796	78664078	2038	IFI44	10.0454	3.50094	18.0006	16.4032	80.4202	26.0828	11.8998	6.72546	108.846	0.771471	111.145	10.8764	5.66085	17.2794	6.20484	2.76182	6.30823	12.1253	5.79083	10.9502	9.4697	9.20799	5.99028	4.706	5.19301	1.90805	3.43989	22.2721
ENSG00000162618.14	chr1	78889764	79006730	3689	ADGRL4	38.1417	1.92984	0.635461	517.419	461.091	8.82311	30.3117	39.9946	0.0777335	0	5.07432	0.0278881	11.2406	66.8021	50.9148	70.3699	24.0834	154.792	73.2978	10.535	6.00009	11.3347	85.7396	67.1373	25.8423	33.1637	11.2761	695.997
ENSG00000117114.19	chr1	81306160	81992436	7754	ADGRL2	110.244	94.9582	37.4311	198.425	129.291	120.297	53.6295	153.842	56.7649	66.7232	43.2652	119.612	82.4797	82.4325	129.664	93.1429	121.777	59.1999	103.603	104.688	206.494	6.31109	188.452	102.941	118.973	60.0468	47.5208	168.683
ENSG00000137941.17	chr1	83865024	83999150	10547	TTLL7	38.4137	13.5337	19.1738	11.6259	21.4295	65.5431	54.0529	36.7474	6.97659	1.61471	26.8627	28.2506	50.9476	15.1743	11.5962	24.5657	15.8266	30.6857	36.2537	37.8182	39.5223	146.144	40.6764	57.6071	59.1978	38.9674	23.6094	12.5335
ENSG00000142875.19	chr1	84078062	84238498	6730	PRKACB	75.5526	24.5437	41.8427	245.283	177.289	41.2585	44.1388	55.9993	22.6788	12.5409	53.3694	36.38	43.8918	40.997	63.803	37.0181	44.1436	39.8787	46.6715	59.5341	71.3749	49.4656	54.684	71.9734	93.7442	68.3604	65.7942	163.828
ENSG00000203943.8	chr1	84298366	84389957	3455	SAMD13	1.44476	1.01441	1.57643	3.97484	2.50619	0.773072	0.58404	0.231116	0.641302	0.466471	6.96606	1.10158	0.616367	0.298224	2.21715	2.39035	1.96256	2.50431	0.488556	0.676699	0.78262	0.390851	0.332793	0.472965	1.51002	0.613301	0.335599	3.54395
ENSG00000137976.7	chr1	84398532	84415018	1476	DNASE2B	0.0169972	0.0247416	0.0366612	0	0.0634479	0	0.014601	0	0.0194334	0	0.890231	0	0	0	0.0319015	0	0.0420549	0.0158501	0.0143693	0	0	0	0	0	0.0122766	0	0	0.0864378
ENSG00000117133.11	chr1	84479259	84498352	2290	RPF1	40.3344	46.1678	40.2051	44.9362	31.1053	28.0155	57.0169	31.3624	54.3552	55.5459	20.4531	53.1268	34.2408	31.752	40.818	62.7951	43.0361	59.8022	33.1643	42.6935	34.7744	44.8444	39.8293	42.4249	51.1689	38.5698	33.7613	41.3749
ENSG00000174021.11	chr1	84498325	84506581	1128	GNG5	88.9124	53.9119	46.9019	123.873	68.952	41.5274	75.0054	53.6073	54.9382	81.5785	49.7862	48.2464	61.5232	46.6106	54.4718	71.0483	54.0545	73.7027	60.6815	53.936	51.392	84.1594	58.496	66.3688	68.5035	74.1073	54.4006	103.48
ENSG00000122432.17	chr1	84506300	84566194	4280	SPATA1	1.08782	0.395866	1.90638	0.839754	0.666202	1.68059	0.700848	0.473787	0.583002	0.376765	0.890231	0.501985	0.567707	0.719245	0.765636	0.742946	0.869134	0.919303	1.39382	0.661319	0.665227	0.83918	0.680713	0.449316	1.42409	0.465655	1.0907	1.16691
ENSG00000117151.13	chr1	84549611	84574480	6934	CTBS	22.8613	36.6052	56.9471	20.9192	28.4088	36.7545	27.9171	24.6485	33.8918	51.0785	49.4969	19.4519	35.4898	48.2421	30.7371	22.8537	35.9429	33.8082	33.0925	38.8179	40.1745	12.3348	49.2231	30.4589	23.8289	33.618	42.2519	42.8443
ENSG00000117155.16	chr1	84643707	84690803	8639	SSX2IP	64.1475	49.1244	193.473	21.1991	21.0805	39.746	149.237	41.8088	36.457	24.2565	22.8567	55.2742	28.6611	27.7523	58.0607	57.0615	66.8953	60.3411	46.6859	44.8005	127.319	50.9486	111.198	40.0128	71.4376	74.3117	50.3734	32.2845
ENSG00000171517.6	chr1	84811602	84893206	3536	LPAR3	0.237961	88.377	0.0366612	0	0.015862	0.957937	4.51171	0.554677	74.2161	74.8147	23.5911	47.4376	0.178422	0	0.255212	0.565285	0.0841097	1.03025	2.9026	2.04548	16.0307	0	0.196651	1.01687	0.184149	2.97565	0.251699	0
ENSG00000153898.13	chr1	84925583	84997113	3442	MCOLN2	1.58074	0.0494832	1.83306	0.0559836	0.126896	3.34438	0.306621	0.312006	2.85671	1.32765	9.45871	3.94616	0.0486606	0.736788	1.86624	2.06733	1.03735	3.21756	1.62373	3.02977	2.54352	0.0804693	1.72447	0.709447	0.0368298	1.47647	4.66483	0.849971
ENSG00000162643.13	chr1	84999147	85133138	3923	WDR63	7.13883	4.32978	4.06939	0.111967	0.253791	5.81485	1.4309	2.57694	2.75954	0.645882	3.51641	12.1592	3.22782	3.298	3.38156	2.06733	2.32704	3.17001	3.0894	4.76765	15.2741	0.275895	3.44895	3.77189	1.55913	3.27094	2.33241	0.172876
ENSG00000055732.13	chr1	85018082	85048500	6624	MCOLN3	0.288953	9.04305	0.745444	0	0.015862	15.4446	3.47504	0.73957	9.44463	6.01029	21.3878	18.5316	3.09806	2.99978	5.91773	8.59234	3.74288	1.55331	1.86801	14.8874	6.26096	0.977127	0.680713	0.106417	0.0245532	0.0227149	1.5102	0.302532
ENSG00000097096.9	chr1	85156889	85201016	6405	SYDE2	16.0284	11.2451	5.19367	11.8125	7.04271	18.0664	25.8438	18.8475	13.273	21.35	16.3135	8.96602	46.7466	13.5253	11.0698	19.7527	16.3313	10.7305	10.4321	54.4435	61.3574	15.2892	6.85252	19.6399	47.977	26.9058	97.3405	17.4172
ENSG00000162642.14	chr1	85249953	85259672	3420	C1orf52	32.1417	27.7477	21.5812	21.5537	21.3978	21.3435	27.4353	27.3872	28.1201	28.8315	18.361	21.4599	34.9059	22.8404	19.1409	33.4003	21.434	21.3342	21.3815	27.2371	24.4569	22.3935	26.8806	28.0113	24.0253	25.9177	34.013	33.2353
ENSG00000142867.13	chr1	85265776	85276904	4618	BCL10	70.3855	75.7711	39.3375	123.22	92.3959	46.0146	74.655	47.4596	75.9262	84.1979	55.7285	80.5268	101.182	47.4176	92.307	212.612	58.5263	64.4146	39.1851	62.6715	49.7355	49.1323	40.631	57.749	45.2639	55.6969	34.1137	151.093
ENSG00000153904.20	chr1	85318481	85578363	4587	DDAH1	269.474	8.51111	140.755	234.18	170.151	199.15	525.855	470.817	4.52798	11.6259	172.861	13.5815	399.552	381.779	148.948	96.4861	96.6981	140.812	168.351	464.554	169.007	398.082	203.064	267.946	113.448	356.703	189.781	165.975
ENSG00000142871.17	chr1	85580761	85583950	2443	CCN1	139.955	22.2674	145.508	356.634	552.98	81.8784	167.795	152.837	26.7986	9.76	78.7855	19.8703	245.184	153.989	54.7749	214.179	152.869	88.9029	155.332	253.285	54.1964	202.53	212.171	148.31	86.9798	185.683	127.998	295.127
ENSG00000117174.11	chr1	85649417	85708433	6203	ZNHIT6	35.8471	28.8982	35.9158	38.3674	29.2495	32.0657	57.674	37.8452	22.1346	28.3112	14.8223	24.8483	23.8761	27.6295	40.9775	62.0522	47.0594	33.2534	28.1351	53.0901	38.4136	26.4284	30.4657	28.4725	35.6145	38.2746	33.2579	49.428
ENSG00000171502.15	chr1	85729233	86156943	9568	COL24A1	7.52976	0.420607	3.5317	0.0746448	0.96758	3.00826	2.32156	1.25958	0.136034	0.0717647	10.0819	0.0557762	0.081101	1.05255	1.1006	0.64604	0.546713	1.94956	0.431079	2.67604	6.05226	0.413842	0.514317	2.48306	16.8681	1.95348	1.54376	0.0720315
ENSG00000122417.15	chr1	86346824	86396342	10898	ODF2L	41.6262	67.693	43.859	128.874	124.532	102.18	60.6088	44.5706	63.5083	38.1429	32.9831	64.1426	35.5871	61.2937	50.6436	76.0551	58.2039	41.6381	60.0924	52.2904	31.0961	27.3021	67.6478	37.0923	62.9177	41.2502	45.2723	112.758
ENSG00000137975.8	chr1	86424171	86456553	4406	CLCA2	2.12465	475.002	2.18745	0	0.412411	10.6381	2.37996	6.71391	976.761	162.063	2.78197	949.478	0.259523	1.649	0.510424	0.064604	0.378494	1.2046	8.31982	1.06119	0.691314	0.126452	5.08266	0.366548	0.306915	0.39751	0.822218	0.144063
ENSG00000016490.15	chr1	86468368	86500289	3340	CLCA1	0	0.0123708	0.0488816	0	0	0.117641	0.029202	0.0115558	0.621868	0.394706	0	0	0	0.0175426	0	0	0	0	0	0.0461386	0	0	0.015127	0.189186	0	0	0	0
ENSG00000016602.9	chr1	86547078	86580754	3447	CLCA4	0.0169972	2.67209	0	0	0	0.0168059	0	0.0231116	5.14985	0.161471	0.0222558	5.94016	0	0.0350851	0	0	0	0	0.0143693	0.0153795	0	0	0	0	0	0	0	0.0576252
ENSG00000097033.14	chr1	86704570	86748184	6881	SH3GLB1	183.383	176.89	172.247	316.737	260.469	226.998	136.563	313.243	207.14	132.101	140.412	169.113	230.716	215.686	144.259	195.686	143.631	136.564	204.763	201.364	181.581	299.794	270.516	216.795	147.995	225.695	201.762	350.476
ENSG00000183291.17	chr1	86862445	86914424	2201	SELENOF	158.839	130.858	159.843	153.544	104.086	155.892	134.811	160.279	109.449	133.805	111.947	98.7099	147.539	137.481	139.457	163.19	155.435	159.943	156.668	174.542	181.281	119.049	243.453	166.862	148.989	170.907	199.732	161.523
ENSG00000153936.17	chr1	86914635	87109982	7426	HS2ST1	115.683	59.0458	84.8462	97.7288	74.0912	87.8109	72.4502	106.221	45.3187	50.7018	95.6553	59.3319	50.5908	51.6629	62.3196	66.9298	71.8157	87.6191	84.6926	61.9333	79.449	66.9734	156.594	86.3633	106.377	142.718	93.649	89.7944
ENSG00000267561.2	chr1	86993009	87169204	2013	AC093155.3	28.1304	13.311	23.1088	18.288	16.7344	18.3689	15.6669	24.4405	9.07539	10.4418	23.7469	13.8185	9.797	10.4729	13.7974	13.5022	16.0229	19.8126	17.2001	12.2729	18.4568	13.6798	33.9903	18.6939	22.3557	32.7208	19.0956	16.1062
ENSG00000143013.13	chr1	87328880	87348923	5421	LMO4	119.031	87.0038	277.892	22.4494	17.0357	42.1997	49.9354	94.4107	65.782	98.0665	71.7971	22.7706	42.7726	60.3113	31.1199	48.7599	58.0497	73.5759	84.7932	61.3028	60.1965	31.3715	67.7083	107.765	87.2008	82.4436	87.8934	16.3223
ENSG00000065243.20	chr1	88684222	88836255	6897	PKN2	96.5102	129.794	113.014	174.725	133.32	122.095	143.294	66.7577	149.112	170.118	62.0936	146.733	142.738	89.4846	125.501	211.514	131.141	133.679	82.1349	132.925	113.61	114.255	100.973	96.2483	130.746	92.6312	96.77	139.755
ENSG00000137947.12	chr1	88852633	88891944	2524	GTF2B	34.7763	26.3127	31.2476	21.1805	19.0185	31.4103	36.2689	27.0983	45.649	59.9594	33.1611	34.1768	35.506	30.1381	41.0094	47.6293	32.228	42.7793	29.2128	32.0355	28.8004	30.4979	36.5619	37.2933	36.5475	27.6554	33.3586	28.8846
ENSG00000137944.18	chr1	88935773	88992953	2196	KYAT3	64.5044	55.3841	61.6886	50.012	32.9929	84.9371	53.3959	44.5938	81.7368	85.7588	59.5342	62.4554	37.4849	61.8726	77.5845	82.031	74.1007	88.4116	74.8928	81.8037	40.3832	39.4185	73.7288	44.6479	65.9131	42.1361	82.356	57.4235
ENSG00000213516.10	chr1	88979456	88992960	5087	RBMXL1	34.1644	45.9204	34.0705	27.2827	22.0481	31.0741	30.6037	24.3018	45.6102	61.2332	37.4565	44.4675	22.3839	26.5068	26.3347	36.5982	30.9103	28.8629	31.8855	26.8988	24.4047	29.0379	37.3787	23.1043	39.3711	21.1589	30.5227	26.133
ENSG00000117226.12	chr1	89006679	89022894	4284	GBP3	51.7395	62.8931	32.5674	32.6011	41.9866	44.3676	39.6271	46.3618	6.62678	19.4482	20.6311	28.4598	222.736	44.0318	98.799	98.4242	57.9796	21.8097	43.5246	50.7678	88.9056	42.4533	62.3534	58.0801	30.3355	123.785	40.8592	62.653
ENSG00000117228.10	chr1	89052319	89065230	4862	GBP1	126.442	12.3584	49.8715	58.055	80.9595	46.7373	69.238	107.03	7.40412	1.68647	34.4742	22.5336	270.893	97.484	17.4342	48.4046	15.364	55.8239	54.5746	32.9737	106.502	39.1081	70.9455	100.221	96.1996	55.2993	72.3384	33.437
ENSG00000162645.13	chr1	89106132	89150456	7223	GBP2	29.6261	1.41027	36.8567	47.5301	71.2361	66.6691	2.55518	42.0168	0.602435	0.233235	10.9944	8.82658	108.886	44.5757	74.9845	6.47655	90.9086	6.94232	18.9675	8.87398	73.0967	26.5549	92.214	17.2987	55.9814	17.9788	100.344	82.2167
ENSG00000213512.3	chr1	89131742	89176009	2432	GBP7	0.0339944	0	0.0122204	0	0.0634479	0.0168059	0	0.184892	0	0	0.0222558	0	0.0973212	0.0175426	0.159508	0.032302	0.0280366	0.0158501	0.0143693	0	0.0521747	0.0229912	0.0907618	0.0118241	0.0368298	0.420225	0.234919	0
ENSG00000162654.9	chr1	89181144	89198942	6141	GBP4	0.135978	0.321641	0.879869	11.402	6.77306	0.386536	0.087606	10.1113	0	0	5.29688	0.0836642	25.1251	0.105255	0.941094	0.306869	0.785024	0	0.948374	0.615181	2.15221	0.0689737	22.161	4.28033	0.147319	20.2957	31.3953	20.99
ENSG00000154451.14	chr1	89258950	89272804	8143	GBP5	2.70256	3.16692	0	0.186612	0.777236	0.520984	0.029202	0.21956	0.233201	0.107647	1.06828	0.181273	0.0486606	0.280681	1.11655	0.468379	0.504658	0.0634002	0.100585	8.53563	0.0521747	0.356364	5.08266	0.212834	0.0736597	0.0227149	0.352379	0.0864378
ENSG00000183347.14	chr1	89364058	89386461	2987	GBP6	0.271955	66.0106	0.0366612	0	0	0	0	0.0115558	6.54905	2.96029	0.0445116	33.6609	0.210862	0	0.143557	0.662191	0.112146	0	0	0.0153795	0.0260873	0	0.166397	0	0	0.0340723	0.13424	0
ENSG00000197147.13	chr1	89524836	89597864	8213	LRRC8B	11.7281	32.2012	6.08576	64.829	76.8195	7.69711	8.45398	4.93432	13.6422	33.3885	23.9472	7.92021	3.79552	3.56114	28.2647	25.1956	25.2329	20.6526	1.20702	3.72184	2.28264	59.5243	6.27769	9.62483	7.50101	6.32609	4.51381	308.237
ENSG00000171488.15	chr1	89633072	89769903	11724	LRRC8C	10.8442	112.71	24.1964	399.014	159.651	19.3772	103.069	18.0155	77.2477	61.0897	35.4312	64.282	46.4871	6.77143	21.1666	38.7463	14.2566	51.6553	30.8653	30.6514	32.857	7.03532	55.2588	79.1506	83.3091	49.3367	14.2965	195.22
ENSG00000271949.1	chr1	89633140	89933250	654	AC093423.3	3.53542	12.1729	3.76388	16.6458	11.0399	2.20158	6.80407	4.54142	7.32639	10.0829	3.76123	7.1254	8.96977	4.50844	6.68337	5.97587	11.1305	6.92647	4.05214	4.70613	11.6871	4.47179	7.92653	7.34278	7.51329	10.0513	5.15145	8.65818
ENSG00000171492.14	chr1	89821014	89936611	4852	LRRC8D	38.0228	112.191	32.6651	65.6688	54.5493	22.5031	62.7551	43.0337	63.1779	119.058	28.7545	52.569	94.5313	45.9264	75.7501	69.9985	123.235	69.1221	36.9291	61.0721	121.189	48.3505	98.9152	58.7422	51.4881	99.2526	71.2141	64.0216
ENSG00000162664.17	chr1	89995110	90035533	10988	ZNF326	27.1276	21.0427	26.1639	48.8737	41.6377	26.1332	28.1653	17.4261	17.3346	21.5115	19.7854	24.5973	19.5616	27.0331	26.6218	32.5604	30.9243	36.9148	25.9653	27.3909	37.7745	25.5203	30.2237	19.3324	31.1089	18.0924	38.9798	44.7892
ENSG00000143032.8	chr1	90711539	90717302	2044	BARHL2	0	0	0	0	0	0	0	0	0	0	0	0	0	0	0	0	0	0	0	0	0	0.0114956	0	0	0	0	0	0
ENSG00000122482.21	chr1	90915298	91022272	7604	ZNF644	204.918	108.48	86.3493	116.073	88.3511	98.4827	123.933	87.9973	97.0698	125.211	48.5176	108.931	99.4298	105.712	94.9548	156.326	94.4132	139.053	100.355	117.715	82.2142	122.854	110.624	95.9764	123.012	80.9444	101.955	109.733
ENSG00000162669.16	chr1	91260766	91404856	5814	HFM1	1.54675	0.0123708	0.92875	0.839754	0.285515	2.13435	1.02207	0.785793	0.1166	0.0358824	2.27009	0.0418321	0.194642	0.192968	0.606129	2.14808	0.420549	2.07636	0.847789	0.0922771	0.286961	0.390851	0.34792	0.472965	1.03124	0.113574	0.755098	2.04569
ENSG00000097046.13	chr1	91500851	91525764	3599	CDC7	8.15866	7.53382	10.2407	32.6758	7.02685	7.68031	79.0645	8.44728	9.03652	7.60706	7.38892	15.3524	5.27156	1.99985	12.4097	35.403	9.61654	19.6382	4.05214	5.12138	3.76962	15.3581	9.48461	11.1738	16.0578	10.2444	10.1351	13.9741
ENSG00000069702.11	chr1	91680343	91906335	8577	TGFBR3	1.51275	4.1937	222.228	36.2774	66.2396	1026.32	215.569	40.5839	5.20815	7.73265	130.53	2.13344	25.2386	54.3293	32.5076	7.36486	27.9104	13.2665	99.1769	150.319	128.141	2.75895	64.0324	8.44242	33.7239	20.5683	145.382	18.0799
ENSG00000137948.18	chr1	91949371	92014426	4334	BRDT	0	0	0	0	0.0634479	0	0.014601	0	0	0	0	0.013944	0.129762	0	0	0	0	0.0317001	0	0	0	0	0	0	0.0122766	0	0.01678	0.0288126
ENSG00000172031.7	chr1	92029985	92063538	2250	EPHX4	2.80454	0.940181	0.0733224	14.3878	5.51996	0.319312	0.598641	0.173337	0.719035	0.143529	1.33535	3.45812	0.081101	0.491192	8.5815	11.8225	6.56056	7.30687	0.0574772	3.32198	4.29137	0.0114956	0.272285	4.68235	1.57141	0.533799	0.402719	15.1698
ENSG00000230667.5	chr1	92074533	92075441	909	SETSIP	0.407933	1.88036	0.965412	0.914399	0.951718	0.268895	0.481833	0.866684	0.621868	0.717647	0.912487	2.02189	0.227083	0.54382	1.11655	0.872154	1.27566	0.998553	0.344863	0.538283	0.952188	1.74733	0.408428	1.13512	1.60824	0.954024	0.486619	0.345751
ENSG00000189195.13	chr1	92080305	92184725	6887	BTBD8	6.47594	11.7151	11.0839	4.16145	5.88479	18.1	3.62105	4.93432	11.0965	4.21618	5.45267	9.62139	4.72008	11.4904	14.7225	9.14147	10.8221	5.00862	5.04362	15.3641	13.5785	7.8515	7.13993	10.8545	40.2796	10.3012	9.8834	9.66662
ENSG00000203910.9	chr1	92217915	92245813	1086	C1orf146	0	0	0	0	0	0	0	0	0	0.0179412	0	0	0	0	0	0	0	0	0	0	0	0	0	0	0	0	0	0
ENSG00000174842.17	chr1	92246402	92298987	2910	GLMN	14.3626	12.111	12.3915	25.0807	16.7661	14.0329	21.3613	11.1744	16.3046	10.4059	7.43343	20.177	10.2674	11.6833	15.1851	23.2413	14.0603	21.3817	12.3576	13.088	12.7306	13.5303	13.9168	15.797	19.0042	14.3785	13.6757	19.4053
ENSG00000122484.9	chr1	92299059	92402056	17048	RPAP2	67.9209	40.0566	49.0649	41.0173	39.3694	43.9475	44.8251	33.2691	38.1866	42.3591	14.7333	45.3181	30.3642	46.9439	47.0228	42.7356	39.3493	51.7029	46.226	67.2239	50.8964	51.7073	55.0622	30.7309	56.4233	43.7261	51.6823	53.1448
ENSG00000162676.12	chr1	92473043	92486925	5069	GFI1	0.662891	0.185562	0.0977632	0.354563	0.618617	0.268895	0.248217	0.878239	0.621868	0.161471	0.0667673	0.264937	0.373064	0.210511	0.143557	0.306869	0.280366	0.237751	0.40234	0.169175	0.195655	0.206921	0.605079	1.91551	0.282362	0.408868	0.385939	0.216094
ENSG00000067208.14	chr1	92508696	92792404	8276	EVI5	127.479	73.2599	64.7803	70.7633	110.177	85.0716	68.6977	228.123	161.686	98.0665	39.5485	80.248	139.494	98.2735	66.2754	68.8518	58.9609	68.6307	125.588	103.873	112.645	62.8465	185.759	144.491	92.492	177.426	121.537	127.525
ENSG00000122406.13	chr1	92831983	92841924	3717	RPL5	935.968	1257.43	936.963	820.739	530.868	777.307	677.837	775.462	1210.66	1615.93	272.322	1085.17	802.478	816.782	634.457	1032.61	835.462	1349.71	976.552	928.431	905.23	1024.41	912.111	892.744	943.384	871.831	993.139	1098.35
ENSG00000154511.12	chr1	92832737	92961522	3091	DIPK1A	24.0681	35.6155	7.62553	1.56754	0.80896	46.3843	28.91	53.2606	33.8141	18.3718	28.799	30.2586	96.8994	37.3306	7.12999	11.3219	6.30823	12.8068	18.9818	78.5586	85.2404	17.5193	18.4852	12.238	21.5086	28.2687	38.5436	1.08047
ENSG00000143033.18	chr1	93079235	93139079	5907	MTF2	47.5752	35.0465	14.1879	57.7005	42.3039	11.781	38.7657	24.2902	33.1728	30.6974	18.2052	34.3163	20.1941	16.3672	45.2682	74.1331	41.9567	48.3902	18.4071	15.4103	15.9002	45.5111	19.9222	31.5704	31.6368	25.4179	17.7868	60.7946
ENSG00000117500.13	chr1	93149742	93180516	9211	TMED5	98.1759	148.883	89.8933	129.602	93.7918	87.5084	121.714	107.018	104.163	146.4	52.9242	94.5964	102.171	78.2749	208.636	121.649	186.317	123.329	62.6789	83.4031	117.55	83.941	125.508	115.462	97.4027	114.835	115.966	112.83
ENSG00000122483.17	chr1	93179919	93278730	5633	CCDC18	11.5411	10.8244	22.4367	29.0928	13.1654	16.6379	46.7816	12.2722	13.137	12.81	2.64844	35.2505	10.4134	10.2098	13.4784	28.878	11.2707	21.2074	10.1304	15.0104	9.79579	27.3481	18.4852	11.4339	25.4126	13.7539	10.068	19.607
ENSG00000117505.13	chr1	93345907	93369493	10925	DR1	142.454	171.942	103.641	159.217	76.994	136.43	174.321	102.835	133.838	198.071	170.502	118.873	155.081	114.518	83.55	128.514	83.4649	99.4908	126.076	163.592	109.554	197.748	123.602	128.185	153.212	109.656	119.876	124.024
ENSG00000137942.16	chr1	93448131	93554661	5798	FNBP1L	213.791	58.5262	23.0477	153.619	143.519	32.2842	32.9691	57.5016	42.5785	49.2844	31.1136	91.5984	35.5547	19.981	153.925	163.077	138.164	89.3467	23.695	5.12138	7.16097	72.5488	17.1237	54.923	84.2912	7.06432	8.23896	165.499
ENSG00000137936.18	chr1	93561741	93847150	6919	BCAR3	72.0002	158.792	17.3163	42.1557	75.5664	22.772	94.3371	67.74	215.341	201.713	74.4011	193.39	49.9906	34.5939	127.973	80.9004	154.243	73.7661	36.3974	30.0054	25.8265	89.6773	40.8277	80.5104	69.0437	47.8829	17.7868	46.4891
ENSG00000067334.14	chr1	93866284	93879918	7518	DNTTIP2	65.0993	125.044	61.7741	68.5613	57.801	43.0232	105.259	61.731	102.725	99.4838	8.63524	116.279	55.9434	53.8732	73.2459	101.864	72.2082	90.4879	47.4187	60.5799	68.401	72.3879	58.2993	74.4683	69.633	61.421	58.6963	68.4587
ENSG00000023909.10	chr1	93885199	93909456	5426	GCLM	79.139	62.9179	185.31	125.889	80.8643	33.1245	90.497	56.8313	24.2529	11.6797	48.5621	122.735	23.6815	57.5045	49.3357	90.5587	50.592	66.2374	103.085	82.3419	263.234	41.4877	167.607	35.3659	73.6474	107.021	245.256	79.0473
ENSG00000198691.13	chr1	93992834	94121148	8547	ABCA4	3.70539	0.197933	1.69864	8.45353	9.13649	0.436954	0.58404	1.31736	0.0777335	0.0897059	0.311581	0.79481	1.23273	0.947299	1.64293	0.274567	1.06539	2.12391	0.172432	0.276831	3.27396	29.9116	0.756348	0.0827688	0.159596	0.567872	1.45986	2.31941
ENSG00000137962.13	chr1	94148988	94275068	18370	ARHGAP29	140.227	108.207	359.915	1117.23	1083.05	337.429	466.853	547.675	170.353	179.484	69.4158	170.996	297.511	183.706	941.238	1380.3	1088.3	212.613	198.541	88.3092	333.592	208.324	154.189	87.4393	85.3839	119.821	241.111	1067.87
ENSG00000117528.13	chr1	94418389	94518666	7655	ABCD3	133.309	87.7832	95.8079	81.4002	65.2561	77.0215	98.7904	79.0069	87.5085	69.0376	98.4818	149.62	81.8957	74.6261	151.819	128.514	130.468	125.945	68.8289	85.5716	109.267	102.92	93.9233	87.0964	109.851	92.7221	107.442	59.57
ENSG00000117525.14	chr1	94529173	94541759	2886	F3	459.146	1373.5	10.5462	2.51926	3.53722	34.8051	168.072	117.696	1024.94	391.584	55.7952	1597.28	122.949	5.87676	9.47475	118.581	8.3549	170.832	47.548	1.76864	91.6057	6.38007	58.1783	224.351	141.255	850.615	228.526	1.68554
ENSG00000143036.17	chr1	94820342	94895246	2869	SLC44A3	2.39661	12.6553	3.70278	0.541175	0.697926	0.806684	0.365025	1.34047	5.86888	3.03206	4.40664	6.7768	0.681248	1.17535	26.9408	13.1954	27.602	1.74351	0.301755	0.615181	4.08267	2.24164	0.771475	0.248306	1.5223	0.567872	1.5102	0.994034
ENSG00000117519.16	chr1	94896949	94927223	2783	CNN3	1147.92	90.8511	423.29	492.451	374.263	305.296	346.146	483.378	97.3418	59.0444	236.089	221.682	488.13	442.704	405.484	533.274	362.737	752.101	313.481	476.15	499.977	655.124	637.919	414.152	384.209	482.816	617.788	534.747
ENSG00000172339.10	chr1	94974405	95072951	9641	ALG14	13.9887	8.72141	15.5199	14.5557	9.08891	16.1673	17.6088	14.699	8.90049	5.795	11.8178	16.7468	14.6955	11.4728	9.06003	13.1631	8.60723	17.1022	12.2139	13.4878	17.609	13.2085	17.0632	13.9525	17.4819	16.2411	15.3704	12.4326
ENSG00000152078.10	chr1	95117355	95197607	7385	TMEM56	3.17848	0.878327	12.9414	2.44462	0.222067	4.23509	2.37996	4.00986	0.466401	0.789412	7.83403	4.79675	3.63332	6.38549	38.3137	37.9872	44.9286	13.742	0.316125	7.87431	35.6092	5.96622	0.84711	1.6672	2.87273	0.681446	4.17821	0.950815
ENSG00000271092.5	chr1	95117923	95247225	1961	TMEM56-RWDD3	18.153	10.0575	17.1452	10.8422	9.72338	14.3691	7.88454	10.8162	10.2608	10.0829	15.0004	10.6254	11.7272	11.9465	18.1041	21.1578	19.2331	17.6887	6.94037	16.9021	22.0438	12.6452	10.7401	9.3647	17.0768	10.6192	12.0816	12.5047
ENSG00000122481.17	chr1	95234210	95247225	1927	RWDD3	22.1644	12.9151	19.4915	13.772	13.0385	18.4025	10.2061	12.7345	13.0398	12.7921	17.6043	12.703	14.4846	14.8936	15.3446	20.9802	14.9435	18.7506	9.51248	22.0389	22.2916	14.427	13.3722	11.7295	21.8033	13.0497	15.1859	15.7461
ENSG00000117569.18	chr1	96721665	96823738	12937	PTBP2	59.6432	17.183	69.9007	53.9122	38.0211	54.636	52.5052	20.7888	23.8253	25.62	29.667	21.934	28.4178	27.1383	27.4353	50.1166	35.1859	40.5603	29.2415	42.2629	27.1439	46.0169	28.9833	23.9202	52.7158	18.5353	31.11	32.0396
ENSG00000188641.13	chr1	97077743	97995000	7131	DPYD	76.3175	16.1315	198.154	53.3337	82.736	179.807	104.529	55.41	6.62678	0.879118	61.1366	66.0529	66.8759	80.573	112.214	16.8778	85.1611	39.958	142.931	79.7274	68.2314	61.628	155.838	56.7794	66.441	132.643	191.543	60.4344
ENSG00000162627.17	chr1	98661701	98760500	2067	SNX7	71.4903	39.3639	49.3704	69.9795	50.2983	102.483	64.2882	52.4055	48.7972	18.7306	76.9605	89.2976	54.9054	68.0827	51.186	74.4885	53.6059	43.8095	63.4548	99.1825	48.6007	30.4059	56.121	54.1663	55.5149	46.8153	46.0106	48.578
ENSG00000117598.12	chr1	98890245	99005032	4571	PLPPR5	0.271955	0.0371124	0.0244408	0.0186612	0.0317239	0.0336118	0.043803	0.0115558	3.98384	0.0717647	0.511883	0	0.0486606	0.0175426	21.8525	1.85737	12.238	0.0317001	0	0	0.273917	0.0689737	0.015127	0.0945929	0.0122766	0.249864	0.352379	0.0144063
ENSG00000117600.12	chr1	99263953	99309590	5540	PLPPR4	9.82439	0	1.03873	0.0933061	0.0475859	62.4172	25.3912	0.993797	1.47694	0.340882	11.9959	0	14.1927	53.7153	0.0478523	0.306869	0.0420549	0.681552	0.474187	3.52191	2.45221	0.379355	0.105889	2.15199	6.76441	1.11303	0.251699	0.0144063
ENSG00000099260.11	chr1	99646113	99694541	8074	PALMD	39.2466	21.1912	18.0129	271.147	300.584	13.4279	0.365025	109.306	23.5338	1.11235	0.511883	34.2745	125.577	8.0345	7.3533	1.95427	5.42508	57.6783	2.5721	0.815115	3.92614	39.6599	9.12156	1.86821	6.2979	0.988097	1.678	281.326
ENSG00000156869.13	chr1	99708632	99766631	3958	FRRS1	6.54393	19.4469	5.74359	3.06044	3.34687	14.117	8.38098	9.14062	24.7193	26.5709	9.56998	25.0574	4.78496	6.36795	7.79992	7.63943	12.3781	2.91641	13.7227	3.42963	18.3003	2.73596	11.1032	9.87314	7.12044	7.91613	12.8702	3.81767
ENSG00000162688.17	chr1	99850361	99924023	8157	AGL	64.5894	66.3446	55.224	57.9804	59.4506	54.5352	33.2027	52.9717	58.6888	38.9144	42.6421	88.8375	46.3249	52.8031	74.3465	60.2271	77.1987	42.3672	49.7465	55.8738	52.4095	65.9618	51.4771	46.6225	59.7257	38.8084	48.5444	61.342
ENSG00000117620.15	chr1	99969351	100035634	18235	SLC35A3	52.9973	62.3736	47.7818	55.1625	45.0797	47.1574	63.31	46.3502	114.016	138.039	47.16	84.0965	63.4372	59.8552	48.3308	50.0681	46.2043	51.798	42.102	71.5148	51.679	45.5111	59.9028	47.0127	46.1969	56.2307	51.6823	54.4126
ENSG00000283761.1	chr1	99970011	100083321	5765	AC118553.2	78.4251	103.977	95.8935	99.0537	75.8043	108.381	105.142	81.8843	128.668	145.18	108.519	109.252	119.819	88.3268	108.88	133.924	114.684	92.3583	85.3249	120.637	109.762	79.3657	102.304	77.9919	91.1293	70.382	95.9981	97.8475
ENSG00000156875.14	chr1	100038095	100083377	2945	MFSD14A	63.0597	86.509	82.3044	86.5134	63.8127	98.1298	89.2706	67.9364	97.575	111.235	94.7651	83.3993	102.301	73.6437	94.7156	122.457	102.081	77.2215	76.0998	101.366	92.9883	66.9275	87.5851	63.4246	78.9264	50.6769	84.1683	85.3141
ENSG00000156876.10	chr1	100083563	100132955	3972	SASS6	7.83571	9.1915	5.19367	29.3354	7.78822	5.04178	41.7589	8.14682	14.4584	11.0159	1.40211	23.175	7.02334	4.33301	8.64531	26.6007	6.47645	16.0086	4.36827	7.70514	3.52179	12.9326	9.18207	8.54884	9.79674	10.2898	5.35281	9.49375
ENSG00000122435.10	chr1	100133150	100150498	4134	TRMT13	19.9207	16.2057	20.3103	19.7995	15.6082	16.5706	19.7698	9.45263	15.6827	23.5568	10.9498	20.3025	9.91054	12.4552	18.6624	17.0393	14.9295	16.0561	11.2081	24.315	13.9567	26.2215	14.7034	13.6214	23.5343	19.5461	15.9074	20.3993
ENSG00000122477.12	chr1	100148449	100178273	1991	LRRC39	0.798869	0.940181	0.90431	0.46653	0.682064	1.09238	0.642444	0.335118	0.952236	1.45324	8.05659	0.599594	0.632587	0.877128	0.478523	0.662191	0.57475	0.919303	0.718465	1.13808	0.991319	8.9091	0.786602	0.496613	0.896193	0.318008	0.637638	0.561845
ENSG00000137992.14	chr1	100186919	100249834	11303	DBT	54.5271	56.0026	43.6879	27.4506	23.6978	39.6116	18.5141	28.6121	67.4922	46.6291	35.2532	47.7583	28.5962	39.4532	56.9442	35.5161	44.9847	30.6699	32.647	49.3836	35.1657	51.006	46.107	26.1431	46.0619	35.492	36.0601	34.3734
ENSG00000137996.12	chr1	100266207	100292769	3037	RTCA	57.6036	70.3651	42.637	60.9102	50.3459	39.3763	51.2933	46.9165	73.9829	78.1876	38.4135	62.0231	50.3799	41.225	69.8005	57.5299	51.8957	63.0515	42.7487	52.2596	51.1833	65.8239	46.9995	76.9868	54.6555	84.1927	46.1449	47.584
ENSG00000079335.20	chr1	100345001	100520277	6510	CDC14A	8.37963	1.65769	4.17938	35.9788	22.3495	3.93259	6.95008	1.96448	3.43971	2.24265	9.14713	4.99197	3.14672	3.5436	6.02938	12.6462	4.56996	6.38757	3.70728	4.46006	6.45662	23.2786	4.41707	6.11307	4.43186	4.98591	4.02719	50.9839
ENSG00000181656.7	chr1	100538139	100542021	3492	GPR88	0	0	1.57643	0.130628	0.0634479	0.0168059	0.014601	0.0346673	0	0	0	0	0.0648808	0.280681	0	0.226114	0	0	0.114954	0.0615181	0.808707	0.241408	0.423555	0.0118241	0.491065	0.079502	0.503399	0.100844
ENSG00000162692.12	chr1	100719742	100739045	6049	VCAM1	22.8952	0.222674	511.314	1.45557	59.7996	8.06684	0.175212	18.3159	0.272067	0.0179412	3.93927	0.362545	106.518	865.322	1253.19	708.222	1646.74	0.14265	9.81423	2.59914	858.169	206.818	44.7607	6.39685	109.115	310.285	470.862	23.6695
ENSG00000162694.14	chr1	100872372	100895179	4015	EXTL2	62.6517	15.08	62.8617	57.1966	43.208	51.2076	38.3422	53.249	21.5322	9.20382	52.902	25.4897	73.445	63.8374	26.6059	40.3452	20.0181	52.5905	53.5113	67.1162	54.353	59.2369	70.7186	57.2405	74.1262	60.9099	34.1808	87.6479
ENSG00000162695.12	chr1	100896076	100981757	8600	SLC30A7	131.066	141.052	109.544	139.567	127.974	96.2139	143.44	150.814	79.6575	126.162	107.651	113.588	165.787	144.042	121.672	131.114	125.239	143.205	138.218	159.732	162.628	80.2164	171.449	167.359	139.757	171.668	155.366	204.411
ENSG00000117543.21	chr1	100989623	101026088	2970	DPH5	24.68	32.362	41.806	25.0807	17.702	29.3095	16.6159	17.2181	32.687	61.3768	28.2871	25.9777	13.4303	27.1383	25.4893	30.6869	30.2515	45.5055	28.5374	33.6504	27.9395	25.6467	22.3879	16.2345	33.9326	23.2827	32.2511	32.0252
ENSG00000170989.9	chr1	101236865	101243713	5223	S1PR1	2.15865	2.68446	2.9329	216.004	216.817	2.87381	11.418	6.41346	14.575	9.93941	4.87402	4.5597	5.95281	8.28009	2.12145	2.11578	1.82238	2.28241	9.77112	8.2588	28.7222	9.12752	9.80227	50.8201	34.5218	12.3455	17.1323	236.609
ENSG00000118733.16	chr1	101802574	101997030	4483	OLFM3	0	0	0	0	0.015862	0	0	0	0.0388668	0	0.0222558	0.013944	0	0	0	0	0	0	0	0	0	0.0229912	0	0.0118241	0.0122766	0.0113574	0	0
ENSG00000060718.22	chr1	102876467	103108872	9091	COL11A1	327.638	0.494832	38.9953	0.242596	1.42758	1.46212	45.1171	4.83032	3.05104	3.03206	56.3739	0.0418321	27.2175	40.2953	9.74591	16.1187	33.8962	255.55	0.258647	282.43	152.52	657.239	0.69584	173.081	119.329	97.8216	41.2284	0.11525
ENSG00000185946.16	chr1	103525691	103555239	6867	RNPC3	27.0766	27.9827	22.4	19.6503	24.586	32.8556	20.7042	15.9123	26.5071	37.3176	22.1222	23.5654	13.852	22.5422	45.9063	21.5616	49.6107	24.8687	21.4246	26.6373	18.2742	28.2907	19.9373	17.0504	22.5153	12.391	27.7876	22.3442
ENSG00000240038.6	chr1	103553815	103579534	7491	AMY2B	7.2918	14.0409	10.1063	3.95618	7.16961	17.058	6.46825	4.58764	9.73613	16.8109	21.1875	9.57956	2.90341	8.17484	30.8009	7.34871	34.1065	7.24347	8.82275	8.50487	5.94791	12.4727	6.42896	8.0404	6.06465	3.55488	14.8503	7.83702
ENSG00000243480.7	chr1	103616811	103625780	1898	AMY2A	0.0169972	0.061854	0.0366612	0	0	0.0840296	0.029202	0.0346673	0.0194334	0.125588	0.333837	0.0697202	0	0.0175426	0.239261	0.048453	0.518677	0.0158501	0.0431079	0.030759	0.039131	0.0919649	0.0453809	0.0236482	0.0122766	0.0454297	0.0671198	0.0144063
ENSG00000237763.9	chr1	103655290	103664554	2505	AMY1A	0.0169972	0.111337	0.0244408	0.0559836	0.015862	0.0336118	0.029202	0.0346673	0.0388668	0.0179412	0.133535	0.0278881	0	0.0701703	0.159508	0	0.154201	0.0158501	0.0143693	0.030759	0.0521747	0.0574781	0.015127	0.0472965	0.0982129	0.0340723	0.01678	0.0288126
ENSG00000174876.16	chr1	103687415	103696680	2334	AMY1B	0.0339944	0	0	0	0	0	0	0	0	0.0179412	0	0	0	0	0	0	0	0	0	0	0	0	0	1.15876	0.0245532	0	0.11746	0
ENSG00000187733.6	chr1	103750406	103758690	1632	AMY1C	0.0169972	0.0247416	0.0122204	0.0559836	0	0.0336118	0.029202	0	0.0388668	0.0179412	0.0445116	0.0278881	0	0.0175426	0.159508	0	0.112146	0.0158501	0	0	0	0.0114956	0.015127	0.0236482	0.0122766	0	0.01678	0.0288126
ENSG00000198890.8	chr1	107056679	107067636	4335	PRMT6	24.0341	15.0305	16.8397	21.2924	15.4178	12.0498	27.7273	15.1959	9.79443	10.2444	24.8374	26.1869	11.565	12.35	31.0242	46.208	28.7235	40.5603	15.6051	25.9452	18.0133	19.6345	17.4263	21.5199	21.7051	15.4575	15.6054	28.9278
ENSG00000162631.18	chr1	107140007	107483458	9138	NTNG1	39.5525	19.5087	27.2759	0	0.111034	15.8984	33.9327	0	5.48021	7.26618	12.4632	8.03177	0	1.50866	71.4913	86.311	59.1432	101.662	4.62691	74.2062	2.76526	0.517303	4.40195	8.00493	8.56908	1.10167	0.721538	0.0144063
ENSG00000134215.16	chr1	107571161	107965180	7306	VAV3	2.49859	7.44722	8.5054	8.0803	2.93446	1.76462	2.8472	0.21956	46.096	12.0565	11.7511	40.2983	0.194642	0.105255	87.8886	44.1569	69.6849	4.91352	0.186801	0.384488	0.0521747	4.10393	0.786602	1.70267	0.0245532	0.113574	0	2.99651
ENSG00000085491.17	chr1	108134043	108200849	6726	SLC25A24	0.322947	0.729877	0.415494	0.447869	0.380687	0.655431	0.715449	0.288895	0.388668	0.448529	0.57865	0.627482	0.275743	0.263138	0.590178	0.48453	0.742969	0.507202	0.301755	0.230693	0.508703	0.597772	0.544571	0.484789	0.368298	0.374795	0.687978	0.158469
ENSG00000196427.13	chr1	108223341	108244081	2586	NBPF4	0	0	0	0	0.126896	0	0	0	0	0.0179412	0.0222558	0	0	0	0	0.016151	0	0.0158501	0	0	0	0	0	0	0	0	0	0
ENSG00000186086.18	chr1	108450282	108471002	2586	NBPF6	0	0	0	0	0.015862	0	0	0	0	0.0179412	0	0.013944	0.0162202	0	0	0	0	0	0	0	0.0130437	0	0	0	0	0	0	0
ENSG00000162636.16	chr1	108560089	108644900	9350	FAM102B	12.8669	5.44315	78.1983	25.6778	11.1668	100.365	39.8608	22.8458	9.58066	2.63735	47.3826	29.0594	27.4608	21.823	16.2538	40.5552	13.4295	34.8701	50.0195	31.3127	109.841	47.4309	149.923	44.104	109.237	68.4285	221.076	12.7064
ENSG00000162639.16	chr1	108648290	108661526	2426	HENMT1	6.81588	3.04322	5.92689	3.82555	4.13997	4.47037	4.20509	4.88809	1.8073	0.915	4.67371	5.0338	2.70877	4.05233	1.1006	5.00681	1.44388	3.55041	2.18413	1.44567	2.72613	5.66734	3.05565	3.42899	3.70754	3.67981	3.47345	3.81767
ENSG00000134186.12	chr1	108692310	108702928	6955	PRPF38B	33.1956	58.9221	44.6778	38.4608	36.3239	29.1415	46.6648	40.8959	39.1388	42.1438	9.30292	58.0072	22.4487	25.1736	35.0119	46.3695	38.6204	29.6554	22.7753	30.8359	38.1658	48.6494	33.1129	37.7071	46.6757	36.2302	28.4924	30.9735
ENSG00000143107.9	chr1	108712908	108742742	3083	FNDC7	0.407933	0.111337	0.757665	0.0559836	0.015862	0.0168059	0.014601	0.242671	0.155467	0.0717647	0.133535	0.195217	0.0648808	0.0526277	0.0159508	0.032302	0.0841097	0	0.0287386	0	0.078262	0.0229912	0.0302539	0.0827688	0	0.0454297	0.0671198	0
ENSG00000116266.11	chr1	108746674	108809523	5892	STXBP3	65.2353	50.6337	82.0966	57.7005	54.5334	73.1058	61.7331	49.6783	68.9691	54.3259	37.1226	72.1883	54.0619	66.6091	77.9354	72.5503	74.7455	53.5732	42.6912	64.148	60.2878	49.8335	66.3771	48.7745	46.8598	53.1641	54.1657	79.2634
ENSG00000162641.19	chr1	108815898	108858228	4915	AKNAD1	0.0679888	0.729877	0.782106	0.0746448	0.0475859	1.17641	0.277419	0.104002	2.04051	0.125588	0.400604	1.8685	0.0648808	0.0877128	0.0159508	0.048453	0	0.0792503	0.0287386	0.384488	0.169568	1.3105	0.121016	0.165538	0.0982129	0.0908595	0.10068	0.11525
ENSG00000274068.1	chr1	108837660	108963484	557	AL449266.1	0.747877	0.247416	0.745444	0.298579	0.491721	0.403342	0.321222	0.566233	0.349801	0.197353	0.489627	0.237049	0.616367	0.578905	0.41472	0.48453	0.448585	0.634002	0.517295	0.615181	0.991319	0.448329	0.408428	0.685799	0.662937	0.738233	0.503399	0.345751
ENSG00000121957.14	chr1	108875350	108934545	9130	GPSM2	7.03685	165.67	154.185	54.4348	10.231	196.495	90.6431	18.2466	214.583	126.198	104.179	234.371	25.0278	15.3673	19.5716	55.6241	27.3076	39.847	15.447	26.9142	9.09144	226.498	24.2485	19.9709	44.38	12.0843	6.96368	17.3164
ENSG00000121940.15	chr1	108929508	108963457	4964	CLCC1	88.0796	38.3124	57.0204	48.2766	53.09	47.6448	73.7205	67.3124	28.6254	32.8324	34.7413	27.0375	66.7785	68.0476	48.6657	60.5017	44.9286	53.8109	54.6896	73.8678	77.1402	37.5447	72.0044	70.1052	66.8953	78.6389	71.1638	49.2983
ENSG00000085433.15	chr1	108970214	109042113	4423	WDR47	87.1107	67.4456	30.7587	43.0701	53.2645	40.9056	40.4448	44.1546	100.335	74.3482	41.4625	78.0448	34.2733	27.5594	66.9772	47.0479	35.6205	40.6395	31.828	41.8938	34.5135	50.4887	39.4965	56.401	42.5262	42.0225	22.0489	62.9123
ENSG00000197780.9	chr1	109062486	109076002	1400	TAF13	53.7452	59.7881	26.3594	21.9083	30.5501	18.1168	32.0492	57.4322	44.6579	33.6576	22.1445	35.8222	33.2027	34.7694	41.8388	29.3464	29.1861	28.8629	26.4251	36.0496	37.2788	33.958	43.7472	47.2965	26.5298	49.3935	34.315	38.6377
ENSG00000215717.6	chr1	109089803	109096934	4574	TMEM167B	65.2693	102.579	76.8174	38.2741	44.699	86.8026	59.6305	62.5861	69.3966	123.399	103.779	38.9178	76.5755	74.5033	53.9454	45.5297	64.7785	48.1208	75.4388	104.442	92.2187	43.8788	84.4539	80.4513	74.5682	77.7871	83.7656	55.4642
ENSG00000179902.12	chr1	109105951	109113857	1235	C1orf194	0	0	0	0	0	0.0168059	0	0	0	0	0.0445116	0	0	0	0.175458	0	0.0841097	0	0	0	0	0.0114956	0	0	0	0	0.01678	0
ENSG00000116299.17	chr1	109113679	109206781	9194	KIAA1324	2.4136	0.321641	0.659902	2.72454	3.85446	1.86546	0.452631	1.5947	0.330368	0.215294	1.26858	1.8685	1.9302	1.19289	0.478523	1.27593	0.560731	0.744952	1.0777	4.10633	4.29137	0.919649	1.75473	3.63	1.95198	1.01081	1.49342	3.39989
ENSG00000031698.13	chr1	109213918	109238182	3849	SARS	313.769	424.591	248.771	168.567	145.756	211.049	247.107	226.678	344.768	543.313	120.738	239.865	240.27	356.219	186.528	212.418	294.16	168.692	389.523	328.322	315.892	219.854	193.928	312.417	298.052	373.08	311.117	164.75
ENSG00000143126.8	chr1	109249539	109275751	12830	CELSR2	13.8867	17.6284	1.66197	2.20202	1.95102	0.705849	0.554838	2.80805	25.3023	16.9724	56.9748	38.625	1.3625	2.63138	21.4857	14.0514	28.8216	7.78238	0.40234	1.99934	2.86961	2.00024	0.907618	3.42899	4.4073	0.522442	1.79546	1.16691
ENSG00000134222.16	chr1	109279556	109283186	2855	PSRC1	20.9746	1.79377	12.1593	25.4912	5.51996	4.58802	35.6849	9.93797	4.41138	1.32765	18.5613	24.165	11.5326	4.22776	4.2429	19.8011	4.41576	21.0489	2.61521	5.22904	4.36963	22.9108	6.1718	9.63666	27.4505	5.80365	1.2585	4.72526
ENSG00000221986.7	chr1	109292365	109307011	1759	MYBPHL	0.203967	0.0989664	0	0.0186612	0.015862	0	0.014601	0.0693347	0.213767	0.143529	0.0222558	1.19919	0.0324404	0.0350851	0.0159508	0	0.0420549	0.507202	0	0.030759	0.0260873	1.72434	0.015127	0.0118241	0.0491065	0	0	0.0288126
ENSG00000134243.12	chr1	109309568	109397918	9127	SORT1	299.151	28.2054	29.2312	56.9727	140.458	34.1496	30.2095	95.2312	16.9653	23.5029	428.201	71.1007	197.205	184.478	233.391	164.191	200.602	154.047	11.6391	132.956	71.401	552.318	8.62237	53.9889	45.4603	12.9815	5.62129	74.0051
ENSG00000143106.13	chr1	109399042	109426448	5734	PSMA5	114.204	88.9337	109.201	120.738	80.6739	105.155	122.24	92.296	110.926	103.287	73.5108	112.863	143.581	91.3441	125.963	175.561	122.884	192.673	91.4031	97.6446	155.859	108.955	96.9487	142.126	125.553	119.446	110.093	120.552
ENSG00000143028.9	chr1	109466546	109482134	4042	SYPL2	0.0339944	0	0.061102	0.0746448	0	10.3356	2.55518	0.416008	0	0	2.98227	0.0418321	1.23273	0.403479	3.87603	0.129208	4.71014	0.206051	0.287386	1.96858	23.8177	6.04669	0.136143	0.165538	0.0859363	1.20389	1.52698	0
ENSG00000162650.16	chr1	109483479	109492804	5232	ATXN7L2	4.16432	2.11541	4.03273	3.9935	2.7124	4.43676	5.48998	1.99915	2.75954	1.90176	7.61148	2.03583	2.9683	2.43842	3.41346	3.82779	4.56996	5.43657	2.529	1.78402	5.26964	5.02358	2.17828	3.0388	5.18073	2.15791	2.88615	3.47192
ENSG00000174151.14	chr1	109494052	109502932	5690	CYB561D1	10.4873	8.72141	11.4139	7.59511	11.5316	11.2432	9.46145	10.0073	8.66729	8.14529	22.9457	9.73294	8.61292	10.2624	17.3066	9.09302	14.8033	6.00717	9.85734	7.92045	13.1219	9.59884	7.65424	8.95086	10.165	10.4261	8.40676	11.1649
ENSG00000181754.7	chr1	109504178	109509738	5141	AMIGO1	7.39379	0.30927	1.83306	2.36997	4.34618	6.70556	1.15348	2.4036	0.213767	0.269118	4.36213	1.75695	2.90341	3.6664	9.5226	2.69722	4.51389	4.27951	1.95422	4.32165	7.83924	1.8278	4.40195	2.17564	1.78011	2.83936	2.36597	3.94732
ENSG00000156097.12	chr1	109539872	109548406	5057	GPR61	0.0169972	0.0494832	0.0855428	0.167951	0.0634479	0.0336118	0.043803	0.0231116	0.0971669	0.0538235	0.267069	0.0278881	0.194642	0.0175426	0.0957045	0.064604	0.0700914	0.221901	0.114954	0.0153795	0.078262	0.28739	0.121016	0.0709447	0.0982129	0.0454297	0.0503399	0.230501
ENSG00000065135.11	chr1	109548615	109618324	27173	GNAI3	275.304	239.226	224.354	285.143	204.239	203.419	263.592	186.938	311.42	306.364	148.424	290.036	270.634	206.634	253.266	439.647	224.208	241.476	210.295	280.184	226.177	178.285	234.302	290.164	246.22	245.991	187.449	235.37
ENSG00000134183.11	chr1	109603267	109619929	1381	GNAT2	0.11898	0.0494832	0.232188	0.130628	0.15862	0.0840296	0.102207	0.127114	0.0583002	0.125588	0.0222558	0.0976083	0.145982	0.192968	0.159508	0.209963	0.168219	0.14265	0.100585	0.169175	0.156524	0.0229912	0.136143	0.177362	0.11049	0.136289	0.01678	0.50422
ENSG00000116337.16	chr1	109616104	109632051	6823	AMPD2	50.4817	22.4035	45.5332	29.2794	47.1418	39.1074	30.2387	53.5842	13.3702	11.9129	65.6991	21.6412	50.1691	35.0325	51.5209	49.6482	55.3302	51.9565	38.9839	27.0372	45.4441	25.6812	41.2059	72.1744	54.7169	51.381	37.8891	24.9085
ENSG00000168765.17	chr1	109656099	109674836	5727	GSTM4	26.2267	2.57313	28.8524	4.19877	10.8813	45.0903	12.8635	14.2136	2.35144	9.56265	67.3682	2.92825	24.9467	20.3669	20.2096	9.20608	15.6024	14.0907	21.166	24.1612	37.5266	9.74828	16.7607	11.3866	25.7563	14.2536	23.2738	7.13111
ENSG00000213366.13	chr1	109668022	109709551	9116	GSTM2	10.2663	0.816473	17.6829	1.5862	11.4841	34.8387	10.3667	8.51661	2.11824	1.34559	35.0083	0.13944	15.7985	13.9113	4.41836	3.87624	3.43448	9.20888	10.8776	21.8082	26.1004	3.95449	9.2577	9.34105	16.3156	7.62084	11.9977	6.25233
ENSG00000134184.12	chr1	109687814	109709039	2512	GSTM1	8.80456	0.0371124	0.244408	0.0186612	15.6399	36.1327	11.3012	0.21956	1.26317	2.47588	24.6817	0.013944	16.0255	13.1394	13.1594	0.048453	0.294384	11.6181	10.0872	25.5608	16.9046	0.137947	20.7239	6.12489	23.1169	0.215791	22.9718	13.8012
ENSG00000134201.12	chr1	109711780	109775428	6067	GSTM5	0.135978	0	3.86165	0	0.222067	23.898	2.36536	0.531566	0.0777335	0.0538235	38.2577	0.013944	3.6171	0.649075	0.0478523	0.016151	0.098128	1.56916	0.61788	8.42798	5.02181	0.0574781	0.484063	0.130065	3.69526	0.295293	3.43989	0.619471
ENSG00000134202.10	chr1	109733932	109741038	4750	GSTM3	106.454	21.3891	23.5854	23.2892	68.5078	123.893	39.6417	83.8603	64.0136	37.1382	45.9359	14.5018	58.5062	68.2055	42.5566	50.5365	32.8308	60.7691	56.6581	60.38	138.915	48.0057	82.5932	37.8135	27.8188	46.6677	103.599	27.4008
ENSG00000198758.10	chr1	109750080	109764027	3477	EPS8L3	0	0	0	0.0186612	0	0	0.029202	0.0115558	0.0194334	0	0	0	0	0	0.0478523	0	0.0140183	0	0	0	0	0	0	0	0	0	0	0.0144063
ENSG00000184371.14	chr1	109910242	109930992	5238	CSF1	30.561	4.4906	115.703	16.5525	61.3858	95.6593	48.5045	22.7418	0.155467	0.287059	75.6251	4.00194	60.55	32.98	14.8023	14.229	21.9807	13.9639	40.9812	17.7787	102.758	91.2752	69.2059	16.5892	72.7389	32.2324	144.006	12.5479
ENSG00000168710.18	chr1	109984765	110023742	5035	AHCYL1	94.1476	146.977	119.283	102.319	121.725	94.9534	80.9772	99.5068	86.4203	87.4273	95.277	77.487	100.014	104.413	304.069	140.304	357.929	102.613	93.5729	98.4904	156.811	146.086	96.51	150.58	197.187	137.3	127.88	92.085
ENSG00000143093.15	chr1	110031577	110074641	7344	STRIP1	49.9888	46.774	37.3455	39.935	52.4397	38.9561	45.4237	36.6203	43.0061	46.6291	57.7092	35.0274	32.2133	40.4181	36.5751	36.7112	32.957	39.3081	40.8663	41.3401	47.6876	51.029	34.6559	34.4791	43.1769	43.3627	42.9735	45.2358
ENSG00000156150.8	chr1	110059870	110070700	2004	ALX3	0	0.0123708	0.0244408	0	0	0.151253	5.00815	0.0115558	0	0	0.0890231	0	0	0	0.0159508	0	0	0.206051	0.0287386	0	0	0	0.015127	0	0	0.0113574	0.0335599	0
ENSG00000186150.4	chr1	110112468	110113945	1478	UBL4B	0	0	0.0122204	0	0	0.117641	3.15382	0	0	0	0.0222558	0	0.0162202	0.0175426	0	0	0	0.0634002	0	0.030759	0	0	0.0302539	0	0	0	0.01678	0
ENSG00000197106.7	chr1	110150494	110202202	6636	SLC6A17	0.356941	0.061854	0.378832	0.111967	0.015862	0.0840296	2.59898	0.184892	0.1166	0.161471	218.307	0.683258	2.17351	0.315766	0.43067	0.452228	0.322421	1.50575	0.100585	0.430627	0.221742	10.1046	1.84549	0.626678	0.306915	0.817735	0.604079	0.230501
ENSG00000116396.14	chr1	110211343	110283100	25042	KCNC4	1.41077	6.74208	2.48074	16.8324	20.7633	2.77298	7.57792	3.66318	6.16038	5.81294	6.60997	4.25293	6.94224	1.10518	11.66	4.32847	6.32225	0.570602	3.99467	0.507524	3.88701	12.9441	7.36683	8.30053	0.478788	6.81446	3.89295	15.4291
ENSG00000162775.15	chr1	110338506	110346681	4670	RBM15	33.2465	55.2604	26.9093	55.3678	35.9115	29.3263	69.968	34.6789	44.2304	53.3212	61.515	45.9596	36.8523	26.5594	42.094	52.6684	46.1903	42.9378	31.2245	26.8526	33.6657	42.3728	26.5932	34.9166	41.4581	28.8706	33.0062	34.1429
ENSG00000168679.18	chr1	110362851	110391082	3164	SLC16A4	37.1559	77.6268	17.5485	5.89694	15.4971	8.89033	4.17589	28.2539	1.36034	2.26059	21.4101	18.5037	39.999	33.8922	174.118	18.3475	143.533	18.9567	16.5247	17.7633	66.4575	10.1966	73.0179	38.3574	35.1479	60.7736	65.5425	20.0392
ENSG00000134248.13	chr1	110401249	110407942	2388	LAMTOR5	35.9831	51.9697	41.4149	45.0668	39.6232	40.5695	33.8743	43.9813	53.1503	38.8965	29.1996	47.7723	43.5837	32.5415	94.4604	52.4746	90.6843	46.4724	30.0893	41.2017	50.1138	52.305	36.6678	46.7171	61.3708	43.2378	34.7849	38.4648
ENSG00000143125.6	chr1	110451149	110457358	1393	PROK1	0.0169972	0	0	0	0	0.0336118	0	0	0	0.0179412	0.0222558	0	0.0162202	0	0.0159508	0	0	0	0	0	0.0130437	0	0	0	0	0	0.0671198	0.0432189
ENSG00000143105.7	chr1	110517217	110519175	1959	KCNA10	0	0	0	0	0	0	0	0.0346673	0	0	0	0	0	0	0	0.016151	0	0	0	0	0	0.977127	0	0	0	0	0	0
ENSG00000177301.15	chr1	110519837	110631474	17379	KCNA2	6.91787	0.0247416	0.0244408	0	0.0317239	0	0.043803	0.0231116	0.0583002	0.0358824	0.890231	0.0278881	0	0.0175426	0.0159508	0	0.0560731	0.0951003	0	0.030759	0.0652183	0.643754	0	0.0118241	0.0368298	0.0227149	0	0.0144063
ENSG00000177272.9	chr1	110672465	110674940	2476	KCNA3	0.696886	0	0	0	0.015862	0.436954	2.32156	0.0924462	0	0	0.0222558	0	0	0	0	0	0	0	0	0	1.03045	0.0114956	0	0	0	0.079502	0.0671198	0
ENSG00000143119.14	chr1	110871188	110899922	2152	CD53	0	0	0	0	0.0634479	0	0	0	0	0	0	0.0697202	0	0	0	0	0	0	0	0	0	0	0.015127	0	0	0	0	0
ENSG00000121931.16	chr1	110947190	110963965	3502	LRIF1	49.9378	41.6277	35.7813	26.7415	24.935	31.78	28.6764	23.9089	36.6902	57.1426	18.0494	35.3203	28.4827	24.4368	26.3825	34.1755	25.4011	32.2232	27.977	37.4799	31.2918	35.257	37.5603	25.6583	45.7795	44.2713	40.876	45.6391
ENSG00000156171.14	chr1	111117333	111140216	3138	DRAM2	30.8669	80.6205	44.8489	36.1468	34.706	64.2826	37.4662	31.5935	82.7279	116.223	47.0265	45.7365	43.5188	43.3301	65.2705	60.001	80.1425	32.556	32.4171	42.5398	49.5659	33.1533	40.4495	28.7444	42.1456	36.4801	48.1417	31.7083
ENSG00000134255.14	chr1	111139627	111185104	8418	CEPT1	42.782	69.9692	57.4481	42.025	38.4811	53.2412	43.2336	32.4949	72.9918	78.9591	59.4452	69.4134	32.9108	35.2255	53.4031	53.2983	59.1992	35.092	32.4602	45.6464	40.0832	29.7621	40.5857	29.7731	42.342	33.7997	40.3558	35.9437
ENSG00000162777.17	chr1	111185969	111204535	6677	DENND2D	3.11049	21.1788	11.9393	0.597159	0.333101	9.31048	2.8618	3.73252	12.7289	15.7344	2.75972	8.36642	2.10862	1.99985	13.0158	11.9679	19.8219	2.40921	1.25013	1.15346	6.10444	1.26452	1.39168	0.80404	1.12945	3.57759	6.42672	0.446595
ENSG00000064886.14	chr1	111200771	111243440	3295	CHI3L2	23.0142	0.420607	44.9711	0	0.0475859	1.88226	0.175212	4.87654	0.699602	0.233235	1.04602	0.780866	0.129762	1.71917	5.55086	0.113057	2.81768	0.586452	0.747204	0.138416	2.15221	0.172434	7.89628	0	0.0245532	0.261221	0.369159	0.0144063
ENSG00000134216.19	chr1	111290851	111320566	4643	CHIA	0.135978	0	0	0.0373224	0	0	0	0	0	0	0	0	0	0	0	0	0	0	0	0	0	0	0.015127	0.0118241	0	0	0	0
ENSG00000173947.14	chr1	111346600	111353013	3949	PIFO	6.119	0.964922	1.72308	0.0746448	0.237929	3.22674	0.233616	1.10935	2.37087	0.825294	0.400604	1.994	0.0648808	1.35078	5.82202	1.16287	6.43439	0.538902	0.502925	0.215313	0.365223	0.0689737	0.136143	0.236482	0.0736597	0.0567872	0.318819	0.734721
ENSG00000085465.12	chr1	111414314	111427777	2567	OVGP1	1.15581	4.20607	0.90431	1.34361	3.12481	1.1428	0.671646	0.566233	5.53852	8.77323	1.37986	1.15736	0.82723	1.15781	3.46131	0.742946	5.69142	0.824203	0.574772	1.46105	1.39567	1.322	1.05889	1.05235	0.83481	0.613301	1.0907	3.45751
ENSG00000116455.14	chr1	111439890	111449256	2685	WDR77	66.2211	54.9511	39.7896	61.4514	45.6825	28.5196	63.9816	49.9903	49.7106	43.9918	26.4844	89.5626	39.561	24.9631	97.7781	75.2637	71.4372	94.6882	33.5379	36.3418	36.9005	80.7682	37.2426	55.0176	57.3809	60.7509	28.9286	50.0907
ENSG00000116459.11	chr1	111448864	111462773	3138	ATP5PB	233.304	153.447	219.918	228.059	138.205	196.562	211.569	158.164	234.386	194.429	87.6655	237.091	209.451	161.918	271.29	244.494	267.932	360.097	171.727	243.996	182.924	191.954	193.081	203.422	237.81	194.473	158	221.915
ENSG00000143110.11	chr1	111473792	111478512	2768	C1orf162	0.152975	0.668023	0.281069	0.877077	0.618617	0.285701	0.262818	0.184892	0.291501	2.08118	0.556394	0.209161	0.145982	0.0877128	0.223311	0.145359	0.40653	0.1268	0.114954	0.430627	0.14348	0.459825	0.211778	0.0591206	0.233256	0.306651	0.285259	0.50422
ENSG00000121933.19	chr1	111483348	111563962	2428	TMIGD3	0.0169972	0	0.109984	0.242596	0.396549	0.0336118	0.014601	0.0577789	0	0.0179412	0.0667673	0	0.081101	0.0175426	0.0797538	0.064604	0.0140183	0.0317001	0.0431079	0.0768976	0.039131	0.0114956	0.226904	0.0827688	0.0613831	0.0567872	0.01678	2.18976
ENSG00000282608.1	chr1	111499429	111503760	2687	ADORA3	0	0	0.0488816	0.14929	0.126896	0	0.029202	0.0115558	0	0	0	0	0	0.0175426	0.0319015	0.032302	0.0420549	0	0	0	0.039131	0	0.015127	0.0118241	0.0122766	0	0	0.50422
ENSG00000116473.14	chr1	111542218	111716691	5532	RAP1A	25.8188	24.5931	24.783	54.9199	37.6404	31.7128	31.728	22.4875	33.0756	27.3065	26.5289	21.8782	39.0907	27.0682	27.0046	32.7865	27.0273	20.2405	22.1	38.3258	35.3092	26.21	28.2572	29.1819	27.2541	29.5861	38.2919	69.0638
ENSG00000197852.11	chr1	111680630	111755824	6393	INKA2	32.1077	14.1646	19.2594	9.06935	21.3978	23.5955	22.2665	31.6628	7.42355	5.45412	3.85025	13.8325	83.4691	27.8401	2.42451	3.73088	2.9859	1.72766	2.81638	11.3347	9.53492	22.0946	2.76823	4.59958	4.62828	7.24604	2.14783	36.0878
ENSG00000064703.12	chr1	111755245	111768000	5585	DDX20	44.9066	38.3	27.8503	60.313	39.988	26.2677	88.5697	43.2417	40.5186	50.2532	23.8137	43.9795	91.6927	23.3842	42.5726	61.1316	33.714	46.8211	30.4629	51.183	28.0569	53.0982	33.9752	39.599	31.5755	47.3151	32.788	53.7787
ENSG00000171385.9	chr1	111770662	111989155	7863	KCND3	31.5978	0.630911	33.8505	0.0186612	0.111034	59.2577	17.784	19.1942	3.18708	0.0897059	0.0222558	2.20316	50.3799	1.43849	0.191409	0.032302	0.280366	1.22045	4.59818	28.2368	3.35222	7.32271	4.29606	0.354723	0.405128	12.6181	21.9314	0.461001
ENSG00000143079.15	chr1	112396214	112463456	7371	CTTNBP2NL	143.915	69.9445	63.3872	148.45	152.164	62.5348	59.7619	74.4654	84.4381	100.686	20.2528	62.051	97.2725	93.8001	109.805	123.781	76.666	81.0413	76.7177	203.732	87.6665	91.597	74.8331	70.8619	72.4811	48.4167	63.8142	190.12
ENSG00000134245.18	chr1	112466541	112530165	12374	WNT2B	160.012	4.67616	3.16508	5.28112	7.20133	2.8402	4.58472	5.55833	10.3386	7.42765	1.44663	1.32468	8.56426	9.82384	15.7274	9.67445	13.6678	20.2247	2.62958	42.5859	59.9096	2.6095	11.5116	1.83274	10.0423	1.53325	86.1819	5.20067
ENSG00000007341.19	chr1	112523514	112620825	8108	ST7L	21.4335	13.9543	26.8604	27.264	15.1323	20.4696	17.8278	16.0972	16.0714	23.485	32.3154	20.5675	11.2082	20.8055	16.6047	26.9399	21.4199	33.5863	22.3155	24.9148	31.5396	21.2784	23.8552	15.6433	21.791	14.901	28.8783	21.1484
ENSG00000116489.13	chr1	112619805	112671616	3495	CAPZA1	315.4	370.196	379.676	387.724	313.432	307.599	394.724	296.972	447.279	450.126	221.712	436.142	403.477	278.892	311.63	396.733	238.269	463.947	238.459	428.858	371.653	326.544	341.143	420.087	402.882	396.34	252.186	333.045
ENSG00000155363.18	chr1	112673141	112700746	6509	MOV10	42.782	31.2115	56.165	70.1102	69.0789	48.4011	44.7667	37.1749	33.8724	33.8371	88.6448	49.836	51.2071	45.2423	36.5591	47.2256	39.5176	53.7158	38.6965	36.9724	65.8836	20.4967	40.3134	38.0264	79.4911	37.0479	43.7118	52.7847
ENSG00000155366.16	chr1	112701106	112707434	4028	RHOC	480.29	279.221	228.827	443.932	404.908	187.974	277.653	303.281	403.495	407.049	241.831	379.18	582.613	320.783	375.257	416.809	268.913	420.534	242.942	274.863	313.257	182.24	265.206	392.561	247.472	287.025	197.802	477.756
ENSG00000271810.5	chr1	112702614	112711433	1078	AL603832.3	214.352	124.797	102.297	201.989	176.591	84.2313	121.145	136.289	184.054	184.507	109.832	170.313	264.016	149.235	172.077	191.26	120.333	189.598	105.816	131.818	141.328	80.2969	118.853	175.304	109.728	128.873	88.2794	212.637
ENSG00000155367.15	chr1	112709994	112715477	2874	PPM1J	1.64873	6.85342	0.708783	0.783771	0.697926	0.436954	0.525636	0.970686	5.75228	7.08676	1.58016	6.87441	1.29762	0.842043	1.78648	3.94085	2.28498	0.459652	0.474187	0.507524	1.33045	0.390851	0.529444	1.24153	0.540171	0.44294	0.704758	0.965222
ENSG00000184599.13	chr1	112720419	112727235	1282	FAM19A3	0.203967	0	0.0488816	0.0373224	0.0793098	0.0168059	0.262818	0.265783	0.0971669	0	0.0445116	0.0697202	0.0486606	0.0350851	0.0478523	0.436077	0.0560731	0.14265	0.0862158	0.0153795	0.208699	0.0574781	0.181524	0.366548	0.0245532	0.204434	0.0335599	0.0576252
ENSG00000155380.11	chr1	112911847	112957013	5312	SLC16A1	0.441928	0.45772	0.0244408	0.186612	0.253791	0.0504178	0.131409	0.242671	0.369234	0.143529	0.200302	0.766922	0.113541	0.0701703	0.223311	0.242265	0.350457	0.221901	0.0287386	0.0461386	0.0913057	0.298886	0.0756348	0.236482	0.147319	0.306651	0.20136	0.129657
ENSG00000198799.12	chr1	113073198	113132260	12467	LRIG2	63.2126	48.642	37.9443	39.6924	62.7023	53.6613	27.0703	34.6905	43.3365	53.1597	78.2068	36.6171	29.683	37.5762	44.2155	43.0101	31.9617	34.5373	43.0648	51.4599	39.0136	38.1999	33.5365	37.648	53.6611	32.3119	35.9427	65.2893
ENSG00000081026.19	chr1	113390515	113685923	8414	MAGI3	35.0483	25.4344	23.1943	40.6441	37.7356	32.7715	36.0791	24.4867	19.3168	21.5832	11.6843	30.8582	15.4903	19.5424	21.9961	24.7918	27.56	30.9869	27.8764	21.8543	23.5699	21.6232	26.4268	26.2968	29.3657	17.604	26.5291	22.3009
ENSG00000116793.16	chr1	113696831	113759489	7170	PHTF1	50.9746	18.8407	40.6573	72.7414	69.3009	42.8551	42.9562	44.9751	13.0009	5.45412	35.7873	22.3244	30.867	27.1383	47.2142	54.655	45.1108	64.1927	37.2165	36.7571	54.4182	47.201	41.7202	48.6444	48.1121	31.2897	33.8787	54.6287
ENSG00000081019.13	chr1	113761832	113812476	6819	RSBN1	33.0086	27.7601	21.6668	33.3476	27.4253	26.3853	16.6451	21.332	30.4327	45.4271	40.7281	29.1849	21.5729	24.2438	26.5101	34.3855	21.7143	24.0921	19.9015	30.4514	20.4264	27.0032	22.8568	21.7682	28.715	20.5342	27.4185	40.2656
ENSG00000134242.16	chr1	113813811	113871753	4497	PTPN22	0.883855	0.420607	5.27921	0.578498	4.09239	0.403342	0.525636	0.184892	12.9232	0.556176	5.11883	0.892419	0.794789	1.35078	5.50301	1.22748	6.88298	3.55041	1.16391	1.4303	0.078262	1.09208	9.52999	3.14522	1.54685	0.556514	0.0671198	2.44907
ENSG00000188761.13	chr1	113876816	113887581	9095	BCL2L15	0.356941	0.432978	0.256628	0.802432	0.602755	0.268895	0.365025	0.277339	0.466401	0.305	0.712185	0.0836642	0.0973212	0.526277	6.60361	1.77661	4.73818	0.427951	0.387971	0.30759	0.221742	0.425338	0.363047	0.212834	0.491065	0.238506	0.453059	0.763534
ENSG00000134262.13	chr1	113894194	113905201	5847	AP4B1	19.5978	14.6841	21.8379	34.8778	28.2502	17.495	17.2	14.9878	18.4423	11.1415	23.5466	13.1074	12.1814	12.7184	20.2256	21.0932	18.3359	17.7679	15.3895	11.7653	11.661	24.5776	15.2782	19.427	23.4974	17.3882	10.6217	29.6049
ENSG00000118655.6	chr1	113905141	113914086	3940	DCLRE1B	9.79039	11.9131	7.14893	22.0576	10.0882	7.56266	54.0675	12.5958	14.9054	11.2312	12.7971	22.2129	9.11575	7.9117	15.1692	28.1351	10.724	17.5619	7.2565	6.50554	7.04358	22.7383	7.38196	12.0606	10.9507	11.3574	6.39316	12.7784
ENSG00000163349.22	chr1	113929324	113977869	9148	HIPK1	79.6149	80.1628	60.381	136.488	125.912	53.2412	65.1205	75.6788	60.2629	80.9865	94.32	57.8538	56.8031	60.6797	75.128	62.7305	64.5402	45.6165	62.9806	75.698	78.7055	136.464	67.6175	68.5799	88.3916	68.5648	80.1075	117.094
ENSG00000116774.12	chr1	113979391	114035572	2821	OLFML3	10.8102	0.420607	154.955	5.67301	2.85515	270.676	150.814	70.0049	1.65184	0.107647	552.01	0.320713	14.0142	162.392	1.0687	5.45904	1.28968	6.79967	379.249	165.484	95.7405	209.266	100.64	57.2287	159.584	78.9682	225.456	1.71435
ENSG00000134207.16	chr1	114089291	114153919	5104	SYT6	0.169972	0	0	0	0.015862	0	0.014601	0.0115558	0.0777335	0	0.84572	0	0	0.0526277	0.0159508	0.032302	0	0	0	0	0	5.52939	0	0	0	0.0227149	0	0
ENSG00000197323.12	chr1	114392790	114511203	9604	TRIM33	112.98	85.408	71.5871	108.142	92.9511	77.9291	95.257	68.7569	112.811	159.623	49.7862	88.7399	70.2172	74.0472	96.199	118.5	107.59	104.848	76.5884	89.1551	72.0141	125.532	83.1378	71.1575	92.8358	64.2831	82.0372	141.455
ENSG00000116752.6	chr1	114567557	114581629	1289	BCAS2	57.6545	51.8708	41.4883	51.3743	32.1998	39.057	58.6522	34.2744	50.4102	59.2059	16.358	46.7125	39.4313	40.7163	47.613	61.2931	49.2462	69.0904	44.5448	61.595	38.8049	50.1898	47.3928	49.4248	48.3699	47.7126	33.5264	49.1111
ENSG00000175984.15	chr1	114582848	114670422	7413	DENND2C	9.85838	76.8474	13.6135	1.9221	1.26896	16.3522	20.6604	12.0411	130.165	274.285	8.50171	62.3717	10.754	19.174	5.61466	7.60713	3.58868	2.48846	11.8116	12.442	13.1089	18.5194	9.21232	5.42727	3.42518	10.7782	12.9709	4.40833
ENSG00000116748.21	chr1	114673090	114695618	3082	AMPD1	0.0679888	0.0123708	0.0244408	0.0373224	0	0.0168059	0	0	0.0194334	0.0179412	0	0	0	0	0	0.048453	0	0	0	0	0	0	0	0	0.0122766	0	0	0
ENSG00000213281.5	chr1	114704469	114716771	4326	NRAS	201.842	205.516	181.094	346.371	178.637	143.825	250.787	170.17	182.907	251.643	108.942	171.135	186.711	139.639	229.308	372.038	227.293	232.631	197.607	212.453	142.998	217.106	185.502	270.619	279.759	174.904	138.368	287.204
ENSG00000009307.16	chr1	114716913	114758676	5778	CSDE1	1132.9	1224.46	1014.71	848.973	692.121	890.865	923.178	863.494	933.599	1245.71	507.142	956.533	972.336	1087.69	712.392	1074.11	700.69	1253.68	871.599	1107.28	1088.81	1429.73	918.63	915.518	1016.68	976.24	889.975	891.404
ENSG00000052723.11	chr1	114769479	114780685	5894	SIKE1	97.751	104.595	90.3088	75.4846	49.2673	89.9789	73.7351	61.0607	110.284	107.145	61.2479	78.3934	80.4197	84.0113	80.2163	129.741	85.9461	75.684	78.1259	149.304	77.0229	76.2044	79.7494	72.8484	94.3826	72.2333	87.6585	82.6057
ENSG00000198765.12	chr1	114854863	114995370	4278	SYCP1	0	0.0123708	0.0366612	0	0	0	0	0	0	0.0538235	0	0.013944	0	0	0	0.0969061	0.0140183	0.0317001	0	0	0	0	0	0	0	0	0	0.0432189
ENSG00000134200.3	chr1	115029824	115034309	537	TSHB	0	0	0	0	0	0	0	0	0.0194334	0	0	0	0	0	0	0	0	0	0	0	0	0	0	0	0	0	0	0
ENSG00000134198.10	chr1	115048011	115089503	3413	TSPAN2	88.3175	0.272158	0.708783	10.245	1.95102	0.0504178	6.52665	4.95743	0.388668	0.0717647	0	0	19.2534	3.36817	0.271163	6.16969	0.560731	1.71181	0.0718465	0.030759	0	3.55214	0.211778	1.6199	0.0122766	0.283936	7.702	1.03725
ENSG00000134259.3	chr1	115285918	115338236	1047	NGF	7.41078	3.31537	10.6195	0	0.015862	7.84836	17.5942	8.08905	0.0194334	0.807353	0.133535	0.013944	7.60727	7.15737	0.0478523	1.25978	0.0700914	6.00717	8.52099	8.13577	0.339135	0.18393	12.147	0.354723	0.0245532	5.76958	13.7092	0
ENSG00000173218.15	chr1	115641970	115698224	9045	VANGL1	42.442	79.136	36.93	68.0388	44.5721	31.3094	44.2557	32.7491	78.0445	45.7141	80.2321	85.714	19.6913	34.3834	44.9333	73.4548	34.8775	42.9061	28.9254	37.3415	48.1442	34.5673	33.6726	37.8963	33.773	32.5958	42.7553	53.7787
ENSG00000118729.11	chr1	115700007	115768781	2769	CASQ2	0	0.14845	0	0	1.41171	0.655431	0.043803	0.0577789	0.0971669	0.0358824	0.934743	0.013944	0	0	0	0	0.0140183	0.0792503	0	0	0	914.982	0.015127	0.0591206	0.0122766	0.0113574	0.0503399	0
ENSG00000177551.5	chr1	115836377	115843917	7541	NHLH2	0.0849861	13.3728	0	0.111967	0.0475859	0	0	0.0115558	1.36034	2.31441	0.200302	0.418321	0	0	0.0159508	0.048453	0	0.0475502	0.0143693	0.415247	0	1.06909	0	0.0118241	0	0.0113574	0.01678	0
ENSG00000163393.13	chr1	115976513	116070054	5277	SLC22A15	1.71672	74.6701	4.3138	0.317241	0.0793098	14.7892	9.76807	4.55298	42.6174	71.7647	15.8239	31.8482	1.29762	9.94663	12.4735	12.8885	26.7749	1.72766	13.033	28.3445	8.77839	21.6922	6.51972	4.09114	0.847086	19.955	25.3042	0.0288126
ENSG00000173212.4	chr1	116111755	116135240	3256	MAB21L3	0	1.02678	0.0122204	0	0	1.17641	0.073005	0.0115558	1.92391	0.574118	0.0445116	0.223105	0.0324404	0.105255	0.622079	0.662191	0.827079	0.0158501	0.20117	0.338349	0.182611	0.390851	0.0605079	0	0.0122766	0.295293	1.0068	0.0144063
ENSG00000163399.16	chr1	116372668	116410261	7277	ATP1A1	233.763	427.114	285.994	334.931	425.005	156.665	149.178	303.836	258.425	278.824	1302.21	647.017	176.849	179.215	957.045	223.11	1179.39	283.114	161.065	140.569	205.751	412.968	227.646	228.879	181.166	216.427	210.488	349.871
ENSG00000116815.16	chr1	116514534	116571039	1784	CD58	26.6686	29.5909	11.1206	12.3351	12.0075	10.8734	12.7759	19.2057	27.0318	20.1838	5.02981	29.1012	15.2308	12.157	38.7922	22.353	29.0739	17.7679	14.7142	11.6269	4.35658	19.1632	22.6904	12.7819	1.37498	4.80419	5.62129	16.6537
ENSG00000143061.17	chr1	116574399	116667755	7400	IGSF3	33.6715	159.472	1.2587	2.14604	0.459997	3.09229	0.554838	7.44192	118.66	99.2326	246.438	116.126	1.83288	0.0877128	66.068	53.5083	53.9984	3.26511	0.732834	0	0.0521747	10.0817	0.181524	0.863161	0.196426	0.159004	0.15102	0.244907
ENSG00000116824.5	chr1	116754430	116769229	1635	CD2	0	0	0	0	0	0	0	0	0	0.0358824	0	0	0	0	0	0	0	0	0	0	0.0130437	0.505807	0	0	0	0	0	0
ENSG00000134247.10	chr1	116909916	116990353	6488	PTGFRN	459.027	379.4	24.062	86.0282	63.7651	29.9145	25.5518	283.59	309.671	146.436	44.7341	254.479	32.0024	29.7522	91.4297	138.204	96.1935	30.1943	143.865	5.41359	1.2261	93.4363	157.653	131.591	5.11935	4.07732	61.5824	46.59
ENSG00000134256.12	chr1	117001750	117036476	3828	CD101	4.2663	1.53398	0.0244408	0.429208	0.285515	0.0840296	0.175212	0.936018	2.99274	2.09912	0.289325	0.906363	0.0324404	0.105255	0.382818	0.759097	0.630823	0.0951003	0.459818	0.030759	0	0.540294	0.635333	0.543909	0	0.0113574	0.251699	0.172876
ENSG00000116830.12	chr1	117060326	117107453	10158	TTF2	25.6148	37.1124	23.9642	75.7832	31.2957	30.0826	77.7942	22.1178	28.295	34.0344	13.3312	49.2643	20.0806	11.0694	33.0659	59.468	32.6906	41.5588	13.6365	20.7931	24.2873	38.1999	24.5208	17.3223	34.7305	27.8371	22.3509	29.6193
ENSG00000134253.10	chr1	117111060	117122587	4368	TRIM45	5.98302	5.02254	7.08783	2.5006	2.88688	4.75608	3.31443	2.41516	3.22594	1.56088	3.62769	2.9143	3.63332	3.98216	5.58276	3.61783	6.50449	6.08642	3.63543	3.26046	7.42185	6.57549	1.63371	3.09792	5.41399	1.73769	2.44987	0.936409
ENSG00000134258.17	chr1	117143587	117210960	3027	VTCN1	0.135978	0.92781	0	0	0	0	0	0	0.0194334	0	0	0.111552	0	0.0175426	4.08339	2.74567	3.81297	0	0	0	0.0260873	0.0344868	0.015127	0	0.0122766	0	0	0
ENSG00000198162.12	chr1	117367449	117528872	9667	MAN1A2	178.454	144.145	150.042	173.96	134.224	183.369	197.084	151.254	108.944	102.283	100.73	106.839	206.84	162.725	135.23	130.71	138.725	137.8	151.337	206.624	236.443	170.618	204.411	180.661	184.297	170.884	155.903	165.038
ENSG00000183508.5	chr1	117606048	117628389	5654	TENT5C	1.68272	0.754619	28.1558	0.130628	0.142758	11.8818	9.51986	8.3895	0.621868	0.358824	8.01208	0.292825	0.113541	0.385936	1.94599	0.193812	0.728951	2.10806	0.977112	0.922771	9.6784	0.0804693	1.33117	2.60131	10.5456	7.40505	24.0625	2.00247
ENSG00000196505.11	chr1	117863485	117929621	10487	GDAP2	59.7792	81.437	53.1343	51.2623	50.0604	55.4259	48.8112	46.6045	66.7148	100.219	45.2905	51.3977	44.0703	55.8731	58.9699	51.8932	48.5734	53.9219	43.6827	79.9581	64.9314	47.3044	59.4641	51.9552	60.0449	66.3842	73.8318	70.0866
ENSG00000065183.16	chr1	117929720	117966543	10276	WDR3	81.3996	67.3714	73.6401	89.7977	53.1059	52.0311	96.4105	67.116	68.561	94.8729	39.3037	112.891	59.2361	53.7855	87.2028	81.3526	82.9041	168.185	66.6735	84.1875	52.5008	107.082	95.1184	85.0745	80.9274	109.951	75.3252	103.077
ENSG00000155761.13	chr1	117953861	118185223	9552	SPAG17	0.747877	1.53398	6.00022	0.0186612	0.96758	0.756266	0.131409	0.184892	1.37977	0.287059	0.289325	0.181273	0.0486606	0.508734	11.5962	1.76046	6.61663	0.634002	0.0287386	0.0922771	0.14348	0.149443	0.242031	0.189186	0.159596	0.204434	0.1678	0.0432189
ENSG00000092607.15	chr1	118883046	118989556	4344	TBX15	0.237961	0.0742248	111.927	0.0559836	0.142758	36.805	16.7182	6.39035	0.0777335	0.0358824	27.842	0.13944	0	37.3832	27.531	0.468379	15.3921	0.0317001	0.847789	0.292211	0	39.407	2.39006	0.20101	0.0982129	0.079502	0.419499	0.0144063
ENSG00000116874.11	chr1	119031216	119140671	3847	WARS2	20.5836	19.7933	34.4737	23.8117	15.3385	45.6617	25.581	18.3159	17.1597	23.1621	13.576	20.3722	17.1934	20.5073	30.7052	27.3598	32.2561	32.9681	24.2985	23.4538	20.7916	23.0717	23.4771	16.1872	20.1582	19.4326	24.3813	23.2806
ENSG00000116882.14	chr1	119368779	119394130	1877	HAO2	0	0.0371124	0	0	0	1.32767	0	0	0.0194334	0.0179412	0.0445116	0	0	0.0175426	0.0319015	0	0.0280366	0	0.0143693	0	0	0	0	0	0.0122766	0	0.0335599	0
ENSG00000203859.10	chr1	119414931	119423035	2277	HSD3B2	0.0169972	0	0	0	0	0.0336118	0	0.0577789	0.0583002	0	0	0	0	0	0	0	0	0	0	0	0	0	0.015127	0	0	0	0.0671198	0
ENSG00000203857.10	chr1	119507198	119515054	2443	HSD3B1	0	0	0	0	0	0	0.014601	0	0.680169	0	0	0.320713	0.259523	0	0	0.080755	0	0.0158501	0	0	0	0	0	0	0	0.0113574	0	0
ENSG00000143067.5	chr1	119619377	119648266	5579	ZNF697	20.0907	23.7767	2.95734	30.3245	43.7949	10.739	21.4197	23.7471	12.8455	18.2462	33.7175	7.47401	41.4588	17.8583	25.7605	21.9492	29.9851	16.9754	17.1138	12.3959	13.6045	6.64446	10.7099	42.3776	31.4404	32.9933	13.3233	24.4763
ENSG00000092621.12	chr1	119648411	119744226	9217	PHGDH	37.1389	110.385	76.2675	38.5354	5.75789	24.5703	59.9955	64.7355	53.2669	89.2753	55.3501	12.7309	32.1484	94.4141	4.86498	46.5472	19.8078	23.2362	115.342	51.6137	108.119	45.7181	42.3555	59.2861	144.177	105.783	128.585	1.25335
ENSG00000134240.11	chr1	119747996	119768905	2571	HMGCS2	0	0	0	0	0	0	0	0	0	0	0	0.0278881	0	0	0.0319015	0	0	0.0634002	0	0	0	0	0	0	0	0	0	0
ENSG00000134193.15	chr1	119794017	119811580	3414	REG4	0.0169972	0	0	0	0	0	0	0	0.0194334	0	0	0.0418321	0.0486606	0	0	0.032302	0	0	0	0	0.0130437	0.0114956	0	0	0	0.0227149	0	0
ENSG00000134249.6	chr1	119893533	119896495	2963	ADAM30	0.0169972	0	0	0	0	0	0	0	0.0583002	0	0	0	0	0	0	0.016151	0	0	0	0	0	0.0114956	0	0	0	0	0.01678	0
ENSG00000134250.20	chr1	119911553	120100779	19930	NOTCH2	333.366	228.452	552.264	148.73	119.631	408.165	363.828	495.547	235.746	303.816	590.045	318.984	518.949	571.011	569.888	431.813	469.108	220.474	505.785	544.773	526.077	446.754	356.452	449.908	286.033	345.834	393.154	114.055
ENSG00000265808.3	chr1	120150898	120176515	9034	SEC22B	149.117	78.4803	292.935	66.3779	67.572	158.816	212.094	175.243	63.6055	75.4426	126.413	68.2003	270.52	292.119	135.693	98.5696	123.263	169.421	173.725	181.648	258.212	116.497	269.714	162.759	186.862	224.832	202.987	94.3324
ENSG00000286106.1	chr1	120723946	120793874	1111	AC253572.1	2.17564	0.185562	2.71293	0.914399	0.475859	0.117641	1.4017	2.31116	2.33201	3.67794	0.267069	2.09161	3.11428	1.91214	3.76438	2.4711	1.73827	1.68011	0.114954	1.55333	3.39135	3.88552	1.28579	1.35977	3.80575	3.87288	2.33241	0.0576252
ENSG00000273136.7	chr1	120723949	120842110	6782	NBPF26	9.45045	4.03288	12.5504	5.72899	5.31376	6.73917	9.30084	9.10595	12.6123	17.385	3.00453	10.5278	14.3386	10.0694	12.9042	10.8535	8.03248	7.56048	5.14421	11.1502	17.4003	16.2088	7.63912	7.82757	14.6951	12.55	9.84984	2.20416
ENSG00000263353.3	chr1	120889746	120890405	660	PPIAL4A	0	0.0247416	0.0122204	0.0186612	0.015862	0	0	0	0	0	0	0.013944	0.0162202	0	0.0319015	0	0	0	0	0.0153795	0.0260873	0	0	0	0.0245532	0.0113574	0	0
ENSG00000198019.12	chr1	121087345	121096310	3383	FCGR1B	0	0	0.0122204	0	0	0	0	0	0	0	0	0	0	0	0	0	0	0	0	0	0	0.0229912	0.015127	0	0	0	0	0
ENSG00000188610.12	chr1	121167646	121185539	3033	FAM72B	0.798869	0.445349	1.50311	3.54563	0.88827	0.773072	4.78913	1.07469	1.08827	0.233235	0.778952	3.70911	0.713688	0.315766	1.1006	2.92333	1.24763	3.91496	0.646618	0.599801	0.626096	2.39109	1.3463	1.15876	2.6272	1.97619	0.755098	1.55588
ENSG00000171943.11	chr1	121184810	121392822	7311	SRGAP2C	18.9179	14.7955	23.0355	25.4166	17.813	17.4109	20.748	21.6671	14.3224	13.0074	9.79254	12.0895	13.8358	17.3145	11.9471	20.4956	21.6723	15.4221	34.242	24.9302	11.8176	22.5199	24.2788	13.1957	14.069	16.0367	21.6629	21.2925
ENSG00000203818.7	chr1	143905556	143905966	411	HIST2H3PS2	0.73088	1.07626	0.953191	5.69167	0.507583	0.571401	10.0163	1.15558	0.233201	0.448529	2.29235	2.35654	0.956991	0.105255	0.41472	2.3419	1.00932	3.07491	0.934004	0.261452	0.952188	2.06921	1.72447	3.19251	1.44864	2.50999	1.32562	1.12369
ENSG00000263513.5	chr1	143955364	143971965	2297	FAM72C	0.169972	0.123708	0.476596	1.2503	0.190344	0.184865	1.82513	0.173337	0.505268	0.125588	0.0667673	1.19919	0.259523	0.0701703	0.590178	0.355322	0.462603	0.919303	0.215539	0.153795	0.156524	0.298886	0.423555	0.153714	0.294639	0.647374	0.318819	0.633877
ENSG00000271567.1	chr1	144372875	144373659	785	PPIAL4E	0.0169972	0	0.0122204	0	0	0	0	0	0	0	0	0	0	0	0	0	0	0	0	0	0	0	0	0	0	0	0	0
ENSG00000266338.6	chr1	144421386	144461674	5306	NBPF15	17.8471	44.7699	30.1477	30.2312	39.6708	30.4187	46.2122	34.6558	45.2992	43.92	18.2052	23.6491	31.1265	32.2959	40.8499	34.3047	49.05	24.203	43.9844	30.5283	41.8702	29.0724	30.98	30.3762	36.4124	35.4352	43.1748	28.2651
ENSG00000279782.1	chr1	144592868	144593527	660	PPIAL4F	0	0	0.0122204	0	0	0	0	0.0115558	0	0	0	0.013944	0	0	0.0159508	0	0.0420549	0	0	0	0	0	0	0	0	0	0	0
ENSG00000196369.11	chr1	144887265	145095528	7230	SRGAP2B	7.9037	5.56686	8.05324	9.51722	14.8468	5.59637	5.60679	6.12456	4.08101	3.13971	5.85327	5.92622	4.42811	4.2453	6.15699	7.31641	5.25686	5.02447	8.03244	6.3825	6.56096	5.94323	9.72664	5.61646	6.67848	7.59812	7.75234	8.38446
ENSG00000215784.6	chr1	145095974	145112696	2423	FAM72D	0.288953	0.14845	0.378832	1.04503	0.444135	0.168059	2.40917	0.30045	0.272067	0.0717647	0.15579	1.50596	0.324404	0.157883	0.542326	1.46974	0.560731	1.0778	0.186801	0.184554	0.130437	1.00012	0.468936	0.60303	1.09262	0.522442	0.20136	0.590658
ENSG00000162825.16	chr1	145289900	145405778	18995	NBPF20	5.59208	6.66786	4.32602	5.61702	7.55029	4.18467	7.2275	4.3912	8.22032	6.56647	4.25085	5.94016	4.55787	4.29793	6.81097	6.68652	6.46243	6.83137	5.96326	9.21233	10.148	7.80552	5.6121	6.24313	5.40171	6.66681	4.91653	6.23792
ENSG00000117262.19	chr1	145607988	145670650	5561	GPR89A	5.64307	8.91935	6.63568	5.97159	5.91651	6.30222	8.10356	5.67389	9.93046	10.4776	11.6843	9.56561	5.92037	5.47328	8.86862	8.23701	7.61193	5.78527	5.64713	7.42831	8.56969	8.6562	6.02053	6.23131	7.47646	7.14383	5.82265	5.82014
ENSG00000174827.13	chr1	145670852	145708148	2480	PDZK1	0.900852	0.111337	0.268849	0	0.15862	0.235283	0.233616	0.104002	0.213767	0.197353	0.222558	0.13944	0.308184	0.385936	53.8976	3.82779	73.9184	0.11095	0.244278	0.446006	0.613052	0.747215	0.105889	0.224658	0.245532	0.374795	0.0838998	0.0864378
ENSG00000117281.15	chr1	145719471	145739288	3971	CD160	0	0.0123708	0.0366612	0	0	0	0	0	0.0194334	0.0897059	0.0667673	0	0.0324404	0.0526277	0	0.032302	0.0140183	0.0317001	0	0.0153795	0	0	0.0302539	0.0118241	0.0122766	0	0	0
ENSG00000265491.5	chr1	145738868	145824095	11059	RNF115	85.9379	49.7801	56.6049	58.5962	102.674	116.381	104.105	53.145	31.3655	36.4385	144.351	40.5353	64.6699	78.5205	107.173	75.7482	101.829	46.5992	82.7384	149.673	155.337	77.0666	65.1065	66.1205	56.6811	49.5525	46.363	84.2624
ENSG00000186141.9	chr1	145824088	145844402	4690	POLR3C	47.0993	38.5721	38.7509	39.991	44.4928	45.3592	70.7273	35.0487	33.5615	45.0682	22.2113	38.5832	38.1012	40.8391	43.0192	52.7815	53.5078	46.5358	53.2383	55.1048	69.0532	37.5677	37.8023	36.2882	41.3231	44.0441	38.8456	51.4593
ENSG00000186364.12	chr1	145845630	145848954	1657	NUDT17	2.70256	1.13811	3.44615	2.42596	2.68067	4.08384	1.56231	2.05693	1.88504	1.45324	3.96153	1.49201	2.27083	1.70163	3.73248	2.24499	5.03256	3.18586	2.42841	2.33769	1.91742	1.90827	1.72447	1.84456	2.94639	1.61276	0.872558	4.40833
ENSG00000131788.16	chr1	145848522	145859836	4806	PIAS3	23.8981	31.0136	30.9176	32.8064	60.3706	23.9316	19.6384	28.9357	28.7808	19.5379	35.1864	45.5412	28.0447	27.0857	21.6452	21.1901	19.5555	24.7419	24.5715	28.9904	29.1004	34.004	21.5559	31.0856	38.1557	24.3276	20.2366	33.8548
ENSG00000198483.13	chr1	145866560	145885866	3363	ANKRD35	0.458925	0.816473	8.98199	0.130628	5.59927	6.33583	2.10255	2.02226	0.777335	0.287059	4.58469	0.766922	0.421725	3.10503	0.988947	0.355322	0.476622	1.91786	2.37093	1.49181	6.58705	2.80493	3.28255	1.39525	4.61601	1.53325	2.86937	0.950815
ENSG00000143127.13	chr1	145891208	145910111	6242	ITGA10	1.64873	1.3113	20.5792	47.0263	205.809	4.70566	5.22716	7.68459	1.37977	2.00941	29.3999	9.34251	9.44015	41.5759	2.36071	0.95291	3.7569	1.74351	19.0537	6.12105	0.300004	105.242	8.92491	2.4003	1.37498	0.408868	0.20136	177.5
ENSG00000131779.11	chr1	145911350	145918717	1718	PEX11B	19.8697	22.1314	16.8275	15.7127	22.3654	18.2344	13.0679	15.7274	29.0918	18.6229	35.7873	26.7168	16.5608	13.9814	34.007	22.0946	28.2048	23.6166	10.7482	18.9937	19.409	15.5191	13.7958	17.8899	23.4729	16.2525	11.2929	19.5493
ENSG00000265241.6	chr1	145917714	145927678	5585	RBM8A	128.193	114.764	69.5463	104.689	82.1808	48.5355	113.8	78.0015	96.4673	103.162	53.4584	161.221	68.3194	57.6975	125.421	138.818	99.3055	149.799	57.2904	65.9935	53.9747	175.791	68.4193	88.8228	84.7332	81.853	53.6455	104.849
ENSG00000280778.1	chr1	145927258	145977811	1095	AC243547.3	5.84704	3.64939	8.05324	3.52697	5.18686	7.84836	3.19762	4.35653	4.52798	2.81676	11.1724	3.43023	5.70951	5.84167	5.3116	5.37829	5.98581	5.72187	4.22457	5.16752	6.75662	10.9323	3.73636	5.24991	6.80124	4.02053	2.56733	4.71086
ENSG00000271601.4	chr1	145933423	145958017	3991	LIX1L	58.8613	26.8075	61.6886	97.3182	84.0367	78.0635	44.0512	52.5672	20.7743	16.1291	148.936	28.5016	43.8432	52.4874	67.7428	57.433	56.1012	54.1755	55.4799	68.4542	50.1268	56.0296	52.6418	59.5817	65.4466	38.4676	44.0474	76.5406
ENSG00000272031.3	chr1	145959441	145964575	3671	ANKRD34A	1.1898	0.742248	1.22204	0.559836	1.37999	2.63853	1.4163	3.64007	0.583002	0.520294	8.59073	1.40835	2.98452	1.649	1.1325	0.759097	0.953244	2.50431	1.39382	2.04548	1.82611	4.77068	1.40681	1.65538	1.3136	1.32882	0.956458	0.835565
ENSG00000121851.13	chr1	145964690	145978848	1811	POLR3GL	16.3003	10.3049	23.341	8.41621	12.293	21.3771	8.77521	12.5842	11.2908	6.85353	31.1136	8.84052	14.6793	15.9637	15.8869	15.3596	15.35	16.0403	11.7685	15.6102	18.3524	30.1875	10.7704	13.6096	19.0779	10.8804	7.38318	13.686
ENSG00000265972.5	chr1	145992435	145996600	3625	TXNIP	142.828	532.501	88.0724	39.0206	78.2153	377.747	138.666	174.562	877.204	2754.42	676.754	158.586	273.683	871.637	1027.6	114.834	624.024	143.744	206.918	420.937	439.715	349.915	100.791	115.888	351.111	240.607	240.927	146.541
ENSG00000168509.20	chr1	146017468	146036746	2418	HJV	0	0	0.0244408	0.0186612	0	0	0.029202	0.0115558	0	0.0358824	0.0222558	0	0.0324404	0	0	0.016151	0	0	0	0	0	18.6459	0.015127	0	0	0	0.0335599	0
ENSG00000271425.8	chr1	146064699	146229000	14374	NBPF10	7.59775	7.80597	18.8194	4.31074	4.45721	7.1089	8.80441	17.0101	10.4357	22.5879	6.89929	14.2229	12.9599	14.4024	8.3901	6.62191	8.67732	6.97402	12.1708	9.25847	13.9828	13.082	10.4527	6.34955	6.12603	6.07623	10.3029	2.67957
ENSG00000264343.6	chr1	146146203	146229026	2957	NOTCH2NLA	2.51559	2.59787	5.5725	1.00771	1.15792	3.20993	1.91273	5.35033	3.61461	8.05559	3.49416	4.42026	2.98452	4.22776	4.32265	2.61646	3.12608	1.91786	3.75039	2.7068	3.67831	4.51778	3.20692	2.95603	2.54126	1.49918	3.59091	0.878784
ENSG00000270339.3	chr1	146344131	146344790	660	PPIAL4H	0	0.0247416	0.0122204	0	0	0	0	0	0	0.0179412	0	0	0	0	0	0	0	0	0	0	0	0	0	0	0	0.0113574	0	0
ENSG00000268043.7	chr1	146938744	146996202	7272	NBPF12	5.59208	14.1027	10.7662	10.7489	14.0854	13.4952	10.4981	8.66684	10.6106	13.3662	7.87855	7.01385	7.60727	11.122	9.66616	12.0487	12.3221	9.96968	11.5098	14.5644	12.9784	13.7717	9.56024	8.57248	13.2956	9.64246	14.2294	8.19718
ENSG00000131791.8	chr1	147155106	147172550	5460	PRKAB2	100.318	116.335	42.4414	28.589	28.7736	50.5354	36.2397	46.1653	92.1143	129.697	72.7319	67.6983	65.854	70.8193	37.6278	45.5458	35.5223	27.9278	75.1945	65.8551	45.1311	88.7576	46.2583	57.7963	55.0974	35.2421	34.8352	28.2651
ENSG00000131781.13	chr1	147175351	147243050	5984	FMO5	0.917849	0.383495	2.18745	1.34361	0.761374	5.78124	0.846858	1.02846	0.485835	0.143529	3.6722	2.13344	0.85967	1.80688	9.26739	1.77661	6.5185	0.253601	0.876527	1.07657	1.74785	0.816189	0.84711	0.413844	0.577001	0.48837	1.2585	2.01688
ENSG00000131778.19	chr1	147242654	147295765	4301	CHD1L	43.6488	68.0518	56.3483	65.0716	53.7721	42.6198	86.3212	57.9522	50.1964	33.8371	42.8424	63.8916	62.9506	47.3649	61.0116	71.0967	55.0778	69.1855	37.0872	43.7701	37.8788	43.5569	50.2064	72.3281	52.5316	55.0949	51.4641	52.5686
ENSG00000116128.11	chr1	147541501	147626216	6331	BCL9	29.7451	9.88427	9.703	14.1079	14.2282	9.47854	9.37385	11.8909	7.63732	9.47294	20.7646	6.34454	6.05013	6.91177	19.3164	17.0393	20.3826	21.5402	8.46352	7.30527	12.8871	8.02394	8.8644	12.1434	24.6392	7.99563	12.4507	8.9175
ENSG00000162836.12	chr1	147629652	147670524	11993	ACP6	15.8754	23.4055	6.18352	7.53913	11.0082	7.81475	3.38743	5.697	9.25029	15.6985	15.6681	7.09752	8.82378	7.29771	34.007	16.8294	43.8632	32.8096	2.74454	6.59781	6.99141	5.41443	4.44733	9.15187	16.1437	4.03189	2.80225	10.5742
ENSG00000265107.3	chr1	147756199	147773362	3288	GJA5	0.0169972	0.692765	0.0244408	2.25801	1.5862	0.0336118	0	3.14317	20.6383	1.81206	0.0445116	32.2944	3.1305	0.122798	0.542326	0.032302	0.210274	0.0792503	0	0	0	0.620763	0.363047	0.0118241	0	0.329366	0.0503399	0.734721
ENSG00000121634.5	chr1	147907956	147909257	1302	GJA8	0	0.0123708	0	0	0	0	0	0	0	0	0	0	0	0	0.0478523	0	0.0560731	0	0	0	0	0	0	0	0	0	0	0
ENSG00000188092.14	chr1	147928393	147993521	5143	GPR89B	5.66007	6.49467	4.82706	5.05719	4.06066	4.20148	5.66519	3.2934	8.20089	9.97529	8.39043	5.99594	3.19538	3.99971	5.90178	5.49134	5.76152	3.74061	3.8366	4.19861	3.80875	5.47191	3.75149	5.67558	5.21756	4.55433	6.62808	5.43117
ENSG00000263956.6	chr1	148102046	148152322	5947	NBPF11	13.3088	8.01628	9.12864	10.6742	12.1027	13.1926	7.66553	6.12456	7.30695	9.58059	5.74199	5.41029	5.96903	8.38535	7.05023	7.86554	7.93435	10.5561	11.9121	10.1197	12.535	10.8863	6.61048	6.81069	11.2699	4.90641	11.1922	12.836
ENSG00000236334.2	chr1	148479824	148483679	3856	PPIAL4G	0.0339944	0	0	0.0186612	0	0.0336118	0.014601	0.0115558	0.0194334	0	0	0.013944	0	0	0.0159508	0.048453	0	0.0158501	0.0143693	0	0.0130437	0.0229912	0	0.0236482	0.0122766	0.0227149	0	0.0288126
ENSG00000270629.6	chr1	148531385	148679742	11985	NBPF14	8.20965	11.7275	24.3186	5.84096	4.28273	19.1756	12.8489	17.1834	17.0236	22.2291	13.487	9.56561	19.302	16.6479	11.341	8.94766	10.9343	6.24492	9.87171	15.195	25.396	20.6231	13.2663	10.8664	12.6572	10.1081	12.9038	2.49229
ENSG00000286019.1	chr1	148607040	148679779	1108	AC239811.1	1.46176	2.05355	4.16716	0.877077	0.364825	4.72246	1.29949	1.99915	2.44861	7.08676	6.9438	1.24102	2.18973	1.28061	2.63187	1.6797	3.04197	0.840053	0.560403	0.922771	2.7783	5.70182	1.05889	3.14522	2.95866	1.47647	1.99682	0.27372
ENSG00000177144.7	chr1	148748894	148750099	1206	NUDT4B	0.594902	0.630911	0.513257	1.41825	1.77654	0.638625	0.350424	0.936018	0.427534	0.681765	0.689929	0.669314	0.470386	0.491192	0.749685	0.371473	0.827079	0.475502	0.81905	0.615181	0.691314	0.252903	0.574825	0.685799	0.822533	1.38561	0.889338	1.09488
ENSG00000178104.19	chr1	148808181	149048286	27623	PDE4DIP	120.527	47.5039	129.573	43.8725	32.5487	230.292	120.166	129.841	52.9171	39.8474	42.5976	83.218	78.2949	325.59	65.9085	33.8202	63.5589	62.053	165.577	237.106	220.594	398.725	338.269	66.6407	179.14	312.557	250.24	26.0034
ENSG00000269713.7	chr1	149054027	149103561	9046	NBPF9	14.1757	23.4427	29.0601	25.5845	25.8709	25.8307	43.7884	19.7488	19.6277	29.1903	17.6266	22.0176	20.1941	18.9635	29.5089	18.0407	40.2044	27.2779	27.5891	18.3785	35.3092	28.1987	21.8887	24.8661	31.2563	25.9517	30.5395	18.4401
ENSG00000286219.1	chr1	149390614	149468030	5343	AC242843.1	1.8527	4.44112	4.65597	0.933061	1.09448	5.93249	3.82546	3.82496	2.79841	6.15382	5.94229	1.36652	2.0924	5.4382	4.57787	2.35805	4.64005	2.02881	1.70995	5.95187	2.96091	4.89713	1.70935	2.16381	2.59037	3.65709	5.70519	0.461001
ENSG00000286185.1	chr1	149390623	149556361	14425	AC242842.3	7.13883	9.93375	12.697	2.29533	3.02964	14.6548	14.8054	9.46418	10.8827	17.6182	7.5002	3.43023	7.62349	13.7358	10.1287	8.33392	11.6352	7.11667	5.51781	13.7493	11.3089	14.5649	4.52296	6.95258	7.50101	9.96047	13.8267	1.383
ENSG00000271383.7	chr1	149475338	149556361	13754	NBPF19	7.22382	10.2059	12.6481	2.42596	3.09308	14.8732	15.8859	9.41796	10.805	17.7976	7.12185	3.34657	7.73703	14.2095	9.77781	8.35007	11.509	7.18007	5.69024	14.303	11.5306	14.8063	4.56834	6.65698	7.4028	10.04	14.1791	1.41182
ENSG00000263464.2	chr1	149583865	149584464	600	PPIAL4C	0.0169972	0.0123708	0	0.0186612	0	0	0	0.0115558	0	0	0	0	0	0	0.0159508	0	0.0140183	0	0	0	0.0130437	0	0	0.0118241	0	0	0	0
ENSG00000150337.13	chr1	149782671	149792518	2998	FCGR1A	0	0	0	0	0	0	0	0	0	0	0	0	0	0	0.0159508	0	0.0140183	0	0	0	0	0	0.015127	0	0	0	0	0
ENSG00000203814.6	chr1	149782689	149812373	3196	HIST2H2BF	17.6771	22.6262	31.2231	121.914	19.3833	9.51215	285.932	19.8297	27.7897	34.5368	23.8582	36.8262	20.8916	8.92917	18.2955	125.186	17.649	68.6624	11.2368	12.0422	7.57837	102.506	25.02	35.3896	44.294	45.1458	9.2961	21.595
ENSG00000183598.3	chr1	149813271	149813681	411	HIST2H3D	2.4646	2.77106	9.0431	31.3135	4.90135	0.705849	48.5337	4.51831	4.29478	4.23412	4.47341	14.2229	3.55222	0.947299	4.86498	30.6869	5.81759	18.18	1.10644	0.569042	0.652183	25.0145	3.70611	10.9728	11.4418	10.7328	0.553739	3.83207
ENSG00000270882.2	chr1	149832659	149839767	1876	HIST2H4A	0.339944	2.32571	1.56421	4.51601	1.01517	0.45376	7.59252	1.10935	1.01054	0.771471	2.44814	3.37446	0.84345	0.649075	0.701833	3.53707	1.40183	2.06051	0.244278	0.522904	0.730445	4.7132	0.393301	2.11652	2.51671	2.02162	0.251699	0.533033
ENSG00000203811.1	chr1	149839538	149841193	1656	HIST2H3C	0.11898	0.173191	0.684342	2.4073	0.396549	0	3.31443	0.543122	0.349801	0	0.178046	1.15736	0.324404	0.105255	0.239261	1.34053	0.560731	0.951003	0.0143693	0.0461386	0.0913057	2.19566	0.0453809	1.43072	1.09262	1.16982	0.0503399	0.259313
ENSG00000203812.2	chr1	149842188	149842736	549	HIST2H2AA3	0.30595	1.19997	0.892089	1.36227	0.650341	0.151253	2.21935	0.704903	0.660735	0.394706	1.26858	1.43624	0.227083	0.333309	0.542326	0.694493	0.616805	0.491352	0.20117	0.184554	0.547834	1.59789	0.196651	0.934105	0.994406	1.10167	0.10068	0.259313
ENSG00000272196.2	chr1	149851061	149851624	564	HIST2H2AA4	1.2408	2.51127	1.89416	4.47869	1.61792	1.04197	8.05976	1.89515	2.04051	1.23794	3.76123	2.78881	1.02187	1.38586	1.02085	2.81028	2.31302	2.21901	0.675357	0.64594	1.74785	4.93162	0.771475	3.14522	2.63947	2.16927	0.553739	0.734721
ENSG00000203852.3	chr1	149852619	149854274	1656	HIST2H3A	0.0339944	0.0865956	0.195526	0.261257	0.0793098	0	0.58404	0.0808905	0.0777335	0	0	0.195217	0.0648808	0	0.0159508	0.274567	0.154201	0.253601	0.0143693	0.0153795	0.0260873	0.517303	0.0453809	0.271955	0.331469	0.363438	0	0.0288126
ENSG00000270276.2	chr1	149854045	149861210	1929	HIST2H4B	0.0169972	0.235045	0.378832	0.61582	0.364825	0.117641	1.25569	0.288895	0.155467	0.0897059	0.778952	0.780866	0.162202	0.0877128	0.20736	0.500681	0.168219	0.221901	0.0431079	0.0768976	0.156524	1.20704	0.0453809	0.638502	0.540171	0.567872	0.01678	0.201688
ENSG00000184678.10	chr1	149884459	149886652	2194	HIST2H2BE	52.8613	39.3886	50.8857	153.731	41.3204	39.141	381.802	38.1572	91.3563	88.1271	114.372	67.9493	43.2917	38.927	28.0574	108.325	32.3122	82.6263	27.043	21.9773	32.2439	121.141	39.9503	59.8419	61.4936	54.4362	34.5667	51.3008
ENSG00000184260.5	chr1	149886975	149887364	390	HIST2H2AC	44.1758	32.6836	51.9489	98.7738	32.3108	47.8633	262.409	26.4512	64.5383	60.085	119.669	55.1068	43.4052	50.2419	23.7507	72.1143	27.9525	61.0069	49.2723	37.9259	38.6745	72.0315	42.0378	44.4469	52.6544	39.6602	38.9463	45.2069
ENSG00000184270.5	chr1	149887484	149888013	530	HIST2H2AB	7.73373	7.8802	17.3285	53.651	8.66063	6.85682	80.8166	5.85878	6.76282	8.845	14.6666	9.69111	9.56991	8.80637	7.09808	39.7153	8.13061	30.5906	8.42041	7.82818	6.11748	23.8764	11.7385	16.5065	19.7653	14.935	5.70519	12.6343
ENSG00000178096.9	chr1	149887890	149900798	1461	BOLA1	5.35412	7.78123	5.93911	4.06814	3.96549	6.47028	3.53344	4.1023	8.39522	8.32471	10.7941	6.38637	4.55787	4.52598	7.81587	6.15353	7.45773	5.53167	3.66417	3.16818	4.34354	5.83977	3.66073	3.0388	5.38943	3.60031	4.46347	4.97017
ENSG00000159164.10	chr1	149903318	149917844	4786	SV2A	27.6205	2.62261	26.1883	4.3294	5.47238	26.4525	22.9236	16.155	1.72957	0.753529	77.5614	0.362545	26.9255	18.9635	7.09808	19.042	14.9295	28.8788	33.7966	22.4849	36.5614	4.9776	14.658	24.5587	55.8218	8.00699	14.0784	2.85245
ENSG00000143368.10	chr1	149923317	149927803	1704	SF3B4	32.1247	25.4096	24.1597	37.1358	27.3936	20.0495	52.3446	28.069	29.3638	40.7085	43.4433	37.2306	26.7958	22.5247	39.4143	43.6723	26.3684	45.8067	29.0547	22.0235	31.8135	26.5089	22.9476	34.8811	32.1279	28.1664	21.5287	24.5483
ENSG00000014914.21	chr1	149928651	149936879	4572	MTMR11	14.0567	9.98323	19.626	5.89694	22.6826	30.6036	8.55619	11.0704	18.3257	7.98382	31.9816	12.3823	11.6461	10.1045	18.455	18.2506	19.149	8.28958	14.8147	11.9653	8.17838	3.49467	15.7926	8.52519	15.7509	3.4413	3.69159	7.62093
ENSG00000264522.6	chr1	149937812	150010726	12227	OTUD7B	52.4194	60.9757	41.6105	32.7691	43.9852	34.8387	49.4098	47.9334	30.6465	46.3241	195.428	32.7267	37.6308	41.418	46.321	40.4744	42.153	36.0113	39.3862	42.7704	55.8139	42.4878	31.7818	43.1935	57.5037	41.8862	31.2443	38.8826
ENSG00000136631.14	chr1	150067279	150145329	6637	VPS45	73.7849	41.4793	51.9489	49.6575	44.4135	52.2664	52.3008	42.2364	47.3786	40.5291	27.0408	48.9854	58.9766	48.5754	44.04	55.7048	41.6063	56.4579	47.9072	56.3813	55.1486	51.5463	48.8298	44.7779	63.4824	44.453	42.8225	42.9596
ENSG00000023902.14	chr1	150149183	150164720	6629	PLEKHO1	60.3741	7.97916	15.1777	93.0075	99.3276	54.989	62.5215	45.4604	4.39195	2.22471	30.9578	4.74097	57.9061	55.0661	9.34714	53.2499	12.28	35.2822	53.1664	55.4739	60.8357	57.8459	22.5392	78.2757	77.7969	19.2281	29.9858	73.6017
ENSG00000143401.15	chr1	150218417	150236156	3605	ANP32E	52.8613	42.9885	80.4958	92.5783	32.7867	25.7635	90.1904	64.435	27.0318	22.3547	23.0792	81.7539	48.6606	37.9797	49.4314	113.138	60.9375	77.6019	46.5134	41.2325	38.9484	77.0896	54.8353	77.5899	120.863	48.5985	24.1464	48.6212
ENSG00000118298.12	chr1	150257251	150265078	3296	CA14	0.0169972	0.123708	0.061102	0	0.015862	0	0	0	0.310934	0.340882	46.4923	0.264937	0	0	0.0159508	0.032302	0.0280366	0.776653	0	0	0.117393	0.0229912	0	0.0354723	0.0859363	0	0.01678	0.0864378
ENSG00000117362.13	chr1	150265399	150269580	3473	APH1A	79.105	127.617	90.602	114.225	111.748	85.6262	77.1225	83.0745	103.833	121.211	238.315	103.284	61.7178	65.5215	123.57	114.091	133.496	104.262	83.6724	51.8751	101.662	80.1474	57.1194	82.1776	95.5612	68.5535	66.6164	113.694
ENSG00000118292.9	chr1	150268200	150280916	1270	C1orf54	5.23514	3.40197	11.4872	17.7655	21.953	8.48699	2.21935	10.1113	2.02107	1.45324	2.82648	0.739034	16.6906	19.3495	2.63187	2.05118	4.24754	1.41065	15.8062	14.6874	13.2263	1.71285	18.3944	12.3326	10.5579	3.56623	4.06075	27.0838
ENSG00000159208.16	chr1	150282543	150287093	2849	CIART	5.83004	11.9378	14.469	0.727787	1.42758	8.58783	10.4981	5.33877	12.0876	16.3085	3.96153	7.20907	6.19611	7.98187	4.64167	2.35805	5.53722	3.20171	8.59284	6.92078	5.4653	2.66698	10.9519	5.74652	3.4129	4.36125	3.49023	0.864378
ENSG00000266472.5	chr1	150293720	150308979	1641	MRPS21	74.9577	68.9177	62.6907	52.9045	46.5549	60.2156	69.3986	46.8471	103.288	93.0429	34.6968	76.5249	55.6677	52.8908	97.3793	74.0685	94.1188	75.3511	52.5342	55.7354	55.6052	70.4451	59.2675	59.4044	63.8998	59.5925	58.1258	62.0191
ENSG00000117360.13	chr1	150321479	150353233	5408	PRPF3	53.8642	45.7348	48.4661	68.1694	53.3596	42.4854	81.021	42.0053	45.6296	50.9171	29.2441	53.3917	50.8503	38.313	39.3984	71.7751	32.6346	67.0299	42.102	58.6882	40.3571	64.4214	45.3658	55.0413	65.9868	47.7921	33.7948	54.0524
ENSG00000163125.15	chr1	150363091	150476566	8738	RPRD2	26.4647	47.1946	41.1705	57.0846	53.6293	37.8637	42.2845	31.2122	32.5315	49.1588	39.3705	31.151	22.6272	30.2434	54.424	31.1391	51.1667	30.3529	30.6785	30.2669	35.2831	35.257	30.9044	28.5552	46.9335	30.6991	36.2447	42.0808
ENSG00000143374.17	chr1	150487364	150507609	4077	TARS2	18.391	29.1703	20.127	21.1991	12.5151	12.0667	14.2652	13.4394	29.7914	36.7076	31.4697	22.9519	10.089	8.98179	35.299	19.4135	32.8729	29.1324	12.3863	11.4116	15.0002	19.8069	14.3857	15.9626	24.5655	17.0475	11.1083	11.6835
ENSG00000143369.15	chr1	150508062	150513789	3360	ECM1	5.62608	11.6904	84.9929	3.56429	5.28203	231.552	95.7826	55.9069	167.71	48.4232	398.49	11.5317	73.7208	61.1358	8.66126	4.79685	7.65398	9.85873	109.609	82.1882	120.523	142.074	96.1167	56.4129	105.481	37.4341	40.1712	1.69994
ENSG00000143382.14	chr1	150549369	150560937	6432	ADAMTSL4	4.2833	9.15439	25.2473	0.279918	0.745512	21.646	5.89881	8.40105	35.3882	17.4388	20.2082	4.29476	0.973212	3.70148	10.2404	0.371473	17.2845	1.98126	12.1708	6.78237	9.71753	63.4903	7.24582	2.53036	9.88267	5.56514	15.8906	0.489814
ENSG00000143384.13	chr1	150574551	150579738	4371	MCL1	344.33	581.378	337.919	331.927	334.576	239.014	311.454	293.147	868.672	717.826	385.159	585.022	287.114	274.611	457.037	375.656	493.836	264.347	278.764	303.315	252.499	436.408	316.184	395.919	317.51	336.668	242.487	343.36
ENSG00000143420.18	chr1	150600851	150629612	5493	ENSA	122.805	120.64	129.536	125.441	88.3353	113.07	95.768	83.375	122.119	90.1723	106.85	121.118	92.666	87.7128	131.067	161.203	141.879	177.6	91.4893	101.397	98.4666	92.5627	94.8461	90.3126	108.709	65.6005	69.469	113.968
ENSG00000143457.11	chr1	150646230	150697154	3334	GOLPH3L	25.3598	45.6359	28.4369	48.1832	50.5679	30.5532	16.9226	24.1516	33.1922	45.1221	27.6417	20.5256	20.5185	26.1209	30.0512	33.691	25.9338	29.703	25.4049	27.637	29.6613	14.1396	28.9833	16.8021	26.3702	22.3628	22.4348	56.732
ENSG00000143452.16	chr1	150698060	150720895	2412	HORMAD1	0.11898	11.2327	0.0122204	0.0373224	0.15862	0.638625	0.014601	0.0577789	18.2674	0	0.645418	0.111552	0.129762	0.157883	0.159508	0.145359	0.0841097	0.0158501	0.0718465	0.261452	0.0521747	0	0.0605079	0.0236482	0.0122766	0.0340723	0.0503399	0.0576252
ENSG00000163131.11	chr1	150730188	150765792	4071	CTSS	0.543911	13.2244	2.07747	18.176	22.1274	10.4029	1.4455	2.17249	1.32147	0.376765	31.581	0.264937	0.373064	4.31547	7.67231	12.9693	4.82229	0.729102	5.30227	3.24508	7.5262	0.47132	13.1151	11.3393	1.76783	1.15846	1.40952	7.69296
ENSG00000143387.13	chr1	150796208	150808260	1824	CTSK	3.58641	9.25336	81.4734	5.26246	37.5929	4795.47	812.137	34.1242	17.1402	4.95176	1354.62	2.48204	4.93094	188.793	3.95579	4.18311	6.85494	26.739	386.735	757.195	450.437	4.24188	408.973	46.3269	22.6381	43.2491	98.4984	58.3599
ENSG00000143437.21	chr1	150809713	150876708	6448	ARNT	46.2494	56.8562	90.321	49.023	64.0347	96.2643	44.3871	75.1126	50.6045	58.2012	106.427	44.7325	48.8714	68.2406	58.1405	48.453	62.1431	38.0243	77.7523	72.8374	87.81	59.8117	86.859	53.8234	80.8047	58.0819	90.6789	42.5418
ENSG00000283324.1	chr1	150887136	150913292	1229	CTXND2	0.0169972	0	0	0	0	0	0	0.0462231	0	0	0	0.0278881	0	0	0.0159508	0.016151	0.0140183	0	0	0.030759	0.039131	0	0.015127	0	0	0	0	0
ENSG00000143379.12	chr1	150926263	150964744	7093	SETDB1	41.9491	38.6587	43.7002	47.9407	44.9845	39.5107	43.5402	31.2584	35.7574	33.8012	46.3143	39.5592	26.8444	31.2433	36.1125	45.4328	39.4615	39.6727	35.6215	32.7891	32.6483	48.7184	32.4171	29.9741	48.9837	28.4731	31.1604	45.3078
ENSG00000143418.19	chr1	150960583	150975004	4644	CERS2	126.578	117.275	120.554	129.042	116.157	136.01	106.222	144.817	98.0803	106.642	274.614	103.451	111.854	142.27	259.264	126.64	271.576	162.225	93.0843	128.419	155.428	78.676	89.6727	113.76	119.844	92.5063	120.849	107.514
ENSG00000143412.10	chr1	150982249	150995634	1594	ANXA9	0.0339944	0.16082	0.439934	0.0186612	0.0475859	0.336118	0.014601	0.335118	1.65184	0.897059	0.333837	0.599594	0.389285	0.280681	10.9422	0.839852	4.37371	0.459652	0.186801	0	0.482616	0.0689737	0.0453809	0.153714	0.0491065	0.079502	0.302039	0.0288126
ENSG00000143409.15	chr1	150996086	151008375	3792	MINDY1	15.3825	8.18947	14.9211	9.06935	20.5095	23.9316	3.48964	9.75308	13.3507	16.0753	56.9525	28.1112	9.18063	12.1395	80.5034	18.1699	48.7696	10.889	10.6764	11.0271	14.7002	9.46089	7.17018	7.42555	12.9396	2.36235	6.84622	10.531
ENSG00000143363.17	chr1	151008420	151035713	3156	PRUNE1	17.5581	15.0058	7.89438	10.301	10.1834	8.97436	4.94974	15.011	14.3418	19.0715	35.5425	12.201	8.09388	6.596	30.1469	20.0596	23.8451	11.7924	10.8345	8.39722	12.0654	27.1986	10.9368	9.03363	16.3279	9.99454	12.887	12.2742
ENSG00000163141.19	chr1	151036321	151047720	3809	BNIPL	0.288953	1.59583	0.29329	0.167951	0.301377	0.151253	0.058404	0.138669	30.8214	19.9865	1.04602	1.12947	0.129762	0.175426	1.0687	0.274567	0.686896	0.253601	0.143693	0.123036	0.169568	0.620763	0.105889	0.118241	0.306915	0.0908595	0.15102	0.230501
ENSG00000143443.9	chr1	151047740	151051986	2331	C1orf56	1.97168	1.1876	4.3138	2.27667	2.64895	4.8233	1.75212	1.4907	1.0494	0.915	8.4572	0.878475	1.54092	1.56129	2.59997	1.63125	3.2943	3.01151	1.8249	1.13808	3.03917	1.299	2.58671	1.46619	3.05688	2.06705	3.25531	1.95926
ENSG00000197622.13	chr1	151050971	151070325	4184	CDC42SE1	150.816	297.542	91.653	124.601	131.305	72.2655	84.4668	127.125	281.609	290.629	131.354	185.679	118.505	75.8716	145.343	197.091	148.79	137.309	91.2307	77.0053	101.988	157.099	97.5387	187.199	137.78	104.011	71.3484	120.84
ENSG00000213190.3	chr1	151057758	151068497	4075	MLLT11	142.998	42.3576	9.80076	74.5889	55.501	4.70566	7.75313	37.1172	30.4327	10.4418	12.1517	12.9261	48.9688	8.56077	37.5321	114.995	23.4666	62.5126	26.77	12.3651	28.8135	140.58	34.5349	159.07	59.7012	46.6791	11.9306	73.8755
ENSG00000143458.12	chr1	151070578	151125542	9189	GABPB2	15.1445	26.2508	42.0748	11.7939	9.10477	27.8306	30.1365	13.0003	20.8132	29.4594	13.3312	19.0057	20.7781	29.9452	12.314	11.1119	15.8407	13.4884	24.0542	25.4685	22.7351	19.7954	28.59	17.1686	23.5957	22.1811	21.8307	9.03275
ENSG00000143434.15	chr1	151131685	151146664	5809	SEMA6C	3.87536	1.13811	1.8575	17.8215	41.6218	3.20993	0.949065	1.62936	1.14657	0.986765	5.3859	1.11552	0.486606	1.21044	2.85518	2.55186	1.40183	1.50575	1.79616	0.692078	0.965231	8.1274	1.3463	1.72632	3.76892	0.749591	0.990018	9.88272
ENSG00000163154.6	chr1	151156649	151159749	1158	TNFAIP8L2	0	0	0	0.130628	0.206206	0	0	0	0	0	0	0	0	0.0175426	0	0	0.0140183	0	0	0	0	0.0114956	0	0	0	0	0	0.144063
ENSG00000163156.11	chr1	151156664	151170297	3265	SCNM1	28.5213	28.1188	20.0781	23.2519	19.6847	22.4863	29.0122	19.5293	35.3493	33.8909	20.2528	25.0435	20.9403	19.7354	16.5728	29.2818	20.6349	24.837	21.6114	24.638	21.9394	24.1408	20.5273	29.241	27.4014	24.8728	21.73	22.9636
ENSG00000163155.12	chr1	151159748	151165948	2508	LYSMD1	13.1558	12.8656	6.15908	3.39634	4.8379	6.63834	6.84787	9.04818	7.69562	7.12265	17.2037	9.13335	6.9098	6.82406	10.8784	10.0782	11.1025	7.95673	6.23628	6.79775	6.37835	11.7255	7.13993	10.6299	11.982	11.2666	6.6113	4.43714
ENSG00000163157.15	chr1	151169986	151176284	1843	TMOD4	0.492919	0.284528	0.391053	0.354563	0.96758	0.504178	0.262818	0.254227	0.505268	0.430588	0.756696	0.418321	0.243303	0.263138	0.334966	0.436077	0.504658	0.380401	0.273017	0.184554	0.208699	0.609267	0.317666	0.342899	0.540171	0.261221	0.302039	0.561845
ENSG00000163159.12	chr1	151169987	151195321	4545	VPS72	41.0143	36.8897	26.506	36.632	33.0881	30.7716	34.692	21.7018	37.8174	36.3309	40.7058	30.5932	24.2816	23.1036	34.2144	44.5929	36.9242	45.6799	27.5028	25.2993	23.3221	40.2117	22.2518	30.3407	42.0229	23.703	20.2031	31.4345
ENSG00000143398.20	chr1	151197949	151249536	5405	PIP5K1A	98.7368	119.91	90.5654	79.9819	76.3754	74.467	113.158	118.262	86.6729	113.191	86.1744	82.9392	93.8014	69.6264	97.6984	98.7957	117.501	95.7343	71.1568	74.037	87.4839	94.6204	90.8374	112.566	121.919	94.4598	91.1991	74.7831
ENSG00000159352.15	chr1	151254703	151267479	3027	PSMD4	119.813	89.2924	112.049	98.1393	82.9898	89.2058	91.0373	79.6771	85.7401	80.1612	76.1815	93.941	88.3352	71.2053	103.058	128.045	105.011	186.143	89.2621	74.3754	104.806	115.439	84.9682	117.579	145.858	100.547	68.8817	100.657
ENSG00000143373.18	chr1	151281618	151292176	6324	ZNF687	23.0142	28.7497	23.4143	18.5679	24.7129	24.6375	17.6088	21.0431	29.6748	30.6076	73.8447	19.1452	17.9882	17.946	24.9789	27.376	31.9897	27.1511	21.6976	14.5798	23.0221	21.1059	16.564	17.2396	28.1257	14.1741	17.8203	15.9766
ENSG00000143393.16	chr1	151291797	151327715	5456	PI4KB	75.2127	52.0934	70.7928	52.5313	80.8326	66.1649	62.3755	71.8423	43.6474	40.3497	146.421	56.7244	69.4224	54.4872	60.6926	48.13	61.0076	63.8282	48.5682	49.1837	86.2708	57.1907	40.9941	77.1642	83.1127	60.4556	42.8392	48.7221
ENSG00000143390.17	chr1	151340640	151347357	4586	RFX5	73.122	45.4132	45.4599	54.9573	61.243	39.0065	23.2594	47.4249	54.977	12.6485	58.1098	61.9952	36.6414	26.2261	76.6593	76.5073	63.5309	93.4202	28.365	31.0666	44.1137	40.4416	42.0983	33.0602	67.5214	17.8085	24.1296	54.571
ENSG00000143416.21	chr1	151364304	151372707	3476	SELENBP1	11.3201	0.791731	159.635	10.5622	5.631	77.5929	10.7025	23.7471	4.02271	0.932941	103.245	0.013944	29.7478	30.4013	17.8808	7.2195	18.1817	17.7045	19.183	15.8101	29.6352	11.3232	22.8568	4.11479	35.7986	10.3921	26.16	5.38795
ENSG00000159377.11	chr1	151399560	151401937	2125	PSMB4	197.219	142.685	192.581	177.151	131.686	143.892	130.489	147.567	148.218	165.687	189.731	153.705	163.986	143.779	142.951	194.345	149.757	256.771	161.094	131.556	202.464	164.008	140.272	203.032	208.666	171.497	144.559	175.31
ENSG00000143442.22	chr1	151402724	151459494	10301	POGZ	44.0228	46.6874	54.4052	85.8602	81.8636	41.3762	41.5107	39.1163	34.7275	40.9597	70.6176	27.2048	34.549	41.225	39.8131	46.0142	52.9611	46.1078	41.0818	39.7561	38.1266	56.5354	35.8812	37.0686	63.2491	29.7338	46.8496	56.2998
ENSG00000143375.15	chr1	151510510	151538692	6616	CGN	1.76771	8.9812	0.183306	1.2503	0.444135	0.0336118	0.043803	1.68714	3.20651	25.62	0.222558	2.66331	0.567707	0.140341	13.0637	26.4231	17.0042	8.14693	0.186801	0.153795	0.117393	0.597772	0.0756348	0.437492	0.540171	0.124932	0.15102	0.965222
ENSG00000143367.16	chr1	151540305	151583583	3878	TUFT1	94.4875	63.2519	21.0557	6.41946	15.1323	16.537	15.8421	56.5424	80.3182	77.6135	12.5968	26.2427	75.1968	39.6813	33.5285	76.2005	65.6196	76.8728	35.9376	29.8978	26.2439	51.5118	14.8849	73.4041	32.2384	22.3855	22.5019	10.5886
ENSG00000143376.14	chr1	151612006	151699091	16711	SNX27	34.5383	51.4873	46.5231	43.7605	51.8369	43.8298	29.8445	39.5323	30.8602	29.7465	95.7221	39.1828	27.8338	27.1033	63.5478	40.8298	65.143	41.9234	35.4491	45.3234	54.6399	44.9249	32.9163	47.0482	68.3071	38.1951	38.0402	34.5319
ENSG00000159409.14	chr1	151702404	151716814	4439	CELF3	0.0339944	0	0.0122204	0	0	0	0	0	0	0.0179412	0	0	0	0	0	0	0.0140183	0	0	0	0	0.0344868	0	0.0118241	0	0.0113574	0	0
ENSG00000178796.12	chr1	151710433	151729805	2261	RIIAD1	0.101983	0	0.195526	0	0.015862	0.0504178	0	0.0808905	0.0194334	0.0717647	0.178046	0	0.081101	0.0350851	0.0957045	0.064604	0.0420549	0.14265	0.0431079	0.030759	0.039131	0.321877	0.0302539	0.0118241	0.0122766	0.113574	0.15102	0
ENSG00000143436.11	chr1	151759647	151763496	1740	MRPL9	36.9689	44.0153	42.8569	63.1495	35.4356	36.0487	43.6716	27.653	46.0766	37.8559	29.5779	37.621	35.8628	30.9626	36.8143	60.9216	43.4567	71.5788	33.1069	38.8025	35.0483	37.8091	29.9363	43.3827	55.1097	33.7657	31.8484	41.4613
ENSG00000143450.16	chr1	151762899	151771334	4633	OAZ3	0.900852	1.03915	1.49089	1.10101	1.06275	0.336118	0.759252	0.716458	1.4575	0.950882	1.20181	1.50596	0.85967	0.719245	0.877291	0.387624	0.644841	1.41065	0.660988	1.16884	0.808707	0.574781	0.529444	0.993226	0.883916	1.26068	0.654418	1.10928
ENSG00000182134.16	chr1	151770107	151791416	5092	TDRKH	7.97169	10.4657	7.34446	12.1298	7.59788	3.42841	1.76672	1.61781	20.58	10.8006	2.60393	10.0815	4.03883	2.42087	16.5888	16.8132	15.5883	12.8702	1.32198	4.96758	3.65223	8.77115	2.88925	4.54046	3.58477	1.79447	1.86258	8.71581
ENSG00000213171.2	chr1	151800264	151806154	3379	LINGO4	0	0.0123708	0.0488816	0	0	0	0	0.0115558	0.0194334	0	0	0	0	0	0.0319015	0	0.0700914	0.0317001	0	0	0.0130437	0.0344868	0	0	0	0	0.01678	0
ENSG00000143365.18	chr1	151806071	151831845	6512	RORC	0	0.383495	0.855428	0.0373224	0.015862	0	0	0.0115558	2.75954	0.269118	0	0.167328	0	0	7.97538	0.048453	11.9576	0.285301	0	0	0	0.0689737	0.015127	0	0.0245532	0	0	0
ENSG00000225556.1	chr1	151837819	151840557	1757	C2CD4D	0	0.0123708	0.0122204	0.0186612	0.015862	0.0168059	0	0	0.0583002	0	0.15579	0.13944	0	0	0.111655	0.16151	0.0841097	0.0317001	0	0	0	0	0	0.0236482	0	0	0.01678	0
ENSG00000196407.12	chr1	151847101	151853712	1161	THEM5	0	0.0123708	0	0	0.0317239	0	0	0	0.0777335	0	0	0	0	0	0	0	0.0140183	0	0	0	0	0	0	0.0118241	0.0122766	0	0	0.0432189
ENSG00000159445.13	chr1	151870866	151909637	6937	THEM4	11.4391	26.8941	41.5371	37.2478	23.8564	13.0414	25.6978	22.8804	17.9564	13.4918	19.6296	39.8939	20.5185	24.2614	45.5075	34.757	38.8867	57.1236	20.0308	17.8402	27.1047	16.5882	27.1529	26.084	23.4238	24.1232	26.1935	52.6118
ENSG00000197747.9	chr1	151982915	151993859	1012	S100A10	136.063	350.7	767.001	190.662	135.255	449.189	168.963	122.457	814.162	499.088	177	828.471	163.986	97.0104	265.963	322.051	167.715	215.592	163.034	161.27	136.189	110.185	171.706	131.437	126.547	108.952	163.37	144.049
ENSG00000163191.6	chr1	152032506	152047907	649	S100A11	338.516	492.308	206.427	143.785	115.792	189.588	250.933	217.676	990.578	869.806	133.668	825.529	294.332	211.651	374.508	295.45	317.416	183.845	257.713	249.302	271.7	170.066	200.992	284.677	213.233	303.618	160.869	97.2857
ENSG00000182898.4	chr1	152084141	152089064	3606	TCHHL1	0	0	0	0	0	0	0	0	0.0194334	0	0	0	0	0	0	0	0	0	0	0	0	0	0	0	0	0	0	0
ENSG00000159450.12	chr1	152106317	152115454	6995	TCHH	0.0849861	1.52161	0.109984	0.0933061	0.0475859	0.0504178	0.087606	0.0346673	5.30531	5.90265	0	0.195217	0.0162202	0	0.111655	0.145359	0.0700914	0	0.0431079	0.0153795	0.0521747	0.195425	0.0605079	0.0472965	0.0245532	0.0227149	0.01678	0.100844
ENSG00000215853.3	chr1	152153595	152159228	3569	RPTN	0.0849861	0.284528	0.635461	0	0	0.420148	0	0	0.0971669	1.36353	0	0	0	0.736788	0	0	0.0140183	0	0	0.0615181	0.0130437	0.0114956	0.015127	0	0	0	0	0
ENSG00000197915.6	chr1	152212076	152224193	9629	HRNR	0	0.197933	0	0	0	0	0	0	0.0777335	0.663824	0.0445116	0	0	0	0.0159508	0	0	0	0.0287386	0	0.0130437	0	0.015127	0.0118241	0	0	0	0
ENSG00000143631.10	chr1	152302175	152325203	12747	FLG	574.268	3.87206	0.0855428	0	0.0475859	0.0168059	0.131409	0.138669	29.7914	14.2632	0.267069	5.28479	0.0486606	15.1743	482.686	33.1419	244.507	0.0475502	0.186801	11.3962	0.0652183	1.91977	3.812	0.130065	0.552448	1.03353	0.0671198	0.100844
ENSG00000143520.6	chr1	152348735	152360006	9124	FLG2	0	0.0123708	0	0	0	0	0	0	6.51018	2.135	0.0222558	0	0	0	0.0478523	0	0	0	0	0	0	0	0	0	0	0	0.01678	0
ENSG00000143536.7	chr1	152409243	152414263	1902	CRNN	0.0509916	0.828843	0	0	0	0	0	0	0.0777335	0.0179412	0	0	0	0	0.0319015	0	0.0280366	0	0	0	0	0	0	0	0	0	0	0
ENSG00000186207.5	chr1	152510803	152512177	860	LCE5A	0	0.0123708	0	0	0	0	0	0	0.0194334	0.0538235	0	0.013944	0	0	0	0	0	0	0	0	0	0.0114956	0	0	0	0	0	0
ENSG00000169509.6	chr1	152514482	152516008	718	CRCT1	0	3.51331	0	0	0	0	0.014601	0	89.2575	301.304	0	0.111552	0	0	0	0	0	0	0.0143693	0	0	0.0344868	0	0	0	0	0.01678	0
ENSG00000185966.3	chr1	152565654	152566772	611	LCE3E	0	0.061854	0	0	0	0	0	0	15.9159	70.0603	0	0.013944	0.0162202	0	0	0	0	0	0	0	0	0	0	0	0	0	0	0
ENSG00000163202.5	chr1	152579381	152580516	625	LCE3D	0	0.0989664	0	0	0.015862	0	0	0	26.1768	166.153	0	0.013944	0	0	0	0	0	0	0	0	0	0.344868	0	0	0	0	0	0
ENSG00000244057.4	chr1	152600662	152601086	425	LCE3C	0	0	0	0	0	0	0	0	0.310934	0.645882	0	0	0	0	0	0	0	0	0	0	0	0	0	0	0	0	0	0
ENSG00000187238.5	chr1	152613811	152614098	288	LCE3B	0	0	0	0	0	0	0	0	0	0.0179412	0	0	0	0	0	0	0	0	0	0	0	0	0	0	0	0	0	0
ENSG00000185962.1	chr1	152622834	152623103	270	LCE3A	0	0	0	0	0.015862	0	0	0	0	0.735588	0	0	0	0	0	0	0	0	0	0	0	1.65537	0	0	0	0	0	0
ENSG00000187223.3	chr1	152663396	152664659	609	LCE2D	0	0	0	0	0	0	0	0	0.155467	1.59676	0	0	0	0	0	0	0	0	0	0	0	0	0	0	0	0	0	0
ENSG00000187180.3	chr1	152675295	152676574	614	LCE2C	0	0.0247416	0	0	0	0	0.029202	0	0.310934	1.97353	0	0	0	0	0	0	0	0	0	0.107657	0.0260873	0	0.015127	0	0	0	0	0
ENSG00000159455.8	chr1	152686123	152687401	612	LCE2B	0	0	0	0	0	0	0	0	0.466401	1.05853	0	0	0	0	0	0	0	0	0	0.0153795	0	0	0	0	0	0	0	0
ENSG00000187173.4	chr1	152698345	152699442	611	LCE2A	0	0	0	0	0	0.0336118	0.73005	0	0.194334	1.18412	0.0222558	0	0	0	0	0	0	0	0	0.0153795	0.039131	0.0344868	0.015127	0.0354723	0.0122766	0.0681446	0.01678	0.0144063
ENSG00000187170.4	chr1	152708160	152709491	680	LCE4A	0	0	0	0	0	0	0.014601	0	0	0	0	0	0	0	0	0	0	0	0	0.0153795	0	0	0	0	0	0	0	0
ENSG00000198854.5	chr1	152719522	152720470	949	C1orf68	0	0.061854	0	0	0	0	0	0	0.0388668	0.0358824	0	0.013944	0	0	0	0	0	0	0	0	0	0	0	0	0	0	0	0
ENSG00000203786.6	chr1	152759561	152762052	2492	KPRP	0	0.0742248	0	0	0.0317239	0.0504178	0.014601	0	1.76844	5.90265	0	0.264937	0	0	0	0	0	0	0	0.230693	0	9.48388	0	0	0	0	0	0
ENSG00000240386.3	chr1	152776372	152776728	357	LCE1F	0	0.136079	0	0	0	0.151253	0.058404	0	0.310934	2.26059	0	0.641426	0	0	0	0	0	0	0	0.030759	0	0	0	0	0	0	0	0
ENSG00000186226.9	chr1	152786214	152788426	1299	LCE1E	0	0.123708	0	0	0	0.0504178	0	0	0.466401	0.950882	0	0.404377	0	0	0	0	0	0	0	0	0	0	0	0.0236482	0	0	0	0
ENSG00000172155.9	chr1	152796751	152798181	430	LCE1D	0	0	0	0.0186612	0	0	0	0	0.155467	0.789412	0	0.013944	0	0	0	0	0	0	0	0	0	0	0	0	0	0	0	0
ENSG00000197084.5	chr1	152804835	152806628	692	LCE1C	0	0.136079	0	0	0	0.0168059	0	0	1.82674	3.05	0	2.52387	0	0	0	0	0.0140183	0.0158501	0	0	0	0	0	0	0	0	0	0
ENSG00000196734.8	chr1	152811971	152813109	1139	LCE1B	0	0.0494832	0	0	0	0	0	0	0.874502	3.46265	0	0.362545	0	0	0	0	0	0	0	0	0	0.0114956	0	0	0	0	0	0
ENSG00000186844.5	chr1	152827473	152827894	422	LCE1A	0	0	0	0	0	0.0168059	0	0	1.2826	4.28794	0	0	0	0	0	0	0	0	0	0	0	0	0	0	0	0	0	0
ENSG00000235942.2	chr1	152842868	152843983	628	LCE6A	0	0	0	0	0	0	0	0	0.855069	3.55235	0	0.0418321	0	0	0	0	0	0	0	0	0	0	0	0	0	0	0	0
ENSG00000285946.1	chr1	152859996	152860985	345	AL162596.1	0	0	0	0	0	0	0	0	0	0	0	0	0	0	0	0	0	0	0	0.0153795	0	0	0	0	0	0	0	0
ENSG00000163206.6	chr1	152878322	152885047	770	SMCP	0	0.0123708	0	0	0	0.151253	0.029202	0	0.0971669	0	0	0	0	0	0	0	0	0	0	0.0153795	0	0	0	0	0	0	0.01678	0
ENSG00000163207.7	chr1	152908546	152911886	2152	IVL	0	3.78546	0.0244408	0.0186612	0.015862	0.0168059	0.102207	0	194.101	41.5159	0	49.4177	0	0	0.159508	0.532983	0.0560731	2.83716	0	0.030759	0.0130437	0	0	0.0118241	0	0.0113574	0	0
ENSG00000283227.1	chr1	152947154	152949258	817	SPRR5	0	0.0989664	0	0	0	0	0	0	0.855069	1.47118	0	0.111552	0	0	0	0	0	0	0	0	0	0.0229912	0	0	0	0	0	0
ENSG00000184148.4	chr1	152970648	152972574	751	SPRR4	0	0	0	0	0	0.0336118	0	0	0.971669	0.269118	0	0.0278881	0	0	0	0	0	0	0	0	0	0	0	0	0	0	0	0
ENSG00000169474.4	chr1	152985231	152985500	270	SPRR1A	0	4.52771	0	0	0	0	0	0	165.786	105.53	0	3.72306	0	0	0	0	0	0	0	0.0153795	0	0.0114956	0	0	0	0	0	0
ENSG00000163209.15	chr1	153001747	153003856	1441	SPRR3	0	8.74615	0	0	0	0	0	0.0115558	15.9548	27.7012	0	0.0278881	0	0	0.0319015	0.016151	0.0140183	0	0	0	0	0	0	0	0	0.0113574	0	0
ENSG00000169469.9	chr1	153031203	153032900	619	SPRR1B	0.0169972	26.5601	0.0122204	0	0	0.0168059	0	0	405.808	268.436	0.0667673	85.7698	0.0162202	0.0175426	0	0.016151	0	0	0	0.0153795	0	0.0229912	0	0.0118241	0.0122766	0	0	0
ENSG00000163216.7	chr1	153039732	153041931	1052	SPRR2D	0	18.8778	0	0	0	0	0	0	83.4275	152.428	0	1.19919	0	0.0175426	0	0.016151	0	0	0	0	0	0	0	0	0.0122766	0	0	0
ENSG00000241794.2	chr1	153056120	153057512	677	SPRR2A	0	12.21	0	0	0	0	0	0	11.5434	36.1694	0	0.404377	0	0	0	0.145359	0	0	0	0	0	0.0114956	0	0	0	0	0	0
ENSG00000196805.7	chr1	153070224	153070840	617	SPRR2B	0	0.185562	0	0	0	0	0	0	1.5741	4.66471	0	0	0	0	0	0	0	0	0	0	0	0.0229912	0.015127	0	0	0	0	0
ENSG00000203785.9	chr1	153093135	153106184	735	SPRR2E	0	0.655652	0	0	0	0	0	0	18.384	52.1909	0	0.013944	0	0	0	0	0	0	0	0	0	0	0.0302539	0	0	0	0	0
ENSG00000244094.2	chr1	153112121	153113516	675	SPRR2F	0	0.14845	0	0	0	0	0	0	0.369234	4.48529	0	0.013944	0	0	0	0	0	0	0	0	0	0	0	0	0	0	0	0
ENSG00000159516.9	chr1	153149582	153150890	589	SPRR2G	0	0	0	0	0	0	0.014601	0	9.89159	26.3915	0	0	0	0	0	0	0	0	0	0	0	19.5885	0	0	0	0	0	0
ENSG00000203783.5	chr1	153217584	153219310	1222	PRR9	0.0169972	0.0123708	0	0	0	0	0	0.0231116	227.273	7.28412	0	0.181273	0	0.0350851	0	0	0	0	0	0	0	0.28739	0.015127	0.106417	0	0	0	0
ENSG00000203782.6	chr1	153259687	153262124	1245	LOR	0	0	0	0	0	0	0	0	0.0388668	0.0897059	0	0	0	0	0	0	0	0	0	0	0	0	0	0.0118241	0	0	0	0
ENSG00000159527.3	chr1	153297862	153310718	1173	PGLYRP3	0	0.14845	0	0	0	0	0	0	1.53524	2.02735	0	0.292825	0	0	0	0	0	0	0	0	0	0	0	0	0	0	0	0
ENSG00000163218.15	chr1	153330120	153348841	2273	PGLYRP4	0	6.24725	0	0	0	0	0	0	6.00492	6.35118	0	1.56173	0	0	0	0.032302	0	0	0	0	0	0	0	0	0	0	0	0.0144063
ENSG00000163220.11	chr1	153357854	153361023	573	S100A9	0.0509916	490.923	0.0733224	0	0.0317239	0	0	0.115558	1030.88	394.849	0.222558	421.208	0	0	0.526375	4.47383	0.392512	0	0.0143693	0	0.078262	0.0689737	0.015127	0.130065	0.0613831	0.136289	0	0
ENSG00000163221.9	chr1	153373711	153375621	485	S100A12	0	0.952551	0	0	0	0.0168059	0	0	1.166	0.358824	0	0.627482	0	0	0.0159508	0	0	0	0	0	0	0	0	0	0	0	0	0
ENSG00000143546.10	chr1	153390032	153391073	891	S100A8	0	217.429	0.0366612	0.0559836	0.015862	0	0	0.0115558	503.616	88.2526	0.0445116	187.213	0	0	0.0957045	0	0.0700914	0.0158501	0	0	0.039131	0.0459825	0	0.0472965	0.0122766	0.0567872	0.0335599	0
ENSG00000184330.12	chr1	153416520	153423222	4458	S100A7A	0	0.0494832	0	0	0	0	0	0	0.1166	0	0	0	0	0	0	0	0	0	0	0	0	0	0	0	0	0	0	0
ENSG00000143556.9	chr1	153457744	153460651	486	S100A7	0	0.742248	0	0	0	0.0672237	0	0	12.1653	2.24265	0	0.432265	0	0	0	0	0.0140183	0	0	0	0.0260873	0.0114956	0	0.0354723	0.0122766	0	0.0838998	0
ENSG00000197956.10	chr1	153534599	153536244	971	S100A6	339.162	1939.86	1998.56	476.402	610.289	2793.45	1247.17	767.616	4868.96	2975.1	1324.53	1863.72	644.444	982.928	1484.94	2096.53	1491.22	2095.61	1226.78	2076.53	1434.66	992.543	1174.52	824.165	759.137	1003.65	1022.89	1019.55
ENSG00000196420.7	chr1	153537147	153541765	784	S100A5	0.0679888	0.0989664	0.281069	0	0.015862	0.537789	0.175212	0.104002	0.388668	0.107647	0.244814	0.0976083	0.0486606	0.140341	0.334966	0.629889	0.462603	0.14265	0.143693	0.230693	0.039131	0.965632	0.0756348	0.0354723	0.0122766	0.0454297	0	0.0288126
ENSG00000196154.12	chr1	153543613	153550136	946	S100A4	1.17281	11.1585	481.508	0.46653	1.22137	1113.91	384.78	229.96	61.118	2.72706	494.434	8.28276	6.14745	6.99948	4.70547	29.1364	6.33627	21.7621	62.2765	265.051	31.4091	256.076	133.753	24.0739	3.52339	4.00917	28.9622	1.00844
ENSG00000188015.10	chr1	153547329	153549258	841	S100A3	0.526914	4.65142	7.34446	0.391885	0.428273	13.4447	3.97147	3.53607	14.0892	4.62882	1.73595	19.1452	1.9302	2.03494	2.31286	9.51294	3.25224	8.30543	0.704096	1.89168	3.287	5.17303	2.04214	1.60808	2.51671	0.954024	2.58411	0.677096
ENSG00000196754.10	chr1	153561108	153567890	1567	S100A2	6.39095	2255.89	3.32395	1.47424	1.22137	2.60492	2.24856	2.98139	3528.11	1467.07	1.71369	7032.55	2.02752	1.15781	33.369	58.289	44.48	30.7333	1.33634	2.53762	1.4348	12.9441	1.76986	2.06922	2.2589	1.99891	0.604079	0.994034
ENSG00000188643.11	chr1	153606886	153613145	1701	S100A16	200.159	422.562	70.5117	331.479	259.993	78.7862	129.803	147.244	794.106	580.128	65.521	565.431	61.8152	99.9575	403.203	357.648	311.5	163.43	123.734	89.5857	74.4011	294.874	122.937	196.351	62.623	154.45	74.3352	433.269
ENSG00000189334.9	chr1	153614255	153616986	1277	S100A14	0.0509916	727.712	0.207747	0.0373224	0.0793098	0.0336118	0	0.0924462	1245.85	1162.57	0.178046	602.006	0.0973212	0.0350851	4.48216	7.26795	6.71476	0.0475502	0.0862158	0.0768976	0.078262	0.241408	0.105889	0.20101	0.122766	0.170362	0.0838998	0.0432189
ENSG00000189171.14	chr1	153618787	153631360	2216	S100A13	62.0568	44.1761	62.3851	44.6003	47.3162	94.2812	71.8808	48.5112	81.834	35.7029	42.9537	73.0807	103.712	96.1683	171.104	86.8601	131.393	81.4534	78.6719	69.4232	73.1358	61.582	63.7904	59.2506	76.7166	57.2642	46.6147	54.6575
ENSG00000160678.11	chr1	153627926	153632039	3030	S100A1	0.152975	0.0865956	0.354392	0.0186612	0.0793098	0.100836	0.087606	0.184892	0.1749	0.0358824	67.7911	0.250993	0.178422	0.105255	170.45	0.48453	97.7776	0.11095	0.114954	0.0922771	0.078262	0.149443	0.0605079	0.0827688	0.356022	0.159004	0.0671198	0
ENSG00000160679.13	chr1	153633982	153646306	5625	CHTOP	43.5299	64.4271	58.7923	54.3414	40.1942	44.166	53.9361	33.5464	55.3074	78.1338	71.8417	49.5571	39.2366	39.6111	43.7689	78.9946	58.0778	63.8599	39.573	37.4491	37.4745	65.3066	41.6597	42.8624	56.5706	33.5158	33.476	30.1236
ENSG00000143553.10	chr1	153658654	153661830	1544	SNAPIN	36.697	20.9314	32.0052	28.2344	22.9998	28.9398	22.6608	22.1987	23.8448	18.9818	32.6047	21.5017	29.2288	25.6648	28.8868	36.8566	32.971	44.919	23.2495	27.0526	29.3222	27.9458	24.6872	21.9692	32.5699	18.4218	23.1228	33.7251
ENSG00000143621.17	chr1	153661788	153671028	2261	ILF2	215.593	118.302	178.406	331.778	167.566	108.936	283.303	177.347	168.585	161.022	85.6847	190.085	178.909	138.306	207.743	348.329	195.976	360.684	159.212	146.382	153.354	294.391	170.209	228.395	308.303	178.289	122.46	269.34
ENSG00000169418.10	chr1	153678688	153693992	4952	NPR1	0.0169972	0.0494832	0.061102	8.78943	16.8613	0.789878	0.029202	0.993797	0.0194334	0	0.0667673	0.0836642	7.03956	0.140341	65.8128	3.32711	128.898	0.0158501	2.54337	0	0.24783	0.0114956	0.559698	0.0945929	0.208702	0.124932	1.14104	17.7053
ENSG00000143624.14	chr1	153728050	153774808	10467	INTS3	0.42493	0.321641	0.721004	0.298579	1.15792	0.403342	0.496434	0.323562	0.310934	0.179412	0.57865	0.58565	0.437945	0.280681	1.05275	0.258416	0.686896	0.649852	0.301755	0.661319	0.756533	0.47132	0.211778	0.378372	0.76115	0.48837	0.302039	0.27372
ENSG00000143554.14	chr1	153774354	153780157	5470	SLC27A3	0.0339944	0.0989664	0.109984	0.111967	0.0793098	0.0672237	0.014601	0.0115558	0.0583002	0	0.378348	0.0557762	0.0648808	0	0.0478523	0.048453	0.168219	0	0.0574772	0	0.039131	0	0	0.0472965	0	0.0227149	0	0.11525
ENSG00000143614.10	chr1	153789030	153923360	9244	GATAD2B	1.2408	1.1876	0.91653	2.27667	4.25101	1.09238	0.715449	1.06313	1.14657	1.20206	2.62618	1.15736	0.778569	0.964841	1.0368	0.872154	1.00932	0.966853	1.09207	0.599801	0.900013	0.965632	0.771475	0.863161	1.3136	0.545157	0.889338	1.39741
ENSG00000198837.10	chr1	153929501	153946718	7606	DENND4B	9.22949	18.5315	11.6094	21.7403	32.5646	13.3103	16.2655	11.5096	13.5839	21.1526	37.5455	11.1831	8.72646	9.29756	14.4195	16.8294	18.4481	14.0907	12.5588	11.2117	11.8436	14.1741	7.56348	14.0943	23.1782	12.1184	11.0748	15.3139
ENSG00000160741.17	chr1	153947669	153958615	3602	CRTC2	7.9377	14.4738	8.48096	11.1594	16.4489	8.47018	8.86281	8.63217	10.7467	11.3388	26.9295	10.6811	6.55296	6.36795	14.0207	10.3366	14.7052	8.43223	7.47204	5.32131	9.261	8.63321	5.91464	9.60118	11.7487	7.24604	6.54418	8.88868
ENSG00000143570.18	chr1	153959099	153968184	3388	SLC39A1	78.2042	69.6476	80.1536	63.6907	54.2003	73.7276	73.0342	82.462	52.4313	52.9803	173.105	58.8996	66.6001	58.0659	136.507	130.532	148.019	95.0686	67.2627	51.3984	84.2751	45.9595	59.2523	76.7503	98.2252	53.7888	53.5952	49.3992
ENSG00000285779.1	chr1	153959151	153975887	2253	AL358472.7	99.9776	97.086	103.226	94.2951	72.9492	100.751	101.827	109.664	72.4282	87.3018	200.035	72.3975	87.0213	87.2392	153.893	154.888	169.355	131.492	100.355	81.1731	118.867	66.3412	85.8607	102.219	126.425	82.0915	89.3533	74.8263
ENSG00000143578.16	chr1	153967534	153974361	2902	CREB3L4	4.94619	4.50297	8.0899	6.88599	3.72756	6.60473	5.30017	3.0045	4.78061	3.57029	11.7511	5.45212	4.54165	4.45581	6.68337	8.23701	6.65869	9.24058	4.89993	3.42963	3.14352	4.1844	4.22042	2.82596	8.40948	2.63492	3.37277	6.38199
ENSG00000143543.15	chr1	153974269	153977674	1482	JTB	63.5526	85.9523	74.7277	89.4618	60.1803	82.0465	80.3347	86.3448	59.2913	92.0382	89.9801	46.9078	60.4527	84.8183	59.0816	76.1359	66.5308	104.056	104.149	84.7412	107.728	63.2948	78.1762	79.1861	90.6874	86.6459	105.026	76.2813
ENSG00000285641.1	chr1	153975850	153986246	1706	AL358472.6	49.4619	62.7694	69.4485	57.5325	74.0754	66.2994	52.0526	74.3037	39.3526	54.3976	66.7673	40.0333	47.8982	72.8192	84.2359	52.7976	76.652	67.2676	70.2802	53.8745	95.5709	43.0856	51.9157	58.5885	79.4051	60.7736	65.8613	64.8139
ENSG00000143545.8	chr1	153981617	153986358	2751	RAB13	26.8556	34.1558	48.4539	20.4713	49.1721	37.0739	25.7854	45.0675	16.907	18.8203	30.3124	24.7228	26.0983	43.8038	77.6961	27.9412	62.872	31.399	27.3448	27.8062	61.2791	18.5194	29.3161	28.6971	51.4758	27.3828	26.16	37.8741
ENSG00000177954.13	chr1	153990755	153992155	1035	RPS27	619.956	588.924	591.125	349.282	250.857	704.958	646.124	415.118	572.002	1090.72	115.307	528.549	562.873	716.526	326.368	612.511	466.192	808.464	660.485	709.211	658.444	541.466	638.282	441.193	550.668	486.734	892.543	538.565
ENSG00000143552.9	chr1	153992685	154155116	5889	NUP210L	0.220964	0.210304	0.158865	0.167951	0.269653	0.201671	0.262818	0.184892	0.505268	0.627941	0.333837	0.306769	0.210862	0.245596	0.175458	0.177661	0.126165	0.206051	0.215539	0.338349	0.234786	0.425338	0.196651	0.189186	0.122766	0.079502	0.1678	0.302532
ENSG00000143549.20	chr1	154155304	154194648	15156	TPM3	457.429	336.003	428.875	830.163	556.707	298.204	708.485	457.482	402.893	322.259	251.78	533.415	509.979	310.24	441.692	701.099	331.112	606.375	316.714	486.808	362.77	666.125	420.394	652.892	499.769	553.913	213.223	691.689
ENSG00000163263.7	chr1	154199085	154206333	674	C1orf189	0.0679888	0.0494832	0.0977632	0.0933061	0.0317239	0.0672237	0.058404	0.0346673	0.136034	0.0897059	0.311581	0.0418321	0.0486606	0.0877128	0.239261	0.016151	0.0841097	0.1268	0.114954	0	0.0652183	0.126452	0.0756348	0.0591206	0.11049	0.0340723	0.11746	0.0576252
ENSG00000143612.20	chr1	154206696	154220637	2670	C1orf43	171.91	226.794	197.543	168.38	144.154	180.092	142.155	167.559	196.063	229.826	224.294	153.733	151.221	175.04	196.083	163.852	236.138	224.373	168.782	197.519	184.998	228.188	163.704	147.222	175.445	146.091	154.812	211.571
ENSG00000143569.19	chr1	154220179	154271510	7503	UBAP2L	90.3912	90.9748	125.345	139.642	168.295	125.725	155.983	126.732	72.3894	83.8929	157.704	98.8075	106.258	103.326	117.461	96.2923	102.544	125.104	116.564	120.775	137.037	135.119	104.906	133.092	186.703	106.374	103.314	115.308
ENSG00000143575.14	chr1	154272511	154275875	2155	HAX1	84.5951	109.284	73.1513	62.5897	39.0204	64.7364	77.6774	77.782	91.5895	127.185	79.0748	66.2481	69.9415	91.4319	46.4326	69.4009	69.3204	69.5817	77.0051	78.1587	77.1663	71.0544	68.979	80.3567	92.1114	103.023	77.3892	50.0907
ENSG00000143595.13	chr1	154321090	154325325	2292	AQP10	0.0339944	0.235045	0.0366612	0	0.0317239	0.0336118	0.014601	0.30045	0.466401	0	0.0445116	0.0278881	0	0	0	0	0	0	0.0431079	0.030759	0.039131	0	0.0605079	0.0354723	0.0122766	0.0567872	0.0335599	0.100844
ENSG00000143515.17	chr1	154325553	154351304	7622	ATP8B2	55.054	44.5349	224.904	113.218	83.9098	317.363	169.927	144.366	32.0457	15.6985	195.962	9.69111	125.917	164.584	21.9482	42.8971	23.4666	80.6134	181.154	205.317	311.926	54.2938	179.436	124.035	126.83	141.57	204.246	96.3061
ENSG00000160712.13	chr1	154405193	154469450	6453	IL6R	1.59774	43.8916	12.5381	7.24055	7.7565	51.6782	10.7317	5.45433	19.8221	28.4547	32.1596	21.683	7.81813	6.33287	76.2924	14.0514	36.5317	4.43801	1.98296	8.32032	8.06099	0.482816	2.05727	1.13512	8.00435	4.21361	11.746	6.56927
ENSG00000169291.10	chr1	154469772	154502412	8740	SHE	0.186969	0.0123708	0.183306	169.798	138.396	0.403342	0.014601	0.104002	0.213767	0.0717647	5.27462	0.0557762	0	0.0175426	0.350917	0.113057	0.280366	0	0.114954	0	0	0.218417	0.453809	0	0.0368298	0.0454297	0	163.785
ENSG00000163239.12	chr1	154502219	154548147	2706	TDRD10	0	0	0.0122204	2.51926	3.45791	0.0168059	0.029202	0.0115558	0.0388668	0	0.311581	0.013944	0	0	0.0159508	0	0	0	0.0287386	0	0.0130437	0.0229912	0.0302539	0	0	0	0.0335599	4.01936
ENSG00000160714.10	chr1	154548577	154559028	4190	UBE2Q1	82.4875	75.4742	59.9777	84.1621	76.2485	67.022	71.7932	91.1173	73.3805	80.7712	67.8356	61.1167	65.5296	67.2407	59.0337	63.6188	64.1477	76.952	67.3776	75.4519	78.1577	54.4317	67.1486	79.5172	73.2546	62.0116	64.821	97.3289
ENSG00000160716.5	chr1	154567781	154580026	5892	CHRNB2	0.30595	0.0742248	0.0366612	0	0.0475859	0.0504178	0.043803	0.0346673	0.0194334	0.0538235	0.267069	0.264937	0.081101	0.122798	0.494473	0.274567	0.182238	0.0951003	0.0143693	0	0	0.0919649	0.0302539	0.212834	0.0982129	0.0227149	0.0335599	0.0864378
ENSG00000160710.16	chr1	154582057	154628013	9691	ADAR	381.502	299.93	301.697	352.118	443.294	296.456	277.463	314.283	409.85	280.564	533.516	232.587	249.694	273.752	349.369	372.878	326.009	335.514	304.227	291.703	369.71	206.714	311.737	355.681	457.243	232.532	272.809	350.678
ENSG00000143603.19	chr1	154697455	154870281	13599	KCNN3	4.79321	0.0371124	0.378832	1.60486	0.80896	0.0168059	0.014601	0.0693347	0.0971669	0.0358824	0.667673	0.0697202	0.113541	0.0701703	0.063803	0.242265	0.098128	1.03025	0.20117	0	1.47393	11.1392	0.816856	2.0574	1.53458	0.44294	0.0671198	16.4808
ENSG00000163344.6	chr1	154924740	154936719	1002	PMVK	8.65158	6.33385	10.7417	5.8223	6.67789	8.87353	6.71646	6.96814	6.76282	5.00559	14.6888	11.8664	4.96338	6.12236	12.7447	7.54252	11.1025	9.28813	6.89726	5.61352	6.80879	9.15051	4.91626	5.43909	8.27444	4.9632	3.50701	6.16589
ENSG00000163346.17	chr1	154944076	154956123	3851	PBXIP1	213.111	41.603	43.3213	43.1261	83.5291	104.012	25.9752	90.3778	33.4837	14.8374	233.819	29.6869	52.3263	66.3635	96.3585	53.4114	91.3712	86.3035	115.529	39.3716	101.571	144.603	77.4803	88.0305	75.1329	44.8051	87.2558	63.9495
ENSG00000163348.4	chr1	154957026	154963853	3664	PYGO2	64.7424	108.826	71.3916	57.2899	65.732	47.9809	46.6794	51.585	111.217	70.4729	116.954	107.021	55.4244	41.7688	46.4645	52.4746	50.2275	103.105	51.011	52.152	71.5836	59.2369	41.7202	63.8029	81.0625	67.2247	47.4369	44.2561
ENSG00000160691.18	chr1	154962298	154974395	4342	SHC1	422.925	733.093	430.684	329.706	390.522	250.946	289.115	325.7	772.555	392.625	384.157	777.464	417.67	271.734	189.112	258.852	194.462	730.212	360.109	306.16	458.641	307.105	281.483	433.768	491.372	501.51	353.604	303.252
ENSG00000173207.13	chr1	154974653	154979251	2340	CKS1B	9.1445	25.7313	21.5568	42.3423	7.89926	6.21819	50.0961	10.7584	28.5476	19.4303	4.85176	44.7464	11.4515	5.94693	15.9508	44.8514	16.1771	40.7188	6.33686	6.50554	5.21747	26.9572	14.7337	19.5453	33.7852	13.1633	5.38637	13.3979
ENSG00000160688.19	chr1	154983338	154993111	4019	FLAD1	31.9208	52.3037	16.5098	30.2871	30.2012	14.1842	21.4343	18.2581	41.0044	53.8056	36.4995	45.1229	15.3281	14.9463	42.3811	36.2913	37.0503	44.0314	19.729	13.2725	18.7437	23.2901	16.3976	27.0536	28.715	25.134	15.4543	31.521
ENSG00000163352.5	chr1	154993586	154994315	730	LENEP	0.0509916	0.061854	0.0366612	0	0.126896	0.0336118	0.029202	0.0231116	0.155467	0.125588	0.178046	0	0.081101	0.0701703	0.0319015	0.032302	0.0560731	0.0158501	0.0287386	0.0461386	0.0260873	0.0574781	0.0302539	0.0591206	0.0368298	0.0113574	0.0503399	0.0864378
ENSG00000160685.13	chr1	155002630	155018522	4303	ZBTB7B	26.5836	57.3263	18.6361	11.458	22.0323	20.9234	10.9946	19.0093	58.203	69.3606	72.2423	40.9258	20.0482	17.104	40.1002	24.0973	34.1485	16.9913	14.5274	12.5804	15.5872	15.772	9.31821	20.0774	18.7218	14.7306	10.3868	13.3834
ENSG00000163354.15	chr1	155018520	155033781	3071	DCST2	0.169972	0.358753	0.195526	0.186612	0.15862	0.117641	0.087606	0.0346673	0.369234	0.61	0.15579	0.278881	0.0648808	0.0350851	0.143557	0.032302	0.224293	0.0634002	0.0431079	0	0.130437	0.149443	0.0605079	0.106417	0.159596	0.0567872	0.0671198	0.0720315
ENSG00000163357.10	chr1	155033824	155050930	3193	DCST1	0.0509916	0.0494832	0.0244408	0.0746448	0.015862	0.0168059	0.029202	0.0346673	0.252634	0.107647	0.111279	0.195217	0.0324404	0.0175426	0.0159508	0.032302	0.0280366	0	0.0574772	0	0.0130437	0.0574781	0	0.0354723	0.0245532	0.0113574	0	0.0288126
ENSG00000143537.13	chr1	155050566	155062775	6584	ADAM15	59.1503	304.186	108.627	273.069	334.18	57.8964	43.803	54.4277	250.283	190.822	166.451	114.257	44.0703	55.3293	87.7291	77.1695	84.6564	117.481	47.3037	44.3392	63.7444	49.3047	61.9752	55.9399	43.2137	54.2658	58.9144	337.093
ENSG00000243364.8	chr1	155063737	155069553	1257	EFNA4	5.69407	4.25555	1.80862	5.43041	9.27925	1.91587	1.10968	3.16628	4.48911	4.48529	5.23011	4.57365	1.67068	1.7718	4.86498	6.26659	2.92982	5.37317	2.41404	1.50719	3.76962	2.00024	2.40519	3.90196	5.64724	2.30556	2.03038	5.74811
ENSG00000251246.1	chr1	155063748	155086807	1042	AL691442.1	1.00284	3.19167	0.5988	1.45557	1.87171	0.588207	0.321222	1.00535	7.42355	8.18118	1.80272	2.04977	0.956991	0.526277	1.37176	1.40514	1.10744	1.37895	0.790311	0.415247	0.704358	0.609267	0.589952	1.12329	0.920746	0.44294	0.637638	1.44063
ENSG00000143590.14	chr1	155078837	155087538	1944	EFNA3	0.985838	5.49263	0.61102	1.79148	1.37999	0.705849	0.277419	1.12091	15.3718	16.3444	2.29235	3.66728	1.62202	0.719245	1.77053	1.45359	1.26165	1.2046	0.775942	0.461386	0.560878	0.850675	0.771475	0.910457	0.613831	0.556514	0.520179	1.57029
ENSG00000169242.12	chr1	155127876	155134899	2165	EFNA1	7.73373	39.1041	1.86972	55.3678	44.588	0.134447	0	2.33427	23.1646	28.0779	5.07432	17.681	0.081101	0.157883	26.9408	30.3154	31.5972	1.37895	0.330494	0	2.04786	0.827684	0.741221	1.79727	1.35043	0.0681446	0.922898	30.5413
ENSG00000169241.19	chr1	155135344	155138857	2340	SLC50A1	18.408	63.2643	36.9912	22.6734	18.955	27.1248	16.4407	25.5614	77.5781	94.5859	60.4022	23.3284	19.9833	18.56	41.6474	34.5632	51.7555	28.3716	24.8733	19.409	22.3438	11.3347	22.6753	19.9709	26.7753	24.6456	19.9514	23.0789
ENSG00000179085.7	chr1	155139891	155140595	622	DPM3	3.48443	3.79783	4.24048	4.49735	2.96619	5.37789	2.07334	2.35738	6.64622	4.61088	10.3712	4.23899	4.42811	3.1752	5.29565	4.47383	5.70544	6.14982	2.83075	2.01472	5.10007	3.55214	3.14641	3.77189	4.32137	3.15737	3.70837	4.23545
ENSG00000163463.11	chr1	155169408	155173475	3826	KRTCAP2	30.0681	43.6442	35.2925	37.2291	26.3309	33.3261	32.093	23.4236	47.981	48.4591	41.0397	30.3283	32.9432	33.8396	42.0781	39.0047	40.0643	56.3469	33.5379	31.8817	34.5135	28.9574	33.9752	36.3946	37.7874	46.7813	38.4261	34.5751
ENSG00000273088.1	chr1	155169409	155187272	753	AL713999.1	28.8273	40.935	33.044	35.2324	23.7454	31.6624	30.1949	22.3373	45.5713	45.9294	37.501	28.7247	31.1265	32.4011	41.2486	37.4703	39.5736	54.4766	31.943	29.6517	33.1048	26.8767	32.5835	34.148	34.7919	45.2253	36.681	33.437
ENSG00000163462.18	chr1	155173787	155184971	4533	TRIM46	4.45327	2.65972	2.77403	2.81784	6.10686	2.03352	1.5039	3.96363	1.67127	0.825294	4.76274	1.32468	2.30327	0.894671	6.46005	5.39444	4.76622	7.30687	2.93134	1.52257	1.56524	0.425338	1.01351	4.45769	5.9296	2.26013	0.973238	1.98807
ENSG00000185499.16	chr1	155185824	155192916	4717	MUC1	0.764875	1.22471	0.92875	0.242596	0.650341	1.02516	0.759252	1.89515	0.835636	2.47588	0.200302	0.334657	0.567707	0.350851	9.53855	1.42129	11.6492	0.491352	1.35071	0.815115	1.00436	0.310382	0.726094	0.165538	0.662937	0.465655	3.47345	0.187282
ENSG00000169231.13	chr1	155195588	155209051	4623	THBS3	233.151	22.0448	74.5933	11.8685	24.1895	94.6173	35.1738	150.838	34.9607	22.8929	55.1943	15.4221	16.8528	43.0319	38.3456	46.3695	46.022	61.1495	102.08	29.4364	55.853	29.3943	30.617	30.0333	39.9358	33.5612	89.7896	11.2801
ENSG00000173171.14	chr1	155208699	155213824	3278	MTX1	12.153	13.9543	11.4139	13.6413	10.3737	12.4868	11.0822	10.6891	19.1419	11.2671	18.5391	11.8943	12.6031	11.543	14.4354	17.1201	20.5648	18.7665	12.7887	8.81246	12.8611	5.62135	10.9217	13.9998	16.0333	11.0962	11.746	11.5538
ENSG00000177628.16	chr1	155234452	155244699	3648	GBA	0.594902	0.816473	1.11206	0.279918	1.26896	1.24364	0.744651	1.42136	0.485835	0.394706	3.58318	0.501985	0.421725	0.508734	2.53617	0.436077	2.07471	0.935153	1.4513	0.384488	1.72176	0.563285	0.620206	1.05235	1.25221	1.56733	0.805438	0.720315
ENSG00000160767.21	chr1	155247205	155255483	4468	FAM189B	0.0169972	0.0742248	0.0366612	0.0559836	0.269653	0	0.014601	0.150225	0.0583002	0.0538235	0.311581	0.0418321	0.0324404	0.0175426	0.063803	0.064604	0.0841097	0.0792503	0	0.030759	0.0652183	0.0574781	0	0.0945929	0.0491065	0.0908595	0.0335599	0.0288126
ENSG00000116521.11	chr1	155255979	155262430	2442	SCAMP3	0.203967	0.16082	0.268849	0.261257	0.348963	0.100836	0.102207	0.312006	0.155467	0.0538235	0.600906	0.167328	0.129762	0.157883	0.366867	0.129208	0.280366	0.253601	0.143693	0.0922771	0.339135	0.252903	0.136143	0.271955	0.282362	0.306651	0.0671198	0.0720315
ENSG00000176444.19	chr1	155262868	155278491	3658	CLK2	0.135978	0.222674	0.183306	0.130628	0.444135	0.151253	0.14601	0.288895	0.1166	0.0897059	0.400604	0.320713	0.113541	0.192968	0.127606	0.113057	0.280366	0.14265	0.143693	0.153795	0.221742	0.321877	0.15127	0.153714	0.294639	0.193076	0.0838998	0.11525
ENSG00000143630.10	chr1	155277463	155289848	4241	HCN3	0	0	0.0122204	0.0559836	0.0634479	0.0672237	0	0.0115558	0	0.0179412	0.0667673	0	0.0162202	0	0.0159508	0	0.0700914	0.0158501	0	0.0615181	0.0130437	0	0	0	0	0	0	0.0144063
ENSG00000143627.19	chr1	155289293	155301438	3168	PKLR	0	0	0	0	0	0	0	0	0	0	0	0	0	0	0	0	0	0	0	0	0	0	0	0	0.0245532	0	0.01678	0
ENSG00000160752.14	chr1	155308748	155320666	3718	FDPS	89.0484	102.381	92.704	357.623	189.725	247.215	102.178	106.556	406.916	169.598	156.681	298.556	194.318	40.576	134.768	322.81	233.194	214.356	139.109	103.827	155.141	180.952	95.5873	123.125	149.566	72.8693	129.323	167.588
ENSG00000160753.16	chr1	155320894	155331114	5429	RUSC1	22.7083	24.6303	18.074	19.445	20.6364	15.3774	19.4047	12.9425	18.9087	23.3415	41.8409	16.8723	7.49373	10.7711	17.9127	24.9372	12.5043	12.157	9.00955	11.1963	14.2306	12.3808	10.0292	16.873	22.3925	10.994	6.54418	11.1793
ENSG00000116539.13	chr1	155335268	155562807	13381	ASH1L	156.731	138.033	175.461	127.979	142.028	168.832	160.363	127.818	107.078	153.092	54.5712	116.516	127.41	155.708	131.466	104.545	140.435	121.3	131.896	184.201	172.463	179.355	148.063	117.071	178.87	138.379	180.385	119.025
ENSG00000125459.15	chr1	155610205	155614967	4208	MSTO1	9.89238	13.7811	8.34653	12.9882	8.37512	6.10055	14.4404	11.6367	13.3119	14.2991	8.12336	9.45406	9.34283	7.36788	9.80971	11.9356	10.71	12.5215	12.1421	7.41293	8.67404	10.9553	9.40897	11.8714	10.2755	11.4256	9.11152	10.6463
ENSG00000163374.19	chr1	155659443	155689000	5001	YY1AP1	42.867	44.6833	53.0121	36.1094	44.5087	45.9138	54.1259	42.9875	44.5802	56.4429	62.2717	44.2166	40.6478	39.4357	37.1653	35.7745	46.0921	37.4854	37.1015	39.9252	44.6615	54.1099	42.1437	38.9959	52.7281	35.1853	35.54	35.1369
ENSG00000132676.16	chr1	155687960	155739010	4588	DAP3	103.785	110.682	89.9421	84.0688	73.3299	74.6015	106.967	79.2842	122.391	157.829	59.4452	107.048	89.2759	71.4509	130.27	107.55	129.15	140.035	91.1157	94.0304	97.9449	91.9994	95.1789	108.593	90.7242	112.677	86.098	94.4044
ENSG00000116580.18	chr1	155749662	155859400	11967	GON4L	66.6291	70.0929	60.5521	60.0331	88.4463	50.4682	57.3382	60.1941	49.1082	59.9953	30.3791	51.8439	57.6466	55.417	58.9859	59.6134	58.8768	59.2316	49.143	52.9517	56.7791	68.4334	56.4236	59.9601	80.6574	56.5259	43.1413	58.8353
ENSG00000132718.9	chr1	155859567	155885199	5182	SYT11	175.921	3.9834	131.98	85.3564	66.192	130.397	28.2091	67.2893	1.37977	1.00471	162.601	0.599594	74.2723	95.0982	50.1651	96.3085	54.405	129.78	74.3324	120.145	91.3839	61.3981	124.192	102.752	144.52	59.7515	46.4134	54.6575
ENSG00000143622.11	chr1	155897808	155911404	4038	RIT1	91.428	62.2375	32.0908	35.6243	65.1451	35.7966	39.2329	55.9069	41.8789	48.3515	62.2272	25.1132	55.6353	47.1895	42.445	48.4853	52.162	37.3427	47.4043	63.7789	59.74	48.9713	43.7774	51.9433	54.6064	35.7532	28.5259	51.7906
ENSG00000132680.11	chr1	155913045	155934413	5646	KHDC4	58.8613	72.3815	39.3863	41.9877	44.699	37.4268	33.0859	36.4354	57.9698	112.617	38.636	55.7064	38.7987	41.2952	51.0265	48.0977	46.5547	54.5559	32.877	42.7704	41.1397	58.6391	35.0794	37.1987	53.3173	31.3579	32.0833	28.2507
ENSG00000173080.5	chr1	155941710	155942949	1240	RXFP4	0	0.0123708	0	0.0373224	0.0475859	0	0	0	0	0	0.0445116	0.0278881	0.0162202	0	0	0	0.0140183	0	0	0	0	0	0.015127	0	0.0368298	0.0113574	0.01678	0.0144063
ENSG00000116584.18	chr1	155946851	156007070	9155	ARHGEF2	77.6773	94.6861	94.2559	85.1324	101.834	87.8445	69.2818	100.628	53.5778	142.973	90.0246	40.5632	87.7188	140.112	45.2842	42.0734	69.1522	48.1208	116.233	125.881	116.402	239.638	70.4614	78.2284	164.335	213.94	113.03	88.714
ENSG00000163479.14	chr1	156009048	156020951	6643	SSR2	208.811	156.478	215.653	225.222	155.701	187.184	203.888	183.055	101.306	175.626	230.926	115.359	227.796	175.198	102.515	184.525	100.105	302.831	214.663	161.593	214.242	178.423	240.821	276.566	295.842	321.563	198.742	188.65
ENSG00000160803.8	chr1	156035299	156053798	3884	UBQLN4	30.0851	34.9599	19.0149	38.61	38.4177	11.428	29.4064	19.1942	30.8019	54.6309	35.765	27.1212	17.68	15.7532	34.3898	36.6466	26.9291	37.8499	23.307	21.639	19.422	36.5905	20.3912	23.0925	30.9739	23.3509	17.5183	26.4355
ENSG00000116586.11	chr1	156054752	156058510	1438	LAMTOR2	19.5128	27.3271	22.4611	17.6348	21.715	20.9066	13.9586	17.7612	32.0845	23.2518	26.3508	27.8602	16.5284	16.9812	33.0819	24.7918	23.6068	22.4912	16.6396	13.9646	19.0959	17.4159	16.2766	18.5875	22.0488	16.5137	14.2965	23.6984
ENSG00000132698.15	chr1	156061160	156070504	1689	RAB25	0	33.1166	0	0	0.015862	0	0	0	86.5174	105.476	0.0222558	7.20907	0	0	0.829439	5.13602	1.44388	0	0	0	0.0130437	0.0344868	0.015127	0	0.0491065	0.0113574	0	0.0144063
ENSG00000254726.3	chr1	156072013	156082465	6591	MEX3A	32.3287	5.96272	1.2587	20.4154	32.8501	0.705849	1.83973	2.84272	1.53524	4.12647	4.74048	2.9143	0.85967	0.75433	6.15699	23.4351	3.79896	22.095	2.47152	2.79907	2.19134	14.542	1.98163	13.3021	45.804	3.30501	1.39274	20.4569
ENSG00000160789.20	chr1	156082573	156140089	6985	LMNA	257.542	291.456	1066.39	398.361	360.082	1062.4	611.111	394.653	496.465	369.732	1937.86	554.401	624.802	483.368	286.396	227.939	276.847	421.374	508.185	591.696	456.672	665.401	377.07	420.56	547.648	456.751	308.885	295.531
ENSG00000196189.13	chr1	156147366	156177752	6771	SEMA4A	0.560908	9.16676	1.68642	0.76511	0.88827	1.63017	0.29202	0.312006	10.1054	5.86676	2.49265	4.57365	0.85967	1.14027	8.4539	0.64604	22.8218	1.15705	1.96859	0.799735	1.03045	0.747215	0.726094	0.567558	0.83481	0.44294	0.973238	0.417782
ENSG00000160785.13	chr1	156193932	156212796	7293	SLC25A44	28.8273	27.4137	22.1067	34.262	38.5287	20.7889	29.8883	31.0273	25.8075	31.3791	40.283	28.6411	22.9678	15.455	50.9308	30.3316	51.7275	29.8139	22.919	18.3785	29.5309	23.3821	23.825	29.2647	35.0866	20.909	24.9518	34.2005
ENSG00000260238.6	chr1	156212982	156243332	1007	PMF1-BGLAP	15.6544	15.179	16.082	20.5833	15.3702	15.5623	17.5504	11.4864	16.1297	13.9941	15.49	11.1692	15.1983	14.7533	13.941	25.4378	22.8078	21.9048	14.9441	9.99669	13.5393	16.7376	12.8428	15.7615	19.4462	10.835	13.1387	19.0307
ENSG00000160783.19	chr1	156212993	156240042	2520	PMF1	24.629	24.556	25.2962	33.8888	24.364	24.0493	28.6326	18.5586	26.8181	23.1441	26.9295	17.6532	23.9086	22.1738	22.9531	41.3789	36.6298	33.4595	23.5225	15.641	20.022	24.9915	20.3458	25.008	30.5442	17.0248	19.8171	31.7515
ENSG00000242252.2	chr1	156242184	156243317	964	BGLAP	0.815866	0.593798	0.855428	0.61582	0.650341	0.857102	0.554838	0.392897	0.757902	0.412647	0.600906	0.432265	0.989432	1.45603	0.255212	0.339171	0.378494	1.2046	0.646618	0.32297	0.821751	1.26452	0.544571	0.650326	0.982129	0.39751	0.654418	0.432189
ENSG00000160781.17	chr1	156243320	156248117	2531	PAQR6	1.15581	3.32774	0.721004	0.317241	0.840684	0.520984	0.394227	0.716458	5.51908	4.59294	1.13504	4.16927	0.519046	0.789415	1.46747	1.06597	3.01393	0.713252	1.52315	0.476765	0.53479	1.62088	0.907618	0.496613	1.17856	0.193076	0.402719	0.461001
ENSG00000198952.8	chr1	156249224	156282825	5304	SMG5	122.601	131.341	59.33	116.297	120.075	63.039	97.9144	104.534	84.2243	99.2685	109.788	106.295	71.5959	55.9783	97.156	113.752	118.104	86.3986	65.2797	56.3198	88.6448	122.141	62.308	73.144	87.7901	70.7909	54.451	79.6812
ENSG00000163472.19	chr1	156282935	156293185	3032	TMEM79	1.44476	9.31521	1.78418	1.157	1.3324	1.17641	1.54771	0.600901	28.0424	21.8524	4.25085	25.5037	0.519046	0.666618	1.59508	1.03366	1.8364	1.41065	0.977112	0.892012	0.9261	1.42546	0.710967	0.721271	2.43077	1.47647	0.687978	1.12369
ENSG00000198715.13	chr1	156290089	156295689	3471	GLMP	35.5412	33.4012	39.2886	37.3038	58.0865	110.331	27.6397	52.4632	21.6294	17.4568	317.724	22.2129	35.0194	38.7515	50.7234	30.4447	56.3535	56.2518	63.6704	42.0168	86.8839	18.9793	38.5738	39.9537	42.6244	43.34	42.3358	54.1965
ENSG00000189030.9	chr1	156298624	156299299	676	VHLL	0	0.0494832	0.0244408	0	0.0475859	0.0168059	0	0	0.0777335	0.269118	0.222558	0.0278881	0.0162202	0	0	0	0	0.0158501	0.0143693	0.0153795	0	0.0229912	0.015127	0.0118241	0.0122766	0	0	0.0288126
ENSG00000163468.15	chr1	156308968	156367873	3864	CCT3	444.936	259.948	271.354	475.674	281.55	223.031	437.286	337.579	467.431	365.408	174.129	479.243	292.288	221.791	512.466	646.557	451.01	747.568	298.192	283.583	249.864	342.374	334.079	427.454	380.956	395.602	223.257	438.297
ENSG00000163467.11	chr1	156337314	156346995	1115	TSACC	0.254958	0.272158	0.354392	0.0559836	0.0634479	0.151253	0.102207	0.323562	0.621868	0.215294	0.133535	0.306769	0.0324404	0.0877128	0.271163	0.16151	0.280366	0.538902	0.114954	0.0461386	0.208699	0.160939	0.136143	0.20101	0.135043	0.193076	0.11746	0.216094
ENSG00000132677.13	chr1	156369211	156385219	3384	RHBG	0	0.0123708	0	0	0	0	0	0	0.0388668	0	0	0.013944	0	0	0	0	0.0280366	0	0	0.030759	0	0	0	0	0	0	0	0
ENSG00000125462.17	chr1	156404250	156430701	12314	C1orf61	8.07368	0	0.0122204	0.0186612	0.015862	0.0168059	0	0.0115558	0.0194334	0.0358824	0.0890231	0.0418321	0.0324404	0.0175426	0	0	0	0	0	0	0.0652183	0.459825	0	0.0827688	0.0368298	0.0227149	0	0.0144063
ENSG00000116604.18	chr1	156463727	156500779	6351	MEF2D	15.6884	29.3559	28.0092	33.9074	53.6293	29.0406	14.236	20.9506	29.1501	27.6653	60.9363	14.1253	33.7542	29.5943	19.6035	12.3717	23.2704	24.4091	26.6694	20.8392	31.7874	57.2137	20.6332	39.3507	26.3333	16.5364	26.3613	37.1826
ENSG00000183856.11	chr1	156525405	156572604	6742	IQGAP3	3.48443	6.87816	71.1838	107.283	17.5433	9.83146	135.614	13.9132	13.0398	2.17088	11.8401	65.2442	28.7097	4.4909	13.4465	56.6416	18.5742	31.5733	3.79349	12.5651	4.00441	65.6514	25.5494	26.5688	74.5068	16.2298	0.771878	12.0293
ENSG00000187862.11	chr1	156579727	156586770	2829	TTC24	0	0	0	0	0	0	0	0	0	0	0	0.0278881	0.0162202	0	0	0.032302	0	0	0	0	0	8.28834	0	0	0	0	0	0
ENSG00000163382.12	chr1	156591762	156594299	1933	NAXE	41.4732	55.8542	41.476	55.9276	45.4604	41.3762	28.4282	32.0442	71.029	87.7144	74.2898	43.7425	35.2465	32.6292	72.4483	63.4896	71.8297	92.8338	39.1563	33.8042	37.0049	32.7165	35.866	40.3912	50.064	37.6726	36.5468	60.8234
ENSG00000160818.16	chr1	156594487	156601496	4437	GPATCH4	14.6516	29.8136	21.1902	18.1574	17.0992	7.29377	26.8074	21.2164	17.9564	20.8835	2.15881	32.6709	10.0727	7.98187	27.0844	19.575	30.0132	21.0806	9.84297	12.1037	14.8959	30.4749	12.5403	24.1685	22.0365	25.6451	9.24576	13.5275
ENSG00000132702.13	chr1	156619331	156625725	2204	HAPLN2	0.0509916	0.0371124	0.0244408	0	0.015862	0.0168059	0.014601	0.0115558	0.0388668	0.0358824	0	0	0.0162202	0	0	0	0.0140183	0.0317001	0	0	0.0130437	0.436833	0	0.0118241	0.0122766	0.0113574	0	0.0144063
ENSG00000132692.19	chr1	156641390	156659532	4765	BCAN	0.0849861	0.0123708	0.0244408	0.0186612	0.142758	0.100836	0	0.0231116	0.0194334	0.0358824	150.382	0	0.0486606	0.0175426	0.111655	0.064604	0.0700914	0.0951003	0	0	0.0521747	0.459825	0.0453809	0.106417	0.0613831	0	0.01678	0
ENSG00000132688.11	chr1	156668763	156677407	5568	NES	220.097	0.247416	7.78439	382.611	368.632	55.0898	183.403	104.36	0.660735	0.233235	59.0446	0.962139	163.159	17.7882	2.67973	115.302	2.28498	33.3644	48.6544	114.685	95.4275	2080.64	28.0908	224.552	66.8093	65.203	2.90293	213.847
ENSG00000143320.9	chr1	156699606	156705816	1082	CRABP2	4.48726	42.5061	6.84342	0.46653	0.190344	278.827	274.003	14.0634	39.819	17.9771	195.94	59.8618	21.7351	7.45559	3.2061	27.4567	4.94846	39.5142	191.557	69.2232	19.8264	0.896658	39.7083	14.9812	6.06465	23.6121	25.9418	0.345751
ENSG00000143319.16	chr1	156721891	156728799	5262	ISG20L2	29.4562	42.7164	16.6931	33.8328	24.9826	13.5288	30.9833	28.6006	32.3566	37.1382	30.7352	50.7145	21.4593	16.4549	29.0304	32.8996	26.6207	29.386	23.3214	18.5631	19.7872	24.5201	21.0567	31.464	27.4137	29.9723	19.6829	28.8558
ENSG00000143303.12	chr1	156728442	156736960	3169	RRNAD1	4.2493	13.8429	8.81091	6.00891	6.26548	7.6635	5.30017	5.15388	13.0981	13.5276	27.2633	6.81864	4.10371	4.29793	9.09193	6.34735	13.6538	5.40487	5.79083	4.29089	6.44357	4.69021	4.74987	4.32763	7.14499	4.23632	6.5274	5.38795
ENSG00000143314.12	chr1	156737303	156741590	1695	MRPL24	29.1162	36.5804	59.77	35.6429	22.3812	30.0994	44.5915	22.5916	47.6895	45.0862	31.4029	41.8182	30.1209	26.9805	66.3711	45.2551	58.5824	56.8541	33.0494	33.4812	27.8874	37.5907	33.4306	32.8119	41.2249	47.9965	32.6202	35.6844
ENSG00000143321.19	chr1	156742109	156766925	3674	HDGF	202.556	421.634	228.876	331.348	198.782	241.434	328.493	197.269	433.054	447.148	264.488	321.215	201.795	193.512	370.727	546.566	383.498	462.79	239.206	201.103	164.089	294.069	294.492	224.28	282.104	176.585	194.245	210.778
ENSG00000143294.15	chr1	156750610	156800815	4071	PRCC	22.0794	25.7807	23.8176	30.0259	31.2957	17.3605	24.9823	26.4512	21.435	20.9374	38.8363	28.404	17.9882	17.8759	22.8096	26.2454	24.3918	27.2304	19.7003	15.0258	23.5177	25.7732	17.7288	23.1989	27.9047	20.2389	18.9949	22.3586
ENSG00000027869.11	chr1	156806243	156816862	2512	SH2D2A	0.0339944	5.48026	0.268849	0.485191	0.190344	0.0168059	0.058404	0.404452	7.90939	4.66471	0.15579	0.264937	0.0973212	0.210511	0.303064	0.403775	0.518677	0.855903	0.20117	0.0153795	0.273917	0.0459825	0.0907618	0.118241	0.208702	0.079502	0.0335599	0.187282
ENSG00000198400.11	chr1	156815640	156881850	4356	NTRK1	0.0169972	0.123708	0.0855428	0.0373224	0.0317239	0.0336118	0.029202	0.0462231	0.252634	0.107647	0	0.013944	0.0973212	0.0175426	0	0.016151	0.0140183	0.0317001	0.158062	0.0153795	0.0652183	0.103461	0.015127	0.0591206	0.0245532	0	0.0503399	0.100844
ENSG00000027644.5	chr1	156840063	156859117	5200	INSRR	0	0.0123708	0.0122204	0	0	0.0168059	0	0	0.0194334	0	0.0222558	0	0	0.0526277	0.0159508	0	0	0	0.186801	0.030759	0	0	0	0	0	0.0113574	0	0
ENSG00000187800.13	chr1	156893698	156916434	5530	PEAR1	4.2833	14.1151	10.1429	65.6315	138.697	8.5206	8.92122	32.4602	8.06486	4.66471	0.111279	2.41232	35.7817	28.1909	2.40856	15.6826	5.01855	9.24058	32.2016	25.9914	22.396	0.75871	11.2998	17.346	22.3803	3.80474	3.43989	70.1154
ENSG00000160838.14	chr1	156920632	156933094	2649	LRRC71	0.0169972	0	0.158865	0.167951	0.253791	0.151253	0.102207	0.150225	0.0194334	0	0.0222558	0.0278881	0.340624	0.421022	0.0478523	0.145359	0.0140183	0.0792503	0.258647	0.292211	0.078262	0.0114956	0.0453809	0.0591206	0.0859363	0.0227149	0	0.244907
ENSG00000132694.18	chr1	156934840	157045370	8950	ARHGEF11	37.2919	40.737	51.9978	52.8485	70.6492	53.5269	70.0994	50.2445	29.7331	23.3235	91.4935	37.5374	36.6901	48.5578	37.6916	34.014	47.2556	44.3167	53.4682	44.3084	74.8706	45.3502	45.9255	50.4299	70.48	48.5757	59.4178	51.9203
ENSG00000253831.2	chr1	157092043	157099808	1977	ETV3L	0.0339944	0.0247416	0.0244408	0.0186612	0.0951718	0.0168059	0.029202	0.0115558	0.0194334	0.0179412	0.111279	0.0557762	0	0.0175426	0.0319015	0.016151	0.0420549	0.0475502	0	0.0153795	0	0.0114956	0	0.0354723	0.0245532	0.0113574	0.0335599	0.0144063
ENSG00000117036.12	chr1	157121191	157138474	6707	ETV3	29.1502	38.3742	18.7461	29.1861	33.3894	26.0828	30.0051	21.8173	59.6799	65.1624	48.2505	44.5791	24.5087	21.7528	20.8795	27.7151	17.1584	24.2664	24.0829	26.5758	25.9699	31.9118	20.5424	30.9674	28.273	22.4309	27.9386	35.814
ENSG00000143297.19	chr1	157513377	157552515	12414	FCRL5	0	0	0	0	0	0	0	0	0.0194334	0	0	0	0	0	0	0	0	0	0	0	0	0	0	0.0118241	0	0.0113574	0	0
ENSG00000160856.21	chr1	157674321	157700769	6450	FCRL3	0	0	0	0	0	0	0	0	0.0194334	0	0.0222558	0	0	0	0.0159508	0	0	0	0	0	0	0	0	0	0	0	0.01678	0.0144063
ENSG00000132704.16	chr1	157745733	157777132	5058	FCRL2	0	0	0	0	0	0	0	0	0	0	0	0	0	0.0175426	0	0	0.0140183	0	0	0	0	0	0	0	0	0	0	0
ENSG00000163534.15	chr1	157794403	157820120	3950	FCRL1	0	0	0	0	0	0	0	0	0	0	0	0	0	0	0	0	0	0	0	0	0	0	0.015127	0	0	0	0	0
ENSG00000073754.6	chr1	157830911	157898256	2469	CD5L	0	0	0	0	0	0	0	0	0	0	0.0222558	0	0.0162202	0	0	0.048453	0	0	0	0	0.0130437	0.0114956	0	0	0	0	0	0
ENSG00000183853.18	chr1	157993273	158100262	7872	KIRREL1	141.128	138.108	212.219	75.298	137.206	174.966	148.74	139.698	88.9855	43.9738	250.711	138.869	120.711	174.408	208.732	630.438	235.746	128.29	176.714	156.733	195.042	115.784	132.285	169.57	193.209	115.369	194.513	42.1672
ENSG00000158473.6	chr1	158179947	158184896	2253	CD1D	0	12.7048	0.183306	0	0	0.0168059	0.014601	0.173337	7.15149	2.79882	0.0890231	8.53375	0.0648808	0.0175426	4.22695	1.84122	4.66809	0.0317001	0.129324	0.030759	1.35654	0.0574781	0.408428	0.153714	1.48547	1.74904	9.5478	0
ENSG00000158477.7	chr1	158254424	158258269	1809	CD1A	0	0.0247416	0	0	0	0	0	0	0	0	0	0.013944	0	0	0	0	0.0841097	0	0	0	0.0130437	0	0	0.0118241	0	0	0	0
ENSG00000158481.13	chr1	158289923	158294774	2442	CD1C	0	0.0123708	0	0	0	0	0.014601	0	0	0.0179412	0	0.013944	0	0	0	0	0	0	0	0	0	0	0	0	0	0	0	0
ENSG00000158488.16	chr1	158353696	158357553	2203	CD1E	0	0	0	0	0	0	0	0	0	0	0	0.013944	0	0	0	0	0	0	0	0	0	0	0.015127	0	0	0	0	0
ENSG00000198965.4	chr1	158472220	158480936	1192	OR10R2	0	0	0	0	0	0.0168059	0	0	0	0	0	0	0	0	0	0	0	0	0	0	0	0	0	0	0	0	0	0
ENSG00000198967.4	chr1	158605268	158612514	6323	OR10Z1	0	0.0123708	0	0	0	0	0	0	0	0.0179412	0	0	0	0	0	0.016151	0.0140183	0	0	0.0153795	0	0	0.015127	0	0	0	0	0
ENSG00000163554.13	chr1	158610706	158686715	10106	SPTA1	0	0	0.0122204	2.07139	0.72965	0	0	0.0231116	0	0	0.111279	0.0278881	0	0.0175426	0	0	0	0	0.273017	0	0.0260873	0	0.0756348	0	0.0368298	0	0.218139	0.172876
ENSG00000203757.2	chr1	158716327	158720720	1875	OR6K3	0.0509916	0	0	0.0373224	0	0.0168059	0	0	0	0.0179412	0.0222558	0	0	0.0350851	0	0.016151	0	0	0	0.030759	0	0	0.0302539	0	0	0	0.0335599	0
ENSG00000197403.4	chr1	158747814	158772195	2728	OR6N1	0	0.0123708	0	0	0	0	0	0	0	0	0	0	0	0	0	0	0	0	0	0	0	0	0	0	0	0	0	0
ENSG00000163563.8	chr1	158831351	158849506	2025	MNDA	0	0.0123708	0	0	0.0475859	0	0	0	0	0	0	0	0	0	0	0.032302	0	0	0	0	0	0	0	0.0236482	0.0122766	0	0	0
ENSG00000163564.14	chr1	158930796	158977054	3479	PYHIN1	0.101983	0.395866	0.0855428	0.242596	0.190344	0.0504178	0.073005	0.0577789	0.408101	0.107647	0.178046	0.362545	0	0.122798	0.063803	0.016151	0.0560731	0	0.0431079	0.0461386	0.078262	0.0919649	0.0453809	0.0591206	0.171873	0.0454297	0.10068	0.0576252
ENSG00000163565.18	chr1	158999968	159055155	5294	IFI16	51.2976	233.177	90.4554	225.633	271.731	245.971	181.345	131.343	141.378	123.543	71.4411	108.415	68.4817	124.447	44.359	18.0407	53.8863	19.1786	182.203	149.966	113.754	80.9176	162.055	72.4464	249.277	153.178	217.955	158.584
ENSG00000163568.15	chr1	159062484	159147096	1874	AIM2	0.0509916	0.346382	0.0122204	0.0746448	0.0793098	0.100836	0.511035	0	0.0971669	0	0.0445116	0.13944	0.0486606	0.0526277	0.0159508	0	0.0420549	0.0792503	0	2.09161	0	0.0804693	0.0453809	0	0.0245532	0.0340723	0	0.0288126
ENSG00000162706.13	chr1	159171609	159203313	3847	CADM3	53.4392	0.0123708	0.391053	1.36227	22.6826	0.252089	0.014601	0.0231116	1.18544	0.520294	20.4085	0.181273	0	1.42095	9.12383	0	22.99	4.62822	0.114954	0	0.039131	4.63273	0.0605079	0.0354723	0.0736597	0.0454297	1.678	20.3849
ENSG00000213088.11	chr1	159203307	159206500	2106	ACKR1	0.577905	0	0	0.0559836	0.571031	0	0	0	0	0.0179412	0.289325	0.0278881	0	0	0.478523	0	2.13078	0.0792503	0	0	0	0.0919649	0	0	0	0	0	0.461001
ENSG00000179639.10	chr1	159289714	159308224	1165	FCER1A	0	0	0	0	0	0	0	0	0	0	0	0.0278881	0	0	0	0	0	0	0	0	0	0	0	0	0	0	0	0
ENSG00000196184.9	chr1	159437845	159443078	3557	OR10J1	0	0	0	0	0	0	0	0	0	0.0179412	0	0	0	0	0	0	0	0	0	0	0	0	0	0	0	0	0	0.0144063
ENSG00000132703.4	chr1	159587826	159588865	925	APCS	0	0	0	0	0	0	0	0	0	0	0	0	0	0	0.0797538	0	0.0700914	0	0	0	0	0	0	0	0	0	0	0
ENSG00000132693.12	chr1	159712289	159714589	2015	CRP	0	0.0371124	0	0.0373224	0	0	0	0	0	0	0	0	0	0	0.0478523	0	0.154201	0	0	0	0	0	0	0	0	0	0	0.0576252
ENSG00000158716.8	chr1	159780932	159782543	825	DUSP23	9.7564	14.0409	4.43601	22.4121	22.6033	5.9661	5.21256	5.36188	10.0082	6.27941	13.5983	15.1293	6.9098	5.64871	33.3849	16.3287	54.0265	19.2737	4.85682	2.79907	1.87829	6.10417	4.53809	5.67558	2.89728	2.77121	3.92651	16.2647
ENSG00000181036.14	chr1	159800511	159816257	2677	FCRL6	0	0	0	0.0559836	0.0634479	0	0.029202	0	0	0	0.0222558	0	0	0.0175426	0	0	0.140183	0	0.0143693	0	0	0	0.0302539	0	0	0	0.01678	0.0288126
ENSG00000158714.11	chr1	159826811	159837492	3178	SLAMF8	0.0339944	0	0	0.0186612	0.0317239	0.0504178	0.043803	0	0	0	0.0222558	0	0.081101	0.0175426	0.0478523	0.032302	0.0140183	0.0158501	0.0143693	0	0	0.0229912	0	0.0354723	0	0.0227149	0	0
ENSG00000256029.6	chr1	159834474	159873053	8100	AL590560.1	2.00567	1.79377	3.06732	0.597159	1.42758	3.24354	0.423429	0.485343	3.05104	1.05853	3.20483	0.362545	1.91398	2.56121	1.57912	0.823701	1.58407	3.40776	1.03459	2.33769	1.90438	2.16118	0.922745	1.277	2.60264	1.38561	0.872558	0.432189
ENSG00000243284.1	chr1	159854316	159862657	1818	VSIG8	0.169972	0.0247416	0.0977632	0.0746448	0.0793098	0.0840296	0.029202	0.0693347	1.61297	0.0717647	0.200302	0.0418321	0.113541	0.0877128	0.0478523	0.129208	0.0420549	0.253601	0.0574772	0.030759	0.104349	0.0689737	0.0453809	0.0827688	0.11049	0.0567872	0.10068	0.0432189
ENSG00000213085.10	chr1	159872364	159900165	2627	CFAP45	1.03683	0.507203	0.635461	0.783771	1.14206	0.554595	1.15348	1.15558	2.58464	1.90176	0.222558	0.446209	0.989432	0.61399	1.57912	1.5828	0.546713	2.02881	0.646618	0.123036	0.991319	0.574781	0.393301	1.53714	0.883916	0.590587	0.553739	0.461001
ENSG00000158710.14	chr1	159918107	159925732	2487	TAGLN2	278.516	229.441	231.418	341.295	272.826	175.303	207.758	209.992	312.761	168.073	201.214	262.692	292.969	130.061	155.982	393.245	175.187	410.532	168.006	106.057	144.198	95.1377	177.621	349.556	249.903	168.476	106.519	211.225
ENSG00000085552.17	chr1	159927039	159945613	6637	IGSF9	0.0849861	7.47196	0	0	0	0	0	0.0462231	5.75228	16.9365	0.0222558	10.8764	0.0162202	0	0.127606	0.226114	0.168219	0.396251	0	0	0	0.0229912	0	0.177362	0.0368298	0.0227149	0	0
ENSG00000162723.10	chr1	159951492	159954237	1139	SLAMF9	0.0509916	8.95646	0.183306	0	0	0	0.014601	0.0115558	3.75064	10.2265	0.0890231	0.0418321	0	0.157883	0	0	0	0	0.0287386	0.0768976	0	0.0229912	0.393301	0.295603	0	0.0454297	0.0335599	0
ENSG00000177807.9	chr1	159998651	160070483	6575	KCNJ10	0.0339944	0.0123708	0.0244408	0.0186612	0.0475859	0.0168059	0	0	0.0388668	0.0538235	0.0667673	0	0.0162202	0.0175426	0	0.016151	0	0.0158501	0	0	0	0.0229912	0.015127	0	0.0122766	0.0113574	0	0
ENSG00000143315.7	chr1	160024953	160031991	7039	PIGM	27.3655	11.4059	20.3836	16.8511	14.7358	19.9486	25.2889	14.8261	6.43245	12.4691	24.5481	17.9599	17.1447	17.718	18.0084	21.0609	16.7378	25.6612	13.6221	21.0238	20.3612	22.5659	16.2464	18.8003	27.1681	18.0697	12.4843	21.8399
ENSG00000162728.5	chr1	160081538	160090563	4202	KCNJ9	0.0509916	0.061854	0.0733224	0	0	0.0840296	0	0.104002	0.1749	0.143529	0.0222558	0.013944	0.0162202	0.0877128	0	0	0	0	0.129324	0	0	0.0114956	0.242031	0	0.0122766	0.0113574	0.335599	0
ENSG00000162729.14	chr1	160091340	160098943	2592	IGSF8	20.6006	24.1973	10.0574	4.72129	5.74203	11.3944	5.56298	11.81	21.7848	15.8779	92.8066	17.8065	11.1595	8.94671	29.2537	18.4929	19.7658	10.8414	8.30545	5.38283	11.4654	20.4967	8.80389	9.84949	8.60591	14.7192	11.1755	4.1202
ENSG00000018625.14	chr1	160115759	160143591	6298	ATP1A2	0.271955	0.136079	0.244408	0	0.142758	0.36973	0.029202	0.0115558	0.1166	0	0	0.0278881	1.11919	1.59637	0.0319015	0	0.0280366	0.0158501	0.0574772	0.32297	2.88265	95.5975	0.0453809	0.0118241	0.0122766	0.499727	27.9722	0
ENSG00000132681.16	chr1	160151570	160186977	6284	ATP1A4	0.0509916	0	0	0	0	0	0	0	0	0	0	0	0.0324404	0	0	0	0	0	0	0	0.0260873	0.298886	0	0	0.0122766	0.0113574	0.0671198	0
ENSG00000143318.13	chr1	160190575	160201886	2157	CASQ1	2.94052	0.0123708	0.183306	0	0.015862	0	0.073005	0.21956	0	0	0	0	0.405505	0.0701703	0	0.016151	0.0140183	0.380401	0	0.030759	0.117393	0.36786	0.0302539	0.153714	0	0.0227149	0.0671198	0
ENSG00000162734.12	chr1	160205337	160215376	2806	PEA15	521.848	136.487	204.117	271.39	307.088	321.262	406.112	388.401	158.032	196.079	182.609	115.959	334.314	324.73	125.038	165.661	111.782	201.946	298.838	463.462	364.492	412.417	241.563	213.591	134.981	264.015	236.161	235.24
ENSG00000132716.18	chr1	160215715	160262531	7587	DCAF8	149.083	93.4243	116.216	90.5442	112.556	112.011	77.9256	94.4223	89.6656	83.2291	115.819	76.4133	82.2526	97.1156	139.186	84.8574	134.029	113.692	93.0556	84.1875	110.623	95.8964	87.0708	74.9413	105.026	64.2604	84.8395	87.6479
ENSG00000258465.7	chr1	160216800	160285130	3202	AL139011.2	122.72	74.7567	99.5474	65.5568	83.1643	94.735	63.5582	79.9776	74.3716	70.9932	100.663	61.3956	78.749	82.4325	120.843	72.728	112.006	104.404	73.8869	72.376	101.415	77.8713	75.5895	69.1711	89.2264	67.9629	76.9529	70.7493
ENSG00000162735.18	chr1	160276812	160286348	4461	PEX19	103.275	82.6493	101.686	49.0043	49.4576	96.5332	58.0244	70.5365	80.532	88.9165	101.019	61.3538	91.4332	81.6431	118.275	78.5424	109.609	122.854	61.7592	82.465	104.349	70.5371	87.0254	83.0408	89.5334	92.3132	90.2426	64.9868
ENSG00000122218.15	chr1	160288686	160343400	7723	COPA	385.191	272.64	482.926	346.445	337.717	425.089	366.018	475.347	210.192	206.664	379.617	247.562	453.987	403.672	300.416	316.124	303.202	359.447	445.391	445.883	619.092	352.605	402.544	540.279	545.057	511.187	368.32	333.837
ENSG00000162736.17	chr1	160343316	160358952	4131	NCSTN	147.128	87.2141	120.701	101.834	143.186	149.421	82.6417	111.271	74.2744	55.815	188.863	78.3516	101.117	117.062	192.095	91.5762	161.112	145.947	122.153	110.379	142.411	101.587	129.926	109.929	107.568	141.718	129.256	116.705
ENSG00000171786.6	chr1	160367071	160372846	2557	NHLH1	0.186969	0.0123708	0.0244408	0.0746448	0.15862	0.0504178	0.014601	0.0577789	0.0583002	0.0358824	0.0667673	0.0278881	0.0324404	0.0526277	0	0	0.0700914	0.14265	0.0287386	0.0615181	0.130437	0.229912	0.0907618	0.20101	0.0613831	0.102217	0.0503399	0.100844
ENSG00000162738.6	chr1	160400564	160428670	5354	VANGL2	12.5439	17.0717	0.0122204	0	0.0634479	0.168059	0.160611	4.84187	10.5135	9.25765	15.1339	10.1234	0	0	7.17784	12.7593	3.72886	7.94088	0.689726	0	0	5.85127	0.983253	5.13167	10.9016	0	0.0503399	0.0144063
ENSG00000066294.14	chr1	160541095	160579516	9255	CD84	0	0	0	0	0	0	0	0	0	0.0179412	0	0	0	0	0	0	0	0	0	0	0.0130437	0	0	0	0	0	0	0
ENSG00000117090.15	chr1	160608106	160647295	4263	SLAMF1	0	0	0	0	0	0	0	0	0.0194334	0	0.0222558	0	0	0	0.0159508	0	0	0	0	0	0	0	0.015127	0	0	0	0	0
ENSG00000117091.10	chr1	160678746	160711831	3254	CD48	0	0	0	0	0	0	0	0	0.0194334	0	0	0.013944	0.081101	0	0	0.016151	0	0	0	0	0	0	0	0	0	0	0	0
ENSG00000026751.17	chr1	160739057	160754821	4833	SLAMF7	0	6.80394	0	0.0186612	0.015862	0	0	0.912907	18.6561	8.68353	0.0445116	1.75695	98.2781	0.0175426	0.0797538	0.258416	0	0.1268	0	0	0.0130437	0	0	0	0	0.0227149	0	0
ENSG00000122224.18	chr1	160796074	160828261	9118	LY9	0	0.0371124	0.0244408	0	0	0	0	0.0115558	0.1166	0.0179412	0	0	0.0162202	0	0	0	0.0140183	0	0	0	0	0	0	0.0118241	0	0	0	0
ENSG00000122223.13	chr1	160830160	160862887	2889	CD244	0	0.0371124	0	0.0186612	0	0	0	2.57694	0.0194334	0	0.0222558	0.0418321	0.0486606	0	0	0	0	0	0.0143693	0	0	0.0344868	0	0	0	0	0	0
ENSG00000179914.5	chr1	160876540	160885180	1492	ITLN1	0.0169972	0	0	0	0	0	0	0.936018	0.0194334	0	0	0	0.291963	0	0	0	0.0140183	0	0.0574772	0	0	0	0.015127	0	0	0.0113574	0.0503399	0.288126
ENSG00000158764.7	chr1	160945025	160954809	1646	ITLN2	0	0.0865956	0	0	0	0	0	1.64092	0.446968	0.197353	0	0.153384	0.0486606	0	0	0	0.0140183	0	0.0431079	0	0	0.0114956	0.015127	0	0	0	0	0.172876
ENSG00000158769.18	chr1	160995211	161021343	5061	F11R	79.462	491.727	2.94512	173.867	289.243	0.520984	0.160611	41.7741	343.291	376.836	25.5274	346.663	27.7852	1.8946	212.783	192.875	159.584	42.6049	7.73068	0.153795	9.93927	52.0636	20.3609	37.0804	4.46869	14.1173	9.6317	331.705
ENSG00000270149.5	chr1	160997957	161038962	2114	AL591806.3	45.1616	267.395	1.71086	97.3182	162.109	0.235283	0.087606	23.6431	191.322	207.4	14.4663	187.478	15.3443	0.824501	115.196	105.676	91.203	23.1728	4.19584	0.0922771	5.45225	30.8197	10.4679	21.2125	2.39394	8.69979	5.35281	178.869
ENSG00000215845.11	chr1	161037631	161038977	1197	TSTD1	8.68558	19.2737	1.64975	0.989044	13.4192	0.151253	0.043803	3.53607	40.0716	32.2403	0.979254	17.7647	0.0324404	0.912213	22.8893	11.548	24.1675	6.70457	0.0143693	0.0615181	3.4044	22.359	0.136143	4.89518	0.650661	4.65655	0.956458	3.73123
ENSG00000158773.14	chr1	161039251	161045977	2336	USF1	37.4109	24.754	26.506	41.5772	36.086	29.3767	24.8363	24.6138	29.1501	27.7729	42.4418	28.4598	23.3409	21.7879	35.9849	41.1205	26.9151	42.3513	22.7035	18.5169	26.6873	35.372	22.6148	23.5536	38.7941	20.9772	25.2874	60.5208
ENSG00000186517.14	chr1	161046946	161069970	5064	ARHGAP30	0.0169972	0.915439	0.0244408	0.0373224	0.0951718	0.0168059	0.014601	0	3.55631	13.42	0	0.223105	0	0	0.0478523	0.193812	0.0420549	0.0475502	0.0287386	0	0	0.390851	0	0.0709447	0.0368298	0.0113574	0	0.0288126
ENSG00000143217.9	chr1	161070998	161089558	3458	NECTIN4	0.288953	27.6735	0.0855428	0.0746448	0.111034	0.0336118	0.029202	0.196448	37.2344	78.5106	0.0445116	6.79075	0.0324404	0.0877128	0.590178	3.1656	1.37379	0.14265	0.287386	0.0153795	0.104349	0.770206	0.136143	0.697623	0.0613831	0.0681446	0.10068	0.0288126
ENSG00000162755.14	chr1	161098361	161100346	1720	KLHDC9	0.543911	1.00203	1.56421	0.447869	0.951718	2.05032	0.175212	0.277339	0.427534	0.645882	3.18258	0.906363	0.583927	0.333309	7.65636	2.30959	7.54184	2.45676	0.273017	0.369108	1.12176	0.0574781	0.69584	0.390196	0.736597	0.204434	0.973238	0.89319
ENSG00000143256.5	chr1	161100556	161118055	621	PFDN2	18.136	49.2234	13.2103	17.5975	13.324	7.12571	16.1049	18.7666	29.4221	48.9615	5.20785	25.2945	15.1172	13.6481	28.4561	27.1821	29.6347	22.1742	13.6365	12.2882	17.4394	23.6925	13.9924	30.3643	20.4651	27.3601	12.048	17.8782
ENSG00000158793.14	chr1	161118086	161125445	3794	NIT1	18.9009	37.0134	27.0193	12.8016	12.0551	22.3183	9.03802	14.3985	44.7357	62.3635	34.9638	21.6412	16.9825	16.9461	33.1776	23.0636	40.3306	20.4466	14.3406	16.2869	18.0916	18.0251	12.5403	14.6856	22.0734	12.55	12.2158	11.2369
ENSG00000158796.17	chr1	161120974	161132688	2821	DEDD	24.357	31.1497	23.8909	34.6725	35.0708	24.4862	23.9165	21.3666	35.0384	32.4556	45.1792	21.0973	25.5468	22.9106	25.0905	34.7731	26.4805	27.9595	22.0138	22.3772	21.3134	27.0952	20.7239	24.9016	28.2485	17.7062	18.1895	31.0023
ENSG00000143222.12	chr1	161152776	161158856	2100	UFC1	71.8982	40.2793	63.4117	56.4502	44.6514	67.7783	57.2213	49.7707	41.9955	33.9088	32.5825	49.6129	61.4745	64.8373	60.9957	68.8356	49.6948	72.3079	57.3191	51.2292	56.9356	49.2242	60.2205	56.8031	56.5584	48.3827	46.1784	71.3111
ENSG00000143258.16	chr1	161159450	161165723	3764	USP21	4.98018	9.76056	8.57872	7.59511	10.6751	6.55431	5.7966	6.07834	7.07375	7.76853	25.9947	7.11146	4.37945	5.10489	7.70421	5.5721	8.38294	5.73772	5.23042	4.41392	7.08271	7.67907	3.94814	5.84111	13.4183	5.19035	5.67163	4.55239
ENSG00000143224.18	chr1	161166056	161178013	4725	PPOX	10.9122	9.1915	7.21004	8.58416	10.8972	6.62153	5.16876	6.95658	9.26973	7.69676	14.266	6.84652	6.37454	5.99956	17.482	10.9827	15.6164	11.8558	6.33686	4.93683	6.78271	7.35719	5.00703	6.75157	7.58695	5.05406	4.21177	8.81665
ENSG00000158850.15	chr1	161171310	161177968	3890	B4GALT3	25.8698	24.556	13.9924	29.5034	26.0929	13.8313	14.6594	25.9658	15.6244	20.0044	38.2354	21.9898	17.7449	13.806	22.9053	24.3073	22.4433	33.507	18.0047	11.7653	15.535	21.4163	17.2447	33.4859	26.8735	22.3401	11.0916	23.0645
ENSG00000158859.10	chr1	161184302	161199054	10338	ADAMTS4	0.0849861	0.0494832	1.01429	11.57	26.0929	3.52924	6.03022	4.85343	0.913369	0.0717647	12.9306	0.0836642	0.85967	1.33324	0	0.0969061	0.0140183	0.427951	4.41137	2.76831	1.09567	15.3466	2.5262	15.7143	4.94748	1.95348	0.620858	42.6282
ENSG00000158864.12	chr1	161197104	161214395	3658	NDUFS2	55.8018	68.695	76.1575	59.8838	71.6802	48.7372	48.5337	66.7924	64.9852	54.0568	114.261	69.7899	44.9786	35.3307	145.583	64.2003	146.379	83.6249	54.5315	50.0142	70.8662	88.8611	43.5052	85.4056	100.128	69.905	35.4728	52.7703
ENSG00000158869.11	chr1	161215234	161220699	964	FCER1G	0.322947	0.296899	0.109984	0.46653	0.301377	0.184865	0.102207	0.231116	0.505268	0.968823	0.244814	0.195217	0.405505	0.333309	0.255212	0.355322	0.182238	0.190201	0.20117	0.184554	0.195655	0.47132	0.136143	0.236482	0.331469	0.079502	0.15102	0.461001
ENSG00000158874.11	chr1	161222292	161223631	945	APOA2	0	0	0	0	0	0	0	0	0	0	0	0	0	0	0.159508	0	0.0420549	0.0158501	0	0	0	0	0	0	0	0.0113574	0	0
ENSG00000158882.15	chr1	161225939	161230746	3291	TOMM40L	17.6941	15.08	10.9984	24.2782	27.235	13.3943	12.1334	15.4039	20.2107	14.5862	21.7216	21.1252	12.7977	6.94686	31.2475	22.3368	26.6207	17.7045	10.0872	10.0582	12.835	12.1853	8.16856	15.4659	16.6962	10.0968	5.83943	25.3695
ENSG00000143257.11	chr1	161229666	161238302	3305	NR1I3	0	0.0371124	0.0122204	0	0.015862	0	0.014601	0.0231116	0	0.0358824	0.0667673	0.013944	0	0.0175426	0.0319015	0	0.0140183	0	0	0.0153795	0.0260873	0	0	0.0118241	0	0.0113574	0	0.0144063
ENSG00000248485.2	chr1	161258745	161285450	1406	PCP4L1	0.0849861	0.334012	0	0	0	0	0	0	0.0388668	0	0	0.306769	0.0162202	0	0.0319015	0	0.0140183	0	0	0	0	0	0	0	0	0	0	0
ENSG00000158887.16	chr1	161304735	161309968	2150	MPZ	0.203967	0.705135	3.04288	1.39959	2.04619	2.01671	0.321222	0.43912	0.544135	0.340882	0.734441	0.79481	4.52543	2.03494	2.23311	0.872154	1.97658	2.52016	0.531664	0.30759	2.11307	2.05771	0.635333	0.957753	1.79239	0.48837	1.0068	3.06854
ENSG00000143252.14	chr1	161314257	161375340	14160	SDHC	40.9973	41.504	44.0179	36.464	45.27	65.9296	37.3202	33.7198	65.8792	58.9906	77.4279	47.3958	36.0575	39.4006	73.8679	48.1623	71.4512	49.8326	33.5236	49.0914	44.3615	50.7186	40.979	36.9858	48.8609	37.1047	40.9263	40.6402
ENSG00000188931.3	chr1	161364731	161367874	774	CFAP126	0.0339944	0.0247416	0.061102	0	0.0475859	0	0	0.0231116	0.0388668	0	0.0667673	0.013944	0	0.0175426	0.829439	0	0.154201	0.0475502	0	0	0	0.0344868	0.015127	0.0118241	0.0122766	0.0113574	0	0.0144063
ENSG00000143226.13	chr1	161505430	161524013	5314	FCGR2A	0	0.0123708	1.44201	0.0373224	0.0475859	0.168059	0.131409	0.115558	0.0388668	0.0179412	0.979254	0	0.84345	1.99985	0.781587	0.048453	1.05137	0.158501	0.445448	0.938151	2.16525	0.0114956	1.05889	0.153714	1.47319	0.48837	2.90293	0.129657
ENSG00000173110.8	chr1	161524540	161526894	2355	HSPA6	0.288953	0.445349	0.391053	0.0746448	0	0.0672237	0.233616	0.184892	0.388668	0.287059	1.75821	0.766922	0.713688	0.368394	0.0957045	0.16151	0.0140183	0.0792503	0.287386	0.138416	0.600009	0.0114956	0.226904	0.342899	0.270086	0.545157	0.922898	0.0720315
ENSG00000203747.11	chr1	161541759	161550737	2958	FCGR3A	0	0	0	0.0186612	0.0317239	0	0	0	0	0	0	0.013944	0	0	0	0	0	0.0158501	0	0	0	0	0	0	0	0	0	0
ENSG00000162747.11	chr1	161623196	161631963	2813	FCGR3B	0	0.0123708	0	0.0186612	0	0	0	0	0	0	0	0	0	0	0	0	0	0	0	0	0.0130437	0	0	0	0	0	0	0
ENSG00000072694.20	chr1	161663147	161678654	6651	FCGR2B	0.0169972	0	0.0122204	0	0	0	0	0	0	0	0.200302	0	0	0	0.0159508	0	0	0	0	0	0	0	0	0	0	0.0113574	0	0.0288126
ENSG00000132185.16	chr1	161706972	161714352	3275	FCRLA	0.169972	0.828843	2.46852	0	0.0475859	0.689043	8.6438	0.277339	4.23648	0.61	367.688	3.36051	0.956991	0.912213	0.462572	0.339171	0.238311	0.174351	0.445448	0.922771	0.63914	0.390851	1.5127	0.472965	0.122766	1.44239	0.553739	0
ENSG00000162746.14	chr1	161721563	161728143	2592	FCRLB	0.526914	1.19997	2.5785	0.671804	0.586893	1.64698	3.84006	0.577789	2.75954	1.525	2.60393	1.71512	2.27083	3.05241	8.05513	0.985212	3.9111	1.12535	0.761573	1.46105	1.86524	0.620763	1.42193	0.874985	1.41181	2.63492	1.12426	0.417782
ENSG00000081721.11	chr1	161749758	161757238	1762	DUSP12	19.4788	31.5084	21.5079	28.6076	14.593	20.1671	40.0944	14.595	31.4627	50.0918	15.5345	23.3423	21.0214	18.4899	19.2526	32.3828	25.5553	30.6382	23.8674	26.2528	18.5872	20.0369	24.4906	26.9826	28.0152	22.6581	22.8879	21.984
ENSG00000118217.6	chr1	161766320	161964070	7864	ATF6	148.607	182.296	106.782	248.045	295.223	104.987	108.456	127.992	127.23	228.858	67.1234	96.4788	136.201	125.991	170.386	145.278	173.378	123.916	139.023	139.723	144.602	117.853	165.081	151.053	124.927	158.572	153.537	315.354
ENSG00000162745.10	chr1	161983192	162023854	3415	OLFML2B	3.79038	0	34.0094	0.205273	0.348963	81.5927	14.4404	1.27114	0.0777335	0.0538235	26.1283	0.0697202	0.956991	50.9787	2.18525	4.73225	1.05137	1.50575	10.0154	5.05986	8.36099	50.3048	6.27769	1.73815	1.71873	0.84045	19.9346	0.216094
ENSG00000198929.13	chr1	162069691	162370475	7854	NOS1AP	3.51842	0.247416	0.31773	1.77282	2.03033	0.45376	0.350424	0.312006	0.330368	0.0897059	0.0890231	0.697202	0.794789	0.0526277	2.05765	1.59895	1.93452	1.44235	0.0143693	0.0153795	0.469572	2.01173	0.015127	0.260131	0.270086	0.147647	0.15102	3.22701
ENSG00000254706.2	chr1	162365407	162383531	1146	AL512785.2	1.37677	0.0247416	0.0244408	1.08235	0.824822	0.0504178	0.087606	0.127114	0.388668	0.0717647	0	0.278881	0.356844	0	0.84539	0.549134	0.939225	0.697402	0.0143693	0	0.156524	0.735719	0	0.0709447	0.11049	0.0227149	0.01678	1.72876
ENSG00000239887.5	chr1	162366908	162386812	4491	C1orf226	5.60908	0.408236	0.268849	3.60161	3.28343	0.520984	0.262818	0.450675	1.2826	0.125588	0.0445116	1.11552	1.39494	0.0175426	4.05149	2.60031	3.61672	3.04321	0.0431079	0	0.991319	2.71296	0.0605079	0.40202	0.380575	0.124932	0.11746	6.68452
ENSG00000171722.12	chr1	162373203	162376870	1864	SPATA46	0.0169972	0	0	0	0	0	0	0	0	0	0	0	0	0	0	0	0	0	0	0	0	0	0	0	0	0	0	0.0144063
ENSG00000198574.6	chr1	162395268	162412138	2795	SH2D1B	0.0509916	0.0123708	0	0	0.015862	0	0.073005	0	0	0	0	0.013944	0.145982	0.0175426	0.063803	0	0.0280366	0.0634002	0.0143693	0	0	0.103461	0.015127	0.0709447	0.0122766	0.0227149	0.01678	0.0576252
ENSG00000152332.16	chr1	162497251	162529631	9248	UHMK1	417.791	276.821	284.418	238.994	274.206	185.689	358.586	287.069	297.409	337.312	261.038	358.557	312.32	211.177	339.288	318.837	284.249	462.33	188.956	356.267	300.67	316.785	335.395	349.166	291.631	429.47	260.962	317.255
ENSG00000117143.13	chr1	162561506	162599842	3437	UAP1	232.471	159.027	245.826	132.998	160.031	78.1811	294.94	240.383	284.038	306.184	50.6764	211.977	173.41	191.302	42.3014	95.7755	36.2653	187.617	149.944	215.098	92.31	162.674	202.127	268.88	104.867	496.161	111.05	102.443
ENSG00000162733.18	chr1	162631373	162787405	10736	DDR2	183.672	14.3006	960.377	69.8676	106.37	662.741	749.82	477.843	8.29806	18.8562	271.587	13.6512	525.842	1017.28	4.83308	4.00545	5.99983	164.904	768.556	1082.04	903.261	288.862	777.753	425.751	581.322	590.78	687.022	246.477
ENSG00000132196.14	chr1	162790702	162812817	4778	HSD17B7	7.61475	11.9131	4.94926	26.7975	9.59649	28.318	4.3073	7.55748	22.1346	20.0403	18.0494	26.6889	10.608	2.10511	14.5949	34.2078	20.1303	15.0258	6.68172	5.21366	9.73058	7.20775	8.31983	6.3732	9.85812	2.14656	10.2358	8.34124
ENSG00000185860.13	chr1	162824458	162868815	4316	CCDC190	9.92637	0.0123708	0.061102	6.7367	18.1619	0.0168059	0.350424	14.4563	0	0.0179412	0.0222558	0.195217	11.1433	4.56107	0.0159508	0.129208	0	4.77087	0.847789	0.153795	0.0521747	0.18393	0.620206	0.957753	0.0122766	0.0908595	0	2.46348
ENSG00000117152.13	chr1	163068775	163076802	4836	RGS4	299.831	0.371124	22.0945	74.6822	283.707	11.5289	105.215	891.956	0.427534	0.125588	9.14713	0.348601	4568.98	260.49	47.6927	104.933	15.7706	743.558	143.65	2.82983	20.7133	14.381	129.91	716.139	2.20979	90.1667	3.60769	113.032
ENSG00000143248.13	chr1	163111121	163321791	6624	RGS5	48.4251	5.36893	12.3304	786.943	143.376	6.26861	4.74533	348.407	3.77008	5.50794	5.05206	1.60356	574.243	20.6476	37.8511	5.97587	14.6071	41.8758	14.7142	4.84455	5.20442	3.28775	42.2345	56.9804	5.68407	7.03025	10.8399	119.817
ENSG00000143228.13	chr1	163266576	163355764	3362	NUF2	2.90652	2.42468	18.3184	69.5503	9.69166	2.11755	96.5419	9.64908	8.76446	0.645882	0.934743	29.5614	17.0312	2.50859	4.91283	40.4744	5.42508	40.8931	0.934004	5.41359	1.66959	34.4753	14.9001	13.917	28.7764	9.4721	0.335599	18.8722
ENSG00000185630.18	chr1	164555584	164899296	21249	PBX1	88.1645	11.3193	55.0651	36.7439	11.9599	123.204	141.688	43.392	3.84781	1.25588	135.649	20.9161	19.9833	14.6305	21.6611	20.5925	19.7097	68.5356	153.78	6.56705	103.788	9.29995	151.618	99.027	154.403	130.838	227.62	53.0296
ENSG00000162761.14	chr1	165201867	165356715	4185	LMX1A	0	0	0	0	0	0.134447	0	0	0	0	0	0	0	0	0	0	0	0	0	0	0.0130437	0	0	0.0118241	0	0	0	0
ENSG00000143171.13	chr1	165400922	165445355	2691	RXRG	0	0	0.0244408	0.0373224	0.015862	0.184865	0	0.0115558	0.1166	0.0538235	4.6292	0.013944	0	0	0.0159508	0	0	0	0	0	0.0260873	0.298886	0.015127	0	0.0122766	0	0.0671198	0
ENSG00000162763.3	chr1	165544007	165563961	1369	LRRC52	0.0169972	0	0	0	0	0	0	0	0	0	0	0	0	0	0	0	0	0	0	0	0	0	0	0	0	0	0	0
ENSG00000143198.13	chr1	165631213	165661796	8052	MGST3	69.7906	44.2875	101.894	77.7799	59.1017	195.789	67.6465	48.4534	64.7909	50.0379	130.842	75.758	112.568	97.8875	155.903	111.087	152.084	88.8712	96.5186	122.898	76.6576	29.6932	86.9649	72.5173	64.219	53.3799	65.123	93.2952
ENSG00000143149.12	chr1	165662216	165698863	3308	ALDH9A1	73.003	63.7838	202.578	66.6205	46.428	180.596	95.841	93.8792	68.0946	47.2391	133.112	78.3376	56.4138	119.114	150.081	76.5881	123.81	120.698	126.479	79.3891	137.272	97.0919	94.0746	85.583	74.7646	109.088	132.109	70.418
ENSG00000143183.16	chr1	165724293	165827755	5584	TMCO1	143.677	90.7769	87.5103	71.0619	54.8189	85.3405	97.4033	100.616	83.8356	83.8929	58.733	85.5188	108.221	89.8004	119.583	123.523	101.128	129.939	72.8523	110.164	109.28	100.667	108.823	108.037	105.37	102.296	79.3692	66.6579
ENSG00000143179.16	chr1	165827614	165911618	6984	UCK2	25.7678	78.3443	46.4986	73.6185	51.5672	46.4684	131.059	59.0385	50.1381	61.305	44.3113	84.7798	53.3482	33.7519	51.6964	86.6663	66.0121	52.8282	56.73	56.0276	60.2617	121.279	39.6327	103.686	55.4412	57.3437	44.1816	60.1895
ENSG00000188859.6	chr1	166057426	166166969	5343	FAM78B	0.594902	0.0989664	0.183306	0.0559836	0.111034	0.403342	0.073005	0.115558	0.1166	0.0538235	1.51339	0.13944	0.0162202	0.0526277	0.366867	0.193812	0.434567	0.380401	1.42256	0.123036	0.130437	0.126452	1.45219	0.0709447	0.184149	0.113574	0.419499	0.201688
ENSG00000143157.11	chr1	166839447	166856344	8448	POGK	101.473	111.881	64.5604	99.9308	71.1726	81.5759	114.457	69.1498	115.357	143.996	81.6787	82.5487	62.837	68.1704	89.4997	152.514	112.707	103.913	72.9529	79.4506	66.9662	71.7326	51.6737	70.5309	88.7845	56.1966	61.3979	82.4328
ENSG00000152382.6	chr1	166856510	166876264	2900	TADA1	21.5865	18.4449	13.3936	18.7918	8.8827	12.8061	23.5076	10.6544	21.0852	22.8929	19.1622	18.936	11.5163	12.6482	26.9887	32.5443	26.9151	22.9984	13.5071	13.1956	11.5958	10.3231	12.0864	14.3545	18.3658	11.5846	13.877	15.602
ENSG00000143195.13	chr1	166895711	166975540	13946	ILDR2	78.8331	0.061854	0.0366612	0	0.015862	0.0504178	0.131409	0.0462231	0.0194334	0.0179412	0.0445116	0.0976083	0.210862	0.0350851	57.343	13.6476	57.3909	1.80691	0.0862158	0.0153795	0.0913057	10.0931	0.015127	0.532085	0.0859363	0.0454297	0.0838998	0.0288126
ENSG00000143194.13	chr1	166975582	167022214	3148	MAEL	1.78471	0.284528	0	0	0.015862	0.0168059	0.029202	0	0.0194334	0.0179412	0.0222558	0.013944	0	0	3.92388	0.32302	2.9859	0.0634002	0.229909	0	0	0.28739	0	0.0472965	0.135043	0.0113574	0.0503399	0
ENSG00000143167.12	chr1	167052836	167166479	2946	GPA33	0.0849861	0.0123708	0	0	0	0	0	0	0	0	0	0.0418321	0	0	0	0.080755	0.0140183	0.840053	0	0	0	0.0574781	0.015127	0	0	0.0113574	0	0
ENSG00000198842.9	chr1	167094045	167129165	4304	DUSP27	0.237961	0	0.0366612	0	0.0317239	0.0168059	0	0.0115558	0.0388668	0	0	0	0	0.0350851	0.0159508	0	0	0.0317001	0.0143693	0	0	40.6715	0	0	0	0	0	0
ENSG00000143190.23	chr1	167220876	167427345	16031	POU2F1	49.4449	33.4259	22.5344	52.7739	44.6197	39.141	26.8659	26.6476	37.0206	48.0824	41.1287	30.412	24.2167	32.9099	39.4941	65.3147	37.6391	61.0069	29.1553	27.5755	24.3004	43.6488	31.691	22.7969	24.0376	16.9112	30.657	47.5552
ENSG00000198821.10	chr1	167430640	167518610	4034	CD247	0.0169972	0.0247416	0	0	0	0.0336118	0.014601	0	0.0388668	0.0358824	0.0222558	0.0418321	0	0	0.0159508	0.016151	0.0700914	0.0317001	0	0	0.0130437	0.0574781	0	0	0	0	0.01678	0.0288126
ENSG00000143162.9	chr1	167529117	167553805	3286	CREG1	63.6036	83.1936	47.794	20.9379	18.1461	69.2572	13.9148	72.085	70.0768	130.163	57.3977	156.536	33.3001	72.7841	65.1269	32.5443	51.7976	47.5185	127.341	30.5283	110.219	100.104	78.9779	19.4152	9.51438	73.8915	217.468	33.7395
ENSG00000198771.11	chr1	167630093	167708696	8165	RCSD1	0.254958	0.222674	0.122204	0.690465	1.17379	1.52934	0.014601	0.242671	0.369234	0.197353	0	1.75695	7.072	0.438564	0.0478523	0.016151	0.0560731	0	0.0287386	0.0153795	0.039131	77.0321	0	0.153714	0.0122766	0.0567872	0	1.10928
ENSG00000197965.12	chr1	167721192	167791919	7069	MPZL1	259.038	208.052	132.371	189.952	208.601	167.034	204.21	274.045	190.525	154.904	144.952	249.319	146.452	180.443	240.027	240.65	208.83	144.061	272.37	206.086	454.285	91.0568	292.525	240.822	215.737	319.11	390.117	202.077
ENSG00000143199.17	chr1	167809388	167914215	6139	ADCY10	0.390936	0.371124	0.0977632	0.0746448	0.15862	0.436954	0.160611	0.173337	0.233201	0.125588	0.511883	0.292825	0.389285	0.421022	0.398769	0.145359	0.280366	0.14265	0.158062	0.492145	0.430441	0.402346	0.136143	0.118241	0.11049	0.170362	0.234919	0.158469
ENSG00000143158.11	chr1	167916675	167937072	2638	MPC2	46.0794	33.3764	44.1645	33.3289	30.9784	66.8035	75.458	54.2659	44.2498	29.28	41.1064	48.9436	59.8201	52.7505	119.344	85.6811	139.454	46.4248	39.6736	55.3817	88.4361	69.1806	50.8115	42.4604	32.8522	78.6502	42.5875	41.1876
ENSG00000143164.15	chr1	167935783	168075843	6306	DCAF6	136.624	80.1628	132.151	82.2586	104.166	213.099	152.245	145.013	117.98	84.3953	61.2924	148.964	124.166	145.41	129.664	164.708	119.534	119.145	131.594	163.853	165.524	204.725	129.381	101.936	126.302	105.079	128.937	86.1784
ENSG00000143147.14	chr1	168079543	168137667	11224	GPR161	58.6064	36.2712	30.5143	59.5479	61.1479	39.3931	54.2719	26.3125	20.5217	21.045	56.9748	37.1469	16.869	24.314	7.17784	38.5363	5.39704	28.8154	37.82	38.0028	36.6136	27.7044	36.9854	36.572	61.4322	14.9577	18.2566	47.3247
ENSG00000143155.13	chr1	168178962	168202109	3186	TIPRL	104.516	83.5895	80.178	95.1535	61.1955	81.5591	110.135	72.0965	93.4746	121.695	67.2792	86.704	95.0179	74.9243	85.0335	107.42	81.8948	82.1667	94.823	105.673	79.9838	98.5404	101.018	100.186	93.29	96.9357	86.6181	93.3528
ENSG00000213064.10	chr1	168225938	168253021	11217	SFT2D2	190.437	112.092	92.6184	199.134	190.328	159.102	202.355	177.936	122.391	158.797	229.19	153.315	73.299	108.887	213.692	168.213	159.879	97.8107	180.795	173.881	159.615	107.921	171.676	104.1	116.002	147.76	182.096	212.795
ENSG00000143178.13	chr1	168280877	168314426	3810	TBX19	2.05666	1.24945	0.843208	1.10101	2.56964	1.79823	1.12428	0.728014	1.24374	3.06794	1.60242	0.474097	0.616367	1.0701	1.94599	1.03366	1.33174	0.538902	1.36508	1.3534	0.860882	0.586276	1.19503	0.839512	0.982129	1.23796	1.07392	1.1381
ENSG00000143185.4	chr1	168540768	168543997	562	XCL2	0	0	0	0	0	0	0.014601	0.0115558	0	0.0179412	0	0	0	0	0	0	0	0	0.0143693	0	0	0	0.015127	0	0	0	0.01678	0
ENSG00000143184.5	chr1	168576605	168582069	1227	XCL1	0	0.0123708	0	0.0186612	0	0	0.014601	0.0115558	0	0	0	0	0	0	0.0478523	0	0	0	0	0	0	0.0114956	0.0453809	0	0	0	0.01678	0
ENSG00000143196.5	chr1	168695468	168729206	1719	DPT	0	0	5.65805	0	0	65.1566	4.84753	0.104002	0.0194334	0	88.1551	0	0	0.298224	0	0	0	0.0158501	12.7599	1.21498	0.039131	0.436833	0.378174	0.0354723	0.0245532	0	0.469839	0
ENSG00000143153.12	chr1	169105697	169132722	2962	ATP1B1	100.42	107.713	27.8259	69.0465	93.1573	12.8901	65.2957	17.8652	22.6205	17.1338	22.6564	70.9054	77.2406	31.9275	349.975	98.8926	473.552	103.501	19.1974	22.5464	25.5525	31.567	30.5413	50.1579	23.8166	21.7268	10.1015	106.318
ENSG00000143156.14	chr1	169132531	169367948	5718	NME7	14.2607	23.888	18.5506	19.3517	20.1288	11.7305	8.41018	14.8376	25.6326	10.4597	10.0819	12.5636	9.45637	12.2447	18.3274	26.1969	15.4341	21.3976	10.4034	14.5336	12.9915	11.668	13.1756	13.8106	13.2587	10.3693	10.8566	13.4411
ENSG00000117475.14	chr1	169367970	169396540	3820	BLZF1	61.2919	70.0311	50.5191	40.1403	39.3218	45.5945	64.9745	46.5698	95.8843	102.57	25.3048	88.5586	68.7736	53.1189	68.1895	60.4371	44.466	62.0371	39.027	79.4967	44.3746	47.9942	58.496	60.9178	49.8922	66.1457	45.3562	54.038
ENSG00000117477.12	chr1	169394870	169460669	3961	CCDC181	5.42211	2.22674	1.47867	0.167951	0.126896	0.100836	1.3871	0.150225	0.1166	0.161471	0.556394	0.0418321	0.291963	0.368394	6.65146	5.68516	6.99513	5.32562	0.445448	0.199934	0.286961	3.12681	0.378174	1.20606	1.65734	0.329366	0.218139	0.244907
ENSG00000117479.14	chr1	169463909	169485944	4364	SLC19A2	29.9491	42.9143	8.21211	17.6535	18.2413	16.5706	14.5572	20.604	29.7914	60.9282	83.5705	18.183	10.9324	11.0518	27.4193	38.1325	34.4009	27.9753	29.414	16.856	24.4699	20.3817	34.9887	37.1868	13.5779	16.0821	23.1228	20.9323
ENSG00000198734.10	chr1	169514166	169586588	7158	F5	0.594902	0.197933	0.0733224	0	0.0634479	0.0336118	0	0.0346673	0	0.0358824	0.0445116	0.167328	0	0	29.0144	0.113057	13.9202	0.0634002	0	0	0.0130437	0	0.0907618	0.0118241	0.0613831	0.0113574	0.0335599	0.417782
ENSG00000174175.17	chr1	169588849	169630193	3490	SELP	0.866858	0.185562	0.134424	0.14929	7.96271	0.0168059	0.014601	0.612456	0	0.0717647	0.0445116	0.111552	0	0	70.3747	0	8.92965	0.618152	0.129324	0	0	0.0344868	1.76986	0.307427	0.0245532	0.0227149	0.01678	38.2199
ENSG00000000460.17	chr1	169662007	169854080	5970	C1orf112	13.3258	5.95035	10.5829	34.4299	9.96131	6.78959	32.3704	7.46503	10.7855	5.93853	7.9008	24.3324	6.6665	5.52591	8.90052	30.5416	5.07462	24.3298	4.26768	8.61253	4.87833	19.784	10.7855	9.09275	16.0087	10.0513	3.84261	16.1639
ENSG00000188404.9	chr1	169690665	169711702	2731	SELL	0.696886	0.0123708	0.366612	1.56754	3.18825	0.285701	0.014601	1.2018	0.0194334	0	0.311581	0.0697202	0	0.0175426	17.0992	0.145359	4.7522	0.427951	0.129324	0	0	0.0574781	2.37493	0.378372	0.11049	0.0340723	0.0335599	5.47439
ENSG00000007908.16	chr1	169722640	169764705	4586	SELE	0.11898	0	0	12.4657	30.1219	0	0.014601	0.208004	0	0	0	0.013944	0.0162202	0	0	0	0	0.0158501	0	0	0	0.0229912	0.257158	0	0	0	0	6.19471
ENSG00000171806.12	chr1	169792529	169794963	1575	METTL18	10.4193	5.85139	7.32002	9.16265	6.67789	8.45338	10.6295	5.46588	7.48185	7.35588	5.34139	7.52978	5.25534	5.78905	4.83308	10.8858	8.0465	10.461	7.93185	9.6122	6.41748	6.25361	8.65262	6.51509	9.7108	5.82636	6.56096	6.56927
ENSG00000000457.14	chr1	169849631	169894267	6883	SCYL3	21.1615	17.1954	22.8888	15.6754	15.2751	20.5368	16.9664	19.275	21.0269	21.35	20.8314	12.5915	11.6299	18.4372	18.5826	18.5091	19.163	26.2477	14.6711	20.7931	21.3394	14.358	19.4684	12.037	22.5644	16.6046	25.8747	18.8002
ENSG00000075945.13	chr1	169921326	170085208	4978	KIFAP3	86.3458	40.0814	130.123	38.666	44.8735	125.17	42.4159	37.0016	74.5659	51.7962	53.4139	78.7281	37.9066	69.9247	63.8509	47.2902	51.4611	70.8656	51.4421	63.7635	41.7528	43.6488	56.6505	50.3944	39.187	32.8911	30.2207	42.3401
ENSG00000203740.3	chr1	170146001	170167790	1204	METTL11B	0	0	0	0	0	0	0	0	0	0	0	0	0	0	0.0159508	0	0	0	0	0	0	0	0	0	0	0	0	0
ENSG00000120370.12	chr1	170532129	170553446	3773	GORAB	20.4306	9.51314	22.4	13.8466	11.1985	23.982	20.4998	15.0803	11.8349	10.37	7.54471	11.4481	15.6687	21.7352	10.687	14.5844	9.08385	23.1094	20.6918	39.7099	15.4307	12.3923	30.0724	13.5623	17.1013	13.4699	17.7196	13.4267
ENSG00000116132.12	chr1	170662728	170739421	8248	PRRX1	49.0879	0.0865956	675.519	0.186612	0.126896	904.343	785.14	206.525	0.427534	0.125588	293.687	0.125496	51.3531	432.003	0.111655	2.19654	0.224293	163.985	563.104	1613.87	248.456	9.92071	607.106	96.4493	63.5315	101.206	72.2377	0.331345
ENSG00000117501.14	chr1	170935471	171064765	3831	MROH9	0	0	0.0733224	0	0	0.0672237	0.073005	0.104002	0.0583002	0.0358824	0.200302	0	0.0162202	0.228053	0	0	0	0	0.186801	0.353729	0.0260873	0.0459825	1.48244	0	0	0.0113574	0	0
ENSG00000007933.13	chr1	171090901	171117819	3439	FMO3	0.0679888	0.111337	0.91653	0	0.0317239	3.27715	0.029202	11.3478	0.0194334	0	0.623162	0.0278881	1.49226	4.61369	0.0478523	0	0	0	0.316125	0.0153795	0.730445	0.0344868	0.801729	0.0118241	0.171873	0.0113574	1.07392	0
ENSG00000094963.14	chr1	171185249	171212686	6201	FMO2	0.152975	0.0247416	1.61309	0	0.0317239	0.386536	0.014601	41.9821	0.0777335	0.179412	0.111279	0.013944	0.405505	2.03494	0.0159508	0.016151	0.0140183	0	0.934004	0.0153795	0.573921	0.0114956	10.3468	0	0.0368298	0	4.14465	0
ENSG00000010932.17	chr1	171248471	171285978	3602	FMO1	0.781872	0.0123708	0.122204	0	0	3.36118	0.204414	0.115558	0	0	1.13504	0.0278881	0	0.0175426	0.366867	0	0.266347	0.507202	0	0	0.0260873	0	0.242031	0	0	0.0227149	0.352379	0
ENSG00000076258.10	chr1	171314183	171342084	2542	FMO4	5.40511	1.49687	5.60916	0.914399	1.22137	9.86508	1.73752	3.02761	3.98384	1.66853	13.398	4.96408	1.13541	4.4909	5.88583	2.79412	4.96247	1.99711	3.04629	1.06119	1.25219	1.27601	3.8725	0.638502	1.03124	0.454297	2.80225	1.51266
ENSG00000117523.16	chr1	171485551	171593511	14173	PRRC2C	126.612	315.171	216.717	393.882	439.043	151.707	183.681	240.58	155.02	245.866	27.6639	230.383	135.536	152.34	225.257	171.298	221.405	148.15	147.544	190.445	242.769	210.462	153.811	241.756	283.418	192.622	213.189	293.096
ENSG00000283683.1	chr1	171600621	171638799	2645	MYOCOS	0.0849861	0.0742248	0.0855428	0.0373224	0.111034	0.0336118	0.043803	0.0462231	0.0777335	0.125588	0.0445116	0.0418321	0.0324404	0.0350851	0.972996	0.064604	0.210274	0.0158501	0.0431079	0.0461386	0.0260873	0.0804693	0.0605079	0.0472965	0.0859363	0.0227149	0.0335599	0.0864378
ENSG00000034971.17	chr1	171635417	171652688	2104	MYOC	0	0	3.03066	0	0	0.386536	0.014601	1.43292	0	0	0	0	0	0.0526277	0.111655	0	0.0420549	0.0792503	0.129324	0.169175	1.59133	0.0919649	0.378174	0	0	0.0113574	2.46665	0
ENSG00000117533.15	chr1	171700160	171742074	4986	VAMP4	22.9972	20.8572	26.9826	17.9148	18.6695	111.911	25.2889	14.9416	31.3461	25.9968	31.1358	15.9659	18.7505	24.5245	25.4414	20.3018	23.6068	16.0878	17.8754	38.8948	27.183	11.2082	20.6786	14.0825	24.4305	12.3682	25.4888	16.2503
ENSG00000010165.20	chr1	171781660	171814023	3831	EEF1AKNMT	19.3258	21.0675	23.6954	28.9995	23.0316	26.5029	25.2013	21.7018	21.7265	19.3406	34.8525	31.6669	11.2406	15.3848	40.4033	30.8484	25.0927	21.7938	13.5646	15.7179	23.9743	29.0379	12.3739	16.8848	24.8233	18.6148	13.8435	23.2374
ENSG00000197959.14	chr1	171841498	172418466	11329	DNM3	22.4363	4.84935	2.41964	5.18782	1.28482	17.5622	5.38777	1.62936	3.03161	0.861176	11.1056	7.32062	1.00565	0.947299	14.8821	26.6653	10.4576	3.75646	3.57796	3.39887	1.18697	5.10405	0.393301	3.64183	2.0993	0.204434	0.637638	3.94732
ENSG00000135845.10	chr1	172370189	172444086	5225	PIGC	24.0681	18.9644	18.9661	17.7655	12.5627	22.3351	27.3915	13.2429	18.7921	15.3397	32.3154	17.5277	16.8041	17.6829	25.8402	35.7422	27.4058	24.6151	17.9473	17.1482	18.6916	18.8413	15.3841	16.3055	22.5399	13.8447	17.233	19.3621
ENSG00000180999.11	chr1	172420685	172468831	1728	C1orf105	0.0679888	0	0.0122204	0.0373224	0.0317239	0.0168059	0	0	0.0388668	0	0.0222558	0	0	0	0.0319015	0.113057	0.0140183	0	0	0.0153795	0.0130437	7.64458	0	0	0.0368298	0	0	0.0288126
ENSG00000094975.14	chr1	172532349	172611833	7894	SUCO	186.612	79.0989	61.2731	76.9775	66.2871	61.2912	87.387	76.6379	60.8848	63.8526	37.3007	89.2419	87.362	71.5912	119.328	128.594	115.399	128.148	53.8274	85.0949	78.6403	69.4795	82.3512	116.704	99.8089	181.787	63.8645	105.281
ENSG00000117560.8	chr1	172659103	172666876	1805	FASLG	0.0169972	0.0247416	0	0	0	0	0	0	0.0388668	0	0	0.0697202	0	0	0.20736	0.016151	0.0700914	0	0	0	0	0	0	0.0118241	0	0.0227149	0	0
ENSG00000120337.8	chr1	173039960	173050963	2008	TNFSF18	0.441928	0.210304	0.0366612	75.8205	93.0463	0.605013	0.29202	0.104002	1.53524	0.197353	0.0890231	0.111552	0.275743	0.350851	0.574227	0.080755	0.224293	19.876	0.100585	0.246072	0.600009	8.03543	0.423555	2.36482	0.294639	1.11303	0.318819	32.8175
ENSG00000117586.11	chr1	173183731	173207331	3963	TNFSF4	12.8839	3.04322	1.58865	300.464	145.787	4.67205	2.02954	4.94587	1.3409	0.574118	5.92004	0.697202	15.1659	2.82435	12.7606	3.73088	9.23805	6.73627	5.27353	4.09095	4.1218	167.181	37.4846	254.349	4.33364	52.6417	12.1151	74.6678
ENSG00000117592.9	chr1	173477330	173488815	2311	PRDX6	437.253	190.065	189.856	262.283	219.498	158.95	359.331	211.089	251.526	266.104	173.684	215.77	202.331	161.865	288.597	261.533	290.992	454.358	241.462	201.579	337.296	604.738	284.326	425.692	240.192	689.101	284.336	202.192
ENSG00000162753.13	chr1	173500460	173603072	5123	SLC9C2	0.101983	0.0742248	0.146645	0.0559836	0.0634479	0	0.014601	0.43912	0.0777335	0.0717647	0.0445116	0.0557762	0.0162202	0	0.287114	0.080755	0.140183	0.0951003	0	0	0.039131	0.0459825	0	0.130065	0	0.0113574	0.0503399	0.0720315
ENSG00000285777.1	chr1	173596060	173669837	1786	AL139142.2	1.07082	0.210304	1.77196	0.298579	0.269653	0.537789	0.102207	0.30045	0.0971669	0.269118	0.534139	0.181273	0.227083	0.298224	1.14845	0.726795	1.33174	1.03025	0.129324	0.123036	0.234786	0.126452	0.363047	0.141889	0.0368298	0.0567872	0.318819	0.172876
ENSG00000183831.6	chr1	173609561	173669862	2911	ANKRD45	1.29179	0.197933	2.19967	0.410547	0.333101	0.705849	0.116808	0.0808905	0.1166	0.305	0.600906	0.209161	0.243303	0.315766	1.27606	0.985212	1.6121	1.2997	0.158062	0.138416	0.313048	0.149443	0.393301	0.130065	0.0368298	0.0681446	0.335599	0.288126
ENSG00000232113.3	chr1	173635338	173637130	812	TEX50	0	0	0	0	0	0	0	0	0	0	0	0	0	0	0	0	0	0	0	0	0	0	0	0.0118241	0	0	0	0
ENSG00000076321.11	chr1	173714941	173786692	4244	KLHL20	55.8358	36.3701	46.8775	35.2883	36.9108	39.2754	30.2387	31.6282	30.1412	35.2544	34.8303	28.7805	28.3529	34.7518	26.9568	21.7393	18.5041	26.5805	30.1755	34.9269	42.6528	41.1888	37.3939	37.6716	38.2539	33.1864	27.4352	50.4508
ENSG00000120334.15	chr1	173799550	173824720	4914	CENPL	12.493	9.62448	17.5118	32.5078	9.94545	11.3776	66.7558	12.7576	10.1442	7.71471	13.4425	20.7627	12.2625	8.38535	12.2023	21.1417	12.6445	19.8443	9.36878	13.2879	9.86101	26.8078	13.3722	14.5791	16.5366	17.5245	6.84622	11.8996
ENSG00000117593.11	chr1	173824568	173858808	7438	DARS2	31.0709	43.8916	26.5183	84.6099	34.0556	30.6036	48.3001	22.684	46.8345	59.0624	31.2249	66.2481	26.7309	17.1566	63.1809	70.5638	58.5824	65.0962	21.2091	23.2231	23.9221	39.3035	28.7261	38.0618	49.4011	28.8592	18.7432	37.658
ENSG00000185278.15	chr1	173868082	173903549	19464	ZBTB37	56.2778	38.3495	53.1343	35.7549	34.6267	51.6614	34.4876	33.0495	41.9372	38.3941	70.4173	28.3343	35.9764	37.7691	50.2449	63.7803	52.6807	47.3283	43.8838	53.7822	38.8049	71.0774	32.1599	32.4572	58.3753	29.4498	38.0234	39.4588
ENSG00000117601.13	chr1	173903804	173917378	1768	SERPINC1	0.30595	0.185562	0.0488816	0.298579	0.015862	0.184865	0.014601	0.104002	0.0583002	0.125588	0.333837	0.13944	0.0324404	0.0526277	0.287114	0.032302	0.0420549	0.14265	0.172432	0.123036	0.0521747	0.0459825	0.121016	0.0827688	0.0859363	0.0113574	0.10068	0
ENSG00000135870.11	chr1	173931214	174022297	11508	RC3H1	88.9124	84.6781	71.7215	129.378	122.391	96.5668	75.6478	88.0435	62.5366	79.9638	73.7334	71.6445	70.6065	91.6424	85.0494	123.717	69.8391	81.39	86.5319	93.7997	97.5014	73.7673	102.319	78.4885	98.618	53.5162	102.861	116.489
ENSG00000152061.23	chr1	174159410	174995308	16071	RABGAP1L	62.4478	81.1895	42.918	44.2644	47.6335	58.0308	59.3531	41.6701	79.5603	61.4485	31.67	67.0848	47.0386	43.2073	78.7648	55.0426	78.3622	41.4637	45.3351	53.5669	39.144	39.7748	47.1659	47.4147	30.4951	39.7624	34.1304	34.9641
ENSG00000203737.3	chr1	174448111	174449198	1088	GPR52	0.458925	0.630911	0.207747	0.485191	0.777236	0.520984	0.423429	0.196448	0.466401	0.735588	0.311581	0.334657	0.194642	0.228053	0.494473	0.500681	0.49064	0.285301	0.143693	0.461386	0.286961	0.137947	0.211778	0.118241	0.11049	0.204434	0.20136	0.619471
ENSG00000116161.17	chr1	174999163	175011715	4511	CACYBP	48.2211	51.7594	61.4931	131.263	48.5693	55.5268	138.388	64.8741	62.1868	37.6226	26.1505	78.2958	55.765	54.382	73.8679	149.881	69.8952	119.478	58.9429	86.233	53.9616	83.2512	84.0757	62.5378	81.0257	74.1981	59.8541	70.0002
ENSG00000120333.4	chr1	175010789	175023425	2594	MRPS14	31.6658	18.6552	32.604	27.5439	20.0178	32.5363	18.4119	21.7249	23.8642	21.6729	19.9412	19.0894	26.2929	23.9631	21.7887	27.5536	23.018	32.3658	21.3815	32.4508	28.3308	22.152	25.6251	22.5604	37.3086	20.7046	20.9414	28.6685
ENSG00000120332.15	chr1	175067858	175148066	5008	TNN	0.0849861	0	0	0.0186612	0.0317239	0	0	0	0.0388668	0	0	0	0	0	0	0.016151	0.0140183	0.0158501	0.0143693	0.0153795	0	0.0114956	0	0	0	0.0113574	0	0.0432189
ENSG00000235750.10	chr1	175156986	175192999	4767	KIAA0040	14.2607	50.2254	0.146645	51.8035	21.7785	1.37809	1.03667	2.61161	97.9831	81.9732	3.38288	147.347	0.746129	0.333309	24.8513	16.9909	27.1955	0.206051	0.301755	0.0768976	0.365223	7.03532	2.22366	0.839512	0.11049	0.613301	0.302039	114.127
ENSG00000116147.17	chr1	175315194	175743616	12806	TNR	0.0339944	0.0371124	0.0366612	0.130628	0.0634479	0.0168059	0	0.0115558	0.0194334	0.0179412	0.0222558	0.0557762	0	0	10.2085	0.016151	7.42969	0.0317001	0.0143693	0	0.0130437	0.160939	0	0.0236482	0.0491065	0	0.0503399	0.518627
ENSG00000143207.21	chr1	175944831	176207286	4177	COP1	65.5582	81.6225	53.9286	73.5252	59.7679	56.115	61.222	56.346	75.2849	62.9197	46.3588	63.8219	53.0562	64.0304	62.8141	81.1104	66.1803	67.1884	66.8891	65.809	66.6792	65.456	55.6672	65.1154	68.8104	61.6709	62.4718	77.9236
ENSG00000116183.11	chr1	176463171	176845601	10926	PAPPA2	3.31446	19.3603	16.7053	0.0559836	0.618617	0.504178	0.43803	4.48364	1.01054	6.72794	1.06828	0.446209	1.39494	29.4891	28.8071	3.35941	21.8966	0.855903	25.9222	2.89135	12.6524	11.6106	22.8115	6.62151	1.59596	53.7888	51.3131	0.0144063
ENSG00000152092.16	chr1	176857302	177164973	9201	ASTN1	13.2578	0.136079	0.0366612	0.0373224	0	0.302507	0.350424	0.0693347	0.408101	0.161471	0.84572	0.990027	0.0162202	0.0350851	0.446621	0.742946	0.196256	3.18586	0	0.0153795	0.078262	0.0919649	0.226904	0.224658	0.564724	0.0454297	0.11746	0
ENSG00000198797.7	chr1	177170958	177282422	4492	BRINP2	0.11898	0	0.0244408	0.0186612	0.539307	0.0672237	0.087606	0	0.0194334	0.0179412	0.222558	0.0278881	0	0	0.111655	0.226114	0.0841097	2.23486	0	0	0.0130437	0.333373	0.0453809	0.0236482	0.208702	0.0227149	0.385939	0
ENSG00000120341.18	chr1	177923956	177984303	7377	SEC16B	3.97735	2.30097	18.1595	2.07139	2.99791	15.1757	2.8764	4.78409	1.84617	0.861176	10.9721	2.25893	4.11993	7.01703	7.49685	6.65422	6.40636	3.99421	7.04096	9.25847	7.09575	7.0698	3.73636	7.52014	9.2934	3.64574	4.19499	3.27023
ENSG00000075391.16	chr1	178094141	178484147	16044	RASAL2	126.85	129.634	64.8781	81.1763	101.802	105.407	112.413	119.706	165.281	132.388	37.9684	96.9947	96.6723	118.202	83.247	136.718	98.885	106.053	114.48	171.343	89.31	177.86	137.807	67.0073	55.0483	79.4225	158.537	80.2286
ENSG00000188585.9	chr1	178479247	178499634	3368	CLEC20A	0	0	0	0.0746448	0.0634479	0.0672237	0.014601	0.0231116	0	0	0	0	0.0324404	0.0350851	0	0	0	0.0475502	0	0	0.0130437	0.0114956	0.015127	0.0118241	0.0122766	0	0.01678	0.0144063
ENSG00000240021.10	chr1	178513109	178548602	4007	TEX35	0.288953	0.0123708	0.782106	0.130628	0.0951718	0.924326	0.379626	0.115558	0.0388668	0	0.467371	0.0278881	0.178422	0.403479	0.111655	0.129208	0.0280366	0.11095	0.143693	0.369108	0.482616	0.321877	0.302539	0.236482	0.405128	0.181719	0.302039	0.0864378
ENSG00000116191.17	chr1	178725147	178921841	9178	RALGPS2	57.2976	34.8114	344.762	72.3122	65.8272	238.022	172.672	48.6845	94.4074	163.462	31.759	50.589	51.2234	179.197	29.2058	53.4921	34.471	57.4406	47.002	225.987	245.495	70.6865	155.248	76.703	127.321	95.8908	247.941	71.3544
[truncated: 18,880 more rows]
