# Supplementary material for: A transcriptomic and proteomic map of primary human cell types
Source: Nucleic Acids Res. 2026 Jan 14;54(2):gkaf1498. doi: 10.1093/nar/gkaf1498 (PMC12802902; doi:10.1093/nar/gkaf1498)
Supplement: gkaf1498_Supplemental_Files [file gkaf1498_supplemental_files.zip › Table S3.xlsx]

## Sheet: ProteinLFQ
Table S3. Proteins identified using mass spectrometry-based proteomics from 28 cell types along with their LFQ value
Mun et al., 2025. A transcriptomic and proteomic map of primary human cell types
Protein Accession IDs	GeneSymbol	JH01_NHA	JH02_NHBE	JH03_NHAC-Kn	JH04_HUVEC	JH05_HMVEC-L	JH06_NHDF-Ad	JH07_NHDF-Neo	JH08_NHCF-V	JH10_NHEK-Ad	JH11_NHEK-Neo	JH12_NHEM-Ad	JH13_HMEC	JH14_NHMC	JH15_NHOST	JH17_HRCE	JH18_HRE	JH19_RPTEC	JH20_HRPE	JH21_AoAF	JH22_HPdLF	JH23_PrSC	JH24_HSMM	JH26_AoSMC	JH27_InEpC	JH28_InMyoFib	JH29_PrSMC	JH30_BdSMC	JH31_HAEC
NX_P08670-1	VIM	389000000000	85110000000	890000000000	377000000000	556000000000	1430000000000	797000000000	579000000000	9948600000	8591600000	649000000000	169000000000	513000000000	498000000000	164000000000	297000000000	296000000000	838000000000	634000000000	1790000000000	479000000000	426000000000	303000000000	309000000000	201000000000	324000000000	338000000000	286000000000
NX_P63261-1	ACTG1	323000000000	356000000000	324000000000	236000000000	325000000000	304000000000	301000000000	141000000000	297000000000	308000000000	149000000000	154000000000	367000000000	258000000000	149000000000	275000000000	276000000000	353000000000	300000000000	488000000000	292000000000	312000000000	164000000000	275000000000	208000000000	120000000000	164000000000	140000000000
NX_P35579-1	MYH9	497000000000	200000000000	98377000000	252000000000	350000000000	115000000000	143000000000	484000000000	160000000000	116000000000	75047000000	221000000000	335000000000	300000000000	115000000000	197000000000	138000000000	218000000000	124000000000	212000000000	145000000000	215000000000	108000000000	272000000000	150000000000	312000000000	97270000000	174000000000
NX_P07355-1;NX_P07355-2;NX_A6NMY6-1	ANXA2	173000000000	267000000000	166000000000	184000000000	206000000000	191000000000	169000000000	54652000000	327000000000	289000000000	95715000000	216000000000	236000000000	150000000000	108000000000	110000000000	119000000000	136000000000	98142000000	218000000000	162000000000	161000000000	116000000000	100000000000	70823000000	27543000000	74282000000	77373000000
NX_P68371-1	TUBB4B	139000000000	145000000000	195000000000	154000000000	151000000000	166000000000	155000000000	88697000000	194000000000	154000000000	147000000000	166000000000	200000000000	178000000000	100000000000	165000000000	120000000000	140000000000	81382000000	128000000000	202000000000	184000000000	108000000000	121000000000	129000000000	60005000000	71418000000	48133000000
NX_Q09666-1	AHNAK	66795000000	175000000000	200000000000	73674000000	107000000000	210000000000	172000000000	368000000000	115000000000	81906000000	158000000000	159000000000	195000000000	168000000000	87524000000	77622000000	92747000000	41183000000	84293000000	172000000000	105000000000	124000000000	141000000000	105000000000	82288000000	207000000000	132000000000	95173000000
NX_P68104-1;NX_Q5VTE0-1	EEF1A1	61221000000	108000000000	153000000000	89433000000	98625000000	134000000000	120000000000	134000000000	111000000000	125000000000	118000000000	81591000000	140000000000	133000000000	86734000000	101000000000	98419000000	167000000000	99858000000	204000000000	183000000000	209000000000	129000000000	161000000000	117000000000	164000000000	92440000000	67628000000
NX_P04406-1	GAPDH	80273000000	153000000000	159000000000	89372000000	114000000000	123000000000	112000000000	199000000000	92836000000	96731000000	102000000000	134000000000	124000000000	121000000000	140000000000	86301000000	173000000000	156000000000	72125000000	125000000000	157000000000	124000000000	85638000000	86548000000	78154000000	211000000000	69419000000	86684000000
NX_P02751-1;NX_P02751-3;NX_P02751-8;NX_P02751-17;NX_P02751-14;NX_P02751-9;NX_P02751-6;NX_P02751-4;NX_P02751-12;NX_P02751-16;NX_P02751-2	FN1	298000000000	12094000000	18480000000	90743000000	82247000000	90587000000	85514000000	266000000000	18179000	NA	63553000000	7498300000	425000000000	459000000000	26627000000	111000000000	17846000000	10684000000	256000000000	152000000000	134000000000	105000000000	128000000000	122000000000	52352000000	51359000000	132000000000	29467000000
NX_P21333-2;NX_P21333-1	FLNA	149000000000	107000000000	122000000000	64969000000	125000000000	129000000000	120000000000	156000000000	46654000000	56784000000	52334000000	88221000000	239000000000	198000000000	62289000000	96525000000	65205000000	105000000000	111000000000	156000000000	122000000000	116000000000	91016000000	117000000000	123000000000	155000000000	97449000000	53363000000
NX_P14618-1;NX_P14618-3	PKM	109000000000	184000000000	136000000000	66098000000	65561000000	89680000000	122000000000	164000000000	146000000000	109000000000	143000000000	147000000000	112000000000	122000000000	148000000000	90580000000	112000000000	94475000000	43611000000	82326000000	174000000000	137000000000	83155000000	97279000000	76810000000	90186000000	72833000000	54264000000
NX_Q71U36-1;NX_Q71U36-2	TUBA1A	93121000000	90265000000	142000000000	92687000000	124000000000	141000000000	138000000000	87735000000	88978000000	84968000000	114000000000	91424000000	163000000000	124000000000	106000000000	136000000000	93471000000	111000000000	53669000000	103000000000	149000000000	178000000000	126000000000	123000000000	111000000000	64502000000	70101000000	54467000000
NX_Q15149-1;NX_Q15149-7	PLEC	94266000000	223000000000	155000000000	37631000000	69721000000	146000000000	85092000000	77574000000	167000000000	174000000000	79726000000	268000000000	70498000000	80430000000	64147000000	78528000000	103000000000	110000000000	84519000000	138000000000	61781000000	97330000000	77958000000	75681000000	44189000000	39891000000	62049000000	44630000000
NX_P68032-1	ACTC1	255000000000	20491000000	17897000000	47324000000	55588000000	49078000000	39079000000	81385000000	14500000000	13731000000	14940000000	11859000000	295000000000	161000000000	31330000000	12675000000	53562000000	18726000000	12688000000	18250000000	57554000000	944000000000	84568000000	135000000000	40802000000	39474000000	52083000000	20749000000
NX_P62805-1	HIST1H4A	32808000000	83495000000	161000000000	134000000000	53500000000	96767000000	96695000000	15362000000	20175000000	68917000000	127000000000	17321000000	42677000000	49126000000	22276000000	63363000000	69304000000	85267000000	110000000000	162000000000	69459000000	104000000000	76314000000	75757000000	78540000000	12505000000	83271000000	50980000000
NX_P12814-3	ACTN1	141000000000	95000000000	34630000000	58797000000	157000000000	39929000000	53869000000	34975000000	98018000000	99654000000	28710000000	98470000000	148000000000	119000000000	37618000000	68963000000	38988000000	72911000000	33277000000	70717000000	75024000000	84970000000	45895000000	89501000000	63801000000	35847000000	43000000000	53953000000
NX_P00338-1;NX_P00338-3;NX_P00338-4;NX_P00338-5;NX_P00338-2	LDHA	20347000000	106000000000	86725000000	40326000000	36346000000	85121000000	64458000000	48763000000	104000000000	59521000000	59072000000	91218000000	86975000000	83887000000	84917000000	52224000000	166000000000	65173000000	68234000000	187000000000	36089000000	82825000000	62343000000	56233000000	53224000000	28240000000	50113000000	33756000000
NX_P27797-1	CALR	68278000000	69927000000	77668000000	43881000000	82451000000	63320000000	78855000000	116000000000	47649000000	43009000000	74377000000	32795000000	78918000000	71116000000	35866000000	57890000000	56568000000	80652000000	94794000000	100000000000	64792000000	77669000000	55752000000	55864000000	59480000000	127000000000	60775000000	44760000000
NX_O75369-8	FLNB	54085000000	158000000000	17095000000	103000000000	154000000000	29244000000	11553000000	42813000000	175000000000	123000000000	5320100000	195000000000	57065000000	32435000000	41375000000	50901000000	52096000000	38018000000	29077000000	12876000000	16002000000	16249000000	41123000000	71293000000	35142000000	34240000000	51050000000	85991000000
NX_P13639-1	EEF2	48800000000	72140000000	59118000000	50113000000	68940000000	49700000000	58554000000	83723000000	76640000000	68767000000	33999000000	47971000000	71141000000	58191000000	43010000000	67115000000	52640000000	78548000000	49639000000	55429000000	49627000000	86488000000	67850000000	83579000000	63146000000	81291000000	50798000000	41201000000
NX_P06733-1	ENO1	39883000000	86896000000	144000000000	75264000000	41152000000	35364000000	54955000000	105000000000	47255000000	54445000000	55246000000	126000000000	49823000000	53691000000	67417000000	52078000000	93026000000	45307000000	27289000000	33504000000	46857000000	46406000000	55527000000	45980000000	50491000000	58622000000	50076000000	38999000000
NX_P11142-1;NX_P11142-2	HSPA8	68636000000	70560000000	65631000000	68465000000	56533000000	42351000000	57757000000	98179000000	54918000000	46335000000	42729000000	75919000000	54608000000	40802000000	67343000000	67784000000	56240000000	84068000000	38050000000	52282000000	47635000000	68020000000	60249000000	51691000000	57921000000	58474000000	42756000000	44165000000
NX_P02545-1;NX_P02545-6;NX_P02545-5;NX_P02545-4	LMNA	29925000000	29649000000	74238000000	33196000000	40306000000	109000000000	79021000000	97824000000	30213000000	31274000000	60207000000	41122000000	59447000000	62655000000	42335000000	21143000000	46547000000	63634000000	65927000000	195000000000	38120000000	78046000000	46869000000	34422000000	37215000000	63784000000	49629000000	41208000000
NX_Q00610-2;NX_Q00610-1	CLTC	42553000000	59236000000	48954000000	34228000000	66155000000	61932000000	56331000000	65242000000	57067000000	49001000000	54732000000	46975000000	75380000000	76638000000	57749000000	51102000000	61566000000	42757000000	37485000000	51817000000	80530000000	43706000000	43932000000	49736000000	49837000000	70104000000	42240000000	44657000000
NX_P07900-2;NX_P07900-1	HSP90AA1	61917000000	60723000000	51710000000	50089000000	36744000000	35495000000	43711000000	114000000000	49519000000	51634000000	35259000000	65845000000	40845000000	41630000000	53638000000	78635000000	65866000000	99447000000	31813000000	50520000000	35818000000	62303000000	46060000000	42316000000	53415000000	95577000000	32018000000	24060000000
NX_P14625-1	HSP90B1	68397000000	65636000000	62620000000	57632000000	74126000000	50165000000	43506000000	92753000000	36125000000	37413000000	49177000000	43701000000	63640000000	53494000000	32023000000	48340000000	37326000000	56711000000	41765000000	38983000000	36082000000	60786000000	57590000000	56436000000	48679000000	94415000000	55703000000	40698000000
NX_P50454-1	SERPINH1	103000000000	17756000000	41584000000	36905000000	81818000000	33437000000	55833000000	82678000000	8818800000	10206000000	20542000000	16611000000	94062000000	117000000000	7758100000	19269000000	10493000000	19931000000	33144000000	59030000000	78527000000	51694000000	53355000000	77431000000	84727000000	72364000000	123000000000	32014000000
NX_O43707-1;NX_O43707-2;NX_O43707-3	ACTN4	72320000000	60443000000	61286000000	40928000000	58244000000	50983000000	41189000000	28698000000	53924000000	53452000000	23791000000	51620000000	114000000000	71317000000	56877000000	58073000000	59268000000	83020000000	32370000000	45712000000	36988000000	55434000000	36629000000	51437000000	34195000000	17157000000	21093000000	32932000000
NX_P11021-1	HSPA5	53873000000	56154000000	52741000000	58957000000	67886000000	49089000000	45221000000	50727000000	29026000000	40186000000	51097000000	46877000000	64223000000	54530000000	28530000000	35617000000	26920000000	46215000000	50108000000	37299000000	50628000000	50245000000	57994000000	53113000000	48508000000	48724000000	80845000000	32957000000
NX_P07237-1	P4HB	66250000000	45790000000	55182000000	35505000000	83333000000	47054000000	38684000000	47114000000	26962000000	23543000000	25540000000	35903000000	60181000000	63588000000	26618000000	29903000000	48113000000	41338000000	61564000000	88741000000	51927000000	67844000000	37725000000	48673000000	48535000000	36332000000	63029000000	34991000000
NX_P04083-1	ANXA1	55293000000	63835000000	51925000000	48923000000	85888000000	85656000000	64590000000	13873000000	108000000000	85114000000	27779000000	15698000000	62516000000	55110000000	23471000000	14299000000	12260000000	96205000000	27285000000	26986000000	58621000000	37647000000	42593000000	47537000000	16693000000	5954000000	31042000000	34908000000
NX_Q16778-1;NX_P33778-1;NX_P23527-1;NX_P06899-1;NX_Q8N257-1;NX_Q96A08-1	HIST2H2BE	19026000000	40387000000	99377000000	85178000000	27207000000	90929000000	58111000000	29377000000	18462000000	45003000000	86461000000	36186000000	19530000000	36518000000	16356000000	49734000000	54552000000	34076000000	64486000000	68017000000	22072000000	58870000000	57393000000	33899000000	46073000000	41225000000	26685000000	20442000000
NX_P04075-1;NX_P04075-2	ALDOA	38803000000	76768000000	55003000000	31764000000	54321000000	30322000000	33341000000	19515000000	38383000000	29968000000	29154000000	22953000000	47276000000	38936000000	53765000000	37760000000	56974000000	57489000000	43480000000	83648000000	49151000000	67262000000	52089000000	48398000000	38764000000	22521000000	41480000000	30307000000
NX_P26038-1	MSN	51874000000	48278000000	37151000000	49632000000	65543000000	25757000000	39062000000	61321000000	42834000000	29485000000	24732000000	37255000000	52709000000	34510000000	68028000000	33968000000	64110000000	50576000000	51736000000	54988000000	24338000000	35282000000	39388000000	46104000000	32036000000	36896000000	24780000000	47052000000
NX_Q14315-1	FLNC	62016000000	6677100000	6465500000	11325000000	34684000000	27005000000	54763000000	80000000000	1811300000	1598800000	7816900000	280270000	73884000000	58847000000	4528200000	19606000000	2643700000	57899000000	49527000000	108000000000	57435000000	227000000000	48957000000	47281000000	41825000000	47275000000	43451000000	17766000000
NX_P08758-1	ANXA5	41537000000	14932000000	30092000000	40909000000	40498000000	105000000000	54723000000	30135000000	17741000000	16403000000	89865000000	22343000000	45923000000	74298000000	16695000000	19406000000	18197000000	16317000000	44391000000	83668000000	109000000000	41571000000	37006000000	40403000000	39540000000	20955000000	41689000000	36484000000
NX_P49327-1	FASN	17779000000	82161000000	30161000000	42226000000	21635000000	51009000000	63713000000	24676000000	99452000000	80419000000	41573000000	122000000000	31205000000	7794300000	29087000000	57109000000	46387000000	57600000000	18095000000	26679000000	24483000000	17140000000	45668000000	25838000000	44032000000	31822000000	19676000000	22593000000
NX_P08238-1	HSP90AB1	35629000000	33851000000	42680000000	42451000000	33915000000	29045000000	38991000000	63238000000	45643000000	38074000000	17544000000	48415000000	49803000000	23659000000	47701000000	59465000000	56123000000	89962000000	27404000000	41193000000	29162000000	53328000000	33710000000	33542000000	41092000000	60309000000	22624000000	14693000000
NX_P30101-1	PDIA3	81176000000	41388000000	42098000000	57943000000	57557000000	41044000000	33830000000	30715000000	33854000000	30525000000	22516000000	43515000000	47212000000	42641000000	25877000000	32416000000	26583000000	30248000000	41285000000	29393000000	35265000000	58477000000	37970000000	47098000000	42770000000	25865000000	52625000000	33288000000
NX_P09382-1	LGALS1	19642000000	41003000000	66849000000	19885000000	55988000000	97298000000	61813000000	4217800000	6329400000	9704700000	42642000000	7996200000	48320000000	63668000000	12586000000	19132000000	17162000000	22728000000	61287000000	117000000000	81282000000	63670000000	40878000000	51417000000	45761000000	3558400000	27840000000	14545000000
NX_P06703-1	S100A6	4028800000	79334000000	51239000000	4948700000	56617000000	92181000000	93387000000	2471500000	113000000000	48569000000	30852000000	4005700000	13249000000	23113000000	36581000000	30728000000	32572000000	24778000000	41295000000	67920000000	55508000000	37360000000	28978000000	22360000000	22296000000	3202100000	20135000000	8233600000
NX_P20671-1	HIST1H2AD	29179000000	23069000000	73896000000	69968000000	31527000000	73906000000	65045000000	12385000000	27245000000	42433000000	30220000000	18907000000	53936000000	33359000000	23242000000	25939000000	28427000000	34633000000	36086000000	58068000000	35527000000	45180000000	26774000000	29960000000	37764000000	6880200000	10919000000	36330000000
NX_P09211-1	GSTP1	26662000000	98395000000	23854000000	35564000000	38911000000	20867000000	19426000000	4072400000	137000000000	127000000000	129000000000	23661000000	29872000000	21424000000	14617000000	31888000000	11960000000	22698000000	9780200000	5560900000	38823000000	16345000000	18657000000	17018000000	23858000000	2920700000	19117000000	15580000000
NX_Q14204-1	DYNC1H1	40781000000	33586000000	29981000000	33858000000	42870000000	43242000000	30331000000	41169000000	34806000000	30538000000	38760000000	48799000000	35217000000	33769000000	27466000000	34464000000	27872000000	32775000000	25320000000	32821000000	33907000000	40435000000	35231000000	34566000000	34001000000	30378000000	29929000000	34585000000
NX_Q9Y490-1	TLN1	54565000000	16958000000	32963000000	33113000000	47894000000	35082000000	38458000000	63128000000	6015500000	6986000000	30898000000	19146000000	60423000000	56147000000	24532000000	22549000000	23790000000	28004000000	24834000000	30746000000	42803000000	34742000000	32474000000	51313000000	39912000000	46341000000	33329000000	33111000000
NX_P62937-1	PPIA	25829000000	51077000000	45689000000	31444000000	49697000000	68022000000	36249000000	5682500000	47694000000	49326000000	50495000000	30008000000	43122000000	32348000000	31975000000	42969000000	35953000000	41966000000	19943000000	26444000000	27394000000	37628000000	30472000000	27983000000	29517000000	7847700000	29616000000	4584200000
NX_P06576-1	ATP5B	36277000000	31117000000	28838000000	47210000000	33449000000	26183000000	23682000000	43463000000	35403000000	44977000000	75242000000	55836000000	31413000000	34683000000	43502000000	23861000000	30602000000	23584000000	12624000000	11951000000	51468000000	27603000000	25325000000	22479000000	26456000000	38384000000	22692000000	42431000000
NX_P29401-1;NX_P29401-2	TKT	24483000000	40470000000	25206000000	50877000000	28995000000	25955000000	40250000000	36285000000	25811000000	27248000000	54775000000	41382000000	19137000000	16929000000	54119000000	36766000000	65318000000	53862000000	31581000000	22032000000	30088000000	10411000000	29912000000	19790000000	28755000000	46711000000	30318000000	31776000000
NX_P23528-1	CFL1	19254000000	36370000000	47165000000	28990000000	41891000000	35942000000	46197000000	15059000000	32416000000	28127000000	40950000000	18123000000	45631000000	38035000000	29904000000	45237000000	42710000000	35302000000	30151000000	41063000000	37416000000	45113000000	25195000000	38148000000	40733000000	4650700000	12761000000	11890000000
NX_Q06830-1	PRDX1	34789000000	32871000000	33496000000	27985000000	27973000000	22409000000	23485000000	7257100000	20836000000	21302000000	22095000000	15159000000	27499000000	22572000000	44079000000	40907000000	77423000000	52567000000	24776000000	41147000000	43936000000	38755000000	27192000000	27059000000	31290000000	8922100000	25689000000	27495000000
NX_P60842-1;NX_P60842-2	EIF4A1	24005000000	32994000000	33126000000	22676000000	26628000000	24258000000	28600000000	15778000000	32351000000	37106000000	18298000000	27580000000	33598000000	25995000000	22642000000	40883000000	37852000000	59068000000	22510000000	27385000000	24302000000	35526000000	27924000000	27720000000	36206000000	15811000000	23214000000	24832000000
NX_P07437-1	TUBB	23744000000	19156000000	37709000000	32997000000	22565000000	18866000000	30157000000	35114000000	55783000000	29948000000	69682000000	35948000000	57579000000	34247000000	11781000000	23361000000	13489000000	12323000000	9607400000	12482000000	55933000000	43306000000	36713000000	26284000000	21252000000	8359700000	16391000000	12651000000
NX_P60174-3;NX_P60174-1;NX_P60174-4	TPI1	13270000000	33876000000	30639000000	19281000000	22551000000	18458000000	22268000000	18404000000	22149000000	21403000000	20346000000	21665000000	33564000000	27006000000	41828000000	29370000000	97887000000	52317000000	22457000000	44805000000	26197000000	29615000000	25827000000	23484000000	25313000000	12827000000	22655000000	11630000000
NX_P06748-1;NX_P06748-2;NX_P06748-3	NPM1	20915000000	21630000000	27431000000	36323000000	15557000000	13754000000	26347000000	60707000000	22281000000	38427000000	17187000000	43656000000	14647000000	12543000000	12600000000	40181000000	21560000000	30737000000	25880000000	21879000000	18477000000	22670000000	32800000000	23234000000	31441000000	48715000000	26554000000	23449000000
NX_Q13813-1	SPTAN1	35224000000	26769000000	23635000000	27625000000	30570000000	23440000000	15102000000	16040000000	14157000000	14465000000	17504000000	27252000000	22128000000	29419000000	37084000000	31487000000	34594000000	25492000000	32050000000	31690000000	16309000000	46518000000	27336000000	24416000000	19347000000	7978800000	25224000000	23043000000
NX_P08133-1;NX_P08133-2	ANXA6	37777000000	4931700000	23182000000	17499000000	28892000000	41074000000	33429000000	25113000000	304860000	141000000	47259000000	7310100000	54665000000	39676000000	10984000000	11394000000	11078000000	12589000000	22196000000	35466000000	33250000000	46440000000	24807000000	32928000000	28602000000	20379000000	17761000000	13719000000
NX_P00558-1;NX_P00558-2	PGK1	15154000000	50608000000	24847000000	20606000000	26049000000	19531000000	16253000000	23892000000	22304000000	18104000000	20944000000	27427000000	44486000000	22270000000	32492000000	18146000000	27156000000	17847000000	14087000000	19541000000	20026000000	29494000000	27685000000	27260000000	21325000000	17273000000	29071000000	15158000000
NX_P22392-2;NX_P22392-1	NME2	33707000000	25104000000	25895000000	25004000000	25158000000	29142000000	20929000000	9420900000	25046000000	27323000000	16218000000	17110000000	27430000000	19982000000	25552000000	25079000000	29467000000	35319000000	16505000000	41704000000	23028000000	26079000000	19580000000	20971000000	27368000000	5739400000	14234000000	22064000000
NX_P62258-1	YWHAE	24327000000	29895000000	30161000000	33400000000	24876000000	20296000000	28464000000	3801200000	17697000000	16983000000	17946000000	5837000000	21907000000	23413000000	23031000000	22812000000	24593000000	29047000000	23793000000	38898000000	18261000000	33551000000	27208000000	20955000000	31899000000	4254000000	20249000000	32787000000
NX_P09493-3	TPM1	75914000000	10940000000	7276600000	17689000000	30251000000	11010000000	7945500000	37990000000	4921600000	3035000000	2959300000	7669500000	69084000000	46279000000	11361000000	26590000000	17885000000	31963000000	24032000000	32573000000	14439000000	50641000000	9755500000	49903000000	22863000000	11122000000	9364100000	4685100000
NX_P46940-1	IQGAP1	26819000000	30051000000	25838000000	23258000000	26164000000	34237000000	23424000000	16150000000	28298000000	26713000000	29368000000	33473000000	26601000000	24802000000	24341000000	24235000000	18095000000	14421000000	17652000000	13779000000	22835000000	23629000000	19674000000	22078000000	14610000000	7599000000	21972000000	27575000000
NX_Q01082-1	SPTBN1	28606000000	23628000000	21555000000	22585000000	31785000000	22644000000	13059000000	25017000000	10380000000	11661000000	16361000000	19514000000	19318000000	23924000000	31812000000	28935000000	32252000000	22594000000	23460000000	24799000000	13726000000	45145000000	24975000000	23721000000	15993000000	13233000000	26265000000	16897000000
NX_P22626-1;NX_P22626-2	HNRNPA2B1	17141000000	17009000000	23751000000	33438000000	12087000000	18188000000	22593000000	9825200000	23269000000	27496000000	21980000000	24012000000	15099000000	13201000000	20195000000	43656000000	38316000000	52772000000	22554000000	20744000000	14405000000	26454000000	16997000000	16970000000	24019000000	13034000000	16095000000	18760000000
NX_Q07065-1	CKAP4	49154000000	11968000000	27145000000	17609000000	26839000000	19653000000	22186000000	31260000000	5347900000	7024300000	9043500000	7841400000	26612000000	30238000000	4769800000	6962400000	4417100000	19858000000	31637000000	30967000000	29761000000	12833000000	30608000000	39067000000	22660000000	32508000000	41839000000	12339000000
NX_Q14697-2	GANAB	28395000000	19376000000	27586000000	19727000000	34982000000	25759000000	21203000000	14120000000	14719000000	17241000000	24664000000	19334000000	20019000000	32556000000	16995000000	18451000000	13640000000	20893000000	17173000000	17592000000	26450000000	24740000000	23121000000	19630000000	26024000000	19790000000	28410000000	18273000000
NX_O75083-1;NX_O75083-3	WDR1	28788000000	16477000000	15174000000	16113000000	38603000000	16892000000	17857000000	34464000000	14403000000	13390000000	14595000000	20319000000	32013000000	23844000000	17938000000	19973000000	16576000000	26506000000	19517000000	23775000000	19734000000	20010000000	22855000000	24867000000	23032000000	34679000000	17589000000	14064000000
NX_P07195-1	LDHB	18527000000	22016000000	15934000000	26288000000	11176000000	15932000000	14043000000	22968000000	14328000000	19399000000	21108000000	17040000000	15020000000	11383000000	55540000000	25765000000	75512000000	27255000000	12052000000	12846000000	16312000000	14983000000	17110000000	15949000000	22055000000	25144000000	14779000000	18592000000
NX_P18669-1	PGAM1	11889000000	32467000000	29691000000	13143000000	19722000000	28401000000	22469000000	3457600000	23339000000	21020000000	22500000000	14837000000	33121000000	24948000000	29367000000	30443000000	34162000000	38124000000	13544000000	19612000000	15977000000	27192000000	18016000000	13891000000	24083000000	6000600000	12496000000	10265000000
NX_P55072-1	VCP	31448000000	25865000000	18423000000	30296000000	32354000000	13430000000	16758000000	13044000000	24856000000	24186000000	18391000000	33689000000	27201000000	20858000000	13999000000	20550000000	15942000000	22033000000	10697000000	11070000000	25959000000	22110000000	16191000000	23722000000	23660000000	7721400000	13544000000	26919000000
NX_P37802-1;NX_P37802-2	TAGLN2	25943000000	31015000000	23087000000	26028000000	24626000000	19369000000	17266000000	1809700000	41358000000	34486000000	12517000000	2399400000	46119000000	30509000000	9292600000	31485000000	13486000000	35867000000	18446000000	16599000000	18930000000	13058000000	14334000000	24477000000	18463000000	977450000	11906000000	15599000000
NX_Q01518-1	CAP1	32667000000	35057000000	14701000000	12303000000	29024000000	13754000000	17849000000	47139000000	27748000000	20079000000	18945000000	25891000000	31936000000	21123000000	12779000000	15879000000	10277000000	6991000000	15237000000	19281000000	17053000000	11514000000	19479000000	31045000000	18757000000	26868000000	14151000000	9229000000
NX_P0DP25-1;NX_P0DP24-1;NX_P0DP23-1	CALM3	24061000000	28971000000	34038000000	28237000000	36215000000	34275000000	25157000000	2352700000	20698000000	20266000000	20711000000	4357700000	26454000000	24678000000	20401000000	20214000000	21203000000	24607000000	13214000000	19105000000	11575000000	23545000000	23357000000	19839000000	18003000000	1940000000	15826000000	11795000000
NX_P04792-1	HSPB1	26953000000	33668000000	10200000000	48494000000	62932000000	16887000000	18144000000	3782700000	29899000000	26835000000	27620000000	10028000000	35447000000	23911000000	14710000000	6702200000	6826500000	6668700000	9478200000	9839000000	22815000000	18853000000	18177000000	22146000000	13540000000	1104800000	17599000000	29373000000
NX_P25705-1;NX_P25705-2;NX_P25705-3	ATP5A1	21391000000	15978000000	16782000000	25140000000	22855000000	18519000000	15774000000	15992000000	22865000000	24033000000	38030000000	22641000000	15070000000	19915000000	34057000000	13847000000	30326000000	22838000000	10331000000	12473000000	25631000000	21315000000	14883000000	12403000000	14667000000	14852000000	17045000000	18333000000
NX_P09651-1;NX_P09651-3	HNRNPA1	17158000000	15882000000	25571000000	31161000000	12548000000	15210000000	22387000000	25721000000	19161000000	22451000000	17430000000	29225000000	13813000000	14754000000	18820000000	27921000000	20908000000	34114000000	12927000000	13747000000	18369000000	22236000000	22302000000	14603000000	18667000000	19515000000	13876000000	14964000000
NX_P12111-1;NX_P12111-2;NX_P12111-5;NX_P12111-3	COL6A3	60243000	0	23124000000	NA	3430500000	44801000000	30796000000	36310000000	NA	NA	30176000000	NA	16657000000	60884000000	NA	61823000	NA	132540000	27690000000	28580000000	47443000000	1396600000	44843000000	27853000000	19532000000	91707000000	16902000000	NA
NX_P60660-2	MYL6	34147000000	17594000000	14055000000	20578000000	43330000000	22446000000	15488000000	3982100000	25337000000	22183000000	16100000000	9805200000	35702000000	26618000000	19168000000	29255000000	16253000000	27448000000	8775800000	13254000000	16955000000	24210000000	12353000000	20303000000	14510000000	3073300000	13124000000	21835000000
NX_P10809-1;NX_P10809-2	HSPD1	20237000000	19673000000	18254000000	35602000000	13891000000	11845000000	14823000000	22456000000	18882000000	25264000000	35076000000	42895000000	14601000000	12863000000	17866000000	17661000000	14288000000	21494000000	5682600000	6852800000	22982000000	9237400000	19908000000	21191000000	20388000000	15593000000	24198000000	19736000000
NX_P02452-1;CON__Q862S4	COL1A1	2644600000	0	11386000000	NA	2380200000	12705000000	16530000000	22215000000	NA	NA	383470000	NA	4481500000	64310000000	NA	1187500000	NA	789690000	64925000000	29061000000	16924000000	10887000000	17497000000	22569000000	32059000000	134000000000	53814000000	NA
NX_O43852-1;NX_O43852-3;NX_O43852-6;NX_O43852-5;NX_O43852-15;NX_O43852-10;NX_O43852-9;NX_O43852-13;NX_O43852-14;NX_O43852-11;NX_O43852-12	CALU	24013000000	9926400000	20824000000	12482000000	27242000000	26200000000	19620000000	8485100000	6980100000	7328600000	26565000000	11369000000	30224000000	37137000000	4736000000	12555000000	6119400000	11220000000	19677000000	19633000000	30131000000	23880000000	14744000000	24058000000	21770000000	6789500000	27552000000	13520000000
NX_P19105-1	MYL12A	44139000000	21794000000	8524900000	28920000000	31332000000	9641100000	13443000000	4874900000	18422000000	18009000000	7050100000	8635200000	38320000000	27344000000	9614900000	30602000000	15302000000	16739000000	6089500000	8794300000	13854000000	23522000000	12441000000	25914000000	15372000000	1203200000	9438300000	21344000000
NX_P08727-1	KRT19	14893000000	296000000000	NA	1034000000	491630000	NA	190750000	NA	1814800000	6523000000	NA	1051000000	474420000	66860000	37842000000	29541000000	45790000000	39037000000	NA	NA	30253000	NA	73871000	5923600000	17515000	NA	432300000	661600000
NX_P07737-1	PFN1	12163000000	28875000000	25919000000	16612000000	21124000000	20612000000	24906000000	6563300000	14335000000	16089000000	17873000000	10663000000	14927000000	14759000000	14972000000	15789000000	23817000000	25838000000	17060000000	15636000000	14331000000	20057000000	19741000000	17585000000	23217000000	4036500000	10878000000	9200400000
NX_P50395-1;NX_P50395-2	GDI2	13644000000	14799000000	16402000000	22301000000	19113000000	16505000000	13982000000	25037000000	15603000000	15709000000	17036000000	26141000000	22221000000	19863000000	14612000000	14627000000	13558000000	16821000000	7066700000	8858100000	17848000000	15304000000	18389000000	20625000000	16224000000	18258000000	15484000000	11674000000
NX_Q05682-1;NX_Q05682-6;NX_Q05682-2	CALD1	54640000000	5404400000	3743500000	8372800000	20867000000	12786000000	13101000000	60792000000	2087900000	1491500000	2681900000	3185600000	35623000000	39198000000	1836900000	3311200000	1650600000	5541000000	18270000000	34715000000	9376700000	10820000000	10716000000	29134000000	12619000000	39227000000	17828000000	7263100000
NX_P84243-1	H3F3A	8420200000	11700000000	27185000000	22202000000	6167400000	16332000000	24116000000	941880000	6308500000	13481000000	21458000000	5265400000	7448400000	7473100000	17948000000	14991000000	23861000000	43247000000	61823000000	44869000000	11628000000	25623000000	2554600000	14824000000	16110000000	3288800000	2253500000	3944800000
NX_P26641-1	EEF1G	17643000000	20832000000	15448000000	11508000000	22623000000	12453000000	13570000000	19526000000	19463000000	19383000000	8998500000	16517000000	17395000000	21355000000	12261000000	18746000000	15806000000	22258000000	10623000000	9945900000	17678000000	20921000000	17716000000	17859000000	18028000000	18629000000	15533000000	12079000000
NX_Q16658-1	FSCN1	13605000000	34758000000	14929000000	10838000000	22517000000	16343000000	20106000000	9154900000	37996000000	29204000000	7902200000	27004000000	11496000000	12037000000	6976100000	19900000000	8285000000	10768000000	20763000000	20872000000	7630000000	9407600000	14429000000	18241000000	20890000000	13301000000	7205100000	10852000000
NX_Q14764-1	MVP	24303000000	13621000000	19702000000	7473600000	18832000000	22491000000	14267000000	14114000000	12140000000	5727900000	23502000000	11508000000	14290000000	16930000000	31048000000	11300000000	31916000000	11887000000	15746000000	15274000000	28880000000	8591500000	10747000000	13550000000	16251000000	9444000000	16484000000	17258000000
NX_Q00839-1;NX_Q00839-2	HNRNPU	12685000000	14212000000	18291000000	15828000000	11719000000	13434000000	16448000000	22184000000	11533000000	13366000000	9982200000	13334000000	10068000000	10718000000	13335000000	21889000000	18820000000	21736000000	15200000000	19343000000	10134000000	14334000000	14559000000	13396000000	19406000000	48681000000	14996000000	15167000000
NX_P18206-1;NX_P18206-2;NX_P18206-3	VCL	37541000000	9010500000	14758000000	14557000000	24098000000	21414000000	21210000000	8457700000	6924000000	4535900000	10516000000	9005200000	32162000000	19442000000	14393000000	14398000000	13202000000	20628000000	9342500000	16782000000	20850000000	16141000000	13384000000	19117000000	20858000000	9021200000	15216000000	15642000000
NX_P23284-1	PPIB	18874000000	13964000000	20088000000	13102000000	22515000000	19334000000	14329000000	13437000000	6698800000	8303400000	13325000000	9715200000	16227000000	17460000000	7149600000	11696000000	11069000000	25584000000	21018000000	18426000000	16260000000	15552000000	16807000000	18478000000	17907000000	21415000000	28161000000	14684000000
NX_Q01995-1	TAGLN	91193000000	689550000	1573500000	806770000	41684000000	11879000000	13781000000	5700800000	45989000	23232000	2267200	106850000	79269000000	56129000000	80627000	10353000000	16137000	8711100000	19060000000	11752000000	7847100000	23139000000	9664100000	34067000000	7480300000	1591300000	8158000000	340880000
NX_P63104-1;NX_P63104-2	YWHAZ	19093000000	31514000000	15063000000	14400000000	17641000000	14005000000	13686000000	3680500000	18379000000	15841000000	16891000000	4476700000	14904000000	12149000000	24285000000	14885000000	24158000000	19962000000	23880000000	21826000000	13181000000	14707000000	16327000000	15897000000	13897000000	3668700000	13572000000	10650000000
NX_P53396-1;NX_P53396-2;NX_P53396-3	ACLY	12458000000	17832000000	8865800000	16177000000	12406000000	15162000000	16311000000	23213000000	28135000000	16119000000	12583000000	24996000000	14320000000	8808500000	17183000000	17442000000	18507000000	21072000000	12001000000	13915000000	14097000000	5445700000	17067000000	18616000000	13997000000	20221000000	10174000000	9613100000
NX_P67936-2	TPM4	30261000000	13041000000	9634300000	15405000000	14115000000	21606000000	15689000000	46882000000	7920500000	9312600000	10923000000	17779000000	30280000000	20267000000	4078200000	10356000000	6329000000	10284000000	26273000000	34129000000	8374900000	11732000000	6372500000	11874000000	14538000000	14446000000	6388600000	6909000000
NX_P31947-1;NX_P31947-2	SFN	0	164000000000	877850000	NA	NA	NA	NA	NA	139000000000	91859000000	831780000	25157000000	NA	NA	2543500000	6047900000	4205200000	NA	NA	NA	NA	NA	NA	NA	NA	NA	NA	NA
NX_Q16555-1;NX_Q16555-2	DPYSL2	5733500000	5466200000	17587000000	12731000000	21664000000	32617000000	24026000000	25012000000	3629900000	2931300000	23172000000	15193000000	22212000000	18497000000	6591500000	10446000000	7905000000	8138100000	13517000000	6502800000	17897000000	8564500000	18352000000	10201000000	23581000000	21621000000	31278000000	13693000000
NX_P61978-2;NX_P61978-1	HNRNPK	10123000000	12845000000	23259000000	22067000000	12779000000	10808000000	17769000000	7563700000	10323000000	13574000000	14689000000	13291000000	12200000000	10908000000	11853000000	18940000000	18107000000	27283000000	17151000000	19327000000	15015000000	18800000000	15377000000	17204000000	18922000000	6600500000	12671000000	18346000000
NX_P40926-1;NX_P40926-2	MDH2	14544000000	11375000000	13635000000	13675000000	20285000000	12923000000	13862000000	16353000000	13858000000	19059000000	30938000000	22177000000	14184000000	18589000000	17410000000	7852700000	10403000000	9656000000	7163600000	7671200000	26404000000	11490000000	12472000000	20575000000	16527000000	13371000000	18207000000	10380000000
NX_P21980-1;NX_P21980-2;NX_P21980-3	TGM2	24856000000	2219700000	5225500000	39602000000	28316000000	992820000	759200000	21037000000	NA	NA	534920000	4789100000	83086000000	4456500000	43434000000	8281600000	37783000000	24394000000	4669400000	2032800000	13443000000	500690000	1917100000	9790000000	3516600000	23032000000	5243100000	30586000000
NX_Q9NQC3-1;NX_Q9NQC3-4;NX_Q9NQC3-6	RTN4	13086000000	10350000000	11114000000	7330400000	23551000000	9937800000	9989300000	24409000000	9806000000	9602400000	10324000000	7806200000	15509000000	15771000000	8286900000	7402500000	10129000000	12322000000	20281000000	37076000000	22296000000	28226000000	11828000000	11314000000	7990100000	25556000000	13844000000	12742000000
NX_P62979-1	RPS27A	15470000000	15134000000	15339000000	14404000000	9169100000	12853000000	13197000000	20390000000	5488500000	10376000000	12414000000	7662300000	15340000000	12678000000	15807000000	15407000000	15098000000	32881000000	14732000000	29007000000	14837000000	16639000000	10476000000	14087000000	13103000000	10186000000	10097000000	10889000000
NX_P06396-2	GSN	21950000000	16418000000	6440400000	6443900000	19172000000	24089000000	14668000000	8997000000	8933100000	4957500000	54707000000	13332000000	19814000000	19058000000	13535000000	8819600000	12096000000	1790500000	7273200000	25911000000	11418000000	28166000000	6774200000	8940400000	9681300000	10223000000	4785200000	11777000000
NX_P63241-1;NX_P63241-2;NX_Q6IS14-1	EIF5A	9942800000	16155000000	15532000000	14336000000	13525000000	18792000000	16219000000	3538800000	14842000000	14910000000	9998400000	17140000000	21214000000	20825000000	12682000000	17498000000	10983000000	17008000000	9851400000	14897000000	16702000000	19618000000	18634000000	17119000000	14601000000	2929100000	13745000000	5944800000
NX_P18124-1	RPL7	16643000000	15263000000	14492000000	16607000000	13656000000	13121000000	14286000000	1855400000	13336000000	13287000000	6216300000	5421000000	12890000000	12326000000	16105000000	16071000000	16881000000	27389000000	18976000000	16582000000	10954000000	20369000000	19423000000	21810000000	16037000000	2295600000	15286000000	9327000000
NX_P13010-1	XRCC5	7978900000	12931000000	14094000000	20979000000	6843000000	13460000000	16505000000	16611000000	13497000000	18248000000	16025000000	16965000000	10566000000	9291600000	11171000000	17553000000	12648000000	19422000000	8482300000	8403900000	12439000000	17358000000	15002000000	13040000000	16875000000	18393000000	12180000000	16796000000
NX_P07996-1	THBS1	39920000000	12988000000	1438000000	56365000000	21785000000	4128400000	14765000000	10118000000	7345800000	8067300000	2694000000	9715700000	66915000000	24500000000	2291900000	3552400000	2237500000	1642900000	12166000000	16237000000	3332000000	12842000000	5902100000	19489000000	2895200000	3914700000	9333700000	7588800000
NX_P29034-1	S100A2	0	141000000000	NA	NA	NA	NA	NA	NA	133000000000	88504000000	NA	5893900000	NA	NA	965360000	527890000	1824900000	490590000	NA	NA	NA	167200000	NA	NA	NA	NA	NA	NA
NX_P07858-1	CTSB	7832400000	18909000000	5987100000	6054900000	11482000000	12960000000	10521000000	5599100000	2789800000	3372500000	14589000000	9028400000	3357600000	13158000000	55213000000	6921800000	43419000000	14300000000	18149000000	25852000000	24899000000	5880800000	5398600000	6836600000	9538800000	10424000000	10198000000	5962000000
NX_P08865-1	RPSA	7644300000	19002000000	18107000000	15274000000	15618000000	12757000000	12900000000	3106500000	17936000000	18046000000	17589000000	4517800000	18614000000	15945000000	9511200000	18272000000	8574000000	12344000000	4812100000	5618800000	15821000000	17201000000	17978000000	18195000000	16341000000	2058300000	12255000000	10618000000
NX_P27824-2;NX_P27824-1;NX_P27824-3	CANX	14391000000	10843000000	12805000000	10767000000	15437000000	12008000000	9767000000	19473000000	8060700000	9563500000	11688000000	9202800000	10765000000	9325200000	13274000000	11999000000	12305000000	14931000000	9611300000	15896000000	10375000000	13923000000	11381000000	10437000000	11288000000	34816000000	10468000000	17294000000
NX_P22314-2;NX_P22314-1	UBA1	12993000000	14598000000	13191000000	15998000000	12057000000	14259000000	10981000000	12272000000	14448000000	12132000000	16419000000	27072000000	16241000000	13101000000	9650400000	11523000000	11652000000	10148000000	5885900000	10311000000	11706000000	9990600000	15086000000	13611000000	13792000000	9218700000	12316000000	11014000000
NX_P19338-1	NCL	7339300000	12161000000	13844000000	20283000000	8365500000	7497700000	12059000000	21956000000	9073300000	17155000000	9981200000	20929000000	9673800000	6895100000	5767300000	17811000000	8754000000	17730000000	4615700000	4745700000	9783900000	14175000000	15594000000	9640600000	12041000000	33424000000	12461000000	9307100000
NX_P36578-1	RPL4	15528000000	13369000000	13533000000	17311000000	11608000000	10527000000	11970000000	14160000000	9704200000	12688000000	5794300000	23688000000	10846000000	10812000000	9504200000	13780000000	12861000000	19785000000	6567200000	9965000000	10978000000	12989000000	14293000000	14227000000	14163000000	9031400000	10540000000	11624000000
NX_Q02878-1	RPL6	12096000000	9656500000	8934000000	11873000000	6904600000	7178700000	11004000000	25594000000	6979600000	12686000000	5192400000	10842000000	5964300000	5860200000	10747000000	11254000000	13125000000	20223000000	20210000000	14576000000	7737800000	11664000000	12007000000	14389000000	13030000000	33193000000	13181000000	12217000000
NX_P12109-1	COL6A1	5385100000	6380400	26146000000	94671000	1478200000	45903000000	20143000000	17821000000	NA	NA	15541000000	5153600	1553100000	24336000000	155730000	334410000	128380000	510780000	17486000000	17126000000	34894000000	4630000000	20384000000	9313200000	8651300000	53747000000	22430000000	108410000
NX_Q3ZCM7-1	TUBB8	0	6142500000	24301000000	1526200000	5989700000	15766000000	19026000000	NA	5900900000	18809000000	23044000000	NA	26131000000	46783000000	6822200000	16175000000	6836800000	5826400000	8627700000	7809500000	34417000000	21659000000	9578200000	16666000000	13155000000	NA	6184800000	NA
NX_P07951-2	TPM2	39315000000	6703400000	6604900000	7065800000	12189000000	8602800000	9066200000	20940000000	2266900000	2902300000	2812500000	3231300000	47409000000	31276000000	946940000	4432500000	1643400000	7967900000	10965000000	18881000000	13103000000	16933000000	8128600000	21135000000	19780000000	7472600000	12554000000	2817400000
NX_P23396-1;NX_P23396-2	RPS3	9304500000	14100000000	17335000000	9686500000	13297000000	11887000000	10021000000	14920000000	9994100000	12926000000	10142000000	12840000000	12132000000	12496000000	9895400000	15030000000	12677000000	16402000000	8765700000	11324000000	9133700000	14651000000	17011000000	11341000000	11912000000	14904000000	10627000000	10745000000
NX_Q8NBS9-1;NX_Q8NBS9-2	TXNDC5	10707000000	3276300000	9784500000	44960000000	79665000000	5920400000	6802400000	4518200000	2023400000	2383800000	2858300000	3716700000	10132000000	11295000000	3066000000	5106200000	4997900000	7995000000	13689000000	10504000000	7308600000	4176700000	10791000000	12213000000	9362500000	3840700000	14754000000	39395000000
NX_P13667-1	PDIA4	19632000000	15734000000	12229000000	18379000000	16558000000	9445700000	9179500000	14053000000	8086100000	7426100000	4643800000	12659000000	13426000000	10219000000	8401100000	12728000000	8735100000	15036000000	9584100000	5846800000	7480200000	16221000000	15829000000	15998000000	15449000000	16541000000	11643000000	11394000000
NX_P06744-1;NX_P06744-2	GPI	6024800000	16231000000	10129000000	10297000000	12882000000	9308600000	8015700000	11559000000	11981000000	8953900000	12682000000	13140000000	12780000000	9405500000	20864000000	11402000000	22385000000	11863000000	9880600000	14588000000	10921000000	14054000000	15300000000	12298000000	8214800000	13679000000	10963000000	12171000000
NX_Q9NZM1-6;NX_Q9NZM1-1;NX_Q9NZM1-2;NX_Q9NZM1-5	MYOF	12657000000	14651000000	11535000000	7092300000	16729000000	17839000000	7063500000	21356000000	7956100000	5760400000	8238200000	10125000000	15062000000	21111000000	10937000000	9580700000	12473000000	10520000000	12362000000	17193000000	15543000000	8160700000	11442000000	9747800000	8691500000	14130000000	9858300000	14026000000
NX_P09429-1;NX_B2RPK0-1	HMGB1	4824400000	5645800000	16013000000	22529000000	5226400000	8783300000	11892000000	17498000000	5106800000	9204300000	7070300000	7048300000	6294000000	4678200000	7238300000	20499000000	24780000000	27154000000	10539000000	10668000000	4139800000	12901000000	9628800000	10736000000	18023000000	34592000000	5708300000	12980000000
NX_P67809-1	YBX1	7254400000	12529000000	14181000000	16262000000	10482000000	5687000000	7851700000	5057900000	4995700000	10470000000	3725400000	6656000000	6128200000	10545000000	17123000000	11464000000	17430000000	24000000000	23321000000	26281000000	6945800000	16253000000	12033000000	16628000000	13798000000	6076200000	8884700000	16959000000
NX_P04843-1	RPN1	14556000000	10724000000	11319000000	11450000000	16230000000	11725000000	10402000000	23646000000	8615300000	9100100000	18426000000	8648900000	13246000000	13771000000	7001700000	9153500000	5578100000	8826200000	8071600000	6959300000	11370000000	10753000000	15174000000	13047000000	11844000000	20215000000	16885000000	11578000000
NX_P35580-1;NX_P35580-5;NX_P35580-3	MYH10	10165000000	4149500000	3219600000	14032000000	7140000000	5972200000	7851500000	62372000000	3176900000	4392000000	6119900000	7912300000	43546000000	4118600000	7440300000	10167000000	10839000000	10306000000	19871000000	5185700000	7013700000	4879900000	13577000000	9493300000	11024000000	18597000000	15437000000	9348600000
NX_Q15084-4;NX_Q15084-3;NX_Q15084-1;NX_Q15084-5;NX_Q15084-2	PDIA6	12936000000	9596800000	9089800000	22115000000	13455000000	16233000000	12160000000	3290500000	10012000000	12441000000	14034000000	10248000000	12968000000	13598000000	7364000000	10644000000	11307000000	10370000000	8515600000	8684300000	14321000000	13758000000	11984000000	16449000000	13588000000	4162300000	13892000000	18443000000
NX_P98160-1	HSPG2	24312000000	2348900000	2366000000	44128000000	29203000000	7482500000	5444800000	11554000000	175310000	86135000	2793100000	388310000	24569000000	33230000000	9895900000	5538700000	4780600000	864970000	21773000000	23256000000	5923000000	27935000000	8991500000	5614100000	3834600000	4482200000	4682500000	15653000000
NX_P68363-1	TUBA1B	3954700000	18841000000	30951000000	12580000000	6789300000	13851000000	14213000000	14117000000	25011000000	8792600000	9984200000	13962000000	22419000000	10132000000	1275100000	5987600000	5234500000	5328100000	22493000000	14453000000	25764000000	8923400000	8068700000	4427100000	9335300000	3469900000	6287900000	3525600000
NX_Q99879-1;NX_Q99877-1;NX_Q93079-1;NX_Q5QNW6-1;NX_P62807-1;NX_P58876-1;NX_Q5QNW6-2;NX_Q99880-1;NX_O60814-1;NX_P57053-1	HIST1H2BM	7169300000	6741600000	12459000000	13712000000	7418200000	8881500000	12122000000	16538000000	3978400000	13815000000	8787500000	8210400000	4303400000	6805600000	4197100000	14645000000	39241000000	27339000000	18275000000	25656000000	8172100000	17902000000	9060900000	6059600000	12850000000	5720600000	6119200000	1764200000
NX_P52209-2;NX_P52209-1	PGD	11072000000	7265100000	16761000000	13500000000	9412200000	7465300000	12062000000	4883700000	9342300000	11543000000	9069700000	11399000000	11689000000	7143200000	6609800000	11046000000	8984400000	17769000000	7753000000	5009800000	17904000000	11953000000	12059000000	7176600000	17981000000	14387000000	15646000000	29580000000
NX_P39023-1	RPL3	7340800000	13349000000	10448000000	8940100000	9485800000	7838200000	7911100000	20115000000	6895200000	11274000000	6662700000	11490000000	8444500000	9024600000	11232000000	11875000000	17573000000	22329000000	15622000000	16534000000	7622400000	12450000000	12531000000	7143800000	11146000000	25669000000	8381900000	6130700000
NX_P63244-1	RACK1	7990000000	12216000000	16187000000	10733000000	13708000000	11698000000	10787000000	12486000000	10876000000	10843000000	4646000000	13726000000	9522800000	11461000000	8916600000	14107000000	10129000000	19190000000	8050100000	8243100000	9691700000	13176000000	13587000000	16493000000	13759000000	16182000000	11169000000	5542000000
NX_P49368-1	CCT3	11226000000	11274000000	10777000000	12209000000	10542000000	12199000000	9582100000	8854800000	11945000000	15696000000	8477500000	17652000000	11839000000	11224000000	10960000000	14130000000	12167000000	17801000000	8496100000	9148900000	10122000000	13473000000	13901000000	12879000000	12967000000	6294600000	7966700000	9133000000
NX_P13797-1;NX_P13797-3;NX_P13797-2	PLS3	13334000000	19809000000	3916200000	13228000000	27897000000	8259300000	6077800000	8136000000	19444000000	16094000000	7051700000	10103000000	27383000000	15057000000	3998700000	4385400000	3581800000	7087400000	16026000000	8756500000	6595700000	2501500000	14472000000	16818000000	6796600000	1700300000	14771000000	19289000000
NX_P15144-1	ANPEP	1856900000	557350000	16170000000	9401400000	25303000000	34977000000	30313000000	10986000000	12889000	388510000	30440000000	555740000	268170000	16213000000	33831000000	1244500000	35793000000	NA	12859000000	2665300000	4927400000	2675100000	7097900000	927530000	2110600000	9859900000	4706000000	16971000000
NX_P48643-1;NX_P48643-2	CCT5	9066000000	11420000000	11220000000	9662900000	10122000000	9562600000	9130700000	7556200000	14368000000	14349000000	7634800000	17440000000	13192000000	10008000000	9464200000	14119000000	11830000000	18873000000	7498500000	9858200000	12558000000	11793000000	12445000000	12161000000	13569000000	7112100000	7979400000	7875000000
NX_Q9P2E9-1	RRBP1	13595000000	6382500000	9743000000	5212500000	11476000000	7439200000	9470100000	27238000000	2741000000	3180000000	5182700000	4888600000	11818000000	13347000000	7428000000	3672600000	5669800000	7719500000	16392000000	17510000000	9875900000	6615700000	10664000000	13469000000	11013000000	45151000000	17402000000	5966000000
NX_P12236-1	SLC25A6	8677100000	10645000000	10577000000	5831000000	17105000000	7233900000	8006700000	10562000000	10932000000	14457000000	13664000000	9234300000	9286900000	9861400000	12975000000	12228000000	15060000000	19427000000	7022700000	10316000000	10220000000	10224000000	12644000000	12539000000	9073200000	11710000000	8828500000	10178000000
NX_P23246-1;NX_P23246-2	SFPQ	8522700000	9913000000	15232000000	18373000000	8925300000	8264700000	12285000000	5897300000	8030900000	11995000000	8088300000	11791000000	7650800000	6976600000	10769000000	19263000000	13682000000	25144000000	11928000000	9487900000	7691600000	11719000000	8539300000	8568200000	14843000000	5243400000	10700000000	8973300000
NX_P30086-1	PEBP1	9017900000	10386000000	13047000000	7859300000	15178000000	11319000000	9542500000	1939400000	10324000000	8856200000	31106000000	6703900000	11757000000	11018000000	14833000000	13419000000	12174000000	16977000000	6921200000	9584900000	8370000000	12971000000	9268100000	8704800000	11515000000	1163300000	7826900000	10844000000
NX_P46821-1	MAP1B	18756000000	984490000	7293300000	6957200000	17585000000	11769000000	12290000000	31864000000	68601000	412330000	7213800000	1309900000	16372000000	16663000000	5725100000	6791600000	4992500000	16156000000	12232000000	16512000000	10950000000	7931700000	16284000000	14992000000	9027300000	12630000000	9246500000	5839400000
NX_P48681-1	NES	6010600000	0	94489000	15912000000	8797100000	4485700000	10771000000	11720000000	NA	NA	4671000000	NA	10100000000	1789900000	NA	5798200000	NA	2134300000	5081700000	10097000000	6234500000	147000000000	13847000000	10570000000	3514700000	3349400000	378440000	15820000000
NX_P38646-1	HSPA9	9123900000	10384000000	9996200000	10265000000	8214400000	6921800000	8090400000	9280400000	7192700000	9638200000	12921000000	15305000000	6973400000	12579000000	15398000000	8737800000	9870600000	15066000000	10010000000	13696000000	11738000000	7917300000	13174000000	9967000000	9485100000	6468000000	17729000000	9793000000
NX_P31949-1	S100A11	7001200000	28588000000	6901400000	2530600000	8910200000	6626200000	10370000000	1233900000	47763000000	29352000000	5313500000	2724000000	11429000000	6060200000	7672200000	8113100000	10744000000	4607600000	12858000000	15026000000	9744600000	9708600000	13724000000	11615000000	4962700000	545530000	7660800000	2999100000
NX_O60664-1;NX_O60664-4;NX_O60664-2	PLIN3	10389000000	8837900000	17514000000	5973000000	8732400000	18700000000	19057000000	6364800000	7616800000	5678800000	13744000000	5309500000	17522000000	19041000000	10234000000	6251900000	8284800000	6539000000	6610700000	9053800000	9919700000	25186000000	11327000000	7457100000	8340700000	4523900000	11575000000	4635400000
NX_P51991-1	HNRNPA3	8250200000	7435600000	9366200000	19045000000	8160000000	10799000000	10115000000	11714000000	6789800000	9600200000	8727100000	9124800000	7587100000	7737100000	10823000000	15381000000	16142000000	16801000000	9836600000	11934000000	7823900000	12555000000	8707900000	8071500000	14137000000	8645800000	7763500000	11034000000
NX_P05783-1;CON__H-INV:HIT000015463	KRT18	37841000000	22369000000	NA	7789800000	11351000000	NA	17110000	10441000000	3236200000	9410400000	NA	25772000000	12660000000	277150000	29568000000	25802000000	30877000000	25657000000	1423700000	NA	622750000	NA	1034000000	21000000000	822350000	578280000	5049200000	7276500000
NX_P11216-1	PYGB	6020100000	17161000000	13461000000	3012600000	7981300000	5118500000	4186600000	6227800000	35270000000	21748000000	8063700000	33871000000	7408200000	11810000000	17463000000	5894200000	19223000000	16734000000	4232500000	4685300000	6080900000	3083500000	9737300000	5828000000	5041100000	2578600000	5184500000	3612000000
NX_P24821-1;NX_P24821-3;NX_P24821-6	TNC	13847000000	6609300000	12920000000	NA	NA	22353000000	17469000000	7146800000	258410000	53222000	2216600000	424060000	10475000000	37488000000	21546000000	10972000000	15876000000	6144900000	1703200000	4524600000	10242000000	3204600000	3299800000	13418000000	12302000000	44551000000	8920700000	NA
NX_P04844-1;NX_P04844-2	RPN2	11250000000	7921000000	9831400000	9591500000	13589000000	8577500000	8364700000	23930000000	7520300000	10228000000	22106000000	9479800000	15101000000	14298000000	5146700000	4405000000	5239500000	3045700000	4127700000	2973400000	12337000000	7164500000	9518600000	13586000000	10493000000	14753000000	12591000000	8356100000
NX_P12956-1;NX_P12956-2	XRCC6	6688500000	7793300000	12357000000	20005000000	4764100000	12174000000	10840000000	9774800000	11753000000	16841000000	12279000000	17315000000	8170100000	7248900000	7489700000	14247000000	8011300000	12032000000	3945600000	4390800000	7076900000	10650000000	9567000000	9370600000	12076000000	6991400000	9409200000	9079700000
NX_Q9BUF5-1	TUBB6	7959800000	12912000000	9971900000	8506900000	11208000000	10251000000	10305000000	10844000000	10980000000	9030100000	8562300000	17416000000	14421000000	12700000000	4066500000	10451000000	6866100000	4723400000	7580400000	6221800000	14155000000	22056000000	10793000000	11034000000	9973300000	3617500000	7345200000	6666500000
NX_P40227-1;NX_P40227-2	CCT6A	10657000000	9409400000	9285100000	11390000000	9272800000	8885500000	9147800000	5789800000	12807000000	15546000000	9031700000	12368000000	9861300000	9355800000	7149900000	11191000000	9579100000	13012000000	5413500000	6496000000	11416000000	10749000000	12084000000	12318000000	14841000000	5418200000	9857500000	7639600000
NX_P14866-1;NX_P14866-2	HNRNPL	5761800000	8372400000	10046000000	11860000000	7800800000	8102200000	11176000000	7105900000	6243900000	9174000000	9493500000	9232900000	7795600000	7642400000	11036000000	11815000000	15914000000	19812000000	19383000000	10529000000	5571200000	12355000000	10219000000	8875300000	12185000000	6444800000	7988800000	7788100000
NX_P09936-1	UCHL1	24584000000	758440000	2246900000	11580000000	15149000000	4918200000	9811400000	2736800000	33531000	64606000	1931100000	36908000	19134000000	1816100000	11747000000	11143000000	11583000000	28557000000	6758400000	2985800000	30088000000	2802800000	19346000000	16765000000	5448400000	2201100000	18196000000	15320000000
NX_P30041-1	PRDX6	16709000000	8006600000	7353700000	9399500000	13208000000	7999900000	7447500000	1207500000	9376400000	11776000000	9319400000	3935300000	13063000000	9645300000	9522000000	7261800000	8304200000	10450000000	4632400000	5042700000	20483000000	22496000000	10590000000	16662000000	8896000000	1444000000	12531000000	10223000000
NX_Q14974-1;NX_Q14974-2	KPNB1	8987900000	10160000000	9594500000	7940900000	7576300000	9549700000	11970000000	7443500000	15331000000	12623000000	9603700000	8437500000	12846000000	10005000000	5932400000	10652000000	4818800000	10012000000	6453200000	6527800000	14029000000	10322000000	10996000000	14803000000	14794000000	5799300000	9720200000	8979800000
NX_P46781-1	RPS9	10321000000	10805000000	11289000000	10507000000	10832000000	10658000000	8408800000	2403300000	8268400000	12672000000	6501200000	7950100000	6712600000	8362000000	7510300000	13305000000	12707000000	17795000000	7578700000	11813000000	7977700000	13460000000	11259000000	12608000000	10314000000	2421800000	11702000000	8773100000
NX_P52565-1;NX_P52565-2	ARHGDIA	9736800000	9065400000	8579900000	8627500000	12605000000	9862100000	8274600000	15498000000	7397300000	9601900000	13021000000	7927100000	8774700000	12725000000	10019000000	7262000000	11254000000	9732000000	8347000000	12269000000	5901200000	8561800000	12447000000	10619000000	10162000000	10766000000	7948200000	7694400000
NX_P67936-1	TPM4	17330000000	4416800000	7735000000	7341000000	7641600000	6001000000	9654300000	13516000000	1307600000	2281200000	4879100000	1728900000	9259500000	12828000000	1979600000	5387600000	2662100000	4322100000	27439000000	45909000000	7064200000	10085000000	8072600000	10407000000	11399000000	11271000000	10440000000	6431000000
NX_P00387-2;NX_P00387-1;NX_P00387-3	CYB5R3	9641200000	5796200000	11136000000	7534600000	18334000000	17261000000	8681800000	4159300000	9607300000	8132000000	16885000000	9335700000	14414000000	21261000000	11196000000	6982100000	7005400000	3424100000	5466700000	7548000000	13522000000	6287300000	8523100000	8169000000	7728000000	2288100000	9844200000	8017500000
NX_P50990-1;NX_P50990-2	CCT8	8053600000	10486000000	9825900000	7313800000	9563600000	7606000000	7686600000	10365000000	9745300000	10041000000	6132400000	11953000000	7575400000	6707900000	9462400000	11151000000	9243200000	17727000000	7923800000	10932000000	7036400000	11236000000	10622000000	11334000000	10873000000	11037000000	7955700000	7495700000
NX_P41250-1	GARS	6509100000	7846100000	6862700000	5915400000	8358800000	5651200000	6653600000	13177000000	7550000000	10814000000	4200000000	8620700000	9724600000	15145000000	10931000000	7596500000	10246000000	5686700000	11176000000	12114000000	13719000000	9172800000	12915000000	10954000000	9946100000	11941000000	16674000000	6121700000
NX_P15311-1	EZR	15874000000	14316000000	7062700000	6162900000	5859700000	2729600000	5277000000	3068800000	17164000000	17487000000	4515000000	14588000000	8088500000	5435000000	28272000000	16421000000	21254000000	20390000000	8696600000	5911600000	6072600000	6347300000	3099500000	7179100000	5886100000	1268000000	3797400000	3772900000
NX_P52272-1;NX_P52272-2	HNRNPM	6655800000	9189100000	11355000000	12609000000	8032100000	7519800000	9860700000	7514900000	9148500000	9747200000	6686900000	12918000000	6024000000	5887600000	6341000000	14548000000	8900900000	19456000000	7303100000	9424400000	5907300000	8348100000	9764800000	9375500000	11569000000	9173600000	8724200000	9102600000
NX_P53621-1	COPA	8896500000	9335900000	9135600000	6530000000	11375000000	8499200000	8408700000	10755000000	7564300000	6285700000	6929100000	8272700000	10802000000	9997000000	9528400000	9244900000	9590600000	10906000000	6902700000	7767100000	9461000000	7421800000	11492000000	12306000000	10340000000	14217000000	10034000000	8246500000
NX_Q16881-4;NX_Q16881-3;NX_Q16881-1;NX_Q16881-6	TXNRD1	9073500000	1517200000	2429500000	12591000000	21252000000	3669600000	4421600000	8841800000	998700000	1417600000	9655200000	2548600000	9723600000	6139000000	4207300000	5618300000	5208700000	13778000000	9590000000	7650200000	25551000000	5659800000	10656000000	6542200000	12876000000	22626000000	15279000000	18634000000
NX_Q7KZF4-1	SND1	9908900000	7921600000	8205700000	9552800000	9533200000	8699800000	8212900000	15542000000	7261100000	6960600000	8251900000	9497100000	11994000000	10267000000	6257700000	8431500000	8296500000	12710000000	7487000000	6409100000	8020500000	7896200000	9544800000	8305400000	10200000000	13861000000	9628800000	7570900000
NX_P11413-1;NX_P11413-2;NX_P11413-3	G6PD	5288000000	4631800000	8763900000	6226000000	13482000000	8131500000	10459000000	8319400000	4650600000	5592300000	8732600000	7219500000	9499700000	7059800000	6694400000	6036100000	11019000000	16559000000	12158000000	11536000000	18561000000	5057400000	9146700000	4082400000	15464000000	17961000000	9567100000	3954600000
NX_P62424-1	RPL7A	9242900000	10086000000	10468000000	8392700000	7599700000	7657300000	9852000000	8621400000	3759600000	5025600000	5071700000	11774000000	8012800000	7225100000	9703900000	9198300000	8251300000	13829000000	9502800000	15570000000	6142300000	9958400000	12994000000	10526000000	9375300000	6827500000	10052000000	9025800000
NX_Q14152-1;NX_Q14152-2	EIF3A	7735100000	7574400000	7387000000	7851800000	7096900000	6360900000	6408100000	15171000000	8445200000	10048000000	4880100000	12302000000	5925200000	5226200000	10115000000	9417000000	11586000000	16249000000	11066000000	11200000000	6075000000	8880200000	7124900000	7652800000	8407100000	19594000000	6750800000	7099000000
NX_P05556-1;NX_P05556-2;NX_P05556-4;NX_P05556-3	ITGB1	13093000000	8611000000	5388900000	4596200000	8925200000	5166800000	5990000000	24239000000	8353700000	6664200000	2842800000	12041000000	15531000000	9927900000	6161800000	10536000000	7665900000	9570100000	10172000000	7373400000	6699100000	9285200000	11759000000	10303000000	4684400000	13160000000	6710600000	7987000000
NX_P78527-1;NX_P78527-2	PRKDC	6161300000	7769500000	9766500000	9572600000	8316000000	9497900000	8949300000	9874900000	6638700000	8314500000	8292700000	8987100000	5960800000	6479900000	7339400000	11945000000	9274000000	12655000000	6002900000	5659600000	7896900000	10851000000	9651300000	8695900000	10883000000	15441000000	9679800000	12015000000
NX_P07814-1	EPRS	6588300000	7584700000	9025900000	6716100000	7833100000	6908500000	6323400000	13386000000	6612200000	8364000000	5016600000	8049100000	6981700000	9694400000	10328000000	7163300000	10795000000	10743000000	8349300000	10404000000	9908400000	7822900000	11370000000	8724000000	8731600000	18193000000	11076000000	6646100000
NX_P78371-1;NX_P78371-2	CCT2	7271800000	9332800000	8220800000	10375000000	8343200000	7402000000	7055800000	11331000000	9174400000	13313000000	7650900000	18883000000	8288400000	7192400000	7586000000	8458700000	6813200000	10965000000	3645700000	5245000000	7924500000	8080600000	11811000000	10236000000	10296000000	8507700000	6613800000	6998600000
NX_Q00341-1;NX_Q00341-2	HDLBP	10688000000	7058400000	10275000000	6799000000	9135900000	10274000000	9467300000	17428000000	4394500000	4343800000	5878900000	8223400000	11034000000	12789000000	3596200000	5849700000	4502200000	8010200000	10347000000	11308000000	9539400000	6049900000	9104000000	9716300000	10842000000	13550000000	11317000000	5411100000
NX_P62701-1	RPS4X	8046100000	6839200000	7588100000	8630600000	6219500000	7160400000	6349700000	4241800000	7346300000	6512500000	4697800000	10455000000	7609000000	6806800000	8755400000	11320000000	11099000000	20511000000	13973000000	14662000000	6541400000	11297000000	9126800000	8050000000	9561000000	5144100000	7405700000	6668000000
NX_Q01813-1;NX_Q01813-2	PFKP	7001400000	10962000000	7252100000	11799000000	11198000000	6172300000	2898400000	19534000000	7799500000	6464600000	7010800000	12749000000	11011000000	7223800000	7085100000	11735000000	9548400000	10461000000	5139200000	3146900000	6044500000	3825600000	10115000000	12606000000	5909500000	9548200000	6783600000	10591000000
NX_P61247-1	RPS3A	7364000000	9257900000	10042000000	6920300000	7717000000	6903500000	6402100000	4201300000	6621800000	8683800000	3263800000	9525300000	6757300000	6027900000	9495200000	13952000000	10787000000	24474000000	6565800000	12418000000	7133200000	10335000000	10402000000	9245600000	9291500000	3427500000	7412900000	3594100000
NX_P08123-1	COL1A2	3752700000	0	8679200000	NA	1085600000	10809000000	10989000000	13137000000	NA	NA	870770000	NA	3952900000	29560000000	NA	NA	NA	79025000	26208000000	14010000000	9640300000	5637400000	11999000000	12975000000	15347000000	30498000000	28595000000	NA
NX_P62826-1	RAN	9692600000	7616100000	13422000000	13034000000	7660800000	5130800000	6860800000	5949600000	9925800000	11114000000	5297800000	8687000000	6334000000	6178600000	9299100000	13405000000	9446700000	16001000000	7161400000	10569000000	5377300000	7152000000	8392900000	8491700000	10514000000	4063800000	6152600000	4732700000
NX_P06753-1	TPM3	12635000000	6922100000	7774200000	16395000000	6589400000	9349900000	7764200000	13865000000	6075200000	5516900000	3724800000	11968000000	7905600000	8048800000	6001500000	7329600000	11048000000	10898000000	12292000000	10632000000	7109700000	6303600000	4559300000	8531200000	7650600000	9236000000	4196300000	3511700000
NX_Q13509-1;NX_Q13509-2	TUBB3	12711000000	7396300000	6207300000	3471000000	12357000000	6978700000	8289200000	10729000000	2127400000	966330000	8391900000	15188000000	7609000000	6676100000	11984000000	11926000000	7405100000	15086000000	6081900000	4889100000	11304000000	6029500000	7813300000	14770000000	16629000000	2384800000	5430500000	2726700000
NX_P05387-1;NX_P05386-2	RPLP2	7626300000	11852000000	8833600000	8850400000	6778500000	8338200000	8019800000	1725400000	5618700000	8666900000	5780100000	5356700000	10082000000	12185000000	5149800000	10236000000	10324000000	13232000000	5384800000	8448400000	7025000000	8258800000	13706000000	11852000000	11703000000	1057200000	9005000000	8246200000
NX_P61158-1	ACTR3	8503000000	10381000000	8486700000	5663200000	11723000000	8250800000	7800100000	3173500000	8729800000	6730400000	8804000000	8571900000	12754000000	11797000000	7927000000	9762100000	6298100000	8382400000	7220900000	10301000000	8517400000	8436500000	8006500000	12016000000	8637600000	3873400000	6205000000	6297700000
NX_P17655-1;NX_P17655-2	CAPN2	7442200000	9087900000	9115500000	4457900000	7817400000	11569000000	9566200000	8824600000	11347000000	9643400000	7701500000	8104800000	15680000000	13262000000	9228800000	8255800000	5590000000	9710200000	4396300000	5660800000	14675000000	9970600000	6951500000	6262500000	3789700000	4769500000	3548500000	6220000000
NX_Q9Y4L1-1;NX_Q9Y4L1-2	HYOU1	12284000000	8930000000	3969500000	11236000000	10867000000	3825800000	4738600000	18371000000	6160600000	7230500000	7374400000	9908500000	9184900000	5333000000	6284600000	8420100000	4873700000	6758200000	5065000000	3310000000	6218100000	8984400000	8346900000	9415100000	7389400000	21398000000	9126700000	7588600000
NX_P26599-1;NX_P26599-2;NX_P26599-3	PTBP1	9036700000	9394300000	10154000000	21231000000	6035300000	5421800000	9224600000	4088200000	12354000000	14317000000	9563900000	12112000000	9099900000	6888900000	4933500000	9122900000	4813400000	6058400000	5111500000	3130200000	8185800000	5672400000	7248900000	9622100000	7890300000	3521000000	6503000000	11754000000
NX_Q9NZN4-1	EHD2	3224100000	2452000000	10793000000	10076000000	17410000000	25633000000	13598000000	4147300000	5128500000	2828300000	4345400000	4009200000	18137000000	19625000000	2054800000	2465800000	2540600000	1216100000	2724800000	4596100000	15169000000	10142000000	6292700000	3943500000	7695100000	3834100000	10730000000	16490000000
NX_P15924-1;NX_P15924-3;NX_P15924-2	DSP	5348700000	26146000000	NA	90018000	863800000	44032000	NA	12002000000	70955000000	46294000000	76412000	48379000000	2761500000	947640000	1241100000	5773800000	1108500000	1326500000	314030000	2490800000	283930000	768800000	423340000	1295100000	19218000	52694000	1052800000	43530000
NX_P17987-1	TCP1	6629200000	8249200000	6582200000	7659700000	7569400000	5640300000	7270100000	10851000000	9917300000	10506000000	5321300000	10605000000	7632600000	6190300000	6890500000	9141200000	9218500000	11701000000	7179500000	8429600000	7276900000	7782800000	9107600000	7597000000	11249000000	12733000000	5746700000	5158000000
NX_P07910-2;NX_P07910-4	HNRNPC	6056200000	6920300000	10005000000	10100000000	5396800000	7589000000	9986900000	12846000000	4298800000	8621900000	7708900000	8616000000	5608200000	5997400000	4738400000	9108300000	8165500000	10980000000	5889200000	7168600000	7810100000	9440500000	9243700000	7369400000	11953000000	11042000000	8332500000	5873300000
NX_P39656-1;NX_P39656-3;NX_P39656-2	DDOST	8694500000	8420100000	8408100000	6840600000	8595400000	8042400000	6817100000	9477900000	6302900000	8254800000	12064000000	7321100000	8708500000	13927000000	5217400000	7287500000	7485100000	7653300000	5628300000	5865900000	8833500000	7677800000	6761200000	8010000000	7727500000	8563200000	12632000000	5036700000
NX_Q9BVA1-1	TUBB2B	24304000000	5031100000	7355100000	4976000000	13869000000	7864800000	6980200000	7368900000	10543000000	5846500000	10081000000	9892800000	15630000000	14056000000	5485600000	11957000000	2368500000	1364100000	2928800000	2760700000	11680000000	10384000000	5989600000	10478000000	8032700000	4083700000	2642500000	1575200000
NX_O60701-1;NX_O60701-3;NX_O60701-2	UGDH	4895900000	2051300000	31490000000	3864700000	3958900000	11603000000	8351400000	19752000000	1243800000	1134300000	3293100000	3979700000	12919000000	28689000000	4339800000	6871200000	5247000000	4634100000	7626000000	6555400000	8974300000	3758400000	10016000000	5903500000	5533400000	3335900000	12720000000	2441600000
NX_P27816-6	MAP4	8365300000	9358700000	10321000000	6337100000	8236200000	7350300000	6954800000	12541000000	6767000000	4410500000	5830500000	4994400000	10775000000	10004000000	6385200000	4307200000	2875800000	4915100000	6901300000	8572300000	10533000000	5949800000	10155000000	8888100000	9258000000	13394000000	12735000000	6911700000
NX_P17661-1	DES	581470000	0	NA	NA	NA	NA	NA	NA	NA	NA	NA	NA	NA	NA	NA	NA	NA	NA	NA	NA	NA	216000000000	7254700000	3613600	NA	NA	9158200	NA
NX_Q15293-1;NX_Q15293-2	RCN1	9767500000	3502800000	5217900000	7744000000	11491000000	9979300000	7606100000	1500600000	1215600000	2714800000	3231900000	4255600000	6759400000	12280000000	8228000000	7999200000	9361600000	15007000000	8991000000	9280000000	9327200000	9951100000	5883200000	9898200000	11489000000	3504300000	15122000000	12119000000
NX_P36952-1;NX_P36952-2	SERPINB5	0	37627000000	NA	NA	NA	NA	NA	NA	61565000000	48280000000	NA	73918000000	NA	NA	NA	NA	NA	NA	NA	NA	NA	NA	NA	NA	NA	NA	NA	NA
NX_P34932-1;NX_P34932-2	HSPA4	8486900000	7942300000	7203300000	6973100000	6149100000	6874100000	6624900000	15783000000	8137500000	6948800000	5594200000	10593000000	7863200000	5339900000	8194300000	6979000000	7185600000	13409000000	5298600000	8083700000	7303500000	8752000000	7094800000	6528700000	7650700000	12071000000	5144700000	5117700000
NX_P62081-1	RPS7	15745000000	5363100000	7128400000	16281000000	5927700000	5893700000	8018900000	6048800000	10122000000	7614800000	7464100000	19680000000	10182000000	10333000000	2900800000	4833500000	5907500000	3744900000	4985500000	2801400000	9131100000	7586800000	6460000000	9766400000	7825800000	1688600000	4683200000	9310300000
NX_P46777-1	RPL5	7049400000	7287000000	7598000000	7219000000	7223300000	4358100000	6130800000	6207900000	4213800000	5514500000	2907200000	8484200000	6251400000	6545900000	8943100000	9676500000	12932000000	14801000000	10024000000	10661000000	4707500000	9766100000	9387100000	8015600000	7447200000	7388800000	6712600000	8669800000
NX_Q08211-1;NX_Q08211-2	DHX9	4561200000	6161300000	8432300000	11379000000	5038600000	7202900000	7171900000	12024000000	5280600000	7375100000	7085700000	8542100000	5341600000	5476200000	5832500000	11508000000	7375500000	11329000000	4628700000	5233900000	6714900000	9237500000	9718800000	8108200000	9378400000	11814000000	6460200000	7416600000
NX_O00299-1	CLIC1	4600800000	7723000000	9611600000	6260400000	7301900000	7563900000	9369200000	1951200000	12389000000	10836000000	7242100000	2459000000	11210000000	9759300000	6927100000	9916700000	9585100000	8870500000	3838900000	4430600000	11393000000	6270800000	11094000000	14724000000	8061200000	1545000000	5410600000	5447000000
NX_P15121-1	AKR1B1	4702500000	3558900000	4364300000	3569900000	7994000000	4105100000	5351700000	3310200000	2415800000	2637300000	8500400000	3850600000	3509700000	5458500000	31113000000	16736000000	23957000000	19655000000	7497400000	7438700000	10113000000	6363300000	4673100000	3753600000	5501000000	1441700000	8051400000	6101900000
NX_P61353-1	RPL27	8898700000	7364200000	7817800000	7465300000	10233000000	7648900000	7730700000	2256100000	4796200000	7529800000	3452100000	6000800000	6669200000	7167900000	5728100000	12475000000	13177000000	14403000000	5164500000	8599900000	4875400000	11023000000	11376000000	6771600000	7817000000	3142400000	5964900000	10018000000
NX_O60506-1;NX_O60506-2	SYNCRIP	5561400000	6236600000	8287800000	10165000000	6407300000	8458300000	8628900000	5316100000	9323300000	11600000000	8082700000	12744000000	7250900000	7694400000	4545900000	10302000000	7071900000	9543200000	3823400000	4828900000	7197400000	8504100000	9149300000	7989400000	8241900000	4040800000	8561600000	5420500000
NX_P06753-2	TPM3	13179000000	7451300000	8005800000	15944000000	12012000000	5814900000	7758700000	12204000000	3617100000	4058000000	3777100000	7235000000	4976700000	6467500000	4645800000	6791500000	4941200000	9390000000	7838800000	11082000000	6909600000	5011700000	6634700000	5749900000	9048300000	8176800000	5318700000	7823600000
NX_P60903-1	S100A10	1808800000	21411000000	21086000000	3119100000	10732000000	19660000000	8115600000	863260000	20026000000	11816000000	12366000000	5191400000	4302100000	3256100000	7775700000	10473000000	7678100000	3905400000	4141600000	3429400000	2335500000	4106900000	5491800000	2762000000	2943300000	428230000	6021200000	6054200000
NX_Q02952-1;NX_Q02952-3	AKAP12	8840900000	9924700	3759400000	5788500000	8435000000	5457200000	4279700000	20251000000	NA	NA	2415200000	144340000	16570000000	6160500000	4902000000	14691000000	2825700000	6010500000	5292100000	912910000	7685600000	2484000000	12946000000	7948500000	5019200000	40351000000	4617200000	13061000000
NX_P07339-1	CTSD	6266500000	4570600000	2562800000	2397700000	5929100000	5294900000	3456200000	2206000000	5681900000	3866800000	33605000000	5857300000	6336900000	11053000000	31682000000	2861000000	21557000000	14445000000	3538000000	2971100000	7282600000	5560200000	3087400000	2542200000	2351900000	1375100000	6452000000	4457800000
NX_Q15019-1;NX_Q15019-2;NX_Q15019-3	SEPTIN2	10121000000	4582900000	6850700000	8524200000	5269700000	11968000000	9963200000	10040000000	4594100000	4444200000	8919200000	9048400000	7876500000	7515500000	8123700000	6460000000	9285000000	6747700000	5784300000	7856100000	7400900000	7018200000	6709500000	6225100000	8297000000	7540300000	6666700000	5205900000
NX_Q96AY3-1;NX_Q96AY3-2	FKBP10	9381900000	1527700000	12158000000	2062100000	8295900000	7680100000	8440500000	16373000000	NA	NA	2272300000	1815900000	8955000000	15796000000	1076300000	3588600000	1576600000	7510000000	10832000000	10432000000	8859000000	4094000000	8156500000	8694400000	11699000000	20520000000	13766000000	2788600000
NX_P23381-1;NX_P23381-2	WARS	5645200000	3782000000	4971200000	9227000000	7700900000	2619000000	5214000000	2624000000	4103200000	5099500000	14531000000	6787800000	3335400000	8395300000	7317700000	4708600000	4210500000	3333000000	7443200000	5134600000	11579000000	5160400000	6559300000	5619600000	12870000000	7104400000	28318000000	12778000000
NX_Q12906-7;NX_Q12906-4;NX_Q12906-6	ILF3	6983300000	7030100000	8213600000	11146000000	6057200000	4681100000	6542800000	5156400000	4617000000	5922200000	4326800000	6687700000	6068900000	5430700000	5613200000	8504200000	9943600000	11913000000	8167100000	11194000000	5483900000	8651700000	7988900000	6920000000	9963900000	6708900000	6402400000	9672600000
NX_P32119-1	PRDX2	14396000000	8960700000	6413400000	8608800000	7499600000	4304600000	6555400000	3059100000	4872800000	5036500000	7756400000	6282000000	7004900000	6133300000	8029700000	8296400000	12661000000	13639000000	4399200000	6495500000	8779600000	1266000000	4347000000	8877300000	8964400000	4256300000	6697000000	11162000000
NX_P43243-1	MATR3	5698900000	4231200000	8087800000	9235300000	4309500000	6682500000	6801000000	10039000000	4745300000	5381000000	4951900000	7871500000	5042600000	5864000000	5067400000	10152000000	8580800000	13485000000	6821100000	7437400000	4482400000	8993000000	7592600000	5300700000	10872000000	12640000000	5831400000	7691200000
NX_P11940-1;NX_P11940-2;NX_Q96DU9-2;NX_Q96DU9-1	PABPC1	7273900000	8216400000	9439400000	7790800000	7740200000	7427700000	7269300000	2563600000	7056200000	7555800000	3500800000	6038600000	6969300000	6324800000	6067600000	9071000000	9501800000	13068000000	4717800000	7540700000	6259100000	8924000000	7915600000	8810900000	9466400000	2674200000	6756000000	7657500000
NX_P62917-1	RPL8	9527300000	6373300000	6536600000	5168200000	5363100000	4848200000	6659400000	9238500000	3841900000	7205800000	3405800000	7850100000	5047700000	4594500000	7745800000	8177000000	9999200000	11476000000	10420000000	12688000000	5542600000	8460600000	6819000000	5302600000	9218300000	7570000000	6874600000	5741700000
NX_P15880-1	RPS2	6538100000	8808000000	8456900000	5885600000	5899500000	7222700000	6309600000	3481300000	6639700000	7047300000	3508000000	5524700000	7927700000	7006100000	6309700000	9753600000	7360400000	12564000000	5544800000	5861000000	5779100000	10645000000	8990900000	8161800000	8310400000	4122200000	7202200000	8820100000
NX_P30153-1	PPP2R1A	6844300000	6524400000	7117300000	7407800000	8056100000	7422000000	6931500000	2149800000	10898000000	10774000000	6243900000	4099800000	9897000000	7132900000	5737500000	6253700000	4950600000	10082000000	3389700000	5450100000	6266800000	8172200000	9102700000	10228000000	7805300000	1720500000	6643600000	9895400000
NX_P05121-1;NX_P05121-2	SERPINE1	27299000000	1238700000	1772900000	16940000000	39581000000	1703900000	2167400000	13330000000	1093700000	348360000	846240000	1529800000	13557000000	2668700000	1511800000	1238400000	1323100000	5918800000	2293300000	1425800000	1235500000	4155300000	15980000000	15471000000	337460000	631590000	1440300000	19537000000
NX_Q9Y696-1	CLIC4	7586900000	3163600000	9235000000	5668000000	10967000000	5403300000	7013300000	3254700000	2846300000	2661800000	3715500000	1765500000	15031000000	18939000000	4168700000	2591300000	2668600000	2753300000	5271300000	5033100000	9191400000	28087000000	8611800000	9048200000	5867600000	1346400000	7407500000	6042400000
NX_P04632-1	CAPNS1	5724900000	6826000000	4465800000	9126000000	6031300000	7138300000	7355400000	1974500000	18455000000	17356000000	6260300000	4550800000	11774000000	9813000000	8071300000	6370000000	8550200000	7345000000	4024600000	3882600000	9036400000	4716800000	4560300000	4641900000	5344000000	1311400000	4016000000	6025900000
NX_P62241-1	RPS8	7053800000	7056900000	7179400000	7142800000	5907400000	5137500000	5936100000	9279800000	3735900000	6012700000	4830800000	8808500000	5652200000	6982800000	8301100000	10070000000	6501500000	9383000000	5554700000	4723300000	4323000000	6729400000	10417000000	8009500000	7841900000	9529300000	5795600000	6680100000
NX_Q15942-1	ZYX	14781000000	7484600000	3701200000	8449800000	11988000000	6367800000	9031100000	1532700000	3322800000	3115800000	2508700000	3328900000	19334000000	12301000000	3338400000	3522500000	1932400000	7803500000	8001800000	11617000000	6542200000	7672100000	8655400000	9293700000	5876100000	529820000	4306700000	8116700000
NX_P62277-1	RPS13	8214400000	7613100000	8368300000	7757600000	7312500000	7964000000	7398800000	1066400000	6827500000	7450700000	4928100000	2508000000	8066200000	7904200000	5667600000	7670400000	7368000000	12493000000	4225600000	9751400000	7031500000	8626000000	7783700000	8790100000	6854200000	1409100000	6048900000	7007400000
NX_P21796-1	VDAC1	5597500000	9864800000	6362000000	5907900000	8593400000	4878400000	5274100000	6502800000	9683500000	7887200000	13577000000	6559600000	6753700000	9395400000	10159000000	5984100000	8495300000	7044800000	2020300000	4712700000	8318500000	7511000000	5378200000	5335600000	4053300000	7629500000	5900400000	4720500000
NX_P78417-1;NX_P78417-3;NX_P78417-2	GSTO1	3601600000	8008700000	5767100000	2627200000	10710000000	9721800000	6347600000	782850000	7478300000	8061900000	18348000000	1552100000	5409500000	7040200000	6808500000	4595600000	8265400000	7531800000	8047800000	9668800000	8569100000	3519500000	9020200000	8353000000	4062100000	1282900000	8630800000	10076000000
NX_P50991-1;NX_P50991-2	CCT4	6457000000	6993800000	7457900000	8648700000	7060900000	5342700000	6122400000	6235600000	7342700000	9039300000	7592700000	10491000000	7352400000	5321000000	5719900000	7096300000	5738000000	8250100000	4671300000	4312900000	6484800000	7037300000	9173100000	9166600000	8407600000	4431000000	5453700000	6451700000
NX_Q9H299-1	SH3BGRL3	5739100000	8862700000	12268000000	4932900000	7076700000	12859000000	7538700000	1972100000	7558000000	9621300000	5573700000	2210300000	11638000000	11504000000	3922400000	5048900000	3532600000	7072800000	7800000000	9233400000	9840900000	5816200000	9680000000	5254300000	5191600000	802620000	4537500000	6313100000
NX_O15144-1	ARPC2	8385500000	6800300000	6377400000	4097900000	8306900000	6383200000	4752800000	7359000000	5325100000	4886700000	4440900000	5714100000	8221600000	6773700000	7144500000	8325400000	11141000000	9638300000	7693500000	10568000000	5471900000	6704300000	5875000000	6086800000	6627500000	8653100000	4481900000	6705600000
NX_Q13200-1;NX_Q13200-3;NX_Q13200-2	PSMD2	8044900000	7037400000	5721800000	6294100000	5802700000	4547000000	4497100000	9998600000	9565400000	8392100000	3612900000	7424500000	5907900000	5114500000	5548400000	9244200000	6380000000	13004000000	5365400000	5924800000	5007900000	6585100000	7469900000	7158800000	7258900000	9290800000	5255500000	6670600000
NX_P10599-1;NX_P10599-2	TXN	1845400000	13159000000	9333300000	2593500000	2015400000	10292000000	7563800000	673100000	7068500000	6693800000	4297100000	4403900000	5187900000	4486400000	6324000000	4985800000	7575800000	7313900000	11698000000	10300000000	20793000000	3752100000	7301400000	3952100000	4628500000	1644900000	19515000000	2167300000
NX_P08195-2	SLC3A2	5794700000	8646400000	1670000000	2092700000	2981100000	1034300000	2114200000	3319400000	10476000000	30142000000	14743000000	25947000000	3640400000	7789900000	1885200000	2622400000	2707100000	6181500000	2876000000	3186400000	7370500000	9523300000	6151400000	5451500000	5084200000	7765600000	6793300000	2556700000
NX_P49411-1	TUFM	6004400000	6070800000	4657400000	5643400000	6967800000	4678800000	4581200000	3964800000	4464300000	6746300000	6271300000	6939700000	2916100000	4387600000	17454000000	5679000000	19192000000	14676000000	5668300000	7744400000	6155300000	5092900000	4641300000	4866200000	5813200000	6371800000	5542100000	6643200000
NX_P05388-1;NX_P05388-2;NX_Q8NHW5-1	RPLP0	6023500000	9799300000	8775200000	8456900000	6925900000	5121700000	7050900000	5464300000	6543300000	5139500000	10408000000	14873000000	7207100000	6061600000	3492800000	5779600000	2523500000	4444100000	3654600000	2876900000	7632800000	4719400000	12313000000	9074500000	7653500000	4288100000	8378900000	4691400000
NX_P0DMV8-1;NX_P0DMV9-1;NX_P0DMV8-2	HSPA1A	7497000000	9783100000	7641300000	3202500000	4005900000	7186200000	7635900000	3735600000	8934900000	6170500000	4965100000	16413000000	6641600000	4547300000	10132000000	6898200000	7959100000	9644300000	5632200000	8701300000	5722800000	3292300000	6029200000	4757500000	5939500000	5650200000	6678200000	3247500000
NX_P14174-1	MIF	380100000	9061700000	6814700000	1652100000	6668900000	5249200000	6492400000	NA	14215000000	15229000000	8096700000	462180000	6082900000	5415500000	5548900000	8281300000	27351000000	18471000000	4639200000	4204300000	5888700000	6556500000	5948600000	3426000000	4204500000	NA	3332500000	4071000000
NX_P21291-1	CSRP1	14725000000	2939100000	4653000000	9672400000	17471000000	3166300000	4360700000	2206200000	3251900000	2274700000	2725400000	1284400000	31654000000	13896000000	1027400000	3945800000	1299900000	2047900000	4419100000	10517000000	7364600000	5259000000	4630900000	7571400000	4710900000	7025900000	3583200000	10031000000
NX_Q99715-1;NX_Q99715-4;NX_Q99715-2	COL12A1	11519000000	418180000	27348000000	892770000	223110000	5096300000	4759700000	4844700000	358340000	297380000	25942000	2111600000	16182000000	21289000000	37897000	238530000	417310000	43145000	1534800000	19739000000	3239000000	1748300000	1533300000	9204000000	18210000000	17461000000	17715000000	21904000
NX_Q07954-1;NX_Q07954-2	LRP1	7262800000	768370000	8161000000	NA	686810000	14660000000	9310100000	11187000000	223710000	3883400	4112400000	910650000	5629300000	10415000000	104670000	2344100000	277740000	4424000000	15338000000	20448000000	9283900000	8120500000	5720800000	3768400000	7149400000	23770000000	11140000000	NA
NX_Q13838-1;NX_Q13838-2	DDX39B	3391100000	6345300000	7456000000	7078100000	6225100000	7321300000	6895600000	4810500000	6470600000	9789500000	6321800000	10609000000	5256400000	4772500000	5244800000	11326000000	6830200000	9283600000	4235500000	4096500000	6036800000	6530400000	7106200000	5794900000	9484100000	6521200000	5840700000	3899700000
NX_P17931-1	LGALS3	1819400000	4421100000	8917400000	771810000	3809400000	21457000000	8168200000	227330000	6400300000	6009400000	28257000000	267700000	2726900000	8862700000	5051700000	2098300000	10677000000	3628100000	9675300000	19964000000	10923000000	4343300000	3595700000	1567500000	2750700000	660350000	5894700000	1641500000
NX_P53618-1	COPB1	7351800000	6665900000	5476100000	6123000000	6488000000	5656300000	5346700000	11877000000	6552700000	5670300000	5578600000	6449700000	7203100000	8136200000	5054300000	4835400000	3875900000	4483700000	3866400000	5037700000	8204800000	5245900000	8935200000	9470300000	7945600000	11051000000	6881600000	5074000000
NX_Q15233-1;NX_Q15233-2	NONO	5662200000	5759000000	8754100000	9384700000	4502500000	4815100000	6097800000	7681500000	3289600000	4894700000	4336700000	5218500000	3877000000	4161600000	5045700000	10123000000	7091300000	14274000000	7751800000	7443700000	3863200000	7504700000	6976100000	5415600000	9268700000	7001000000	6127800000	8128200000
NX_Q14195-2;NX_Q14195-1	DPYSL3	16369000000	1678200000	5538100000	5575800000	18835000000	5437900000	6898200000	11954000000	182660000	486630000	3162600000	725150000	2959700000	6230900000	1689500000	8032700000	1713500000	3816900000	12575000000	4126200000	5227000000	811690000	10844000000	18556000000	9692200000	3593900000	11987000000	5566900000
NX_P62906-1	RPL10A	6647900000	8246000000	6983300000	7565700000	6341500000	10011000000	6183100000	1705800000	5113700000	6370700000	3290100000	2846800000	8001800000	6765200000	4447200000	7219200000	5641200000	11517000000	4628200000	5766900000	6858600000	7905200000	9926700000	8616200000	7662800000	2459900000	7326800000	7233000000
NX_P62249-1	RPS16	5894900000	7105000000	7437500000	5757400000	7293000000	6704400000	5452500000	2097600000	6741800000	8546500000	3198400000	4823600000	6285500000	5431600000	5149600000	11614000000	11066000000	14672000000	5183000000	6333100000	5648300000	7378100000	5998700000	6367100000	7117800000	2128600000	6485800000	5136300000
NX_P31948-1;NX_P31948-2;NX_P31948-3	STIP1	7666500000	7316800000	6782300000	7757200000	6305300000	5367500000	6128700000	1079000000	5455900000	4831900000	4866200000	4199000000	5329900000	4472800000	8204400000	7845900000	9415400000	11432000000	9157300000	12027000000	5015800000	8378500000	6396100000	5948500000	8853200000	1552300000	4686500000	5321900000
NX_P40939-1;NX_P40939-2	HADHA	8459900000	4688100000	4991800000	7764300000	9664100000	7057100000	3018300000	6217600000	6807600000	5650200000	13864000000	14010000000	4692400000	7295600000	8706800000	3761200000	5305800000	3124000000	2547800000	2427700000	8179800000	5026900000	5875900000	5320400000	4905700000	4626500000	6117900000	7554700000
NX_P31946-1	YWHAB	8240600000	8571900000	6218500000	7709600000	6977300000	4139800000	7925100000	2543000000	6562100000	3869200000	7531700000	2044200000	7664900000	5655600000	7839000000	5477900000	4494400000	4572300000	6070800000	6311900000	7543100000	7371500000	9414100000	6655900000	6168600000	1625900000	6568700000	9997000000
NX_O00571-1;NX_O00571-2	DDX3X	5715200000	5599300000	6247200000	7840300000	5929200000	4275500000	5513900000	8909900000	4999700000	6033800000	3695800000	9193000000	5448000000	4456200000	5671900000	8538000000	8012700000	10732000000	4277000000	5949100000	4255900000	5890600000	7266500000	6710500000	6156500000	5689700000	5811600000	6857300000
NX_P23526-1;NX_P23526-2	AHCY	6387100000	12569000000	4480300000	4513600000	6761700000	3165900000	3118400000	6120900000	8989400000	10208000000	4074800000	11022000000	4494700000	2892400000	8452400000	7345000000	9442200000	14634000000	3321200000	6398400000	3029100000	6955400000	3419200000	4479800000	3723200000	5610200000	3714900000	6074700000
NX_Q99832-1;NX_Q99832-3;NX_Q99832-2	CCT7	6324000000	6650500000	6184200000	6338300000	5212600000	5498700000	5236400000	6067100000	9120900000	7996000000	5017100000	7950700000	5760200000	5359500000	5170900000	7300600000	7153500000	8400200000	3601200000	5623200000	5577800000	6847000000	8696000000	6401900000	7178100000	4990500000	5961300000	3712400000
NX_Q9UPN3-1	MACF1	6647200000	8487900000	2310500000	7208900000	7997600000	2653700000	2204400000	5326000000	10430000000	7931200000	1886500000	9252600000	4474100000	3270200000	6188600000	5485500000	6185100000	8288500000	2937400000	4126800000	5420900000	23161000000	4568400000	7970700000	3952000000	4623000000	3699800000	8600400000
NX_P35606-1;NX_P35606-2	COPB2	5709200000	6329800000	6362900000	3235500000	6922500000	5156800000	5750100000	8029500000	4299800000	3822200000	4635800000	5095900000	6601600000	6704500000	6023100000	5893800000	6499800000	8161000000	6690500000	7020300000	5885800000	5386300000	7441500000	6686900000	6897600000	11726000000	5697500000	3814100000
NX_P47756-2	CAPZB	5827900000	7344100000	7624600000	4632900000	7708800000	7363900000	6129200000	6572300000	4839000000	3909700000	4086700000	5275800000	6402800000	5050900000	6550100000	4832400000	7306900000	8413100000	4822200000	8588300000	5410800000	5763500000	4624300000	6910800000	6511600000	6092400000	6738300000	4889300000
NX_Q03135-1	CAV1	1095400000	4939000000	5274000000	7042300000	10545000000	15242000000	9683500000	8110800000	6369000000	6085500000	3780100000	6152400000	5899800000	12921000000	1240100000	1402300000	1327400000	776370000	3493600000	4870600000	6811700000	11015000000	4545300000	1420900000	2398800000	8144200000	3155800000	14157000000
NX_Q6NZI2-1;NX_Q6NZI2-2;NX_Q6NZI2-3	CAVIN1	2892300000	2492800000	7049800000	9232300000	10550000000	14949000000	8286500000	14565000000	1692100000	1501300000	2937100000	4084000000	6182800000	10378000000	974700000	1343600000	1656300000	1573100000	4272000000	7097200000	6278200000	7488300000	5344200000	2879800000	3334900000	7380300000	5334200000	14964000000
NX_P11055-1	MYH3	0	410020000	156870000	NA	NA	85557000	216980000	NA	200050000	379400000	NA	NA	104260000	69370000	NA	NA	NA	NA	NA	NA	NA	154000000000	11416000000	NA	NA	NA	NA	NA
NX_P62269-1	RPS18	7006700000	6406700000	6818400000	5183400000	6226800000	5403100000	6388800000	1253200000	4028200000	4861400000	3450800000	3777700000	4181300000	4740900000	6139300000	7276400000	5443600000	9903900000	11948000000	10576000000	4558800000	7214200000	8132100000	6593100000	6512900000	1132500000	6497400000	4769500000
NX_P37837-1	TALDO1	5739000000	5155500000	7580500000	4869400000	5856900000	3407300000	4208800000	1446200000	3795100000	3140300000	4060900000	2681100000	4176200000	5093900000	11972000000	6884900000	13681000000	11821000000	6008800000	8704800000	7374700000	3993100000	6057400000	3973600000	5672400000	4208800000	8038200000	6517100000
NX_P05023-4;NX_P05023-1;NX_P05023-3;NX_P05023-2	ATP1A1	3252800000	4515700000	4064200000	3614100000	8495000000	3576500000	3319400000	9070100000	5347600000	4052900000	8062100000	3795200000	4369400000	5366600000	12069000000	4728100000	15593000000	6235500000	5133200000	6706500000	4025100000	3648500000	6302900000	3542000000	2835000000	10159000000	5521100000	6886700000
NX_Q16643-3	DBN1	11850000000	4967800000	2279900000	6343900000	7666500000	3100700000	4950900000	3568100000	2822000000	4345700000	1174400000	2085200000	6980300000	4563800000	3783100000	8853100000	6109100000	12700000000	9341300000	6169100000	5236100000	8419700000	6797700000	5476600000	9689000000	2857900000	4461800000	7533400000
NX_Q04637-8;NX_Q04637-7	EIF4G1	6806800000	7014800000	6820700000	5205500000	6511800000	4724500000	4876200000	5089300000	6741400000	5944300000	3577000000	6376900000	5187200000	4670500000	5842800000	6124500000	5673900000	7286900000	5521700000	7743500000	4126400000	6577300000	6753400000	7542700000	6012500000	4308200000	5256000000	5388500000
NX_O00159-1	MYO1C	6447500000	3637700000	5355400000	6189400000	10152000000	10089000000	6752200000	6170400000	2721200000	3882300000	5732400000	4008600000	8283100000	10271000000	3865900000	3688300000	3803500000	2404900000	3406300000	6628700000	7524500000	8374800000	4681700000	4184900000	5008600000	5364600000	6681900000	7598200000
NX_P13693-1;NX_P13693-2;NX_Q56UQ5-1;NX_Q9HAU6-1	TPT1	5153400000	7368800000	6286500000	4705400000	6692700000	6744400000	7963000000	2287700000	8588700000	6456000000	3527500000	3642500000	4984800000	5021000000	5838300000	7140100000	5762300000	10176000000	6868900000	6516500000	5435600000	7245800000	5639500000	6870400000	5497400000	1546300000	4610600000	4039200000
NX_Q86VP6-1;NX_Q86VP6-2;NX_Q86VP6-3	CAND1	5124500000	5434900000	4478400000	5993200000	4830800000	4395300000	4326600000	9138100000	6766800000	6315700000	10026000000	6964100000	7659600000	6761100000	4068000000	5072100000	3697900000	3957100000	2509900000	2937200000	7009500000	3762400000	6748900000	5962400000	5513100000	8972000000	6658900000	5432900000
NX_P63010-2;NX_P63010-1;NX_P63010-3	AP2B1	6084400000	4648700000	6323800000	4811600000	6624600000	7352400000	5668900000	3166700000	4861100000	3567800000	6859700000	3264300000	8445000000	6906700000	6050000000	4275600000	5537800000	6027900000	5075700000	5283300000	7815000000	5509100000	6246700000	7367600000	5741300000	3565700000	6632900000	5092500000
NX_P04179-1;NX_P04179-4;NX_P04179-2	SOD2	1948700000	822860000	2600800000	1175200000	894360000	2869000000	2249800000	469170000	458380000	747290000	2529700000	437460000	638090000	1424500000	67750000000	2110900000	33204000000	1638400000	4231900000	2446000000	10978000000	1134800000	3669100000	2023100000	2004500000	1180600000	4323500000	1403600000
NX_Q00325-2	SLC25A3	3869300000	4887100000	4587300000	3206200000	10803000000	5482300000	5021800000	5086000000	4693300000	4237900000	6749200000	3486100000	3928700000	5877000000	8651800000	4747900000	6389900000	5017800000	3800800000	5018600000	5526400000	4828700000	7064300000	4635900000	4634500000	10341000000	6457200000	7081800000
NX_O14558-1	HSPB6	5356600000	0	5223700000	195890000	1286200000	7089300000	7666300000	2022600000	NA	NA	5758800000	NA	12146000000	15852000000	NA	37651000	40710000	3217100000	31865000000	3145200000	18647000000	662450000	6326000000	4187400000	4968000000	409720000	18584000000	125870000
NX_P21589-1;NX_P21589-2	NT5E	1972600000	3489600000	13758000000	1655200000	3937900000	12798000000	3199800000	10031000000	4067600000	1570800000	5606500000	5696200000	7822000000	7414300000	1288300000	1733900000	3190800000	6898100000	2618400000	6551700000	6396100000	6716600000	8224200000	2157000000	2656700000	14813000000	4981700000	3476900000
NX_P17844-1;NX_P17844-2	DDX5	4815200000	3458300000	7809600000	7864900000	4390500000	4267900000	5132200000	2899300000	5219800000	5478600000	3095100000	7487400000	4838300000	4042100000	4396700000	11556000000	6087800000	10050000000	3162700000	3273600000	4114100000	5804300000	7470300000	6341000000	7507700000	2418300000	3771600000	7546700000
NX_P29692-2	EEF1D	8006900000	4374700000	5629200000	7185800000	4342400000	4252100000	4950900000	3982400000	7497400000	5873900000	3938000000	7075600000	5906200000	5645800000	4657000000	4607700000	5401700000	6535200000	5124300000	4446600000	5972100000	6769200000	4705500000	6600800000	5737300000	2981600000	5742100000	6294600000
NX_Q04446-1	GBE1	3591100000	2618000000	4770200000	4070500000	6736600000	8098000000	4390400000	14051000000	1244800000	1087100000	3681800000	3822400000	13472000000	6711200000	6028500000	2334800000	4368300000	4757300000	4230000000	7499400000	6079300000	5800300000	6674900000	4339400000	3037600000	7361600000	5904900000	7469800000
NX_Q9BSJ8-1	ESYT1	3175400000	6834600000	5670000000	3816000000	9141600000	8477300000	5864300000	6629000000	3665000000	4027300000	6431600000	6660500000	8502500000	6146000000	4318100000	6945200000	4301400000	3073100000	3881700000	5565200000	5654600000	5406600000	4440600000	5265400000	4777500000	5842500000	4095700000	5593600000
NX_P16070-5;NX_P16070-1;NX_P16070-17;NX_P16070-4;NX_P16070-6;NX_P16070-3;NX_P16070-7;NX_P16070-16;NX_P16070-10;NX_P16070-11;NX_P16070-9;NX_P16070-19	CD44	1918400000	3294400000	9002800000	194160000	2788300000	8109600000	4618800000	7820400000	1684400000	1198500000	2786200000	2567300000	3337500000	4086400000	3474500000	2909800000	8127100000	6830600000	6535200000	18488000000	8501500000	4057200000	5003700000	3737000000	4693800000	21990000000	5709800000	548570000
NX_P07384-1	CAPN1	3730200000	9969100000	2648800000	2726500000	6865100000	6542200000	5040500000	4161900000	13505000000	11531000000	5671900000	5617700000	5339000000	5527600000	6289400000	6384100000	5361600000	2310200000	3930100000	4547600000	6223300000	2699500000	4257500000	4391400000	4599700000	3966200000	4000700000	5838900000
NX_P27635-1	RPL10	3824500000	5894900000	5175600000	4988500000	4962100000	3992800000	5610200000	1553900000	4600600000	4333700000	2489900000	3883400000	4843600000	3720600000	7613700000	7941900000	10206000000	12836000000	14415000000	9187000000	3849000000	6524800000	3567000000	5954600000	6005000000	1480300000	2709400000	1149600000
NX_P33176-1	KIF5B	6081900000	4799100000	4625200000	5200600000	5048300000	5134200000	4821600000	9500500000	6553900000	4773900000	3212400000	7777800000	6197800000	5457700000	3964500000	3676000000	3934400000	6787700000	4260500000	6746700000	4816200000	9570900000	4997300000	5234900000	5640200000	5286600000	4510500000	4630200000
NX_P43686-1;NX_P43686-2	PSMC4	6650800000	4997800000	5012300000	7316300000	4108100000	3630400000	4193100000	3655200000	6621700000	7533800000	4860100000	8441000000	6702000000	4662600000	5224100000	5583900000	4327800000	7492200000	6626800000	4679300000	6611900000	6313900000	4673500000	5143100000	5302800000	1811400000	4403000000	5825100000
NX_P62263-1	RPS14	5463200000	5554900000	6754400000	5050700000	5668800000	4856400000	5134400000	4965300000	3740500000	5231700000	4086500000	4710700000	6189400000	5352000000	4575300000	6848200000	4419300000	8840300000	5034600000	6813800000	6980600000	4903300000	5073400000	7353900000	5267000000	3862900000	4924900000	4474100000
NX_P26373-1;NX_P26373-2	RPL13	5730200000	6486300000	6424400000	5561000000	7248000000	5931300000	5121000000	760660000	3138600000	5628100000	2574600000	3984000000	5375400000	5820600000	5406200000	6509500000	7764100000	12346000000	6220800000	6476400000	4908800000	7849100000	5033000000	4256200000	5541600000	1081500000	4421000000	4482500000
NX_P55786-1;NX_P55786-2;NX_A6NEC2-1;NX_A6NEC2-2;NX_A6NEC2-3	NPEPPS	5280100000	5365000000	3382400000	4061300000	5476500000	5777300000	4976000000	6137200000	5600600000	4066200000	5109500000	4882100000	5800700000	4702100000	7649000000	7442400000	8188600000	7503800000	3075400000	3495500000	6624400000	6631300000	4168500000	3998600000	6089700000	5441900000	6361700000	4219400000
NX_O14818-1;NX_O14818-2;NX_O14818-4	PSMA7	5561800000	3969200000	5446900000	7076000000	3935400000	4828000000	4785500000	4019500000	4784000000	6699700000	6427700000	5581200000	5546200000	4788200000	5488300000	4954100000	6319300000	5857800000	4123100000	4838000000	6306700000	3739100000	6977000000	6013300000	5897300000	4422200000	5248400000	7377100000
NX_P41252-1	IARS	4010500000	5489800000	5084800000	3710900000	4216200000	4152100000	4313100000	7438100000	4561100000	5345300000	5188700000	6083600000	4132500000	7518600000	5579600000	4448300000	4518100000	4600100000	4109100000	4540000000	8214900000	5759900000	5755200000	5266500000	5635900000	9964000000	7816100000	3354600000
NX_Q9ULV4-1;NX_Q9ULV4-2;NX_Q9ULV4-3	CORO1C	5279800000	3247100000	5899400000	2412900000	5195800000	5355000000	6194100000	6593700000	5586600000	3844600000	3474600000	3817200000	9117200000	9082600000	3082500000	5000200000	2630300000	3653400000	9967100000	12054000000	5017200000	4808500000	5566300000	4810400000	4800000000	8441800000	4030500000	1823700000
NX_P62244-1	RPS15A	2276200000	7209100000	7585300000	4103600000	4816500000	6965100000	4700000000	1215500000	6165600000	6751900000	3414100000	4359200000	4683300000	5940800000	4360000000	7963200000	8370900000	9856600000	2844100000	5606700000	4633600000	7048100000	5564600000	5883300000	6018900000	1445500000	5285000000	5289000000
NX_Q8IVF2-1;NX_Q8IVF2-2	AHNAK2	2724500000	21476000000	4359200000	2463200000	8512800000	15004000000	4014000000	4029100000	16880000000	9206000000	5221500000	13975000000	178220000	364260000	4859500000	522460000	3850500000	4319600000	5044100000	3391600000	1254900000	2992800000	2365000000	3274300000	951870000	174030000	3742200000	5043900000
NX_P04080-1	CSTB	2769900000	6015800000	3448700000	5476900000	8559100000	10350000000	2448600000	481680000	11541000000	6344300000	3281800000	3896100000	6358100000	2725000000	6101000000	4049900000	12055000000	9839900000	5799000000	10241000000	4245800000	3888500000	3900300000	1774500000	2651600000	526790000	4286300000	5727900000
NX_P42704-1	LRPPRC	4349300000	5388200000	4496900000	5789500000	5048500000	4361500000	4325800000	1913000000	3896700000	5839300000	5914800000	4938200000	3807000000	4644500000	8977200000	6497500000	8055700000	9575700000	4079200000	4954600000	5363100000	5376500000	5962700000	4331900000	5547600000	1941200000	6465700000	6494300000
NX_Q13162-1	PRDX4	4449700000	3679000000	7626100000	3634300000	8305100000	5332100000	4896400000	3042200000	1997000000	2640500000	6266900000	3135700000	4986800000	9179900000	2775300000	4337900000	7242000000	6751900000	6137100000	5717000000	5176100000	4440600000	7530200000	5901700000	6728600000	4528100000	8193500000	1928000000
NX_P49257-1	LMAN1	8031500000	2294700000	5206300000	4132400000	4082500000	5085200000	4856200000	6500400000	2422800000	2900500000	1813500000	3863700000	4866700000	5812800000	3704600000	3594700000	4807600000	9151000000	4444500000	5280600000	6021400000	5189200000	4968400000	6417900000	6647200000	11540000000	8465900000	4394000000
NX_Q8WUM4-1;NX_Q8WUM4-3	PDCD6IP	5837200000	6342500000	5234600000	3916500000	6990300000	6632000000	4545800000	2162100000	5898700000	4988700000	2827800000	4224800000	4847800000	5226100000	6815200000	4661900000	6707000000	4797100000	5768200000	8919200000	4807000000	5308100000	4734000000	5134000000	5322500000	2057900000	4714300000	6727200000
NX_Q9UQ80-1;NX_Q9UQ80-2	PA2G4	3613000000	6608500000	4920900000	4890100000	3499400000	3128600000	4688700000	7717800000	6335200000	6424300000	3378100000	5488900000	4001200000	3166200000	4853700000	5758200000	5437300000	9296500000	3429000000	4707100000	3337600000	5872000000	7452300000	5335500000	4957100000	6240700000	5321600000	6260100000
NX_Q14103-3;NX_Q14103-1;NX_Q14103-4;NX_Q14103-2	HNRNPD	4166700000	4569400000	7336900000	8605600000	4306500000	4693900000	5419800000	2550700000	4767800000	6946100000	4931800000	6949500000	3753500000	3764700000	4712400000	9906400000	5472100000	6896100000	2738100000	2188800000	4528700000	7112000000	5644400000	4068500000	7762300000	3893600000	5018000000	3054300000
NX_Q99623-1;NX_Q99623-2	PHB2	4599200000	5182500000	4908500000	5671600000	6275200000	4680300000	3680900000	808430000	5157800000	6106900000	7160400000	3148700000	3581500000	4521200000	8455000000	6660100000	8342900000	12497000000	3389900000	5949300000	4709500000	5816000000	4092900000	3879100000	5775400000	1385700000	5117100000	4077600000
NX_Q99613-1	EIF3C	4779300000	5615800000	4591400000	3679900000	3840300000	3518100000	3694600000	10834000000	5331800000	6482400000	3080900000	6554700000	3359900000	3023700000	4948900000	6037600000	5359900000	7239200000	3461300000	4838400000	3790400000	5946900000	4889900000	5228200000	4695000000	11143000000	4147600000	4613300000
NX_O00151-1	PDLIM1	8493700000	12901000000	NA	4482500000	6932100000	6229800000	2136800000	1132500000	7910800000	7909500000	671470000	8208000000	9574000000	6381300000	3174300000	4917100000	3994600000	1195500000	1071500000	4055400000	10917000000	4523000000	847090000	5268700000	9334400000	2253000000	4167600000	5737600000
NX_Q9Y678-1	COPG1	8028200000	4738000000	3652000000	4334600000	5284600000	3790300000	4488000000	9959100000	4163700000	3482100000	4815800000	4563100000	5680200000	5354700000	3973100000	4296700000	3330300000	4460900000	4131800000	4588500000	6736200000	3544100000	5882400000	7599100000	5959500000	6595800000	5554700000	5247600000
NX_P31943-1	HNRNPH1	2462300000	4544200000	8059600000	5610800000	3744100000	4389700000	5617700000	4653800000	3635800000	6564400000	4643700000	6731900000	3362300000	3658900000	3440000000	9879400000	6759000000	10484000000	2714600000	3899900000	3780300000	5384000000	6441100000	3711200000	7565500000	4981400000	4368100000	2757100000
NX_P11766-1	ADH5	5684100000	5270300000	4823800000	2014900000	3731700000	7880400000	5722600000	7988600000	3541600000	3925700000	4497100000	5872000000	3690100000	4245300000	5335000000	4090900000	3965700000	3498800000	6963500000	6019500000	8574000000	4246600000	3379100000	3235300000	4507600000	9881500000	7401400000	3141100000
NX_Q9H4M9-1	EHD1	4165800000	5358400000	6770900000	4654200000	8106400000	11226000000	7098000000	2760300000	4122300000	4202300000	4047100000	4920800000	7545900000	7290100000	3207700000	3589900000	3438600000	4520800000	2492200000	7170300000	5407800000	7448700000	5081000000	3533500000	3202400000	794890000	3981000000	6627000000
NX_Q15181-1	PPA1	5205400000	6165500000	4821800000	4619300000	3811700000	5318100000	4658700000	1950200000	9056400000	6853500000	4058400000	9271500000	5180800000	5401900000	8315700000	7695500000	6175000000	5400400000	1924600000	1519800000	5447400000	4266400000	3305500000	4441900000	5375600000	1821200000	5864100000	4574200000
NX_P02786-1	TFRC	987160000	1526000000	2546300000	562860000	2703300000	1365500000	1849000000	4137100000	418930000	724420000	464300000	2430300000	4027900000	2269100000	2527800000	2698500000	2883800000	8273700000	1276800000	1699700000	5601500000	2345100000	5701100000	5454800000	4281600000	56687000000	14289000000	2546800000
NX_P27348-1	YWHAQ	3429900000	6189200000	6937400000	3959600000	4155300000	6009100000	6384200000	896750000	4647800000	4580800000	3767500000	1293300000	3976500000	5215700000	8194500000	5129400000	7755200000	6931300000	7271500000	6585300000	3521300000	5861300000	6742500000	6032900000	6737400000	1078200000	4169100000	3938400000
NX_Q14247-1	CTTN	7614400000	5343700000	4864700000	3112300000	7085900000	4161400000	4752700000	6003400000	4313100000	3110500000	2546600000	4205200000	2761700000	2993900000	4955500000	2786700000	5931200000	7114400000	8990900000	10683000000	4762000000	3355500000	4635800000	4026000000	4899000000	5960600000	5457600000	4575900000
NX_P55060-1;NX_P55060-3;NX_P55060-4;NX_P55060-2	CSE1L	2850800000	4573900000	6632300000	6551600000	3569500000	4930800000	5319800000	7371000000	6697600000	7021600000	4153100000	5797500000	4490000000	3826800000	2718200000	5378400000	3072000000	4122800000	2790200000	3464900000	4095200000	4825400000	6560300000	6158700000	5627200000	6957800000	4401000000	7025900000
NX_Q8NC51-1;NX_Q8NC51-2	SERBP1	4616000000	7162700000	5558500000	5338600000	3513400000	2913700000	4364700000	2117600000	3988400000	4201500000	2144400000	4517700000	2746900000	3151600000	5102800000	4640400000	6557000000	9312900000	9108100000	11059000000	2463400000	6881500000	5202700000	5732500000	5602000000	1184400000	5259700000	6431700000
NX_P61313-1;NX_P61313-2	RPL15	4255700000	3942900000	3473100000	4870600000	3622100000	2581200000	3640900000	2414600000	3451800000	6187200000	1726100000	7399800000	3471600000	3937800000	6713800000	6747500000	8985700000	10735000000	9118400000	10062000000	3444800000	5834300000	3958100000	3590100000	5366000000	2540600000	3606800000	4925900000
NX_P40261-1	NNMT	3164900000	0	3933800000	2764400000	3698800000	1700400000	1749800000	785080000	17611000	NA	487730000	172930000	1480900000	3811000000	40944000000	6295800000	33442000000	NA	2049900000	1078400000	3056600000	10643000000	3348900000	4017800000	1794500000	1204500000	7386000000	1407400000
NX_Q96D15-1	RCN3	8528200000	0	10092000000	3281300000	2428000000	7863800000	5802500000	1728000000	NA	NA	3682700000	NA	8040200000	17539000000	NA	1904000000	NA	1663200000	9350300000	7083000000	6140300000	7812600000	7259000000	7621800000	7386300000	1120900000	11211000000	2714800000
NX_P18621-3;NX_P18621-1;NX_P18621-2	RPL17	5053000000	6244100000	5299800000	7344200000	3397600000	4562800000	3888400000	2088700000	3591300000	6049800000	1707300000	10387000000	5174000000	4289500000	4578500000	4987900000	6209700000	9453900000	4310300000	5186400000	5915300000	6442200000	5864400000	4604900000	5498200000	948680000	3435300000	3347000000
NX_P61163-1	ACTR1A	8058500000	5326300000	4651900000	5434300000	6833200000	5238500000	6052000000	4657200000	6020100000	5869200000	7470100000	4932300000	5972300000	5447600000	4626300000	4512900000	2790500000	3728400000	2793100000	3035500000	4922900000	5873100000	4861200000	5511600000	4231800000	2788300000	4018000000	4170200000
NX_P26640-1;NX_P26640-2	VARS	4357400000	5885000000	4212800000	3567500000	5260200000	3409100000	3634100000	4245800000	4492500000	5344700000	4149000000	7574700000	4262900000	4286600000	5809600000	6163900000	8296700000	8302600000	4068800000	4599700000	3884300000	4833500000	4798100000	4549400000	5023600000	6120500000	4261500000	4411800000
NX_O94979-3;NX_O94979-9;NX_O94979-2;NX_O94979-1;NX_O94979-8;NX_O94979-6;NX_O94979-10;NX_O94979-4;NX_O94979-5	SEC31A	4876000000	2750100000	4864600000	5342300000	6122700000	5637900000	4609600000	5733400000	2005900000	2362000000	3383100000	3736800000	5866800000	6942100000	2983600000	3251700000	3860200000	4244500000	7695300000	7180900000	5846900000	4415700000	5336600000	5426400000	5925500000	6855000000	6026500000	4513900000
NX_Q16181-1;NX_Q16181-2;NX_Q6ZU15-1	SEPTIN7	6172100000	4360500000	6127000000	4460800000	4937900000	7613800000	5856500000	3581600000	3817100000	3424700000	5222200000	5307000000	5426300000	5090100000	4929000000	4290600000	2435300000	2991900000	4962400000	5560500000	4117400000	5568800000	5444000000	5137500000	5231800000	3598600000	6822100000	5146800000
NX_Q92499-1;NX_Q92499-3;NX_Q92499-2	DDX1	5463200000	4055700000	4399000000	5665000000	5151300000	4329400000	5122500000	5879800000	4920600000	4459700000	4791100000	7458400000	4403900000	5383900000	3394600000	4773800000	3459200000	5475800000	3206000000	3875400000	4608400000	4116200000	4296400000	5669200000	5515400000	4700500000	4222600000	8647600000
NX_P43490-1	NAMPT	1916100000	5228200000	3312300000	5007000000	2884300000	2713300000	3113900000	1772700000	4832000000	7006400000	4500600000	8699300000	3372900000	1400300000	13430000000	3639100000	7278400000	3538600000	1763300000	1978300000	6142500000	1361100000	5337900000	2682300000	3518800000	5986100000	11078000000	13175000000
NX_P60866-1;NX_P60866-2	RPS20	5287600000	3628400000	5899900000	4626100000	4448600000	4162800000	3700900000	2314900000	2683200000	4040800000	2261800000	5077100000	3714900000	4794300000	4237200000	2940200000	9092200000	7655000000	5810700000	9206700000	4067200000	6697800000	5055000000	4907100000	5870400000	1997700000	4172800000	8266700000
NX_Q9UHD8-1;NX_Q9UHD8-7;NX_Q9UHD8-2;NX_Q9UHD8-3;NX_Q9UHD8-4;NX_Q9UHD8-9	SEPTIN9	4964000000	4319300000	4579200000	1221900000	3400200000	7299100000	6523100000	3808500000	3075200000	3106300000	4295500000	4171100000	5741500000	5857600000	5631900000	4356600000	5321900000	7170700000	4917700000	9332200000	6029700000	7143400000	5107400000	4308700000	4830000000	2707000000	6049300000	1241400000
NX_P61160-1;NX_P61160-2	ACTR2	5721300000	6365100000	5329900000	3546500000	8337500000	4920100000	3573800000	1891700000	4863300000	3778000000	3318600000	3178500000	5945800000	6175900000	5123000000	6146100000	6114100000	6271400000	3056600000	5639700000	3640600000	4524300000	5965300000	6528700000	5510600000	2184700000	3278500000	5214800000
NX_P19367-1;NX_P19367-4;NX_P19367-2;NX_P19367-3	HK1	5411600000	5208800000	3134900000	2909500000	6394300000	6016300000	3084600000	8723300000	5408400000	4497300000	4808400000	7638500000	3810500000	4675000000	4876600000	3998900000	5037200000	5754900000	4346500000	6109100000	5005700000	4363700000	4271400000	3584300000	3327900000	4147300000	4480300000	4227400000
NX_P35221-1;NX_P35221-3;REV__NX_Q9P2T0-2;REV__NX_Q9P2T0-1	CTNNA1	5607500000	6231500000	1804100000	9266000000	6086100000	3152600000	3121700000	2255600000	7129800000	7030700000	3010900000	9908500000	5598000000	5515300000	3729500000	4297400000	4105400000	3045200000	2920400000	2366200000	4249500000	5777500000	4354200000	6086700000	5207000000	1180000000	3927000000	8138800000
NX_P12268-1	IMPDH2	3004800000	3718000000	7744700000	6500200000	2364400000	4544900000	4519200000	5611300000	4031300000	5932400000	2448900000	7416800000	3845100000	3385500000	3552400000	5445700000	4266600000	8199500000	3601900000	5445800000	3875600000	6977400000	4991700000	4696600000	6257000000	3939100000	4488000000	4145400000
NX_Q9NYU2-2;NX_Q9NYU2-1	UGGT1	7118500000	3660700000	4430000000	5996400000	5588200000	5381500000	4401600000	6061700000	3173200000	3296100000	5600400000	5067500000	5340300000	6021900000	2703700000	3464900000	2728100000	2923800000	3863000000	2667900000	5515200000	5508400000	5364700000	4928900000	5401000000	5997100000	6864400000	5779600000
NX_P05386-1	RPLP1	1626000000	4441800000	4374700000	4159700000	5688900000	2915200000	5149800000	NA	7504700000	8970700000	5085700000	2155000000	6002000000	6621500000	2618900000	3753300000	1697500000	2849000000	1710100000	2836600000	6825300000	6579600000	14706000000	11644000000	7064400000	210360000	5594300000	1588900000
NX_P62280-1	RPS11	4271700000	5472800000	6440100000	3880200000	5173600000	4264200000	5300900000	1820500000	3007300000	3170000000	1769000000	2556600000	5583100000	4255400000	3525200000	6563400000	5319600000	10200000000	6408900000	9777500000	3238800000	5724300000	6578900000	4886700000	6801200000	1993100000	4511300000	1700500000
NX_P62750-1	RPL23A	4649500000	4938000000	5574000000	3843000000	4119300000	3471600000	4688200000	3795000000	2976000000	4196200000	2621200000	4089300000	3503300000	3104600000	4565300000	3556700000	4522400000	7079700000	14581000000	8307900000	3088200000	7239900000	5250900000	4882000000	5213200000	1949900000	5146400000	3216300000
NX_O00410-1;NX_O00410-3;NX_O00410-2	IPO5	4233200000	3555800000	4684200000	4341200000	4646000000	7114400000	5309900000	6132000000	5604300000	6981700000	3372600000	6274400000	9450500000	6904900000	2189500000	4878100000	2078700000	4465200000	2139600000	2215800000	4275000000	6027600000	6808600000	5006700000	4604000000	2395600000	3543200000	4848300000
NX_P55884-1;NX_P55884-2	EIF3B	3729200000	5312200000	4974100000	3353800000	4214000000	3870900000	3919000000	7225700000	5363100000	5974200000	3430600000	6044700000	4197700000	3440900000	3996000000	6566800000	5895900000	6641000000	3224000000	4465100000	3847300000	4769100000	4924800000	4564200000	4116400000	7157200000	3621600000	4937700000
NX_P00367-1;NX_P00367-3;NX_P00367-2	GLUD1	2811600000	4663600000	5988100000	3162400000	7337200000	8257400000	4906500000	1929200000	3596500000	4445700000	4823100000	6315500000	3747300000	4404500000	10110000000	3516200000	10480000000	5524800000	3373200000	4624500000	5078100000	2975900000	4334300000	3276800000	3032300000	3124600000	4269700000	3555900000
NX_Q15436-1;NX_Q15436-2	SEC23A	6337900000	2765400000	4769800000	4562100000	5755300000	5204400000	4835800000	9648000000	2678500000	2107800000	2379600000	3454100000	7267600000	7642400000	3697500000	3505100000	2181300000	3810200000	4484000000	4005500000	6117200000	3549500000	4705700000	6061100000	5771900000	7436300000	4698300000	3972000000
NX_P10412-1	HIST1H1E	981430000	3808400000	5638500000	6587100000	1574300000	3395300000	5189600000	13937000000	1227400000	2565300000	1887400000	2224500000	1434200000	2661500000	1557100000	3042100000	4685700000	2950300000	5476900000	7936400000	1369100000	4995300000	5238500000	2624600000	3585100000	28897000000	5001900000	2454700000
NX_P24534-1	EEF1B2	7399200000	4801100000	4908700000	4786700000	5476000000	3867100000	5099500000	955890000	7041900000	6518100000	5213200000	2991200000	6653100000	5472100000	2779500000	6726000000	1974400000	3725300000	2665400000	1859200000	7415400000	4932500000	5580400000	8148100000	4549700000	793160000	7532900000	3041100000
NX_P31939-1;NX_P31939-2	ATIC	4317000000	5255700000	5427800000	3266900000	3598500000	5099200000	4289900000	4281300000	5337600000	5979600000	6154800000	11864000000	4351300000	4859500000	6380700000	5490700000	4713800000	5511800000	2023000000	2555000000	4627400000	4039200000	4864200000	3525400000	3912000000	4071400000	3287100000	2996900000
NX_P02794-1	FTH1	5318400000	2665400000	1850300000	2623000000	1302000000	6282900000	2594700000	8771300000	1330600000	2289400000	13090000000	1579600000	886380000	4027800000	17308000000	2479300000	6470000000	3802600000	5943200000	11656000000	4615000000	5833800000	1669700000	681890000	1955100000	6505500000	6860900000	570400000
NX_P42224-1	STAT1	3102600000	1832400000	6941800000	2424400000	9380200000	6247500000	5059100000	10217000000	6432300000	2053300000	9081100000	1913800000	2264300000	13443000000	2966100000	3418500000	2660100000	2052900000	2380800000	4208200000	6081000000	2479200000	2548800000	1670000000	2835300000	9006300000	4883600000	2136700000
NX_P62136-1;NX_P62136-2;NX_P62136-3	PPP1CA	1746100000	4672500000	4396700000	2531600000	4032100000	5622400000	5029000000	1284500000	5648500000	6430000000	4043500000	4336700000	6312500000	6198300000	4766600000	7992100000	4929700000	9097700000	3028600000	4669300000	4884200000	6557100000	4119900000	5128300000	3922100000	819860000	3272100000	3867400000
NX_Q96AG4-1	LRRC59	5184200000	3963500000	3170300000	6376500000	4312500000	3388400000	4369500000	10542000000	3723800000	3895000000	7854000000	8963100000	9356400000	8712600000	1177500000	1889200000	986940000	1526300000	1388000000	1507900000	7335000000	1684000000	4880700000	9076800000	4384000000	2068300000	4827300000	2431400000
NX_Q99536-1;NX_Q99536-3;NX_Q99536-2	VAT1	2799300000	3877900000	2473600000	4782600000	5962100000	10983000000	4918900000	1986600000	2071900000	1766900000	18579000000	1569300000	2147900000	3558200000	4963300000	2069300000	2834200000	1527200000	4605300000	5480500000	5693300000	1558700000	4398800000	3969000000	2253600000	1710700000	9576400000	9387400000
NX_P40925-3;NX_P40925-1;NX_P40925-2	MDH1	4457500000	4972300000	5401000000	3143000000	5077400000	5085200000	3652500000	2438800000	4396000000	3693800000	5852400000	5592600000	4234400000	4352300000	8781700000	4303300000	8872100000	5710900000	2890200000	4612500000	4457300000	3953600000	4478300000	4362200000	4760500000	1868800000	4034400000	2001800000
NX_P12429-1	ANXA3	2049000000	16969000000	NA	4087100000	6889900000	3394200	4114300	42623000	29410000000	22406000000	NA	27071000000	10835000	NA	3044700000	6847700000	1599000000	369240000	45277000	NA	57942000	NA	122270000	2592300000	118010000	NA	771910000	2566500000
NX_P02511-1	CRYAB	357550000	116650000	612450000	NA	3121700000	1834400000	467990000	577880000	1380200000	98863000	1254700000	66933000	6904400000	3496200000	54980000000	255450000	32401000000	1368600000	553260000	1419800000	213160000	13404000000	1202700000	NA	NA	NA	298710000	NA
NX_Q92616-1	GCN1	3677900000	3706200000	3925300000	3826100000	4084100000	4390600000	3959000000	8243600000	3887500000	3451700000	4284500000	6362300000	4504000000	4697600000	4045400000	3858600000	4893900000	4307900000	3039800000	3882800000	4674500000	3200800000	5058800000	5186100000	4920900000	7797000000	5051200000	3248500000
NX_P14868-1;NX_P14868-2	DARS	2518500000	5199300000	5292500000	2170200000	3735400000	3746100000	3550800000	5013600000	3848700000	5912700000	2147300000	4609200000	3515500000	4547300000	5706500000	5453500000	6430200000	5619600000	2892200000	6097600000	3323700000	5855600000	4439100000	3720300000	3939200000	8748800000	4783400000	3248700000
NX_P30050-1;NX_P30050-2	RPL12	3076200000	5980800000	7458700000	4080700000	4619100000	5323000000	5246900000	1652000000	5290100000	5298200000	4176100000	4207000000	4220700000	4211900000	3080900000	6129500000	3594900000	6482200000	1754300000	1876800000	4082200000	5345800000	6555200000	7882900000	5308400000	656480000	4590000000	3528600000
NX_Q96AC1-3;NX_Q96AC1-1;NX_Q96AC1-2	FERMT2	3233800000	241970000	5716700000	2693100000	5621600000	3248100000	3640000000	9345600000	295480000	513190000	2041300000	778210000	15577000000	9335800000	1393300000	1701500000	2114600000	2009400000	4497800000	4963400000	5220000000	5993900000	5058500000	4400400000	4595000000	11591000000	7266800000	2244400000
NX_P13489-1	RNH1	2082400000	2715500000	6301400000	2254100000	3553700000	10318000000	5857600000	1548700000	4997000000	6296800000	5754300000	702090000	5841600000	11401000000	3396800000	3121700000	2642100000	2027500000	5304900000	5517300000	8759000000	4650300000	4818400000	4881000000	2822900000	298550000	5187100000	2252600000
NX_P14314-2;NX_P14314-1	PRKCSH	4755000000	3249700000	5858300000	3381800000	5337900000	4656800000	3924100000	1743200000	1911200000	2455400000	3267500000	3229400000	3912900000	5306800000	3763500000	3410600000	5380100000	7898300000	5901200000	6439100000	4036800000	5136500000	4697000000	5165900000	4187200000	2775100000	6235200000	7188900000
NX_Q96TA1-2;NX_Q96TA1-1	FAM129B	3710900000	3811600000	5624400000	4129600000	4084000000	6723500000	5357400000	1870700000	6772500000	4389000000	4304300000	3324800000	6697000000	4903100000	5537700000	3553700000	4426300000	5250100000	3673000000	4079000000	5143500000	6216000000	5508600000	4377700000	3001500000	1354700000	3450400000	3825900000
NX_P25398-1	RPS12	4990200000	4578400000	5695300000	5403100000	4758600000	3019200000	4069700000	715690000	2146400000	3204500000	2270500000	1551400000	4076000000	4251100000	3821800000	3970900000	5394000000	8310700000	3064000000	2892700000	3839500000	6043100000	6442600000	8505100000	6330500000	1013000000	5215200000	9009000000
NX_O75390-1	CS	4929100000	4155700000	5789000000	5414400000	7467500000	4338400000	4585000000	890900000	4584600000	4908900000	6927300000	2022700000	3166100000	3502700000	7007100000	5274100000	5021600000	4199500000	2757000000	3767400000	4422000000	5457700000	3980500000	3991100000	5126900000	1198500000	3694800000	5837300000
NX_P15559-2;NX_P15559-1	NQO1	852020000	3234300000	12222000000	2889900000	2061100000	3290600000	NA	3016200000	540540000	1373200000	14473000000	982220000	2277700000	2445600000	2659200000	NA	2644300000	20652000000	7049300000	7544200000	9827600000	1660200000	3467500000	1093900000	2626200000	9909400000	1694000000	3901500000
NX_P39019-1	RPS19	4737200000	5023700000	5634800000	5296200000	3708500000	3811600000	3588000000	557450000	4769600000	4095100000	2100200000	1392200000	4546600000	4332100000	3794200000	7828700000	5729300000	9857600000	4615300000	5079900000	3290400000	5331300000	4455300000	4304700000	6273600000	505190000	4043500000	5618800000
NX_P04899-1;NX_P04899-4;NX_P04899-6;NX_P04899-3;NX_P04899-5;NX_P04899-2;NX_P11488-1;NX_A8MTJ3-1	GNAI2	3642000000	4061400000	4697600000	3178000000	10205000000	4466400000	5638500000	5465700000	2401000000	2512000000	4850400000	2676200000	6073200000	3289000000	4113900000	4754500000	3863400000	4817900000	4378800000	5470200000	3866700000	2956000000	4744400000	4948800000	4552900000	4629600000	3136300000	4839900000
NX_P16615-1;NX_P16615-5;NX_P16615-3;NX_P16615-4	ATP2A2	3686000000	8203100000	4028100000	2811800000	4412100000	4167100000	3776500000	5590200000	4784600000	5553800000	4509400000	7416100000	5175800000	3962600000	2360200000	2123400000	2336500000	3230000000	2831900000	4815100000	4211800000	3645100000	4199300000	5694200000	5199700000	8914200000	3916600000	2672600000
NX_P55209-2;NX_P55209-1	NAP1L1	4520200000	2344100000	3834600000	6696600000	3971000000	3842700000	4413700000	3288900000	4412400000	6483500000	3473900000	8956500000	5551100000	3950400000	1147600000	7953000000	1655900000	4656400000	1849300000	1637500000	4579200000	10687000000	4666400000	5144800000	3997100000	1328500000	2252600000	5420000000
NX_Q14203-3;NX_Q14203-4;NX_Q14203-5	DCTN1	4567900000	3543600000	3270500000	4268800000	4197900000	4529100000	3953500000	7192200000	3125200000	2846400000	4221100000	3856800000	4780000000	3792300000	4128500000	3275600000	5373300000	4892200000	4216800000	7768500000	4151900000	4892400000	4346500000	4412800000	4777900000	4323600000	3305000000	4334600000
NX_P84077-1	ARF1	2802700000	8687400000	4452400000	2736700000	4344000000	4761600000	3800000000	2648800000	5285800000	4674400000	7578600000	4316500000	5787300000	5232800000	3848900000	3780000000	4344700000	3059100000	2523900000	3894600000	6311600000	4266800000	4016200000	3955500000	5300700000	2998200000	3647200000	2569100000
NX_P62820-1;NX_P62820-2;NX_P62820-3	RAB1A	4566000000	5312500000	4316100000	3225800000	4555200000	4115600000	4056300000	8798300000	4778900000	3817200000	8601100000	5042900000	4644700000	5403500000	2637100000	2202000000	1572400000	1633900000	3519200000	2444300000	4787500000	2903500000	5426400000	4094700000	4311300000	6867700000	4854700000	3124400000
NX_Q9Y6N5-1	SQOR	566510000	11431000000	4674800000	795840000	1456800000	5760200000	3134400000	685910000	7337600000	6478500000	2624200000	12901000000	2388800000	2916200000	20785000000	4079700000	12026000000	1161800000	780940000	1131900000	3891700000	414740000	1360900000	1131700000	2196000000	2837200000	3085200000	3141900000
NX_Q02809-1;NX_Q02809-2	PLOD1	9160500000	1768900000	3327000000	4462700000	11716000000	3199500000	2679900000	8185300000	851970000	525980000	1317100000	2680700000	7044800000	6508900000	1723100000	2513300000	2231700000	3441800000	4025700000	3303300000	3563400000	4029800000	5145200000	7845600000	4578600000	4340900000	5765700000	4915800000
NX_Q07020-1;NX_Q07020-2	RPL18	5083000000	6828100000	4134800000	5196700000	5250500000	4067500000	4012400000	2950600000	2449500000	3945400000	2328600000	3414500000	4285000000	4125600000	3796400000	3671500000	5105000000	6238100000	5814800000	5740500000	2981100000	5615600000	4526200000	3988700000	5754800000	2034300000	2973700000	3493100000
NX_P49588-1;NX_P49588-2	AARS	3515300000	3993000000	4044700000	4789100000	2356000000	3237000000	4392000000	5399500000	3651400000	5111200000	3101200000	5010000000	4174900000	6356600000	2832000000	2944100000	3473700000	2664000000	3333900000	3551700000	5690200000	3871900000	5199400000	3079200000	5458500000	8597000000	7200600000	2758200000
NX_P02461-1;NX_P02461-2	COL3A1	0	0	2591900000	NA	109340000	4442000000	1551800000	5410200000	NA	NA	40566000	NA	2897400000	6216600000	NA	NA	NA	5139300	15621000000	1048300000	2354500000	1834600000	3924800000	6973000000	11552000000	33446000000	19414000000	NA
NX_Q9Y3I0-1	RTCB	4654700000	3552100000	3619500000	4449200000	4646200000	4616000000	3752600000	3833500000	3553800000	4346600000	3924500000	5435600000	3733500000	4644800000	3579700000	4543300000	3623900000	7536900000	3063300000	3530000000	4128800000	4142800000	4477600000	4719200000	4405900000	3240800000	4574400000	4533200000
NX_P45880-3	VDAC2	4977900000	5733700000	3593200000	3926900000	9241200000	2902700000	3196300000	4620200000	4000400000	3750200000	5599600000	5251500000	3443400000	4303200000	5114400000	3336300000	4208400000	4526000000	2143500000	2406200000	4288700000	4391400000	3744300000	3751100000	3214800000	6651500000	3554400000	2657900000
NX_P34897-3;NX_P34897-1;NX_P34897-2	SHMT2	4262100000	4649400000	4200300000	5975100000	2237900000	2238600000	2657000000	1709700000	5470700000	8929000000	4062500000	4357400000	3733400000	4551500000	4223400000	6586600000	4331700000	3188600000	2082100000	2950100000	5002000000	5621700000	6365900000	3571300000	5617300000	1649600000	5606400000	2448700000
NX_P09525-1	ANXA4	1843700000	3831900000	2308500000	1236500000	3327800000	5967700000	2826300000	735150000	2381700000	2110000000	3120600000	1363300000	1816200000	1744400000	35990000000	3638900000	19867000000	1120000000	4398400000	2867600000	3256200000	1414600000	2140000000	1508000000	1001200000	432290000	3397700000	2111100000
NX_P28066-1;NX_P28066-2	PSMA5	3988800000	4827000000	3982800000	5309100000	4241900000	3932500000	3806400000	4393400000	5038100000	5038600000	3982200000	2838100000	7166700000	4305100000	4474000000	3278800000	3443500000	4441300000	1790200000	3827600000	6114800000	4782700000	3583700000	4449900000	3456200000	3607900000	3569300000	4022000000
NX_P38159-1;NX_P38159-2;NX_O75526-1	RBMX	3477000000	3554200000	5564300000	5400800000	2792900000	2816400000	4829400000	1774700000	2274400000	3113900000	3412500000	3620800000	2270700000	2995000000	5835200000	5724700000	5790800000	8712000000	7606100000	6965100000	2380700000	3922300000	5760900000	3526600000	4554300000	1755800000	4179700000	2973300000
NX_P20340-2;NX_P20340-4	RAB6A	4590600000	8365500000	3520600000	2899400000	5437400000	3339900000	3291900000	5694700000	4048900000	5944500000	3043400000	4425100000	3149600000	3664600000	4850000000	2795200000	3310800000	3511000000	3724700000	8045000000	3107300000	3491200000	4092900000	3571600000	4346200000	4433000000	3377800000	3245900000
NX_P62942-1	FKBP1A	2542500000	3685800000	2286200000	4369700000	8639600000	2890600000	3326400000	466310000	4653400000	3796900000	6409800000	1123400000	3922200000	4905500000	4014400000	4962300000	7115700000	6545200000	8284200000	6450800000	3946500000	5197200000	3125000000	2987700000	3666400000	200730000	2433300000	5076500000
NX_O75874-1	IDH1	2332000000	6007300000	2999900000	4054100000	2684900000	6688100000	4879000000	2428900000	3831200000	4190200000	8067600000	3926200000	1904700000	1982300000	5765600000	4050600000	4890700000	2095200000	2929700000	2240700000	5670100000	1280500000	4504400000	2467000000	4244500000	7204600000	9743700000	3812600000
NX_Q07960-1	ARHGAP1	6281800000	3588700000	3747200000	2845300000	3363300000	5845700000	4566700000	1659200000	4710400000	3905200000	4583200000	3298800000	12794000000	9044400000	3363700000	3105700000	3247100000	1788600000	3854300000	2633300000	7343700000	2650000000	3424700000	3599000000	4435500000	867760000	4157100000	2130500000
NX_P30044-2;NX_P30044-1;NX_P30044-3;NX_P30044-4	PRDX5	2544300000	7314900000	3201100000	3467500000	4640400000	5151300000	3871000000	1048600000	9349300000	9952400000	5589000000	3744900000	6638700000	6330800000	5770800000	3117300000	4256800000	2937100000	1888700000	2336400000	4909100000	2473300000	3357300000	2249100000	3139800000	594910000	3443400000	2470200000
NX_O15460-2	P4HA2	3270300000	2320400000	3660700000	600140000	5793900000	4727900000	4053800000	2607700000	483920000	220880000	1150200000	1506500000	7548300000	7666100000	1194100000	2733200000	1231400000	1104800000	5520100000	3206600000	6095700000	11862000000	5739000000	9866000000	5219800000	3634100000	11751000000	878040000
NX_P46778-1	RPL21	4169800000	3468100000	4281700000	4293200000	3581200000	3977800000	3366300000	2786500000	1578700000	2286900000	1132100000	5099300000	3434200000	2972000000	4415600000	4072900000	8051100000	7223700000	7109600000	6156600000	2230400000	4682400000	5250800000	3680400000	6195900000	3565200000	3782300000	2698200000
NX_P84098-1	RPL19	3986900000	4638900000	4281900000	3788800000	3547000000	3521200000	3158400000	637830000	3144600000	4627500000	2196100000	2502400000	1671800000	1562900000	6245100000	3905800000	4928000000	7572600000	8374400000	5205100000	2604500000	5412600000	7536200000	6043900000	5358400000	787350000	4654600000	3362300000
NX_Q14847-1;NX_Q14847-2	LASP1	7054600000	2255700000	3024800000	3734600000	6162500000	2415100000	6149300000	1423100000	1355900000	1229100000	1541100000	1113000000	8064800000	4878700000	5095600000	2659500000	3248500000	5936200000	11291000000	9894200000	3585400000	2956800000	2958500000	4269000000	3963400000	1139300000	4377100000	2934000000
NX_O00231-1;NX_O00231-2	PSMD11	4592400000	4566900000	4306000000	6113900000	3927400000	4125500000	3295100000	1533500000	3475900000	4361400000	4029300000	1879500000	5368000000	3626300000	2895400000	3523100000	3376900000	5437100000	2990500000	4601500000	4986400000	5584800000	4748100000	5550900000	4662000000	1299300000	4827200000	4737100000
NX_P51149-1	RAB7A	2168500000	5453500000	3269800000	2865500000	3582300000	8777000000	5117300000	4277500000	5210900000	4971800000	10826000000	4863000000	3312800000	4295700000	4920200000	3243200000	3540600000	2986600000	3182800000	3186600000	5546800000	2762300000	2887800000	2271500000	3212800000	2725100000	2585600000	2034300000
NX_P68036-3;NX_P68036-1;NX_P68036-2	UBE2L3	4575500000	4166400000	5874700000	6546000000	5820500000	4086200000	4435100000	764420000	5802800000	5817200000	6293800000	1301300000	6642000000	3633000000	2785300000	3524700000	2566600000	2822400000	3333300000	2805600000	4535700000	3960300000	3579900000	4508100000	3358600000	474660000	3882900000	6114100000
NX_P13674-1	P4HA1	3152100000	2578600000	8957400000	961190000	4391100000	3797400000	3840900000	3456300000	685120000	608640000	1283800000	3216300000	5717400000	4723100000	1377800000	2311900000	1661800000	2310700000	4766500000	6436200000	5434300000	7905100000	5832400000	7192100000	4637300000	4652500000	10930000000	1145000000
NX_O43776-1;NX_O43776-2	NARS	2914200000	4918100000	3698500000	3139900000	3375200000	3147100000	3363700000	5093400000	5237300000	6488200000	4630100000	5364400000	2548300000	3493000000	7798300000	5003400000	4665900000	3380400000	2378900000	2000400000	4431400000	3157000000	3751200000	3119600000	3863400000	6379300000	3920500000	2316900000
NX_P45974-2;NX_P45974-1	USP5	4147500000	3453600000	4734100000	3767400000	3746100000	3585900000	3758600000	4457400000	5950900000	3556900000	4839000000	4788700000	5470100000	4413200000	5015000000	3959500000	4327500000	4351900000	3413600000	2514400000	4603800000	3944300000	3161000000	3104800000	3817400000	3733900000	2680900000	3803700000
NX_Q99798-1	ACO2	5140100000	3639200000	3291900000	4036600000	3871800000	3674900000	2522000000	3721800000	4306500000	4090800000	8644500000	5697900000	2472800000	3325500000	10915000000	2820800000	6192400000	4128700000	2184300000	2492700000	3395400000	3807000000	2805400000	2758100000	3450100000	3928100000	2851800000	2775300000
NX_O00469-2;NX_O00469-1;NX_O00469-3	PLOD2	12399000000	4619400000	6276600000	3369600000	5295500000	599840000	859250000	10667000000	87686000	NA	48518000	1622700000	12549000000	8084300000	1615600000	1627100000	2405000000	1317500000	2602600000	3525200000	2373300000	4582700000	4754600000	7659500000	1844700000	5269400000	3535800000	3324700000
NX_Q04828-1	AKR1C1	103980000	4541600000	9667900000	641310000	3121200000	13987000000	4186800000	3665400000	4362400000	3077300000	2086600000	1753100000	84216000	972600000	7901700000	479430000	7786900000	488190000	9991200000	948550000	7562900000	1388000000	10731000000	121740000	121510000	3659600000	7364000000	1853500000
NX_Q6P2Q9-1	PRPF8	2489300000	3401700000	4474400000	5608200000	3703900000	3718500000	3795200000	4969400000	3901500000	4619100000	3350600000	4462700000	3192500000	3178000000	2678900000	5559800000	2770700000	5538100000	2370300000	2344500000	2925000000	3897000000	4356700000	4244200000	5040400000	5775500000	4133400000	5412300000
NX_P12110-1;NX_P12110-3	COL6A2	2010400000	0	7937400000	NA	347910000	12044000000	6218100000	7527800000	NA	NA	4579100000	NA	740120000	9377500000	NA	139830000	NA	NA	6030500000	6436500000	8053700000	892690000	7084500000	3649200000	3257400000	20527000000	4871000000	NA
NX_P38606-1;NX_P38606-2	ATP6V1A	4807800000	3424200000	2638900000	2417500000	4446600000	3761400000	2432600000	4535300000	3135200000	2428600000	12284000000	4966700000	3561700000	3290500000	8432100000	3258400000	7111600000	3105000000	3231900000	3757200000	4500400000	2066600000	2063100000	2748000000	2945700000	2529100000	2404900000	4520300000
NX_Q96HC4-1;NX_Q96HC4-5	PDLIM5	9314400000	3246600000	3631300000	5038800000	8290700000	833440000	1117600000	5424400000	3118900000	2353900000	470840000	2793700000	10324000000	7891500000	1921600000	2178900000	2782500000	6159600000	3808600000	6047300000	806500000	3580600000	4399000000	6358100000	1581800000	1797300000	1781000000	3653900000
NX_P55084-1;NX_P55084-2	HADHB	5960100000	3477500000	3564100000	3730600000	7806600000	4492600000	1669800000	2194700000	2589000000	2956400000	6844100000	5322900000	3043300000	3835300000	6289600000	2782500000	4494400000	3537100000	3091800000	3340300000	4302200000	2782800000	2843700000	2994700000	3694200000	3686800000	3982500000	4954200000
NX_Q8NF91-1;NX_Q8NF91-7;NX_Q8NF91-2;NX_Q8NF91-8;NX_Q8NF91-11;NX_Q8NF91-10;NX_Q8NF91-6;NX_Q8NF91-5	SYNE1	2358200000	47466000000	7183700000	940210000	1833200000	1255200000	1507100000	2167400000	798390000	1353900000	1471600000	470310000	3081500000	3386400000	3674800000	4866500000	742160000	492090000	3728300000	3142300000	2482700000	3191600000	1973100000	3879700000	2512100000	498960000	2367800000	1341800000
NX_P27105-1;NX_P27105-2	STOM	260110000	4225400000	1442300000	2719200000	8206700000	2305400000	1642900000	2048600000	2327100000	2286800000	6448100000	2347200000	1103300000	1362100000	5888700000	350160000	2542000000	22939000	1558100000	1523700000	15868000000	172010000	1651400000	951550000	4630100000	20659000000	7937700000	7567700000
NX_Q86UP2-1;NX_Q86UP2-4;NX_Q86UP2-2;NX_Q86UP2-3	KTN1	3723700000	3002700000	2855300000	3772900000	4783800000	2535200000	2347200000	10722000000	2283700000	2329400000	3084500000	4158600000	4038300000	3471700000	4062600000	3039200000	3047000000	3666300000	4466900000	3448300000	3348100000	3612500000	3884400000	3679600000	3039000000	7675300000	5422800000	4361700000
NX_P07108-1;NX_P07108-3;NX_P07108-2;NX_P07108-4;NX_P07108-6	DBI	1474100000	6388300000	4461200000	3666100000	8491500000	6982600000	5717300000	84942000	4949500000	3295400000	6062100000	408090000	2441900000	2237200000	7970000000	5176500000	10888000000	6148700000	1411100000	3263700000	3047600000	3012100000	3490900000	1676200000	2422000000	79952000	2639800000	1574600000
NX_P41091-1;NX_Q2VIR3-1	EIF2S3	2436600000	4131800000	3656500000	2501000000	2895500000	3066300000	2937800000	3726700000	1985300000	2525900000	2361100000	2724000000	3362500000	3489300000	3813700000	3154200000	3707300000	3957400000	4399900000	9191100000	3961200000	5125600000	5864000000	4742100000	3870000000	5890800000	6063400000	3421600000
NX_O15145-1	ARPC3	5198700000	4500700000	3426600000	2770200000	5879200000	3251100000	3430700000	300310000	4278200000	5800000000	4357700000	333710000	6412300000	6867600000	2912600000	3122500000	3524100000	2980400000	5874000000	6413700000	3120200000	2476100000	3709700000	5383700000	4990600000	287280000	3437400000	3732000000
NX_P46783-1	RPS10	4546100000	4859000000	4406100000	3302300000	5217400000	3532600000	3470400000	1620300000	5435800000	4719300000	2392300000	2614000000	4167400000	4291300000	2180200000	5279000000	4686300000	5369600000	2740700000	2370600000	4058800000	4634600000	4089100000	3996000000	5007500000	715770000	3843900000	5046500000
NX_P00352-1	ALDH1A1	15283000	1810300000	NA	7289000000	115160000	NA	12701000000	38285000	35583000	28659000	488020000	415360000	NA	37086000	14267000000	116960000	3752400000	1934100000	154950000	40758000	21194000000	21258000000	1022400000	59620000	145870000	9944000000	1757800000	9410200000
NX_Q96FQ6-1	S100A16	1383800000	12616000000	1023500000	1523100000	2777200000	1393500000	1830000000	34427000	18570000000	15711000000	634100000	830760000	566580000	1466900000	9061200000	2729400000	12087000000	2408700000	6270500000	3714900000	1125900000	3001000000	1856500000	1159900000	1550400000	14968000	739130000	1273000000
NX_P20700-1	LMNB1	1915400000	2021300000	4859500000	9798500000	2054600000	2734200000	4225800000	4842200000	761730000	1449300000	2026000000	2671300000	2085100000	2120000000	2239400000	5706300000	4267700000	5320800000	3808600000	3568000000	2163700000	4538500000	4472600000	2576400000	5150300000	11040000000	2992100000	5817600000
NX_P61604-1	HSPE1	4011100000	4469200000	3573100000	5496300000	3600400000	3349200000	2597900000	819750000	3469500000	3793100000	3977200000	2524400000	1894300000	1672600000	5923600000	5296900000	5702500000	10263000000	2526000000	3042700000	3074700000	3639200000	3653400000	3000600000	4282800000	775900000	4226900000	6487600000
NX_P49591-1	SARS	4985200000	5582400000	3013500000	5746600000	2536500000	2864600000	2065200000	4242000000	4251400000	6562200000	4031200000	6890300000	3134700000	7714000000	1864900000	3362700000	1904300000	2181000000	1835100000	2045800000	4169400000	3293300000	4148800000	4026600000	3646500000	2230800000	4528700000	3934400000
NX_P32969-1	RPL9	3010200000	3885400000	4282000000	4990100000	1882300000	2447300000	3339000000	3377800000	3366900000	5941400000	4257500000	4658600000	3951000000	3654900000	2970000000	5671400000	4606600000	6290700000	2319500000	3986800000	4451700000	4330800000	3489400000	3588600000	4381200000	2121900000	3006300000	2531100000
NX_P00505-1	GOT2	3090500000	5783400000	2368200000	3940200000	4804700000	2611900000	2257400000	2308400000	4245000000	5169900000	3549100000	5171300000	1409200000	1702700000	8684800000	5523300000	6022200000	7351000000	1819600000	4416900000	2902300000	2092300000	2325100000	3736600000	3854300000	2687800000	3060200000	3237700000
NX_O43242-1;NX_O43242-2	PSMD3	4010700000	3905900000	4007500000	4244400000	3943500000	3554700000	3074000000	2386300000	4319800000	4062000000	2234200000	3732000000	3728600000	3585000000	3373700000	3704500000	3112700000	5573200000	4789800000	4852700000	3764800000	4497500000	3487700000	3608300000	4117600000	3017000000	3121100000	4095200000
NX_P47755-1;NX_P47755-2	CAPZA2	2920400000	2933900000	3262700000	3937600000	5089500000	4068400000	2787200000	5509100000	2402900000	2325500000	3700700000	1901100000	4597200000	3882100000	6002400000	2912800000	5503600000	3934000000	2358600000	3303100000	3568800000	3983000000	4006300000	4379400000	2453500000	4655600000	4231900000	5128000000
NX_P14649-1	MYL6B	3114200000	3871600000	3179600000	3240000000	4924900000	2851700000	3888700000	412010000	2411800000	1293000000	1861100000	575150000	6366300000	6252500000	2000000000	3851300000	2232500000	4856800000	3572300000	4095600000	2563200000	20704000000	3687600000	4428800000	3247800000	NA	1857400000	2827400000
NX_P00491-1	PNP	604080000	6320800000	2791300000	5915600000	10271000000	1946100000	836900000	2942900000	7929000000	6624300000	3388700000	4132200000	1253500000	3327700000	3280000000	4344600000	4484100000	3217900000	1929700000	1630600000	1150700000	354840000	5673100000	3165900000	1863600000	1138900000	1872600000	11561000000
NX_P48444-1;NX_P48444-2	ARCN1	3688600000	3710400000	3476100000	2613900000	3179000000	2623100000	3428700000	7414300000	2683700000	2254300000	2145500000	2293800000	3337900000	3478000000	2668800000	2601300000	2348300000	3651300000	4814600000	7064900000	3651800000	3515300000	3471700000	4036200000	3911900000	9088100000	3458500000	2391900000
NX_Q12905-1	ILF2	2710000000	3579600000	3907800000	6274800000	2394300000	2906500000	2955300000	4456600000	3018000000	3956700000	5630700000	4416300000	4052800000	3551700000	1916000000	3252400000	2320300000	4072400000	2370100000	2189600000	5512100000	4360400000	4476800000	3760000000	3598700000	3232500000	3318200000	4783900000
NX_P20618-1	PSMB1	4857800000	3261500000	3882200000	5430400000	3355900000	3044900000	2336600000	3576900000	3351300000	3772700000	2805400000	4269100000	4347200000	3084900000	3599800000	4073800000	4664600000	4619900000	2464000000	2416300000	3523000000	4207900000	2906800000	3218800000	5586600000	5021800000	2977800000	2078000000
NX_P48735-1;NX_P48735-2	IDH2	4878900000	1472100000	2619300000	5212200000	3516200000	2984600000	2441200000	2759300000	2106400000	2624300000	3927700000	1259800000	2059100000	2990500000	11583000000	4332500000	11714000000	2452500000	1400400000	1879900000	1798800000	6878400000	2808600000	3279800000	3860500000	2752600000	2758900000	3613500000
NX_P62913-1	RPL11	3536000000	4609000000	5980100000	2239100000	4708300000	2928700000	4742700000	1086000000	2517200000	2281100000	2301700000	2211400000	3247900000	2675900000	3793400000	3245300000	2910600000	5132600000	8828200000	6615100000	2768100000	4099300000	3914200000	4134500000	4173700000	1334600000	3088600000	2243600000
NX_P62195-1;NX_P62195-2	PSMC5	5240900000	3353600000	3335900000	5068900000	2996100000	3057500000	3539700000	2385500000	5165600000	5944100000	4418600000	4902300000	3933300000	3494400000	2047400000	2805200000	1891100000	2909100000	1877700000	2230300000	3869100000	4579000000	4067200000	4672500000	3599100000	1377800000	3464800000	5075000000
NX_Q58FF8-1	HSP90AB2P	4334400000	1851900000	5461300000	4074300000	5683600000	1664500000	4258700000	12268000000	6719500000	6476700000	3980600000	2641900000	1532500000	1627200000	2641600000	3896200000	1162400000	1423400000	297100000	629890000	1697700000	4579800000	2515000000	6145000000	2637100000	4012500000	2872000000	4103000000
NX_P61586-1	RHOA	912270000	3326700000	3537700000	1563100000	4875500000	7623700000	4793900000	649010000	3697400000	4160900000	3351000000	1085600000	3842100000	4928300000	3206600000	4404900000	4779700000	4215000000	3632900000	6384400000	3440700000	4042000000	4084800000	4092300000	4696300000	673260000	3169500000	1659400000
NX_O15143-1	ARPC1B	2370200000	3460300000	3271100000	2481100000	4265000000	3426000000	2313800000	3589700000	2043500000	1745200000	1822900000	2503300000	3269100000	3356400000	4092100000	3518400000	7909700000	4756400000	4195200000	7089400000	2817800000	2120000000	4268600000	4316900000	4130400000	4395300000	2568100000	4596600000
NX_P20810-7;NX_P20810-6;NX_P20810-9;NX_P20810-10;NX_P20810-1;NX_P20810-4;NX_P20810-8	CAST	3183600000	4948700000	4024000000	2339700000	2326200000	4488700000	4226600000	10456000000	3944200000	2930900000	3081700000	4953700000	3037800000	3269700000	3678500000	1585600000	2849800000	1707300000	2024600000	2773900000	2697400000	1602100000	2696800000	3346400000	1966600000	10305000000	2947400000	3216700000
NX_Q16851-1	UGP2	3524700000	5039900000	3784300000	1802800000	2132800000	4199500000	3928000000	3012300000	7559200000	5540800000	2995000000	5642400000	4083800000	3784100000	4234100000	2037900000	4351500000	2025200000	3380200000	4267700000	2259800000	3100600000	5449500000	3197700000	2576600000	1921500000	2514800000	2145400000
NX_O75643-1;NX_O75643-2	SNRNP200	2283400000	2672500000	3347600000	5155000000	2344100000	3299800000	3074400000	5235400000	2895100000	3830900000	3062000000	5115300000	2732100000	2631400000	1978200000	4666000000	3208000000	5415700000	2707400000	3139500000	3411000000	3635700000	3863300000	3816400000	4348000000	5038100000	3228200000	4146700000
NX_Q9UHB6-4;NX_Q9UHB6-5	LIMA1	4009500000	5253700000	3619500000	2003300000	2743100000	4441600000	2781200000	5398000000	7176100000	7046100000	1595100000	5848100000	3739200000	5266300000	1694500000	1761500000	1736800000	1443100000	3758100000	8188600000	2277200000	4341000000	1962800000	2401600000	1333400000	3372500000	2743500000	1923600000
NX_Q13751-1	LAMB3	0	36878000000	NA	NA	NA	NA	NA	NA	16697000000	14594000000	4929500	31518000000	NA	NA	38050000	29348000	15681000	NA	NA	NA	NA	NA	NA	NA	NA	NA	NA	NA
NX_Q15417-1;NX_Q15417-3	CNN3	9132300000	1918600000	3962400000	3975500000	3703100000	2688200000	3148100000	2597900000	839000000	1008900000	1892500000	1719800000	6117200000	5347700000	2890800000	3568600000	2274300000	5120600000	1802800000	2604100000	5544500000	8057800000	2877200000	4011200000	3427000000	1687300000	5100700000	2635500000
NX_Q9NVA2-1	SEPTIN11	3794200000	2165200000	3388300000	2186800000	3038200000	5833700000	5047000000	3443700000	982520000	854690000	1267100000	1658000000	5235100000	4251600000	3851200000	2412300000	3856100000	2903900000	5816700000	9272000000	2460000000	6196200000	2656200000	2794700000	3591100000	3666400000	3743100000	3179700000
NX_P27695-1	APEX1	3648500000	1836900000	4401400000	6042800000	2088500000	2050300000	3390000000	3411700000	2114800000	2317500000	2617200000	2219500000	2158800000	3474300000	5819000000	5555500000	5026900000	5101000000	2829600000	5476400000	2657000000	5761000000	3135900000	2554200000	4636400000	2262100000	3163000000	3471900000
NX_P09972-1	ALDOC	2754600000	4628400000	4020600000	2856200000	2928900000	3010000000	3447800000	2125100000	5249500000	2977500000	3866300000	7867800000	5388800000	2125100000	3563300000	2214400000	3579900000	1435000000	2303300000	4532900000	2535000000	2562800000	3979800000	3930900000	3968800000	3838600000	4677400000	2550200000
NX_Q99460-1;NX_Q99460-2	PSMD1	3005900000	3544200000	3125300000	3867100000	3399500000	2768500000	2693300000	6699600000	3791900000	3511400000	2725100000	4824300000	3757000000	3379900000	2699400000	2463500000	2237800000	3327600000	1841400000	3198500000	4229900000	3564900000	3455400000	4219400000	4054600000	5353900000	3555100000	3539600000
NX_P51858-1;NX_P51858-2;NX_P51858-3	HDGF	2284600000	5006000000	3594100000	3886200000	2851900000	3308500000	4092300000	1458600000	3727600000	4918500000	2430900000	4817700000	2150100000	2693500000	6634400000	4374500000	5289100000	5292700000	2474800000	1880900000	2393700000	3982400000	3118400000	2370600000	3180400000	3051000000	3498000000	4029200000
NX_P26639-1;NX_P26639-2	TARS	2725300000	5611300000	3294100000	2020100000	3332800000	2715900000	3071300000	1890300000	3955200000	4449300000	2024100000	2954600000	1976700000	5198200000	3420500000	5237700000	2688000000	4008300000	3832000000	5400900000	3618600000	4142700000	4974000000	3877500000	3542100000	2450500000	4199800000	2067700000
NX_Q15008-1;NX_Q15008-4;NX_Q15008-3;NX_Q15008-2	PSMD6	2950100000	3520400000	4136000000	2940900000	4230800000	3352900000	2777600000	1824500000	3704700000	3925400000	1463100000	2311200000	2524900000	2929800000	3694900000	4141500000	4368700000	6172700000	3579400000	6984100000	2921500000	3926600000	3232100000	3864400000	3654400000	2602100000	2946200000	3922000000
NX_P62873-1;NX_P62873-2;NX_P16520-2;NX_P16520-1	GNB1	1976100000	3668700000	3111700000	1542900000	5814800000	2923900000	2610900000	2996400000	2219100000	2565500000	3281700000	1475700000	3949300000	3071500000	4135800000	3495100000	6334200000	4028600000	6033600000	4047400000	2631500000	2574700000	4552100000	3184600000	3006200000	3983500000	3374700000	5833900000
NX_P35232-1;NX_P35232-2	PHB	3665600000	2515300000	3297900000	5146900000	5434000000	2973200000	3189300000	1224700000	3999700000	5327400000	6583500000	1703900000	3138000000	4166300000	4276100000	4067000000	3766400000	3846800000	1918200000	1589800000	4444400000	3174000000	2982500000	4339100000	3496900000	826650000	4012700000	3304800000
NX_P30048-1;NX_P30048-2	PRDX3	3660300000	3926800000	4162900000	3432600000	4498300000	5349700000	3944500000	1249800000	2736000000	3703800000	4685600000	2196900000	3377000000	3667500000	8255500000	2403300000	4391000000	5038800000	781490000	1261200000	4176300000	3231100000	2208900000	2763400000	3287000000	1143300000	3636800000	5179300000
NX_P54577-1	YARS	3009700000	3829000000	2798200000	2606300000	2966000000	2432800000	3021700000	1120700000	2971700000	3502100000	1652800000	2969700000	3387200000	4745700000	3751800000	2999900000	3656200000	2866700000	4276700000	5055100000	5341300000	3663700000	3952300000	4490300000	4546500000	1881900000	6379500000	4453700000
NX_P05198-1	EIF2S1	3487200000	4431100000	3982400000	3319000000	3215600000	2932900000	2890400000	3671700000	3878200000	4805300000	1568700000	4019400000	2714900000	3209200000	3015600000	3995100000	3442200000	5052300000	2923100000	3632100000	3428700000	4844900000	3401800000	3908900000	3361500000	2043000000	3611800000	3321700000
NX_P35637-2;NX_P35637-1	FUS	1299900000	2634500000	5171800000	3528700000	1743900000	3022400000	4549400000	2594700000	2499800000	3032700000	2752100000	2122900000	3393400000	2146300000	2506600000	4592600000	3438500000	5227300000	5113700000	5500800000	2628800000	4244000000	5002200000	3471600000	5554300000	2997800000	3257000000	3725300000
NX_P07476-1	IVL	0	952560000	NA	NA	NA	241730000	NA	NA	65980000000	26487000000	NA	2447800000	NA	NA	NA	145340000	NA	982790000	NA	NA	NA	NA	NA	NA	NA	NA	NA	NA
NX_P61970-1	NUTF2	1668900000	2943900000	3440400000	2514000000	6279600000	3804600000	2754800000	1090600000	4607200000	10408000000	3869900000	2050100000	5001800000	4427300000	2520700000	5076000000	1835700000	2129700000	1771800000	929300000	5011400000	4876800000	3982000000	4823900000	3690400000	746440000	3449200000	960600000
NX_P62191-1;NX_P62191-2	PSMC1	3768000000	3242200000	3534500000	3670400000	3111000000	3638900000	3431800000	5512200000	3251900000	4858900000	3437500000	2372200000	3499000000	3135600000	2619400000	3170500000	2383500000	4469600000	2719900000	2572800000	3403800000	4129900000	4257600000	3818700000	3312000000	3349100000	3263400000	2553000000
NX_O43399-7;NX_O43399-5;NX_O43399-1	TPD52L2	3682600000	3626300000	3316900000	2979900000	3934500000	4165700000	2764200000	1538800000	2896000000	3943800000	2749300000	4996500000	4974700000	4775800000	2164600000	2104600000	2009200000	3005000000	1898000000	4024000000	5029100000	2665100000	4057000000	3862600000	2723300000	976120000	6792300000	3882800000
NX_P25787-1	PSMA2	3560900000	2438300000	3099500000	4339900000	2810000000	3940500000	2600300000	2136300000	4980800000	5902100000	5855700000	5479100000	5669500000	3396300000	2381700000	3022400000	2611700000	2657000000	2041500000	1357800000	5265200000	3345100000	3493900000	3179000000	3006400000	1291300000	3498000000	2140000000
NX_P46776-1	RPL27A	3405100000	4432800000	3224200000	2157200000	2809300000	2658500000	3227400000	2015300000	1678500000	2235700000	1768200000	2966200000	2477400000	2160700000	3774100000	3716400000	4898400000	7877900000	5303600000	6165000000	2309200000	5170300000	2432900000	3609900000	2556900000	2075300000	3247200000	4996200000
NX_Q9UNX3-1	RPL26L1	4117300000	3807700000	2931900000	2593600000	2766300000	2240800000	2822700000	2456000000	2038800000	2474800000	1963200000	2483900000	1792600000	1900600000	4444100000	3139800000	4221500000	5600100000	9119100000	9951000000	1878500000	4261000000	2414900000	3145600000	4517600000	1991100000	2538800000	1328900000
NX_P62753-1	RPS6	4569400000	3559500000	3690000000	4620200000	2236400000	1974900000	2754500000	5350800000	1446900000	1802000000	1582100000	5756200000	2375000000	2169400000	2879500000	2943100000	4885900000	5496900000	3032500000	3984600000	2048500000	3415800000	3465400000	3671000000	3613000000	6504700000	3388300000	1523600000
NX_P35237-1	SERPINB6	2540200000	4018500000	2912100000	3963700000	7379100000	3664500000	4614500000	3706900000	2192800000	1263300000	5623700000	2269400000	3280300000	3911600000	3838400000	1980100000	3478200000	1481700000	2256600000	2425000000	4471300000	2123300000	2188500000	2483400000	2425400000	5253900000	4292000000	4692000000
NX_Q07021-1	C1QBP	1790600000	2667700000	2891800000	5014700000	2541500000	2195700000	2827200000	3168200000	9353900000	9055100000	6180300000	6889500000	1978400000	2833300000	2666600000	2596500000	3122900000	2416300000	941070000	1041800000	4776800000	1988000000	3030000000	3890400000	3151800000	996460000	2105700000	2453900000
NX_P04350-1	TUBB4A	7819800000	1559800000	1189200000	3903500000	2216800000	2579600000	2812600000	1870000000	2700300000	4523200000	3020400000	5663200000	6078000000	3953100000	1728800000	2447600000	3008500000	1850200000	3771200000	3738000000	4722900000	7907000000	2438000000	6130600000	3343500000	1487900000	1302400000	753710000
NX_Q99497-1	PARK7	4738600000	4348400000	6611800000	2876200000	4249500000	4231000000	3566400000	1146400000	2416700000	2746600000	3181000000	1913600000	3249700000	4034600000	4164600000	2378000000	2141900000	3379100000	1897800000	3119100000	4057900000	4604800000	4307200000	3168300000	4926600000	1202400000	3642600000	1714800000
NX_Q16787-2;NX_Q16787-3	LAMA3	0	28599000000	NA	NA	NA	NA	NA	NA	17874000000	10573000000	NA	36806000000	NA	NA	26911000	52931000	7837800	NA	NA	NA	NA	NA	26108000	NA	NA	14972000	NA	NA
NX_P54136-1	RARS	2727400000	3336000000	3262300000	1986400000	3798700000	2762900000	2990000000	2985500000	3767500000	3518900000	2208000000	3195700000	3000200000	3650800000	3250200000	3867500000	3461000000	5383900000	2613400000	4153700000	3900800000	3501900000	3240000000	3747000000	3157500000	3649400000	3799100000	2862800000
NX_Q96KP4-1;NX_Q96KP4-2	CNDP2	2316800000	4476700000	2025800000	2970400000	1937100000	2369700000	1981100000	1506100000	2018200000	3035000000	6879600000	4802000000	2232200000	1953500000	17947000000	4129600000	9093700000	1986100000	1457800000	1013500000	2952800000	1124700000	2257600000	1736900000	2265900000	1020600000	2712500000	3441500000
NX_Q9Y617-1	PSAT1	330290000	2903300000	2469400000	1051100000	709750000	555170000	1252000000	1727200000	854820000	4520800000	673420000	1789200000	795910000	4782100000	7805700000	1632700000	8828900000	1943500000	3117600000	6281800000	7041800000	3694000000	6252100000	2296700000	4150300000	5302500000	10014000000	616590000
NX_P11586-1	MTHFD1	2610200000	3174800000	5196700000	3920400000	2141200000	3391200000	4595000000	1569900000	3294400000	3647600000	5211700000	3472000000	2550400000	2650500000	4831300000	4117400000	4459800000	3500200000	2397100000	3297200000	2231100000	3737600000	3908700000	2232400000	2592700000	1315100000	2778500000	3915500000
NX_Q92945-1	KHSRP	2253100000	2570700000	4957700000	5461000000	2836700000	3368300000	4157000000	789050000	2029100000	2622200000	2848000000	1841100000	3030100000	2422300000	2762900000	4347300000	5523000000	6981100000	3116200000	3221500000	2388200000	3829500000	3930400000	2170900000	4228000000	865880000	4020400000	4119500000
NX_Q9BTV4-1	TMEM43	3940900000	2541000000	4756800000	2021400000	5270900000	4615800000	3597800000	3991700000	2564700000	3294200000	2490700000	3122100000	3782000000	3980000000	884740000	1941900000	2429400000	2543800000	2353900000	4368200000	3895000000	2565000000	3050100000	2350400000	3178700000	5584900000	3837900000	3226200000
NX_P16401-1	HIST1H1B	699980000	2310700000	7780800000	4736500000	1396200000	2480900000	3498000000	7956100000	465650000	1446700000	1233900000	905140000	1396800000	2243400000	564370000	1524500000	1361100000	3585600000	4227200000	5292700000	1011400000	4482900000	5713000000	2124200000	3493400000	14923000000	3185700000	1997700000
NX_O95782-2;NX_O95782-1	AP2A1	3067100000	2614500000	2969500000	2014700000	3770200000	4501100000	3108000000	4884100000	2476700000	2067100000	3370600000	2115400000	4494000000	3897800000	3079700000	2433900000	2603400000	3204600000	2764000000	3600900000	4492000000	2861100000	3553000000	3144900000	2676400000	4764100000	4564900000	2923600000
NX_P07954-2;NX_P07954-1	FH	2712800000	2678500000	3206500000	5856700000	3796400000	3993600000	3173800000	3905500000	2885300000	4015300000	6399500000	3285600000	3019600000	3834900000	3872400000	2978500000	2900800000	1215400000	2038800000	926130000	4174800000	2569700000	4094100000	3285900000	2800500000	2083700000	3591000000	2489900000
NX_Q92598-1;NX_Q92598-3	HSPH1	2725600000	2730200000	2530600000	2889900000	2849200000	1969600000	2671500000	4848100000	6870100000	6641800000	3122100000	5583000000	3172900000	2809000000	1954400000	4018700000	2011200000	3966900000	1931500000	1511100000	2398200000	2730700000	3668400000	4282900000	3840700000	2961300000	1962100000	3059700000
NX_Q06323-1;NX_Q06323-3;NX_Q06323-2	PSME1	3016000000	3163600000	4363000000	2774200000	2014400000	3829000000	3292200000	416170000	2552700000	2953500000	6045500000	998300000	4382500000	3725300000	5118000000	4115800000	4500700000	3153400000	2415700000	3492600000	4809200000	3257100000	2407000000	1796000000	3048400000	674590000	4239700000	4953400000
NX_P52907-1	CAPZA1	2184200000	3554100000	3521400000	3553300000	2956200000	3371900000	2978900000	5013300000	2841000000	2748500000	3232100000	2991700000	3274600000	3165100000	1906200000	2790300000	1752000000	3809100000	1859900000	2049800000	3280200000	3543000000	4708000000	4505800000	2636900000	4214000000	3652000000	5328400000
NX_P16144-1;NX_P16144-2;NX_P16144-4;NX_P16144-5	ITGB4	7230300	12138000000	NA	349080000	692070000	NA	NA	NA	22399000000	14955000000	NA	38128000000	NA	NA	1692800000	9788000	892270000	32447000	NA	NA	NA	NA	NA	NA	NA	NA	NA	NA
NX_Q16531-1;NX_Q16531-2	DDB1	2138900000	2072300000	3864300000	2823500000	2822400000	4107500000	3290700000	4437300000	2152200000	2829100000	3287000000	3259400000	3642400000	2986800000	2316400000	3672800000	3206700000	4143100000	2273200000	2670500000	3349900000	3653800000	3290200000	2861700000	3382400000	5715000000	2921500000	3938900000
NX_P49755-1	TMED10	3519400000	3808100000	3097700000	3580300000	2804200000	4553300000	2041800000	4847600000	2200100000	3373600000	3021200000	4782700000	4052600000	4489300000	1930600000	1727900000	1631800000	1978100000	2560300000	4249700000	3831600000	2806000000	2981100000	3504800000	3438800000	3739500000	2731500000	3658000000
NX_Q15075-1	EEA1	2714400000	2834100000	2551500000	2988300000	3201500000	4878600000	3676900000	4203600000	1295300000	1514000000	2423300000	1808800000	2493600000	3220200000	3593200000	1012500000	3529600000	2238800000	4877500000	8366500000	3416000000	3113400000	2869200000	2170400000	2957700000	4845500000	3904000000	4056100000
NX_Q8WX93-1;NX_Q8WX93-3;NX_Q8WX93-5;NX_Q8WX93-8;NX_Q8WX93-4;NX_Q8WX93-7;NX_Q8WX93-6	PALLD	7792200000	2736300000	746050000	759350000	2554000000	1099200000	2754600000	4698000000	2503800000	1858400000	194090000	4898100000	9244200000	7311500000	217390000	1226700000	311370000	2840800000	2970000000	4068600000	3263000000	11818000000	1987400000	3038700000	3761900000	4137200000	1655900000	NA
NX_P26447-1	S100A4	0	148190000	5409600000	NA	NA	42643000000	8948300000	65105000	316920000	NA	12367000000	NA	NA	58991000	NA	180640000	105050000	553000000	1376900000	7434900000	523070000	8048100000	1210200000	152870000	NA	24014000	863330000	NA
NX_Q06210-2;NX_Q06210-1	GFPT1	2278100000	3243600000	2791300000	1538200000	2309700000	2482500000	2502200000	6193900000	1372700000	2824700000	1639400000	2811800000	4713800000	4601400000	3008200000	2009100000	3026300000	2548300000	2965900000	3602100000	6086400000	2658300000	4044800000	4048000000	3205700000	6422200000	3848300000	1568200000
NX_O60763-1	USO1	4415100000	2542700000	2325100000	2210300000	3416400000	2670200000	2648900000	5398400000	2466900000	2220500000	1536100000	3075100000	3479600000	3501500000	3417800000	1571600000	3107000000	3517700000	3742100000	4342600000	3916600000	3090600000	2370700000	3586600000	3945800000	5884900000	3360000000	1953800000
NX_Q15046-1;NX_Q15046-2	KARS	2588900000	3833100000	3347700000	3122600000	3445700000	2718200000	2759700000	1135200000	4098800000	5422000000	2170200000	3756000000	2364600000	2667200000	3157700000	3754000000	3732700000	4612400000	2470800000	3158800000	3023600000	3486200000	3383100000	2727600000	4756100000	1561600000	3307400000	2699600000
NX_Q96QK1-1	VPS35	2197000000	3582300000	2526300000	2137700000	3328400000	4215100000	3399800000	1584700000	3659700000	4123000000	5911300000	2342200000	3220200000	3609800000	4543000000	2601500000	3782500000	2930900000	2503600000	3350000000	3365000000	2661600000	2732700000	2505900000	2804900000	1919000000	2765300000	4670500000
NX_P61981-1	YWHAG	4825200000	4277200000	2274600000	3714100000	4406300000	1663400000	2487600000	2372000000	3336800000	3055800000	2513600000	2648600000	2707200000	2649700000	3672100000	2787000000	1916900000	2333000000	1892000000	1901000000	4740000000	6370800000	3802700000	3577900000	4553200000	1943000000	3111200000	3304000000
NX_P54886-1	ALDH18A1	3828200000	1814600000	2556600000	4774000000	3426200000	2424600000	2395400000	5122200000	1346300000	1568700000	1821200000	3882400000	2290600000	2612300000	3128100000	2558800000	3575000000	4303900000	1922900000	2465300000	3137300000	1795500000	2869400000	4599400000	4365800000	5928200000	3823100000	4441300000
NX_P50914-1	RPL14	2709500000	3636500000	3296700000	2513500000	2592500000	2684300000	3324100000	1584000000	2274900000	3918200000	2346600000	2872100000	4428200000	3705400000	2220400000	3018200000	3047900000	5139700000	3807900000	4058100000	2515800000	4260400000	4407400000	3737900000	3588200000	860370000	3313600000	2331200000
NX_Q9Y3F4-1;NX_Q9Y3F4-2	STRAP	3072300000	2985800000	3544000000	2701200000	2947600000	2926600000	2590800000	4693200000	3792200000	2575300000	2475800000	2431300000	3402100000	2886300000	2454400000	3423300000	2285700000	4993300000	1969100000	3079300000	2409900000	3167800000	3733600000	4410400000	3741400000	4822700000	2492400000	1862900000
NX_Q16891-4	IMMT	3267700000	3009100000	2727600000	2744400000	3199600000	3113000000	2223900000	1234000000	2164100000	2606700000	3243800000	2793000000	1694600000	2628000000	7120300000	3216700000	4371500000	4074300000	3245300000	4766300000	2467300000	3660100000	3786300000	3018000000	2967400000	1074600000	3760200000	3601200000
NX_P35998-1;NX_P35998-2	PSMC2	3747500000	3376200000	3730300000	3224400000	3081700000	3097000000	2885500000	1677200000	3443500000	3753800000	3090400000	3747200000	3441100000	2892400000	2057600000	3253600000	2535200000	4190700000	2238400000	2339500000	3062700000	3643100000	3758500000	3903100000	3898100000	1371600000	2975800000	3315500000
NX_P63173-1	RPL38	1850700000	4039000000	3581600000	2216700000	2491200000	3685200000	2509900000	951760000	3104800000	4390500000	3653400000	2466000000	2921600000	3344900000	2311500000	4455800000	4947200000	7497800000	2001700000	2240300000	3744700000	4070900000	2716800000	2260600000	3451800000	647420000	2973900000	2870300000
NX_P62851-1	RPS25	3174300000	3291900000	2501200000	2816900000	2647200000	3615100000	1977300000	6433800000	2755900000	1959700000	2078800000	4314100000	2871300000	2603200000	1161700000	3457500000	1985400000	5590100000	2368200000	2185800000	2847900000	3281900000	3206700000	3531200000	3153200000	6101500000	3167000000	2311800000
NX_P51665-1	PSMD7	4093900000	3726500000	2759500000	4275100000	3503700000	1896700000	2281000000	6522000000	3024700000	3083800000	2156300000	5446200000	2997600000	2763200000	1955000000	2198000000	2246900000	2999400000	2099100000	1310800000	3439400000	2935400000	3106500000	3358000000	2786500000	4554700000	3058600000	2752800000
NX_P22234-1;NX_P22234-2	PAICS	1685400000	3715500000	4850300000	2725000000	1655900000	2738900000	3098100000	1644300000	3808000000	4949800000	4751100000	4839200000	3341300000	2514100000	2156300000	4575000000	3101100000	4410000000	1468600000	1851400000	3056400000	2770900000	3706900000	2976100000	3788100000	1868200000	3119800000	2149800000
NX_Q01105-2	SET	1741400000	3904100000	3498900000	3837600000	2773700000	2824600000	3211100000	1316600000	4023300000	6301500000	3449700000	3514800000	2754700000	2586900000	2149200000	4197600000	2709100000	4413300000	2998200000	1902100000	2155300000	3784100000	3009100000	2403100000	2953200000	916560000	3086800000	4325500000
NX_Q02818-1	NUCB1	4482200000	2363800000	2137700000	3625900000	3157100000	3461900000	2477700000	666580000	2192800000	2207600000	2335500000	2857700000	3470000000	4194400000	3427700000	3060000000	4060800000	4123000000	6387000000	6102300000	2782300000	2450500000	2830900000	1837600000	2676400000	740610000	3480200000	3009500000
NX_P63000-2;NX_P63000-1	RAC1	2297600000	2598200000	3250400000	2982700000	5013600000	3816800000	2991000000	1270500000	2938300000	3167800000	2006400000	2976300000	3853200000	2863100000	3790800000	3188900000	3327100000	4032900000	3249800000	6245500000	1627700000	4493600000	3530200000	2717300000	2891600000	1670000000	2549300000	1245600000
NX_P78559-1;NX_P78559-2	MAP1A	3714600000	0	2803300000	17785000	157460000	5549800000	5263700000	7248000000	NA	NA	2084300000	NA	3556300000	5058400000	266280000	116930000	5002300	2173100000	3884700000	6966700000	6257600000	7560100000	2755400000	2965800000	4584800000	10591000000	2609800000	NA
NX_Q9NR12-1;NX_Q9NR12-5;NX_Q9NR12-6;NX_Q9NR12-4;NX_Q9NR12-3	PDLIM7	5167800000	1917600000	1409800000	2084500000	4599700000	1720100000	3230700000	1267200000	796070000	1170600000	400150000	1106800000	6268900000	4608300000	1581700000	5721700000	2266500000	6508000000	3035400000	5216300000	3809500000	2657900000	2263500000	4420500000	5901000000	1780700000	3024100000	2097600000
NX_P40121-1;NX_P40121-2	CAPG	1718000000	6576000000	4407100000	1150000000	927590000	4083600000	2092500000	185720000	5532500000	2605000000	25819000000	2873000000	794580000	621010000	6003200000	2956400000	6176800000	1907100000	955810000	1285100000	1458700000	508910000	1163600000	1099400000	985930000	186700000	591760000	917980000
NX_Q15366-3;NX_Q15366-2	PCBP2	1662800000	3378400000	3994500000	3226400000	3094500000	2746300000	3513400000	2120400000	2917400000	2496900000	3532800000	1589000000	3164900000	2507400000	1627100000	3410300000	2885500000	3374400000	2615500000	2347900000	3319700000	4936400000	3979100000	4089700000	3762400000	1825200000	3655100000	3742900000
NX_Q14108-1;NX_Q14108-2	SCARB2	2761500000	1487800000	1745100000	1201500000	3801100000	2834700000	1827500000	6098800000	870140000	1372000000	6111900000	1428900000	2306300000	2913500000	5788300000	2717000000	3729800000	2605600000	1841600000	1139000000	6127000000	2044600000	2815000000	2378800000	2273800000	5983200000	3556300000	5543200000
NX_Q9P2J5-1;NX_Q9P2J5-2;NX_Q9P2J5-3	LARS	2893200000	3193400000	2904300000	3715500000	2872300000	1860300000	2073700000	1145400000	4139000000	4344700000	4292700000	3635600000	2497000000	2984900000	3729900000	3663200000	3368500000	3400200000	2366400000	2410000000	2840400000	3689600000	3837900000	2547600000	2749000000	1451100000	3527300000	2843900000
NX_P24539-1	ATP5F1	2547100000	2885600000	2654300000	2306500000	3764700000	2024800000	1798700000	340820000	2047300000	2738400000	3151100000	334890000	1904700000	1968200000	8255700000	2388500000	8152400000	6753200000	4053900000	4377200000	2417600000	2647500000	3158700000	2034300000	2613300000	531800000	2470100000	4653300000
NX_Q9UL46-1	PSME2	3965600000	2279400000	2620200000	3589500000	2117700000	3194300000	4030600000	720140000	3488500000	2114600000	3954000000	1302700000	5367100000	5265400000	3597100000	2315200000	5380200000	2677100000	3268900000	3760900000	4675400000	2051900000	1760200000	2080500000	2800200000	781160000	2157600000	3307800000
NX_P05455-1	SSB	2490500000	2098600000	3523200000	4266100000	2039300000	2009700000	3376100000	3027600000	2120600000	2375900000	2283400000	2951000000	3740000000	2743200000	2439100000	2357900000	2630300000	4163700000	3559700000	4109100000	2854600000	4771300000	3872700000	2802200000	3504200000	2029700000	2979700000	3234500000
NX_P51659-1;NX_P51659-3;NX_P51659-2	HSD17B4	3193700000	3206100000	2298400000	2300800000	3205200000	3776100000	1906200000	3926900000	2610000000	1981600000	3036400000	3423600000	1943500000	2665600000	5431000000	2289400000	4478200000	2497100000	1934500000	2731000000	2751800000	2253700000	2886700000	1875100000	1850700000	6850700000	3439100000	2987900000
NX_Q6DD88-1	ATL3	2530900000	2936400000	4729300000	1552700000	3792300000	4519200000	2739200000	5564300000	2395900000	2291900000	3133000000	1755200000	3991200000	5441700000	1354500000	1096400000	1251900000	1074800000	2562800000	3778300000	3134300000	1746700000	2850600000	2568900000	2739900000	5672000000	3156700000	3311600000
NX_P59998-1;NX_P59998-3;NX_P59998-4	ARPC4	6389200000	3053700000	2458400000	3117100000	3980700000	3232800000	2165300000	352090000	3677100000	3287300000	4697500000	1071700000	4203700000	4520300000	1531400000	3017000000	1454500000	1286800000	1480100000	2396400000	4444100000	2788400000	3650500000	4829600000	3556100000	333660000	2586300000	3944200000
NX_P28074-1;NX_P28074-2	PSMB5	1950000000	2270500000	2589200000	2104800000	3054000000	1991500000	2180800000	1826100000	2723800000	3015200000	1551600000	1840400000	2077700000	2491500000	3157300000	3609100000	3418700000	7398800000	4458300000	4907800000	2883500000	3669200000	2827000000	2531900000	3084500000	3454300000	2584700000	3316500000
NX_P35555-1	FBN1	1016500000	0	743080000	147710000	1305900000	1332600000	517760000	2235700000	NA	NA	41332000	NA	2342500000	1146900000	210370000	83884000	88386000	2005500000	37462000000	7722700000	2175400000	706260000	3877600000	2438400000	5813400000	2033700000	7437100000	NA
NX_P17066-1	HSPA6	3473500000	4196600000	3654700000	3334300000	3298900000	NA	4113700000	2864800000	NA	NA	4094600000	2148800000	6358100000	2843700000	NA	NA	11104000000	NA	5755800000	10758000000	3462900000	2274100000	3251700000	NA	2113300000	2064300000	1662400000	NA
NX_O60841-1	EIF5B	3700100000	3218300000	2507800000	3048000000	2220100000	2813000000	2896600000	7005700000	2977100000	3853200000	2119100000	4429400000	2257100000	1988000000	2800900000	2336100000	1287500000	1669700000	1474900000	1480100000	2375300000	3064600000	3440800000	2810600000	2419100000	5843000000	2709000000	4037200000
NX_Q13283-1;NX_Q13283-2	G3BP1	2302600000	2832500000	3170300000	3683900000	2076100000	3850100000	3006300000	994030000	2942600000	3833300000	1430800000	5903700000	2449500000	2446800000	2794000000	5341000000	2948900000	5524300000	2611600000	1472800000	2272500000	3151300000	3567000000	3263400000	3044500000	670320000	2477700000	2510600000
NX_P56192-1;NX_P56192-2	MARS	2998500000	2171800000	2289100000	3118400000	2755600000	2256000000	2450100000	894420000	2951700000	5311300000	2831400000	3256800000	2819500000	3029100000	4751900000	3728800000	3840000000	3672300000	2087700000	2188800000	2764400000	1917300000	3451300000	3013300000	3508000000	1438800000	2724200000	3904100000
NX_Q14019-1	COTL1	5715900000	2021100000	3416800000	1403400000	3078500000	1796400000	3300000000	2817400000	1077800000	2738900000	735820000	1343200000	5885900000	4075800000	1300200000	2597600000	2749000000	4822400000	1504400000	5993800000	4173200000	835600000	2790800000	3574200000	3754200000	4667300000	2463900000	1245900000
NX_Q99733-1;NX_Q99733-2	NAP1L4	2411500000	3310100000	3103200000	3796000000	2757000000	3438500000	2725400000	944090000	4565900000	3616100000	2662300000	5817700000	3131400000	2629100000	2284900000	3927900000	2036100000	2600900000	1756400000	3101500000	2140500000	4143500000	3665600000	2215500000	2673100000	628780000	2571100000	3084600000
NX_P17858-1;NX_P17858-2	PFKL	2002500000	2351200000	2058100000	2915000000	3726400000	2427800000	1916300000	2960200000	2187500000	2287600000	3917000000	4247000000	4306400000	4026300000	2589500000	1974900000	2434100000	3029800000	1881100000	2974000000	2818100000	3706400000	2874900000	1865400000	2325700000	5666700000	3192500000	2890200000
NX_P62491-1;NX_P62491-2	RAB11A	2931000000	4589700000	2648400000	3540900000	3080100000	2609800000	2500300000	1443200000	4340700000	3448600000	2754300000	2182300000	3916600000	2926000000	2367700000	3558300000	2268800000	3324000000	3124600000	3109600000	3564600000	3172900000	2036400000	2587500000	2505000000	989380000	2384000000	3610500000
NX_P47897-1;NX_P47897-2	QARS	2813000000	2917100000	2553100000	2165300000	3387800000	2856500000	2472100000	2937900000	2530600000	2616900000	2721200000	2820000000	2545400000	2933800000	3663400000	3466800000	4158200000	4294900000	1783300000	2622800000	2652900000	2955200000	3015100000	3294600000	2785200000	2527200000	2719700000	2915500000
NX_Q15056-1	EIF4H	4534800000	3687900000	3204700000	4216300000	3049400000	2169600000	2907100000	598480000	3639200000	3523800000	2188000000	3296700000	3376500000	2985800000	1257700000	4202800000	2106700000	3164000000	2566500000	3766500000	2162000000	2918800000	2796900000	3202700000	3960300000	510010000	2715600000	2400000000
NX_Q04760-1;NX_Q04760-2	GLO1	1581300000	3444100000	2504300000	2203100000	2775300000	2541400000	2652300000	238940000	9083600000	8577300000	3265300000	2085800000	2629500000	2490500000	2653300000	4221200000	4254400000	4849400000	952080000	1942600000	2339100000	3252400000	2306900000	1785200000	2667400000	133420000	1497300000	1998400000
NX_Q9NTK5-1;NX_Q9NTK5-2	OLA1	2459400000	3643400000	2835900000	2192500000	2063500000	2641200000	1990900000	795200000	3749300000	3797300000	1856100000	3859200000	2297900000	2224700000	3924900000	3809100000	5764800000	5791700000	2041900000	3015300000	2435400000	4139000000	3018700000	2330300000	2314900000	756210000	2173600000	2952000000
NX_O75533-1;NX_O75533-2	SF3B1	1921300000	2280900000	3113000000	4937000000	2071000000	2575700000	2903400000	2416900000	2535800000	3044000000	1704600000	2993400000	2124900000	1963600000	2090800000	4230300000	3615200000	4745400000	2277100000	2416600000	1987300000	2908700000	4152200000	2597200000	3780100000	3375300000	2677000000	3431300000
NX_P60900-1;NX_P60900-2;NX_P60900-3	PSMA6	1776900000	2997800000	3328400000	2375100000	3178100000	3051600000	2521200000	4189100000	2265300000	2355200000	1796900000	2462900000	3300400000	2829800000	2506200000	2681000000	1969500000	3897800000	2091500000	2501800000	4561000000	3115900000	2942300000	3058500000	3277500000	3620600000	3104200000	3009200000
NX_P54727-1;NX_P54727-2	RAD23B	2767100000	3114700000	3870700000	2366100000	2447100000	4210400000	3308600000	2086000000	3524400000	3025400000	1702400000	3433200000	2838900000	3288200000	1595800000	2775000000	1887400000	2488200000	2584400000	3338000000	3310900000	5232200000	3013600000	2583600000	2900900000	1608800000	2828800000	2211300000
NX_Q15363-1	TMED2	2603400000	3491800000	2129300000	1621500000	1545400000	1848600000	1812000000	5862000000	2825300000	2973200000	1919800000	3108900000	2822800000	2840400000	3992500000	1811600000	3670000000	2848800000	3331500000	3434600000	3788800000	2822500000	2031800000	3362300000	2192900000	3188400000	3820300000	2630700000
NX_P98179-1	RBM3	2036800000	594950000	3332700000	6578300000	3288100000	3396500000	3591500000	795530000	1071700000	816200000	1333400000	895170000	4044500000	2971500000	1228500000	2836500000	1109700000	6936800000	4406400000	4909400000	3121400000	4255400000	2530600000	1841900000	3126300000	349400000	1168800000	7501700000
NX_P62314-1	SNRPD1	780540000	2594500000	2545400000	3095800000	1251100000	5405600000	2679900000	1880100000	1458700000	2659900000	3614500000	3277300000	2355400000	2061300000	1499400000	3299400000	4499300000	7579000000	2272200000	3054700000	3868000000	4269300000	2655000000	1582400000	3751900000	1882300000	2441200000	1670700000
NX_P58107-1	EPPK1	1022200000	12724000000	NA	NA	17246000	NA	NA	21884000	18586000000	36757000000	NA	1783500000	6362400000	NA	63663000	2456300000	43805000	12221000	NA	NA	NA	NA	NA	73665000	NA	NA	NA	NA
NX_P10768-1	ESD	2768100000	2126700000	3000400000	1450300000	2331400000	3576000000	2545700000	1690800000	1568300000	2314500000	2117100000	1568500000	3102200000	3013800000	3650100000	3491600000	7206200000	4988100000	3350400000	6184900000	2631600000	3563000000	2313600000	1692100000	2376800000	1342100000	1867900000	1765700000
NX_P16152-1;NX_P16152-2	CBR1	2126300000	2538700000	3851600000	1059400000	2137200000	3386100000	2676400000	1732400000	4855600000	2680800000	11616000000	3188800000	3008500000	3307700000	4185100000	1037200000	5606500000	1218500000	1376700000	2090800000	3873800000	612290000	2860700000	2520600000	1795500000	753800000	2221700000	1082700000
NX_O43390-1;NX_O43390-3	HNRNPR	1752000000	2181600000	3520100000	3752300000	1671600000	2575700000	3440100000	1940400000	2093800000	2937400000	3833500000	3155500000	1857100000	2600800000	2331400000	4484000000	4292200000	4432400000	2002600000	2323500000	2728800000	3305000000	2717200000	2726700000	3598100000	1945400000	2603800000	2509100000
NX_P35613-1;NX_P35613-2;NX_P35613-4	BSG	2929500000	4064200000	2565000000	1761100000	2848800000	2032500000	1997400000	3250900000	2574400000	1745800000	1074600000	3331800000	3720600000	2924800000	3057000000	1985100000	4907500000	3364700000	1850000000	1443000000	2313900000	3383000000	2402300000	2113900000	1961400000	7964400000	3637000000	1837500000
NX_P54819-2;NX_P54819-1;NX_P54819-5;NX_P54819-3;NX_P54819-6;NX_P54819-4	AK2	1493700000	3581900000	2662900000	2849800000	2945500000	1457400000	1486600000	142060000	3564100000	4267100000	3857400000	971060000	2431200000	2295100000	9790300000	3038800000	5362900000	4573400000	911850000	1434900000	2684600000	3153000000	2839700000	2434300000	2625100000	457200000	3101500000	2517700000
NX_Q9UNM6-1;NX_Q9UNM6-2	PSMD13	3474200000	3328300000	2816400000	3784800000	3267900000	1852100000	2285200000	770130000	5040000000	3399700000	2360300000	852680000	3790400000	3435700000	1966300000	3276800000	2411000000	2988100000	2134200000	1603100000	3581100000	3402700000	3167000000	3460300000	3173300000	547210000	3207600000	3508400000
NX_Q9HB71-1;NX_Q9HB71-3;NX_Q9HB71-2	CACYBP	1654400000	2805800000	3537500000	5557900000	1982400000	2670900000	3155100000	2523100000	2932500000	2433900000	3268200000	4326900000	3157800000	2395600000	1784900000	3319600000	1903300000	3616500000	2394700000	3012200000	2044800000	2322900000	3488100000	3665600000	3131400000	946050000	2663000000	1849800000
NX_Q9Y265-1;NX_Q9Y265-2	RUVBL1	2071300000	2735700000	3859400000	2917400000	1762300000	2676700000	2409500000	3449600000	4411100000	5006600000	2990200000	6915600000	2357800000	2315400000	1826400000	2251500000	1490100000	2573200000	1302600000	1214500000	3045000000	2244900000	2792200000	2840900000	3105800000	2728900000	2476800000	2769300000
NX_Q99873-4	PRMT1	1571200000	3443700000	3183700000	1601600000	2754100000	2334700000	2365500000	2188200000	2178300000	1926400000	2607400000	1795400000	2664600000	2423100000	2150600000	4151700000	2690500000	5522200000	2072000000	1875600000	2336100000	3086200000	3454300000	3252800000	4155900000	3811500000	3201200000	3597600000
NX_Q96FW1-1	OTUB1	2615600000	3587600000	2548800000	2063200000	2833000000	2189000000	2169200000	1046100000	3206700000	2758200000	2374500000	1396400000	2897100000	2852800000	4410100000	3216000000	5286500000	6485300000	2032400000	3408100000	2656800000	2423500000	2731800000	2333600000	2762600000	767860000	2475200000	2783200000
NX_P07686-1	HEXB	2476800000	2510100000	1328100000	1863500000	3150700000	4021800000	2557000000	828110000	2111300000	1815100000	3252500000	1586000000	1600500000	2315100000	4824000000	1694000000	3124600000	3189900000	3729700000	4775500000	6407300000	953800000	2059700000	2611700000	1886900000	1173800000	3583800000	6099100000
NX_P22061-1;NX_P22061-2	PCMT1	3262600000	3154200000	2647500000	2873400000	2217400000	4232000000	2592700000	1172200000	3959300000	4603700000	4962400000	1672700000	3815900000	3066600000	2231100000	2692600000	2357000000	3198500000	2639600000	2351200000	2394500000	2746000000	2407100000	3381300000	2738500000	642360000	1413600000	2030700000
NX_Q99439-1;NX_Q99439-2	CNN2	5879500000	3175600000	2034200000	2519900000	4446000000	1648800000	3139300000	1419400000	1434200000	1429800000	299810000	1278000000	5768700000	4434400000	1049000000	2452500000	772390000	2830700000	2928300000	5890400000	3925000000	1297600000	2195400000	4456400000	4436900000	811450000	2497800000	2997300000
NX_Q00688-1	FKBP3	2528500000	2170400000	2277300000	2395700000	2711500000	2338900000	1865000000	517250000	1790000000	1747000000	1878800000	2294500000	2262600000	2249900000	3796200000	3533500000	5509100000	6047800000	3840600000	4925500000	1915900000	3854800000	2358900000	1784400000	2638400000	574680000	2387600000	5050500000
NX_O95340-1;NX_O95340-2	PAPSS2	1906600000	37960000	2847900000	1316000000	8326700000	832020000	1753900000	5617900000	NA	NA	62816000	9171400	7209700000	1818200000	1005300000	718920000	928750000	2324300000	5149500000	2784400000	5768800000	68669000	3729000000	3211000000	1567600000	8437900000	6843100000	2712300000
NX_P31040-1;NX_P31040-3	SDHA	1979000000	1540400000	1880700000	1888300000	1295100000	1666300000	1907000000	2351500000	2876500000	3014700000	2155000000	2421500000	1350000000	1682000000	8482600000	2200600000	6987200000	4336800000	3919000000	3554300000	2315500000	1651000000	2186200000	1416300000	2018300000	5006900000	2914500000	1805000000
NX_O75367-3;NX_O75367-1	H2AFY	3640600000	3586500000	2096000000	2380800000	2700000000	2265100000	2821400000	2361500000	2658200000	3678300000	4651000000	4857400000	2045700000	2556700000	2823600000	3766600000	2804000000	1970300000	814590000	1160900000	1587000000	2084000000	2943200000	2646800000	2126600000	2483200000	2769600000	4500500000
NX_P62888-1	RPL30	1031300000	3756500000	4576000000	1681400000	3375700000	2562800000	3448100000	531890000	3192400000	2577400000	1100200000	880560000	2025500000	2286700000	3473400000	3117600000	2445000000	4310400000	3016300000	3587500000	2847000000	2229600000	4807500000	4558000000	4260400000	2173400000	2044900000	747540000
NX_P61088-1	UBE2N	1758000000	3650700000	2633800000	2005700000	2563600000	2688800000	2618400000	235650000	3512100000	3325900000	2746400000	354770000	4854000000	3199000000	3331700000	4151700000	3481000000	3385500000	1595900000	2710900000	2181400000	3652100000	3402600000	3064800000	3233900000	233390000	2780100000	3281900000
NX_Q13753-1;NX_Q13753-2	LAMC2	0	37297000000	NA	NA	NA	NA	NA	NA	11307000000	9069100000	NA	17256000000	NA	NA	162730000	1297500000	126360000	NA	NA	NA	NA	NA	NA	71518000	NA	NA	NA	NA
NX_Q9HDC9-1;NX_Q9HDC9-2	APMAP	5015800000	2271900000	1932800000	2651900000	4840300000	3192900000	2574000000	1310300000	1163200000	1562900000	2318700000	3278400000	2545500000	2985200000	2759800000	3081600000	3494800000	2636400000	2710900000	1951400000	3176300000	2143000000	2829100000	3003900000	2924700000	1595900000	3372100000	3176200000
NX_P62841-1	RPS15	5059800000	2951400000	2356200000	7181500000	1817000000	951520000	2190700000	1118700000	2737100000	1537900000	2760200000	2033400000	2672700000	4476800000	2093300000	2557300000	1698800000	4969100000	2052500000	1620300000	4036300000	2549100000	2029800000	4041700000	3617400000	516630000	2860800000	1962000000
NX_Q02790-1	FKBP4	1467400000	3586400000	2415600000	2295800000	1488900000	1239800000	1637600000	2298900000	5173000000	4754300000	1456400000	5412000000	2348700000	1230700000	3695200000	3615000000	3241700000	5411800000	1431000000	3045000000	1646100000	2138700000	2483800000	2962900000	3034400000	2926200000	2503100000	1332000000
NX_P80723-1;NX_P80723-2	BASP1	1602000000	2843900000	769550000	929910000	2197900000	774040000	1778000000	3210400000	953080000	367790000	501620000	346330000	941330000	939230000	2601200000	1212100000	1059000000	1293100000	1868800000	4258500000	2398800000	1181100000	3348800000	3479700000	1837300000	19427000000	9132200000	4884100000
NX_Q15582-1	TGFBI	4632400000	2533700000	1213900000	7783300	558180000	2239000000	3585800000	3931900000	337020000	NA	33550000	176440000	666770000	4913100000	944960000	1400500000	1003800000	6269000000	3610400000	2592900000	2331200000	4160500000	6232800000	5834600000	5663000000	7373400000	3781300000	NA
NX_O43795-1	MYO1B	2037100000	6858200000	2618400000	1154200000	77901000	4923600000	2468700000	3568200000	5525000000	4188700000	1456200000	7117300000	3646100000	6225400000	948630000	1960900000	1593200000	910210000	1462600000	1851400000	1667300000	2449300000	2022200000	1312500000	3682800000	1907800000	1832400000	469480000
NX_Q96HE7-1	ERO1A	971680000	9323100000	1800000000	1592700000	2721900000	2411300000	1897700000	1012800000	5401700000	4417900000	2131000000	8052300000	3831400000	1916100000	1871100000	2995600000	1891300000	1812400000	1466700000	1706600000	1821000000	2079900000	2603200000	2474000000	1738200000	1662100000	2709500000	1580200000
NX_P25786-1;NX_P25786-2	PSMA1	2740200000	2892900000	3146000000	3296500000	2368400000	2339200000	2137200000	984000000	2262300000	3122800000	2003400000	1143100000	2435800000	2111400000	3143900000	3090500000	4012300000	5513500000	2072700000	3279800000	3694600000	2766900000	2665900000	2795700000	3879900000	830310000	2585300000	2545200000
NX_P62333-1	PSMC6	2376800000	2282000000	3235500000	2533400000	2079300000	2565200000	2442200000	794350000	3749200000	4026500000	2664100000	3258300000	3242200000	2877000000	2563500000	2767500000	2717100000	5128100000	1831000000	3054800000	3046500000	3701200000	2795500000	2942200000	2785000000	507320000	2049300000	1755000000
NX_P28838-2;NX_P28838-1	LAP3	2522800000	1603500000	2594200000	3770300000	4955700000	2508500000	2218900000	2592100000	2423400000	1575700000	4404900000	1882600000	1856000000	2288100000	3799400000	1828100000	3416600000	2242000000	2606600000	3685300000	2750200000	2493000000	2322100000	1968300000	1866700000	1420900000	2471900000	5663100000
NX_O75347-1;NX_O75347-2	TBCA	2491800000	3397800000	3162500000	3425800000	2365800000	2389400000	2415200000	138260000	2233700000	1832700000	1086800000	403900000	2980200000	1963300000	2886300000	3230200000	3515100000	7089300000	2420300000	6106200000	1805900000	4063000000	3067800000	3036500000	3372000000	153260000	2310200000	2279200000
NX_P40429-1;NX_Q6NVV1-1	RPL13A	3591900000	3279200000	3939600000	3394100000	2960700000	1897100000	2489500000	1570700000	1634900000	1799800000	1879900000	2363000000	1967900000	1885500000	1925700000	2692800000	3924900000	4200400000	3886400000	2404000000	1617000000	3253700000	2927400000	2648000000	4529400000	1806300000	2438600000	2614300000
NX_Q5T4S7-3;NX_Q5T4S7-1;NX_Q5T4S7-4;NX_Q5T4S7-5;NX_Q5T4S7-6	UBR4	2425800000	3037900000	1846700000	1807000000	2431400000	2234200000	2035100000	3367200000	3068800000	3267400000	1764600000	2935700000	2224100000	2060200000	2026100000	1990200000	2721500000	2758300000	2712200000	2902200000	3624600000	2717900000	2551700000	2876500000	2824800000	5606800000	2974700000	2588300000
NX_Q13263-1;NX_Q13263-2	TRIM28	1629100000	2102400000	3155400000	4412800000	3291400000	2314100000	2537600000	902260000	1936600000	2399200000	2926800000	3362200000	1828400000	1770900000	1927900000	3851400000	2149100000	5440100000	1762700000	1942200000	2514200000	3503400000	3092900000	2372300000	4023900000	1326700000	2668000000	4160900000
NX_P54578-1;NX_P54578-2;NX_P54578-3	USP14	2487900000	3278500000	3130100000	2416100000	3326600000	2849700000	2265900000	1499900000	3314500000	3962500000	2386900000	2918300000	3323600000	2507900000	2690000000	2860700000	2896000000	3316200000	2297000000	1771500000	2605700000	3188700000	2890100000	2711200000	2567400000	1248300000	2493200000	2030600000
NX_Q02543-1	RPL18A	2675900000	3477100000	3549300000	1310900000	3365800000	1643900000	1811400000	1650400000	1503700000	1735400000	952420000	2603000000	2052500000	2260900000	2511300000	2644000000	3637500000	3269500000	4910600000	2806500000	1440500000	2541500000	5042400000	3342400000	3725700000	2491800000	3609100000	2549000000
NX_Q07955-1;NX_Q07955-2	SRSF1	1988500000	2270400000	2846800000	3129700000	1947200000	2524500000	2490600000	3633700000	2090200000	4558900000	2996900000	2785000000	1622400000	1971200000	2142200000	4280400000	3380100000	4046700000	2325900000	1941200000	1804900000	2592800000	2378800000	2220900000	2901000000	4335300000	2163100000	1519500000
NX_Q6UVK1-1	CSPG4	1311400000	601970000	10840000000	NA	313590000	8782700000	5042800000	7663800000	NA	NA	5163700000	NA	12730000000	3611100000	NA	11046000	NA	1815400000	786260000	6710800000	1843500000	615320000	2161400000	1118800000	2376400000	1137300000	242570000	NA
NX_O60716-3;NX_O60716-5;NX_O60716-1;NX_O60716-7;NX_O60716-11;NX_O60716-19;NX_O60716-2;NX_O60716-8;NX_O60716-13;NX_O60716-4;NX_O60716-9;NX_O60716-15;NX_O60716-21;NX_O60716-10;NX_O60716-16;NX_O60716-6;NX_O60716-17;NX_O60716-23;NX_O60716-12;NX_O60716-24;NX_O60716-18;NX_O60716-14;NX_O60716-20;NX_O60716-22;NX_O60716-27;NX_O60716-29;NX_O60716-25;NX_O60716-31;NX_O60716-26;NX_O60716-32;NX_O60716-28;NX_O6…	CTNND1	2984900000	3829400000	1605300000	3935700000	3112100000	1241300000	1419200000	3007200000	4145500000	4849300000	1434200000	4246000000	2704000000	2970300000	2437600000	2309500000	2097300000	2380100000	2390200000	1755900000	2010000000	3225000000	2199000000	2623600000	2642400000	1912200000	1991300000	3335300000
NX_P62899-1;NX_P62899-3;NX_P62899-2	RPL31	2914600000	2559600000	2531600000	2894300000	2533500000	2466900000	2528800000	921880000	1930700000	2343200000	1203100000	1849300000	1629700000	2248500000	1378300000	2580900000	2535500000	4911400000	4705200000	5496200000	2408900000	3331800000	4014600000	2793100000	3138800000	601110000	3460200000	2543900000
NX_P22695-1	UQCRC2	2288900000	2752000000	2250800000	2609900000	2453800000	2407400000	1682000000	2413700000	1513700000	2203700000	3692800000	3222200000	1267200000	2538700000	6068000000	3559900000	3864800000	4843200000	887710000	1936500000	2460900000	1967800000	2360200000	1582100000	2973400000	3760800000	1489900000	3345800000
NX_Q8IWE2-1	FAM114A1	4811400000	1061900000	3492000000	2797600000	2611400000	4202300000	3312900000	5079500000	787780000	324850000	1733600000	2042900000	5048400000	5800300000	679350000	797360000	448970000	1090400000	2123400000	2914800000	4034000000	2047900000	2779800000	4539200000	3171300000	1824200000	3696100000	952300000
NX_P52943-1;NX_P52943-2	CRIP2	2596800000	870960000	2857400000	6570700000	6067800000	2877300000	343530000	453240000	86535000	NA	2309800000	1657800000	2009200000	965560000	5333800000	1843700000	13513000000	1750800000	3589600000	NA	414520000	3581000000	5104200000	2457100000	2472100000	NA	507610000	3763500000
NX_O00203-1;NX_O00203-3	AP3B1	2251600000	2442000000	2289000000	2064700000	2942300000	2924400000	2198500000	4350500000	1957500000	1566400000	3355000000	2080600000	2800200000	2653400000	2094600000	1541200000	2354000000	2671700000	2083000000	2955300000	3049400000	1901500000	2354500000	3048200000	2673700000	5891200000	2734500000	2586700000
NX_P27708-1	CAD	2643400000	2505200000	2589300000	3844500000	1700000000	2234700000	2392300000	3494800000	2056000000	2924300000	2147300000	5597200000	1836000000	1546100000	2087600000	3671900000	2704200000	4205300000	1529900000	2208900000	1835500000	1728100000	3082100000	2742700000	3178100000	3195900000	1702700000	2399600000
NX_P50995-2;NX_P50995-1	ANXA11	3318400000	2282900000	3997100000	1459100000	2508400000	5474200000	4581000000	894120000	1295300000	1432300000	1930000000	568820000	3205800000	3260500000	2944300000	1792800000	3677900000	2564400000	3001000000	4796300000	3832500000	1681800000	2148300000	2609200000	2709100000	736050000	3357000000	1659200000
NX_P08708-1	RPS17	2346000000	3762100000	4537300000	3087700000	3315000000	3213300000	3391900000	1571600000	1760600000	2329000000	2665900000	2712100000	2356400000	2493700000	2248400000	2052500000	2558000000	2397700000	2339300000	2756700000	1985300000	2949400000	3108600000	2844700000	3651700000	725640000	2211200000	2186700000
NX_Q6IBS0-1	TWF2	1849800000	3015700000	1973700000	2590600000	2067500000	3490000000	3373300000	2241100000	3194600000	3302400000	2889700000	1855100000	3382200000	3005300000	2179900000	3607100000	2535900000	2421400000	1796600000	2693800000	3223900000	1955200000	3148700000	3276700000	3164300000	1896900000	1813300000	1599800000
NX_Q8WZ42-12;NX_Q8WZ42-5;NX_Q8WZ42-3;NX_Q8WZ42-9	TTN	266250000	392950000	489350000	255190000	507370000	644970000	279780000	161350000	603620000	626640000	484660000	168930000	164860000	357440000	717510000	500120000	655090000	1206800000	1102400000	701190000	467370000	56699000000	1154700000	810630000	336770000	209770000	560410000	2841000000
NX_Q15365-1	PCBP1	1683100000	2616300000	2855000000	3485300000	2290500000	2939400000	3172800000	1298500000	4087500000	2790600000	2693500000	2450700000	2820800000	1945800000	1809600000	2219900000	1711200000	1329100000	2727300000	2751300000	3815400000	4173700000	3493100000	3521900000	3300600000	783140000	2851700000	1563500000
NX_P61221-1	ABCE1	2691700000	3054700000	2689200000	3157100000	1912500000	2293200000	2186200000	1830100000	4388500000	3745200000	2492600000	3970800000	3170300000	2202000000	1870000000	2795800000	1426600000	2807600000	1768400000	1591000000	2399600000	3257500000	3030900000	2481400000	2699500000	1871400000	2026600000	3332100000
NX_P53634-1;NX_P53634-2;NX_P53634-3	CTSC	1247300000	2513500000	1656200000	1137800000	893350000	3935200000	2744900000	1957100000	3893800000	3089600000	290530000	3553300000	2041100000	727430000	5830400000	1927700000	5449000000	3634200000	2874800000	560450000	4645600000	1088900000	1851500000	1035500000	2894300000	9185400000	1907500000	466550000
NX_P35222-1	CTNNB1	2263600000	4605600000	661070000	3802900000	3814300000	1679800000	1317500000	2041300000	3177700000	2983900000	1686900000	2245100000	2254600000	2888600000	3458100000	2205700000	3016900000	2120400000	2424800000	2805300000	1917600000	4024600000	2561600000	3305800000	2784900000	661040000	2027200000	4267300000
NX_Q15121-1;NX_Q15121-2	PEA15	3589700000	1541600000	2126600000	2305400000	4276100000	5774600000	2226400000	808730000	3326700000	3202000000	4702500000	704010000	5928600000	3530300000	1127900000	969230000	525360000	631760000	918820000	2357900000	6172600000	4391400000	2222600000	2816300000	1228900000	225350000	2111000000	3246500000
NX_P23588-1;NX_P23588-2;REV__NX_P23588-2	EIF4B	2466700000	2365700000	2141700000	1645200000	1623800000	1995400000	3039600000	4516400000	2000700000	3137700000	1933400000	2412500000	1619400000	1950900000	2854400000	2959700000	2599800000	3788500000	3752500000	5140600000	1541100000	2320600000	2585700000	2431700000	2817300000	2790100000	2636400000	1806600000
NX_Q02218-1;NX_Q02218-2;NX_Q02218-3	OGDH	3191300000	2768300000	2416100000	2955300000	3191200000	2992700000	1681900000	1871200000	3547500000	3808700000	4913300000	3217700000	1960200000	2645100000	5147600000	1797000000	3252700000	1712600000	1360600000	1508600000	2381600000	1942100000	2187400000	2379900000	1347600000	943760000	1897400000	3701800000
NX_Q9BWD1-1;NX_Q9BWD1-2	ACAT2	1106400000	5085800000	1167700000	3458200000	812480000	3561100000	3147400000	1205100000	5159500000	5516500000	3249200000	6231900000	2683700000	720920000	1785900000	4582700000	4668100000	3346500000	723590000	1740200000	1990200000	1426800000	2944900000	977140000	1354000000	1483300000	1089200000	1292600000
NX_Q7Z6Z7-1;NX_Q7Z6Z7-3	HUWE1	2346600000	2014500000	2165500000	2798000000	2263900000	2624200000	2179500000	3597200000	2417600000	2848400000	1555200000	4460500000	1988200000	2324300000	2595300000	2278200000	2776200000	2553200000	2428400000	2538300000	2157100000	2707300000	2195400000	2212200000	2163500000	3997500000	2870000000	3233900000
NX_Q92597-1;NX_Q92597-3;NX_Q92597-2	NDRG1	120460000	11407000000	1076300000	349370000	753040000	1720500000	701680000	1108600000	11800000000	8050300000	517660000	19404000000	1058300000	1031000000	1977600000	276530000	1229500000	NA	1119500000	665640000	673790000	254420000	1168200000	715670000	1259700000	900570000	1650100000	1141100000
NX_P61019-1;NX_P61019-2	RAB2A	2049200000	2587600000	2686700000	1764600000	2204200000	2895100000	2382800000	4370600000	2398100000	2340500000	4208800000	2021800000	3028700000	3839700000	1603800000	1804200000	2589100000	2858900000	1631900000	3501000000	2839700000	2462700000	2989800000	2539700000	2427600000	2739700000	1977400000	1195900000
NX_Q14192-1	FHL2	2545300000	1393400000	1556500000	1233600000	1284300000	987580000	936560000	197290000	371860000	244390000	261880000	140840000	6101200000	8177100000	4042600000	4939900000	3858500000	2815500000	7130500000	6712100000	4111300000	2504400000	1351600000	2736700000	1876000000	418620000	2617500000	1077000000
NX_P09874-1	PARP1	1099600000	1792000000	3820300000	4868200000	1261300000	3057700000	3144100000	2294300000	1110600000	1525000000	2625400000	2970500000	1300800000	1083300000	2086400000	4929600000	3049300000	4660700000	1019600000	1564400000	1769800000	4005500000	2586000000	2159300000	3857400000	3345100000	2005000000	2438000000
NX_P49773-1	HINT1	4368600000	2248800000	1257100000	3415900000	2464800000	1628600000	1637500000	624550000	2697100000	4048900000	2672300000	2871700000	1132900000	3298100000	5264000000	2547600000	2864700000	4050200000	1622400000	3888100000	2385200000	3566700000	1745500000	3103400000	1869300000	114870000	1913800000	1908900000
NX_Q9UKY7-1;NX_Q9UKY7-2	CDV3	3903800000	2473500000	2076000000	3251400000	3859800000	1871900000	2636200000	430080000	1702700000	1925100000	1190800000	847790000	1471900000	2078600000	2946700000	2345700000	3268100000	3584400000	2287700000	4408800000	1970400000	5851900000	3609800000	2769700000	2530800000	359090000	2576700000	2913600000
NX_Q9Y262-1	EIF3L	1798300000	3129800000	2425400000	1825500000	2641300000	2306000000	2030900000	3424000000	2718300000	3210000000	1682900000	2037300000	2265400000	2310500000	1676400000	2833900000	2892000000	4077000000	1417200000	2337800000	2509100000	3120800000	2659500000	2835600000	2764600000	3226100000	2429500000	2268000000
NX_P22102-1;NX_P22102-2	GART	1760200000	2846600000	2861800000	2537200000	1822400000	1815300000	2025000000	3970000000	2813300000	3418900000	1576200000	4688100000	2427600000	2257700000	2169100000	3206300000	2460900000	2912600000	1395600000	2427400000	1932000000	2962900000	2987200000	2046000000	1901900000	3481900000	1892700000	2213700000
NX_P20674-1	COX5A	3272600000	1531300000	2190100000	3136600000	4018900000	1801200000	2032100000	152680000	2586600000	2839000000	2280600000	286580000	1654400000	2919200000	4743000000	2486400000	4003400000	4064300000	2655000000	1723200000	3653700000	1691100000	1905600000	2323800000	3010400000	94997000	3814400000	3801900000
NX_Q13347-1	EIF3I	1628700000	2829100000	2764600000	1531400000	1770900000	1998500000	2392700000	3079000000	2902500000	2150400000	1795700000	2132800000	1813900000	1817400000	2496800000	2796000000	2860200000	4796200000	2754800000	3118000000	2431300000	3420100000	2737800000	2093700000	2931900000	3176800000	2290900000	1954200000
NX_P62266-1	RPS23	2966900000	2929900000	1873600000	2151800000	1413600000	2118600000	3061700000	3381400000	2247000000	2626100000	2262600000	2318500000	2725700000	2257500000	2685300000	1800900000	2255500000	3448800000	3329100000	3878800000	1469400000	2719000000	1688300000	2029300000	3082300000	2900900000	1865700000	2880400000
NX_P52597-1	HNRNPF	1700400000	2278900000	3484000000	2913700000	1584000000	1470700000	2662800000	3026700000	2224300000	2684900000	1970300000	3958700000	581870000	1072000000	3484300000	4305500000	5622100000	4301800000	1761400000	2388200000	1678800000	2095700000	1571400000	1465400000	2404100000	3836500000	1810100000	1839300000
NX_P09486-1	SPARC	2891000000	8055300	1925900000	1332600000	2957800000	3198500000	2144900000	884880000	NA	NA	297890000	159360000	7527200000	6948400000	164500000	1004400000	78300000	1831200000	7271700000	6070700000	3486100000	6196800000	2057800000	4872900000	1896000000	800870000	3203200000	935590000
NX_P17980-1	PSMC3	2807000000	2360500000	2820000000	3514500000	2307900000	3187200000	2155300000	977700000	3760100000	4548600000	2236100000	3564000000	3584500000	3141800000	1630000000	1867800000	1774800000	2552000000	1249000000	1489500000	2713600000	3014800000	2523400000	2350200000	2351700000	622150000	2415700000	2552800000
NX_Q92841-4;NX_Q92841-1;NX_Q92841-3;NX_Q92841-2	DDX17	2269900000	2026000000	2657100000	3125500000	2597100000	2594000000	2950500000	1646500000	1528800000	2174600000	2531200000	3218100000	1875700000	1897100000	2076100000	4234600000	3373500000	3901800000	1602500000	1369300000	1675800000	3076000000	2529100000	2171500000	3339700000	2576900000	2664300000	2157600000
NX_P14923-1	JUP	2673600000	4306400000	NA	2318600000	2001400000	100380000	480770000	345720000	17161000000	11692000000	174400000	4958600000	601260000	172960000	3330600000	3788700000	1568400000	1886400000	231730000	2103200000	1213600000	1479800000	580340000	2323000000	1053100000	275400000	370040000	2646800000
NX_Q9BR76-1	CORO1B	2677900000	1985000000	1848100000	2281800000	2167300000	3160700000	2272500000	4026400000	2202600000	1379600000	3422600000	2766100000	2497000000	3010100000	2714600000	2408300000	1868200000	2021300000	2292500000	4737300000	2858900000	1619900000	1502700000	2145900000	2467700000	4440100000	1849200000	1133000000
NX_P49748-1;NX_P49748-2;NX_P49748-3	ACADVL	2776500000	1829800000	3301400000	1293800000	3196500000	2618600000	1850900000	1918300000	1998400000	1641800000	4626300000	2886900000	2111300000	4010700000	3870400000	2195400000	3253900000	2679600000	1503500000	1622000000	2139700000	2943800000	2295200000	1887400000	1893600000	1713100000	3287100000	2345200000
NX_Q562R1-1	ACTBL2	10386000000	1565600000	815740000	7495000000	2797600000	2396800000	1788500000	9356800000	3848900000	1285800000	NA	1438600000	1121800000	NA	706340000	900100000	1960100000	1034600000	421120000	245210000	1130500000	NA	580320000	6292100000	6214500000	2689500000	2175000000	1021000000
NX_O43175-1	PHGDH	823270000	2252100000	2821200000	2335000000	369260000	1304700000	3378900000	819400000	2130300000	2882500000	1387400000	1352900000	1808200000	4727400000	544030000	1957600000	761700000	1294400000	2815100000	1705100000	5677100000	2723000000	6887200000	1671900000	4592400000	2060800000	8546900000	23005000
NX_P84103-2;NX_P84103-1	SRSF3	1854200000	1750700000	2778100000	2909100000	1846700000	2429800000	2239700000	2440100000	2742800000	4431200000	2335700000	3725900000	2119500000	2191600000	1723900000	4095200000	1629200000	3084600000	907520000	1434400000	1769700000	2439500000	3037500000	1814500000	2500800000	3740000000	2112200000	3558900000
NX_P35268-1	RPL22	2100500000	2651200000	2392000000	2449500000	1860700000	1702400000	3014200000	1767700000	2391900000	3137400000	3466000000	1368000000	4679900000	2685500000	2267200000	3352100000	2581800000	2389800000	2018100000	798850000	2406900000	3243500000	3352800000	3002900000	2358600000	1458000000	2870900000	1864900000
NX_P13987-1	CD59	320000000	1013100000	3247200000	853500000	4000500000	3675400000	2785900000	222060000	1259800000	908950000	1710000000	88118000	2861100000	4570600000	2674700000	1810400000	3418300000	3876500000	7938300000	9713100000	1984600000	1950000000	1754400000	1618300000	2202000000	700010000	1939500000	534910000
NX_P36776-1;NX_P36776-2;NX_P36776-3	LONP1	2113400000	1609500000	1704600000	2705400000	2140300000	1673000000	1398800000	1769800000	2293800000	3626800000	4074800000	3740100000	1745100000	3119700000	4321400000	2952500000	3057200000	2068900000	1362900000	1571500000	3238500000	2192600000	1959900000	2008900000	2129100000	2068900000	3953300000	2385800000
NX_P22087-1	FBL	1853300000	2607100000	2197100000	2930000000	1879100000	1518100000	1956200000	2775000000	1309000000	2653000000	1009100000	3659400000	1615300000	1460900000	3541400000	2938100000	2980400000	4887100000	2407900000	3174400000	1955800000	2487000000	2350700000	1858800000	2785900000	3558400000	2600000000	1905200000
NX_P36871-1;NX_P36871-2;NX_P36871-3	PGM1	3578800000	4389000000	3076000000	1334000000	1070400000	2213700000	1504300000	2769800000	2431300000	2145700000	3167200000	6195400000	2460500000	3837800000	3383700000	1926100000	2852000000	1013500000	1076000000	1927700000	2124400000	2656400000	1824500000	1945100000	1285400000	2377200000	3176400000	741850000
NX_P04275-1;NX_P04275-2	VWF	0	1996100000	NA	40501000000	832600000	NA	NA	NA	7887300000	5346100000	NA	2992000000	NA	NA	NA	NA	NA	NA	NA	NA	NA	NA	NA	NA	NA	NA	NA	8905300000
NX_P01892-1	HLA-A	2250500000	1074800000	1169800000	2106000000	1994700000	4197600000	3621000000	1015000000	1951300000	235310000	3738500000	273170000	3805000000	3183000000	4614700000	1659400000	2563100000	2431000000	2555400000	1275500000	3304900000	1125700000	1322000000	1866800000	1183900000	6348600000	3805300000	3769100000
NX_P55735-1;NX_P55735-4;NX_P55735-3;NX_P55735-2	SEC13	1078200000	1530600000	2256100000	1558800000	2608000000	1554100000	2102700000	2729900000	1974100000	1410500000	1189600000	1197200000	2922400000	2681000000	2566600000	1849500000	3480200000	2928100000	3969900000	4255800000	2629200000	2394400000	2929900000	3067600000	4672500000	3108500000	2334400000	1318400000
NX_O14980-1	XPO1	1198200000	2331800000	2938300000	2615900000	1847900000	2412900000	2424800000	2681700000	2742200000	3221800000	2759100000	2803800000	2492400000	1991300000	1274800000	1982100000	1439500000	2891700000	1667000000	1860200000	2596900000	2257800000	3260400000	2792500000	3073200000	3306700000	2422000000	2974500000
NX_P07099-1	EPHX1	1804700000	480270000	2289000000	783590000	2904200000	3421800000	1749000000	2397500000	480880000	35419000	7125800000	525740000	1217000000	2164400000	5243300000	1761500000	4477200000	2023800000	2328100000	3513300000	3374100000	1170200000	1404800000	838690000	1399800000	9028500000	2228700000	2043700000
NX_Q96BM9-1	ARL8A	3246100000	1757000000	602470000	1002200000	1894200000	1564000000	2920700000	963900000	4430300000	8291100000	6624700000	1912200000	2602900000	2745100000	2193900000	1265100000	554980000	503360000	504970000	1099700000	5081600000	1525500000	2324900000	4550500000	1538000000	503330000	2811700000	3041700000
NX_P18085-1	ARF4	2878400000	2378600000	1800800000	1165100000	2462300000	1930200000	2025000000	2486100000	1960700000	2367600000	1432000000	1062800000	3228700000	3023400000	1620800000	2160600000	1723200000	2045600000	1970100000	2960700000	5190800000	2282500000	3090200000	4425100000	3240600000	1288000000	3564100000	2114300000
NX_P17301-1	ITGA2	4228500000	4801000000	170660000	1223400000	1961000000	987560000	1035700000	6214200000	3851600000	2916700000	1126100000	5426300000	1051000000	77358000	603160000	1408900000	336670000	983510000	3070000000	537310000	2915200000	NA	4233800000	3545900000	1348800000	7269000000	2618100000	3918600000
NX_P62829-1	RPL23	2410700000	3064300000	3382300000	2634500000	1877800000	1470900000	2746400000	741630000	3395100000	2811300000	1775000000	2501000000	3034400000	2561500000	2089900000	2545400000	1662200000	2989500000	1192100000	1392400000	2638400000	2233100000	2744300000	3825800000	3973900000	630920000	2690300000	2582400000
NX_Q13561-1;NX_Q13561-3;NX_Q13561-2	DCTN2	3022300000	2368700000	2139000000	3107000000	3275200000	1981300000	2398700000	743490000	2994400000	2010100000	4543500000	1071100000	3577500000	2883800000	2273400000	1922700000	1643000000	2525700000	1530700000	2146900000	2906100000	2939800000	2554200000	3254700000	3137100000	301180000	2324700000	1892600000
NX_P02792-1	FTL	3550000000	600200000	886920000	1477300000	392120000	2318900000	1442100000	10231000000	1261100000	1230800000	5036300000	61094000	323470000	1417200000	5657100000	936870000	1947000000	882720000	1986500000	5061700000	3460200000	754620000	507030000	430760000	972420000	10527000000	3373100000	185010000
NX_P83731-1	RPL24	1680300000	3359700000	2546100000	2050400000	2924700000	2018100000	1866400000	719480000	1995500000	2914200000	1192000000	3963800000	2131600000	2708500000	1938100000	3082200000	2296000000	3826300000	1152300000	1219500000	2289700000	3054200000	4058900000	3195900000	2134000000	651900000	2242300000	3566800000
NX_P09622-1;NX_P09622-3;NX_P09622-2	DLD	1633400000	2164900000	2374500000	1566300000	2206300000	2162600000	1617000000	3664300000	1715600000	1733900000	2176300000	2170300000	1863800000	1830200000	5159800000	2063500000	3814400000	2876700000	2421800000	3282500000	2967600000	1962600000	1829000000	1744300000	2142000000	3112900000	1763900000	1993800000
NX_Q8N4C6-1;NX_Q8N4C6-7;NX_Q8N4C6-2;NX_Q8N4C6-10;NX_Q8N4C6-4;NX_Q8N4C6-9;NX_Q8N4C6-11;NX_Q8N4C6-6	NIN	4421200000	1711000000	2820100000	1675800000	2676100000	8047100000	NA	2629000000	NA	NA	8849000000	4856600000	4851400000	4208700000	263970000	466970000	1137100000	1403800000	938200000	2334300000	2327100000	1391800000	1886800000	204550000	2471500000	1261900000	1785000000	1387100000
NX_P00441-1	SOD1	530880000	1586300000	3262800000	1045200000	2612300000	2288700000	1108300000	637640000	1027000000	999740000	3255100000	458550000	1427900000	2345900000	7649000000	2565800000	4870800000	4572700000	1785300000	8155200000	3409800000	1988400000	1781800000	1405200000	2535900000	281650000	1263900000	1125400000
NX_P62847-4;NX_P62847-2;NX_P62847-3;NX_P62847-1	RPS24	2181400000	2682400000	4159900000	1747700000	2494900000	1961000000	2057300000	1857400000	1480500000	3189300000	2247300000	3310300000	2484900000	1845800000	826860000	2517300000	2954500000	3316000000	1111500000	2009400000	2109200000	2441100000	3277400000	1885100000	1957400000	2201300000	2924800000	2415300000
NX_P04181-1;NX_P04181-2	OAT	1559000000	5181500000	2171800000	1422100000	2330600000	1962800000	1620300000	1053600000	6487900000	6964200000	4749200000	3202000000	2101300000	1922500000	827350000	1962100000	1133700000	1829600000	1271900000	1404000000	2073300000	1268800000	1693100000	2841500000	2046800000	938690000	2190700000	1397200000
NX_O43491-1;NX_O43491-3;NX_O43491-2	EPB41L2	722170000	465650000	4731900000	827680000	2294200000	2438800000	1622200000	6761800000	145740000	546060000	1579000000	471250000	4613700000	1391900000	1071400000	2731100000	1842200000	1238900000	2372500000	1541900000	3248600000	1899600000	2603000000	660030000	2366400000	9843500000	4165800000	1214300000
NX_P30085-1;NX_P30085-2	CMPK1	3467500000	3050100000	3181100000	1631500000	3473600000	1946600000	1838300000	616670000	1851200000	2401500000	1759600000	1759700000	2370300000	3435300000	2570500000	1862200000	2349900000	2646700000	1657000000	3959900000	2404200000	2401600000	2358000000	2205700000	1885600000	589770000	2549200000	2906700000
NX_P00390-2;NX_P00390-1;NX_P00390-3;NX_P00390-4;NX_P00390-5	GSR	970340000	1401000000	1592600000	2450200000	1398300000	1397300000	1346600000	2468600000	205590000	861120000	2660500000	1235100000	1212800000	1506500000	6581300000	1558700000	4464100000	2296100000	1648500000	2032600000	3720500000	2588200000	2097700000	1668600000	2367300000	7241300000	3447900000	2708400000
NX_P36542-2	ATP5C1	1765400000	2036000000	1915500000	1241800000	3091700000	1955500000	1512300000	1020500000	1460900000	2261000000	2300500000	1493400000	1298200000	1643300000	5882400000	1635200000	7410800000	5156200000	2655100000	3148200000	2395700000	2400000000	1660500000	1183700000	1647300000	1457400000	2052100000	1335200000
NX_P17812-1;NX_P17812-2	CTPS1	3115800000	2250400000	1410500000	1770800000	2142400000	1071400000	1292300000	3689600000	2060600000	3128300000	1287700000	4077800000	5861400000	2687900000	1746700000	2320400000	1730600000	2262200000	880270000	1542500000	1700500000	1226500000	2438600000	4604600000	2339100000	2438500000	1596500000	2236100000
NX_Q12797-1;NX_Q12797-10;NX_Q12797-6;NX_Q12797-2;NX_Q12797-7;NX_Q12797-9;NX_Q12797-5;NX_Q12797-8;NX_Q12797-4;NX_Q12797-3	ASPH	4083500000	1225100000	3139900000	751320000	2339700000	3893100000	3145700000	4402000000	508550000	472880000	1123800000	933300000	3009800000	1986800000	941520000	1220600000	1734400000	2549100000	1797600000	3378300000	3099100000	1030500000	2120800000	1677800000	2161500000	8257000000	3017500000	907530000
NX_P31930-1	UQCRC1	3127400000	2726600000	1878800000	2653000000	1701600000	2021300000	1477300000	1207400000	2011600000	2110700000	3975200000	2261100000	993310000	2076800000	4065000000	2762700000	5480900000	4430300000	1161700000	1825600000	2317900000	1668400000	1626500000	1877900000	1846200000	1407000000	1981900000	2035200000
NX_Q07666-1;NX_Q07666-2;NX_Q07666-3	KHDRBS1	1534300000	1579500000	2510500000	3428100000	2011500000	2441600000	1840600000	790170000	2041700000	3082600000	2090900000	4472400000	2887400000	1971300000	1833000000	3542800000	2794000000	4420300000	1817200000	1456500000	2517100000	2547200000	2113600000	1887300000	2730700000	514460000	1648900000	2010800000
NX_P47929-1	LGALS7	0	10164000000	NA	NA	NA	NA	NA	NA	51009000000	2511500000	NA	777940000	NA	NA	NA	NA	NA	23999000	NA	NA	NA	NA	NA	NA	NA	NA	NA	NA
NX_Q9BS26-1	ERP44	2598800000	2602100000	3486500000	1699200000	3077800000	2702300000	1918500000	597780000	2198900000	3349200000	1131800000	1412900000	1937100000	2510700000	2218300000	1959700000	1710200000	2171200000	2834100000	2697600000	2875900000	2132000000	2074600000	2138800000	2060900000	1756100000	4186800000	2416100000
NX_Q03252-1	LMNB2	2214800000	1709400000	3200400000	3015900000	1705600000	2671600000	3119000000	2235700000	1075100000	1897500000	1488100000	2243100000	1061400000	1373700000	1657600000	2306200000	1895100000	2777000000	2519400000	3534200000	1587700000	2859900000	2363500000	1722700000	2826700000	4430900000	2363700000	2573300000
NX_Q13151-1	HNRNPA0	924210000	1462700000	2142000000	3131200000	1553200000	1598300000	1958600000	2260200000	1668400000	2388800000	2380800000	1646000000	1409100000	1531000000	930330000	3833600000	1381500000	5137200000	1820300000	3123700000	2527600000	3101700000	2283200000	2203600000	2922500000	2683800000	2916300000	3411900000
NX_O43143-1	DHX15	1756100000	2367800000	2596600000	2544400000	1822900000	1774900000	2167000000	3367600000	3210400000	3552100000	2980100000	2923300000	1531300000	1554900000	1904200000	3940000000	2124800000	3293900000	1248000000	1141400000	1888100000	2127400000	2268400000	1997600000	1940100000	2353800000	1784700000	2079800000
NX_O15371-1;NX_O15371-3;NX_O15371-2	EIF3D	2026400000	2845900000	2588000000	2159600000	1715500000	1530100000	1782300000	3613100000	2538000000	2811900000	1707400000	3559400000	1888100000	1617000000	2164200000	2959600000	2043100000	2870300000	1449500000	1350100000	2215300000	2672200000	3004600000	2361000000	2192100000	2611500000	1723600000	2123400000
NX_P23634-7;NX_P23634-6;NX_P23634-8;NX_P23634-1;NX_P23634-5;NX_P23634-4;NX_P23634-3;NX_P23634-2	ATP2B4	1731800000	1251300000	3286000000	728550000	1559800000	4452700000	3593900000	5887600000	1238000000	1236400000	1480800000	1219300000	3652500000	3832100000	1054600000	590880000	881680000	1746900000	2103900000	5500400000	2115900000	1512600000	1928400000	1194700000	1268900000	4171800000	2927000000	1853100000
NX_P61224-1;NX_P61224-3;NX_A6NIZ1-1;NX_P61224-4;NX_P61224-2	RAP1B	1810200000	2188000000	1765500000	1564100000	2145200000	2984500000	2683000000	2138400000	1833800000	1684800000	2038800000	1582100000	6071500000	4402700000	2052800000	1434000000	1527500000	1942900000	1941800000	1631900000	2767200000	1959200000	2269400000	1662200000	1841600000	1462100000	3137000000	3224500000
NX_P06756-3;NX_P06756-1;NX_P06756-2	ITGAV	3190600000	2210700000	1104700000	1662300000	5573900000	2191200000	1786400000	3940400000	882300000	202570000	1684300000	1636700000	2008100000	2515100000	2340300000	4296400000	2481800000	1437100000	1852500000	1490200000	1847700000	1193300000	2285100000	2850100000	1560600000	5325800000	1876900000	2278900000
NX_P11717-1	IGF2R	3267900000	1131300000	1803300000	289370000	798040000	2014200000	2408200000	5093200000	1017600000	1233600000	1183900000	2284200000	2228400000	1561500000	1679200000	2236700000	2162500000	3013400000	2936900000	5381100000	4620000000	2530100000	1774000000	1393700000	2303800000	5434000000	1316900000	538550000
NX_P61026-1	RAB10	1414600000	3020600000	2301100000	1260000000	1560100000	2091600000	1967400000	2526200000	2112200000	3124000000	1313300000	1431600000	1696700000	1841700000	4349200000	1506600000	2816600000	2834700000	4150500000	5096200000	1430300000	1888600000	2145200000	1705600000	2138400000	2552900000	2147700000	1040300000
NX_Q9P0L0-1	VAPA	1562600000	2398000000	2235800000	1806300000	2002400000	2831300000	2238600000	767840000	2052400000	1894300000	1724000000	1336000000	2366400000	2116100000	3339900000	1327600000	2743900000	1779200000	4534600000	3083600000	1827400000	2369500000	3026400000	2751800000	2231100000	1359500000	3543800000	2004500000
NX_Q9Y2W1-1	THRAP3	1450900000	1655200000	1835800000	2572100000	1132500000	1318000000	1690100000	2992800000	1691600000	1658200000	1065600000	1509200000	1101700000	1333100000	3667700000	3036900000	4232100000	4763400000	3167600000	3080300000	959540000	1603700000	1423200000	1741500000	2186100000	6319100000	1600100000	2448000000
NX_P05120-1	SERPINB2	372230000	2233700000	NA	NA	NA	2070500000	2023200000	203820000	28463000000	21463000000	181920000	330400000	NA	793830000	NA	NA	NA	NA	1228300000	276570000	NA	NA	1056800000	1830400000	119440000	NA	546820000	NA
NX_Q8WWI1-1;NX_Q8WWI1-4;NX_Q8WWI1-2	LMO7	3379700000	347020000	4326500000	42651000	1720000000	2481500000	2934800000	4494600000	230390000	511850000	450170000	370100000	6096400000	6891800000	461760000	209950000	281040000	224580000	3603200000	6885500000	2365400000	6539400000	1899900000	1018100000	908340000	2330000000	2154300000	33632000
NX_Q08257-1;NX_Q08257-3;NX_Q08257-2	CRYZ	1463500000	1090700000	1490900000	1564200000	701950000	1908700000	770180000	1294200000	1069400000	1477500000	2420200000	3091100000	201710000	1303800000	16963000000	2855700000	8087800000	1421000000	1604600000	2479900000	1118900000	509850000	1602200000	2302900000	982680000	1650600000	572130000	1180100000
NX_Q13435-1	SF3B2	1704900000	2074400000	2452100000	3194800000	1747300000	2141000000	2086200000	3569900000	1169900000	1562000000	1236700000	2064100000	1805000000	1375000000	1993000000	2702800000	2167600000	3913100000	1574500000	1934200000	1461800000	2224000000	3197200000	2186800000	3023900000	3802700000	2322500000	2488400000
NX_Q92743-1	HTRA1	4524600000	710210000	2648600000	1634500000	2670000000	9129100000	1086700000	1132500000	1847700000	766480000	12374000000	5405400000	6878200	1667000000	516440000	493120000	618150000	14976000	550230000	1592700000	133530000	6943300000	1128800000	26301000	70077000	42160000	1722700000	3550600000
NX_P17174-1;NX_P17174-2	GOT1	1509300000	2205300000	1449700000	1748600000	1608800000	1435000000	1646500000	1332000000	2029000000	2816900000	2276000000	4966600000	1917400000	2260800000	5010600000	1798900000	3206700000	1124400000	1635700000	2547500000	2529600000	1955800000	2451000000	2476100000	2551100000	1402100000	2962900000	2134800000
NX_Q9C0C2-1;NX_Q9C0C2-2	TNKS1BP1	2057400000	3959200000	2349000000	1522300000	1828500000	2682900000	2129600000	2423000000	4208500000	2892700000	1198700000	3130000000	1652900000	1787500000	3437900000	1998700000	1878700000	2107100000	1774300000	2343800000	1767400000	2429200000	1560100000	2197900000	1826300000	2088600000	2279700000	1462100000
NX_O14579-1;NX_O14579-3;NX_O14579-2	COPE	3526200000	2717100000	2956600000	2600300000	2942000000	2518800000	2447000000	433580000	2390600000	2176700000	2031000000	539460000	3042400000	2842400000	1724100000	2075600000	2155500000	2223200000	1490200000	1813400000	3602200000	1782600000	2539900000	2507100000	2980900000	322760000	1635900000	2915000000
NX_O95373-1	IPO7	2578100000	2034900000	1930100000	2762700000	2136500000	1823900000	1965100000	4628700000	3129500000	3701500000	1784500000	3258100000	2164500000	1982800000	1280300000	2485500000	1140300000	1627100000	918470000	1081400000	1951300000	2933900000	2498800000	2857100000	2475500000	2420500000	1469800000	1885700000
NX_P51148-1;NX_P51148-2	RAB5C	1469800000	2285300000	2378400000	1933100000	2882500000	2628600000	2162800000	3514800000	1882800000	1837200000	4606200000	1417000000	2569800000	2315300000	1750800000	1563500000	2979900000	1257000000	2194900000	2054900000	2386000000	1331000000	2234200000	1860400000	2463500000	2898500000	1955600000	2015400000
NX_P15170-3;NX_P15170-2;NX_P15170-1	GSPT1	2700500000	2108600000	2479300000	1812300000	1608200000	2012000000	2133300000	3226800000	1640200000	1908100000	1062000000	2292300000	1709200000	1670400000	2111600000	2704500000	2302000000	3922100000	2916700000	2754300000	1576600000	2338100000	2117400000	1871500000	1929000000	4345100000	1522400000	1994200000
NX_P09960-1;NX_P09960-4;NX_P09960-2;NX_P09960-3	LTA4H	3007000000	3072300000	1372400000	1945400000	4186000000	1178700000	1186700000	2743900000	3858300000	3339900000	2749400000	4186400000	1786500000	1743300000	2141600000	2468300000	3023200000	2497100000	724950000	1323500000	1551100000	948320000	1482100000	1410600000	1409700000	2262000000	1968900000	2816400000
NX_Q9Y230-1;NX_Q9Y230-2	RUVBL2	1600100000	2953900000	2663100000	2192500000	1676500000	1720900000	1591400000	2604300000	3144800000	3013600000	1547400000	3248200000	1183800000	1174300000	2323200000	2187200000	2526100000	4520300000	1376400000	1794400000	1692300000	1705300000	2314500000	1558500000	2416700000	3727500000	1848400000	2011100000
NX_O15511-1;NX_O15511-2	ARPC5	1831500000	1521500000	2642400000	1934100000	3685200000	3969400000	2070100000	645430000	2027800000	1881500000	2146200000	1035000000	2655300000	2607300000	4607600000	2864700000	2970500000	1758200000	1422900000	1905100000	1595100000	1247200000	1913800000	4052000000	1912700000	457810000	2581000000	2352200000
NX_Q96AE4-1	FUBP1	2131400000	2266100000	3378500000	3369300000	2054300000	1665600000	2436600000	517120000	2287900000	2924600000	1222600000	1553700000	1791800000	1686600000	1782500000	2997600000	2136000000	3495900000	1684300000	1970000000	1863800000	2896100000	2922800000	2303100000	3529400000	730690000	2078500000	2370100000
NX_Q9NY33-1;NX_Q9NY33-4;NX_Q9NY33-2	DPP3	2142300000	2589000000	1312000000	1801700000	2667400000	1536200000	1632400000	1968300000	4154400000	2789500000	3779300000	3243000000	2870700000	1555600000	3826700000	2621400000	2161300000	1725900000	1339900000	1041500000	2298600000	1884300000	1686100000	2018300000	1885200000	1616200000	1591000000	2305600000
NX_Q15029-1;NX_Q15029-3;NX_Q15029-2	EFTUD2	1243000000	1752400000	1899800000	2866900000	1773000000	2178200000	1800800000	2768000000	2328400000	2632900000	1854600000	2677600000	1617000000	1893400000	1605400000	3309300000	1990300000	3397200000	1304200000	1039100000	1852800000	2632000000	2546100000	2514000000	2424300000	3470200000	2125700000	2489600000
NX_P46782-1	RPS5	1655600000	2166700000	2535200000	2343900000	2238900000	1334300000	2911700000	217570000	2446100000	2154900000	1922400000	599140000	2881600000	2320400000	1920900000	2227500000	2946500000	3286700000	1933700000	2645900000	2247300000	2541600000	2875800000	2922500000	4412700000	312340000	1650000000	2316700000
NX_E9PAV3-1;NX_E9PAV3-2;NX_Q13765-1	NACA	2119000000	2637100000	2427100000	3126700000	2027600000	1836000000	1726800000	3610900000	1886100000	2834600000	1441500000	2113500000	1775000000	1959500000	896470000	2940900000	1379500000	1851200000	706710000	1002400000	1842800000	4898300000	3261300000	2965500000	2587400000	1211900000	2367100000	2362300000
NX_Q16576-1	RBBP7	1272900000	1506100000	3106300000	2969700000	1056600000	2189600000	1877800000	3200500000	1832300000	2010800000	1401200000	3843700000	1786500000	1333700000	1447900000	4794600000	2013400000	4438900000	1158100000	810280000	1482800000	2182500000	2931600000	2503600000	2890000000	2232200000	1944100000	1498600000
NX_P51572-2;NX_P51572-1	BCAP31	2552000000	3101400000	1788500000	1519100000	2810600000	945570000	1369700000	2441500000	1931600000	1435400000	2273700000	1428200000	974960000	983230000	3102600000	1398000000	2265800000	3335600000	3344900000	6478500000	1024600000	1940300000	2006900000	1681000000	1646900000	1970100000	2200400000	3293800000
NX_P20290-2;NX_Q96K17-3	BTF3	3166800000	2418200000	2208000000	6098000000	1252700000	1219400000	2411400000	1432000000	2102700000	2616800000	2401200000	3115400000	2486600000	1479900000	1037400000	1925600000	798360000	2625600000	1483300000	657330000	1242100000	2070500000	3337700000	3493900000	2538700000	717540000	1882600000	2943200000
NX_P06737-2;NX_P06737-1	PYGL	1671900000	5244400000	823220000	1105700000	1000700000	1726700000	1167300000	615680000	9174400000	8711900000	1268800000	4756100000	1585800000	1237700000	2331800000	1905200000	2348200000	1558400000	394960000	817230000	2038800000	1895900000	1362200000	946540000	1428800000	618380000	2215200000	1181000000
NX_P42677-1	RPS27	1207800000	1847900000	2082900000	1649700000	1393500000	1064000000	1441800000	1935400000	1992500000	2221200000	400090000	2390400000	1123000000	1455900000	1838200000	3663700000	4352700000	6335600000	2241400000	6001700000	1149900000	2034000000	2223200000	1457300000	2246300000	2494000000	1510000000	1121800000
NX_P42766-1	RPL35	2883200000	2269300000	2818300000	3169200000	1306000000	1999200000	1665500000	763120000	1519000000	2552400000	1370800000	1754900000	2583900000	2540600000	2159600000	2432100000	2762400000	4098500000	2697700000	3788100000	2238600000	2728000000	1028300000	2476800000	2927500000	426610000	1460200000	406590000
NX_P49419-2;NX_P49419-1;NX_P49419-4	ALDH7A1	1202900000	3942600000	1977000000	2245700000	1483700000	2888300000	1844500000	469340000	3346300000	3059800000	3889700000	5152600000	1308300000	1879900000	2826400000	2505200000	2127700000	1818100000	974490000	1496500000	1588000000	2083800000	1738600000	1214800000	1605400000	1268500000	2140400000	2613600000
NX_Q9NYL9-1	TMOD3	3247800000	2956000000	1920300000	2942800000	2447900000	1993300000	1737400000	324430000	4351100000	4675900000	1383300000	1860800000	2862100000	1889000000	2059000000	2441100000	1821100000	1946000000	1555600000	2812700000	1443500000	1672600000	1625800000	1894100000	2329900000	261240000	1919700000	2267400000
NX_Q12907-1	LMAN2	2316600000	2161700000	2628500000	1627000000	2778300000	1959400000	1291900000	1651000000	1678100000	1734100000	1522000000	1995600000	1794400000	1839400000	2715000000	2096000000	3561900000	3648700000	2592600000	2277000000	2561100000	1651300000	2048800000	1658300000	1916000000	2896900000	2526300000	1232300000
NX_P60981-1;NX_P60981-2	DSTN	1019000000	2378700000	2637000000	1072400000	2313900000	1187900000	2172800000	842020000	2445400000	1222700000	867550000	1406500000	4297600000	5312800000	1238600000	1659600000	1707200000	2644300000	3858700000	4113000000	2135200000	2115400000	2946000000	2446000000	2498300000	699360000	2182800000	866290000
NX_P28072-1	PSMB6	3417700000	1655500000	2206900000	3538800000	1900100000	1382500000	2208700000	2908500000	1589900000	1398000000	2991500000	2537700000	2084200000	2138200000	1569800000	1045300000	1814000000	1836700000	2645600000	1155400000	1718400000	1344200000	2327300000	3024000000	1964200000	2656200000	2810800000	2292100000
NX_P08648-1	ITGA5	1690600000	842500000	3765400000	3427300000	5441600000	1334100000	1939700000	4435000000	787230000	420740000	308620000	635300000	6633100000	2797400000	443770000	915610000	400670000	990420000	1001700000	885040000	1695800000	1763300000	4056900000	2237100000	2030200000	2978800000	1509700000	4660900000
NX_Q15393-1;NX_Q15393-3;NX_Q15393-2	SF3B3	1168900000	1846400000	2374300000	2764700000	1394000000	2251800000	2440800000	2962300000	2069000000	2154200000	2169100000	2071300000	1826200000	1466400000	1396500000	3348200000	2354900000	2895700000	1213200000	1377000000	1704300000	2389600000	2467400000	1856800000	2568800000	3447500000	1637900000	2236500000
NX_Q9Y6C9-1	MTCH2	1273800000	2057200000	1780900000	926690000	3053600000	2458800000	1529500000	1363000000	1830700000	2306800000	2022200000	1145000000	1217900000	1516500000	4709000000	1576900000	5774500000	2090600000	1088800000	3749600000	1997600000	1800500000	1781600000	1230000000	1933700000	2483900000	1997200000	2800700000
NX_P12081-1;NX_P12081-4;NX_P12081-2;NX_P12081-3	HARS	2904100000	2451400000	1935200000	1819500000	2140900000	1931800000	1907400000	731960000	2322700000	3167100000	2712600000	1460900000	2464400000	1988200000	1493900000	2727500000	2159500000	3330400000	1136200000	1446400000	2425000000	1974800000	2524600000	2958900000	2485200000	601810000	1883600000	2298500000
NX_Q93052-1	LPP	3759600000	1738000000	1724900000	1617200000	2723400000	2655100000	1685700000	338350000	1037000000	1164800000	1966400000	1038000000	3467100000	3818200000	3061600000	1776100000	3279700000	2273800000	2046000000	2226700000	1858900000	1857400000	1897100000	1578300000	4167100000	590240000	2037100000	1922400000
NX_P51571-1	SSR4	1593600000	1577100000	3259200000	1621400000	3138400000	1670300000	2020600000	1895400000	1675500000	2333000000	2002900000	1370500000	3005400000	3218300000	1668000000	3234300000	1754300000	2742100000	1480800000	1037500000	2692100000	2175200000	2630600000	1928700000	2481300000	1181400000	2012500000	1772400000
NX_P30084-1	ECHS1	1811700000	1236900000	1565300000	1408800000	2767300000	2447200000	1482700000	343790000	931320000	1279000000	1995200000	792840000	1205400000	1656000000	6991000000	2056300000	7151400000	4569200000	1176100000	1807100000	2834100000	2396700000	1050900000	1558100000	1953600000	827460000	1261200000	2326500000
NX_P12270-1;NX_P12270-2	TPR	1470000000	1665600000	2031000000	3450900000	1641800000	1431800000	1973200000	4408000000	858310000	1717800000	1488600000	1876600000	1620400000	1584800000	1306100000	2235700000	1859200000	2681900000	1544700000	1345700000	1518100000	1945400000	2601300000	2267200000	2391500000	5306900000	2268700000	1743300000
NX_Q9Y285-1;NX_Q9Y285-2	FARSA	2158100000	2235900000	2472600000	1980300000	1672500000	1611400000	1489000000	1506500000	3204700000	3089000000	1906500000	3120800000	1771000000	1809400000	1936900000	1932400000	2246800000	4671500000	1175300000	1597200000	2058400000	2189200000	2129800000	1903700000	1880600000	857510000	2063500000	1395900000
NX_P43034-1;NX_P43034-2	PAFAH1B1	1874800000	2994600000	2106900000	1398000000	2002800000	2190400000	1276400000	2441000000	2008800000	1800100000	1852300000	1529000000	1263900000	1649000000	2361000000	2318000000	2540700000	3732700000	1997400000	3472600000	1432200000	2387600000	1808500000	1662800000	1872900000	3029500000	1600000000	1333900000
NX_Q9Y266-1	NUDC	1541200000	2503300000	2131500000	1949900000	1083100000	1258300000	1771100000	1873600000	1233000000	1481900000	1206400000	2000300000	1247100000	1132400000	2144500000	2772200000	3601900000	5675900000	2721400000	2796100000	1390600000	2014000000	2632400000	1714000000	2595900000	1662200000	1669700000	1850000000
NX_P54920-1	NAPA	1784400000	1330000000	2352600000	1801800000	2402600000	2733900000	2117300000	581250000	1630700000	1413900000	4600900000	208850000	1938500000	2837900000	2775100000	1693400000	4065500000	1737000000	1813000000	3801600000	2337800000	2082300000	1499500000	1379800000	2012500000	176570000	2336600000	2100300000
NX_Q14980-2	NUMA1	889950000	877300000	2586300000	4230300000	983130000	2904600000	3735500000	1092700000	523390000	1450900000	2422600000	1280500000	1729900000	1742200000	1400800000	2179800000	1630500000	2516000000	2424900000	2255700000	1334800000	2723300000	2697800000	1874300000	3547500000	1600200000	2168600000	2626400000
NX_P11279-1;NX_P11279-2	LAMP1	1515100000	1065700000	998940000	1029900000	3991400000	1979900000	1877100000	4479500000	1586900000	972780000	1165300000	1792100000	831880000	1485100000	3711800000	1278700000	2617000000	1334500000	3244700000	2625300000	3674400000	1323900000	1181500000	1516400000	1154800000	2559200000	2786000000	3592400000
NX_O75531-1	BANF1	673350000	1148300000	2244700000	3968400000	1653400000	1792100000	1625300000	141630000	1724000000	3064000000	1716100000	261940000	3555700000	1927300000	1812600000	3283000000	2644900000	3421200000	1302100000	2818600000	2065700000	2927900000	1815400000	2762300000	2773700000	107760000	1668800000	2063200000
NX_Q32P28-1;NX_Q32P28-4;NX_Q32P28-3;NX_Q32P28-2	P3H1	2336500000	461280000	2056900000	1394800000	2530500000	1929800000	2240200000	2603700000	173650000	61141000	630090000	516040000	2605500000	3802500000	615770000	1218600000	862440000	2290800000	2534100000	2114600000	2407500000	1925900000	2806000000	3646500000	2977600000	3754500000	4937600000	1380200000
NX_P14550-1	AKR1A1	3368300000	1511000000	1722000000	2322700000	2643500000	2246500000	2007100000	463400000	1816200000	1696200000	2968500000	922270000	2356600000	2523900000	4427600000	2364500000	4217000000	1537200000	1390200000	1097900000	2054200000	1558100000	1938300000	1348700000	1655200000	322490000	1480700000	2545200000
NX_P26196-1	DDX6	1343000000	2179600000	1969500000	2188300000	1600500000	1888000000	1869400000	2106200000	1659200000	1670900000	1723800000	2226800000	1535200000	1776000000	1315700000	2236800000	2012600000	3401300000	1773700000	2226800000	1619200000	2608100000	2433300000	2114900000	3124100000	2105800000	1575300000	2216800000
NX_P50570-1;NX_P50570-5	DNM2	2229300000	1958200000	1788200000	2160500000	2754300000	2409700000	1744800000	1429400000	1989300000	1633500000	2567100000	2659300000	2034400000	1968600000	3347100000	1929500000	3647600000	1392000000	1992200000	1985500000	1317600000	1447600000	1820100000	1718100000	1653000000	1605600000	1566000000	1706100000
NX_P60228-1	EIF3E	1532100000	2451500000	1895400000	1920100000	2277800000	1895200000	1735100000	1930500000	2776200000	2194000000	1058800000	1488800000	2026600000	1361900000	1849900000	2149700000	2516700000	3053700000	1199000000	1774000000	1937300000	2708300000	2385700000	2533600000	1878300000	1614400000	1903000000	2080100000
NX_P26368-2;NX_P26368-1	U2AF2	1522200000	1946800000	2255400000	2550300000	1633200000	1575300000	1815800000	3522600000	1867800000	3339900000	2380000000	2361600000	1498700000	1412200000	1247800000	2829000000	1189400000	2152400000	881360000	799150000	1464800000	1358300000	2277700000	2377700000	2497200000	3002600000	2033100000	2277500000
NX_Q16222-1;NX_Q16222-3;NX_Q16222-2	UAP1	2946000000	973300000	4673700000	1716600000	2218400000	1911600000	1978700000	4525700000	3219900000	2697000000	343850000	2768500000	1846200000	3574300000	34930000	503400000	48103000	1963000000	1776800000	2184600000	1507600000	2056400000	2412700000	2619300000	1592500000	1290600000	1684700000	924010000
NX_P62910-1	RPL32	2454300000	2486500000	2673000000	2715500000	1751000000	1453100000	1911200000	391310000	1060400000	1612700000	1145400000	2344100000	1592500000	1612200000	2237100000	2109300000	2397200000	3725100000	3799300000	2830200000	1130000000	2368700000	2589000000	1927600000	2165100000	682480000	1578100000	1248700000
NX_P31153-1;NX_P31153-2;NX_Q00266-1	MAT2A	1400100000	1649600000	3233700000	2077200000	1223400000	2358100000	1556600000	2314300000	1572400000	1210800000	1610300000	1635200000	1039400000	926200000	3226300000	2675700000	4379700000	4880700000	1035800000	1585900000	1116300000	2573300000	1791500000	1490600000	1981400000	2655500000	1383600000	1374700000
NX_Q9UHG3-1	PCYOX1	1347100000	2088100000	1939900000	635240000	2793900000	3418800000	1539400000	2731500000	1742100000	1048700000	1729300000	1157500000	1643800000	2767000000	2740500000	1516900000	2383900000	2059700000	1696400000	2291300000	2663900000	1283100000	1382200000	1297500000	1587300000	3332300000	3280600000	1847000000
NX_Q16836-1;NX_Q16836-3;NX_Q16836-2	HADH	1316000000	2107900000	1469100000	1940900000	1351700000	3592200000	1826900000	1979200000	1213800000	2629200000	7491100000	4038100000	712500000	1115900000	2206300000	1488500000	2199000000	1226200000	867140000	855130000	1662200000	1620900000	1790000000	1016300000	1956100000	3422200000	1387200000	1461900000
NX_Q92900-2;NX_Q92900-1	UPF1	1464600000	2440600000	2153300000	2137300000	2019000000	2156200000	1990800000	2773300000	1968200000	2206000000	1599300000	2522300000	1807000000	1462800000	1650100000	2082600000	1653700000	2832300000	1175100000	1615900000	1499400000	2016300000	2233100000	1869300000	2244300000	2802200000	1925900000	1625900000
NX_Q15691-1	MAPRE1	2547500000	2027200000	1880900000	1930200000	3241500000	1985600000	1841300000	360070000	2358900000	1949700000	1652200000	588830000	2969400000	1986100000	1724000000	2928400000	1766000000	2912400000	1104700000	1846100000	1884700000	3243400000	1994500000	2552900000	2510800000	195750000	1506600000	2336900000
NX_Q01469-1	FABP5	185960000	1666300000	1874400000	1129400000	1802700000	725870000	1721100000	815920000	3113200000	2653200000	1575400000	402810000	573720000	509460000	1624800000	4686400000	2425800000	14031000000	1029200000	981570000	774810000	624860000	2740300000	3952000000	1726500000	126330000	840150000	1391200000
NX_P63220-1	RPS21	2557400000	1777700000	2770000000	3591800000	1445300000	1891200000	2183900000	324380000	1334600000	1246000000	640990000	2224100000	2361400000	1811100000	1724300000	2768800000	3282700000	4616100000	1879800000	2907700000	1214100000	2494500000	2188700000	1288000000	2544500000	376120000	1578500000	547330000
NX_O94925-1;NX_O94925-2	GLS	2076500000	1010800000	1132800000	1492600000	1683500000	840450000	898630000	1160900000	1465900000	1267600000	1056300000	1406000000	1306100000	1441000000	7493300000	3689300000	9329700000	884030000	1056000000	927340000	1985700000	2449500000	1416000000	1827600000	947470000	275960000	3501500000	1510400000
NX_Q9Y2D5-6;NX_Q9Y2D5-4;NX_Q9Y2D5-5;NX_Q9Y2D5-7	AKAP2	2560300000	1201100000	1906000000	1883000000	5108900000	2522300000	2252800000	1559600000	888720000	625490000	1216000000	875640000	1544000000	2125000000	1713800000	991090000	2009400000	2561000000	2207800000	4546400000	1784300000	2661500000	1884200000	1241700000	1636900000	1095900000	1767300000	3115700000
NX_P26583-1	HMGB2	395140000	815340000	5960500000	2732000000	368130000	2035600000	2365600000	1981300000	327050000	785190000	690830000	1089700000	1621700000	1300700000	568580000	1860600000	1818400000	6524800000	2973800000	2092900000	508360000	2751600000	1639300000	677630000	3033900000	5912900000	1571900000	619470000
NX_Q16543-1	CDC37	2903600000	2175800000	1632300000	3474900000	2372300000	1150100000	1905200000	574650000	1524500000	1038200000	1409900000	1350300000	2028600000	1837100000	1994700000	1685200000	1049300000	2074500000	2990800000	4052100000	2062000000	1810400000	2038500000	2578700000	2576400000	320190000	1962800000	2179700000
NX_Q15631-1;NX_Q15631-2	TSN	976200000	1667700000	1639100000	1639300000	1736900000	1629800000	1987800000	1514500000	1950800000	2164100000	2925900000	1559700000	2217700000	2054700000	1916000000	2355500000	2293100000	4163900000	1195300000	1922600000	2093600000	2183300000	1902500000	2161600000	1796500000	912740000	1638500000	2328000000
NX_Q07866-6;NX_Q07866-4	KLC1	2985300000	1491300000	2300200000	2193200000	2369000000	1778700000	2087200000	1671000000	1819000000	1684100000	1620600000	2061700000	2131100000	1972800000	957890000	1614900000	826790000	2373800000	1452600000	2149800000	1760500000	3213900000	1913200000	3046700000	2234700000	731910000	1734400000	2132100000
NX_P14324-2;NX_P14324-1	FDPS	971710000	4929000000	909300000	2625600000	1991600000	2279200000	2003500000	340120000	4827200000	4969400000	1537300000	1331600000	2355900000	451270000	1278400000	2854300000	2006800000	1932100000	874730000	2194500000	1097400000	1943300000	2753800000	941140000	1361000000	232580000	1341400000	1711900000
NX_P27487-1	DPP4	532710000	0	1235000000	NA	20381000	3250700000	460320000	3042600000	NA	NA	1400000000	NA	113260000	37679000	19551000000	1948400000	12505000000	763450000	1625300000	NA	877560000	271390000	806680000	249160000	725660000	1133100000	3470100000	NA
NX_O00154-4;NX_O00154-6;NX_O00154-1;NX_O00154-5	ACOT7	1500000000	3471500000	1912300000	1195900000	1705100000	1839300000	1404500000	3263800000	2564600000	2949800000	4855600000	3953400000	2176000000	1963400000	997340000	1148500000	1000900000	975890000	811890000	1380900000	1366800000	1306300000	2216200000	2025500000	1646000000	1756300000	1162400000	1445500000
NX_P13804-1;NX_P13804-2	ETFA	2452100000	1663300000	1308300000	1808100000	2694900000	1704700000	1725900000	3029500000	2217500000	1980800000	3418300000	2753600000	1452800000	2160800000	2237300000	526500000	1303400000	1274600000	713650000	982850000	2621600000	1344600000	1663700000	1812700000	2017300000	2394100000	2267000000	2109800000
NX_Q99729-3;NX_Q99729-2;NX_Q99729-4;NX_Q99729-1	HNRNPAB	1292200000	2342700000	2576100000	2446800000	1693200000	1298000000	2081600000	435950000	1883000000	3003600000	2311300000	2477100000	1693000000	1637100000	938520000	3734100000	2220800000	2920100000	691810000	696200000	1581700000	2893200000	2248900000	1451000000	2863900000	377680000	1450700000	2320700000
NX_Q09028-3;NX_Q09028-1;NX_Q09028-2	RBBP4	1183700000	1360200000	1675600000	3359500000	1415300000	1213900000	2103300000	2529300000	1888700000	1700200000	2393100000	2210800000	1453700000	1192000000	1390900000	4878000000	1288400000	3278600000	1225500000	856880000	1518700000	3265300000	1792500000	2100400000	2556500000	899720000	1321100000	1319100000
NX_P56537-1;NX_P56537-2	EIF6	1529100000	1124800000	1222200000	1834700000	898040000	1094300000	1058100000	2677500000	3651500000	4902900000	652680000	3387100000	1601100000	2230500000	2173900000	2048800000	1853200000	4006900000	1198100000	1282500000	2253100000	1779700000	1538400000	1627900000	1454200000	1589900000	1448700000	1165300000
NX_O43396-1	TXNL1	1912400000	1516000000	2122700000	2320000000	1499100000	1651100000	1779300000	3181400000	996240000	1546000000	1035200000	1126500000	2015900000	1912500000	1308300000	1475900000	1675000000	2498800000	2339100000	2104300000	1785400000	2015700000	2360300000	1720500000	2532100000	2431200000	1967600000	2385300000
NX_P21399-1	ACO1	2683000000	1317600000	849740000	2165600000	4481400000	1258300000	1369600000	1382200000	586340000	775910000	1861700000	1595000000	1597100000	1507100000	3644900000	985600000	2626900000	1367100000	901640000	842310000	4404700000	547460000	1146200000	1363300000	1787800000	5860100000	1428000000	2831800000
NX_P00568-1	AK1	1581100000	1239700000	3340800000	2156700000	2345700000	3055100000	1146400000	433460000	1128300000	1074200000	3782100000	1189200000	1482500000	3650000000	2424400000	1057800000	2012600000	1547900000	1044000000	1984400000	1176900000	4410900000	1245400000	1380300000	1537800000	403190000	1717000000	3244700000
NX_P15586-1;NX_P15586-2	GNS	1549700000	1045600000	1217300000	1647000000	2314000000	2216600000	1340300000	1960800000	1293600000	1316900000	2074700000	1201200000	1394700000	1833800000	5659200000	1156900000	2215300000	1239600000	1714000000	1268800000	3213900000	1167500000	1086900000	1083400000	1190800000	2557900000	2043400000	4634300000
NX_O95817-1	BAG3	1955300000	2793200000	905370000	1308100000	1795700000	1354200000	909280000	513980000	2190400000	2165400000	793790000	3098600000	4078200000	1149800000	3753400000	1164400000	2596200000	2949500000	3226400000	1918700000	1877300000	2147200000	1690400000	1688900000	1364700000	163150000	1813600000	1076200000
NX_Q03001-7;NX_Q03001-14;NX_Q03001-10;NX_Q03001-12	DST	1796800000	4162300000	1540000000	887200000	1702600000	1892300000	1641500000	1719900000	4433300000	918240000	183900000	6344400000	2938700000	1780400000	774700000	1069700000	929660000	1311100000	289820000	2272900000	1940400000	4869000000	1576900000	1163900000	1419100000	1539800000	935310000	380370000
NX_P28482-1;NX_P28482-2	MAPK1	1542400000	1809900000	1906000000	1771200000	2795700000	3434300000	2422500000	448930000	1813500000	1667700000	1812900000	644150000	2621500000	2223700000	1789400000	1620500000	2488900000	1538400000	1906300000	1987500000	1997800000	2318500000	1737500000	1853400000	1737700000	549490000	1324300000	2620900000
NX_O76003-1	GLRX3	1206900000	2996200000	2144400000	2221900000	1389500000	1328700000	1690600000	641240000	3115000000	2845600000	1430800000	2240600000	2206000000	1722400000	2071400000	2319200000	1923000000	1988100000	886160000	1251500000	1691900000	1953600000	2155400000	1943100000	1835900000	592690000	1339000000	3193300000
NX_O75947-1;NX_O75947-2	ATP5H	2434100000	1696000000	2051000000	1934700000	2616000000	1129200000	1624800000	174820000	2204100000	2765500000	2163400000	653350000	1428200000	1826800000	3612600000	1916700000	3080100000	2913700000	1174400000	1051100000	2049300000	1639500000	2050900000	1405000000	1985200000	416100000	1788100000	2345800000
NX_O14979-1	HNRNPDL	1064700000	1733700000	2905100000	2100700000	1217700000	1796000000	1837900000	612880000	2075500000	2853700000	2071900000	2044100000	1319200000	1477500000	1231300000	4015700000	2377600000	3100000000	933950000	1026100000	1906400000	2101500000	2262500000	1630400000	2612200000	634470000	1799400000	1221400000
NX_Q1KMD3-1	HNRNPUL2	1627500000	2071400000	2316300000	1559200000	1961300000	1844500000	1533600000	2257800000	1717600000	1566200000	1684300000	2000200000	1625000000	1842100000	1417100000	2334100000	2284200000	2711100000	1594400000	1999200000	1253800000	1974400000	1642300000	1612100000	2002800000	2042100000	1646000000	1785700000
NX_Q9Y224-1	C14orf166	1871500000	1573800000	1717400000	2338000000	1723500000	1978600000	1540900000	118500000	2568800000	2101000000	1771400000	184890000	2009500000	2222800000	1405500000	2128900000	2382800000	3300700000	1293700000	2483300000	2077700000	2218000000	2145700000	2303700000	2360600000	124630000	1605800000	2144600000
NX_P50552-1	VASP	2965000000	2177300000	1248400000	1598000000	1972900000	1164800000	1554200000	1275600000	1775900000	1728800000	712640000	3253300000	3262500000	2191700000	1819500000	1604300000	2595400000	2288900000	2378200000	2214100000	1486500000	1581300000	1936900000	2214600000	1428900000	1010300000	1017900000	1171300000
NX_Q9NRX4-1;NX_Q9NRX4-2	PHPT1	2800500000	1296600000	1785600000	2049600000	2357700000	2019200000	1946600000	219680000	1031900000	1272300000	989160000	2204300000	1503500000	987100000	3106700000	2210800000	3190000000	4162700000	2370500000	2940700000	1591200000	2129700000	1419800000	1471600000	1700100000	380680000	1760700000	653070000
NX_O00232-1;NX_O00232-2	PSMD12	1829600000	2260600000	1887900000	2172400000	1515000000	1483200000	1588500000	766060000	2594700000	2418200000	1620800000	838110000	2105700000	1724900000	1507400000	2231300000	1901500000	2594200000	1240300000	1752100000	2213400000	2184400000	2303100000	2101200000	1870100000	593800000	1872900000	2345300000
NX_O00303-1	EIF3F	1591900000	2211200000	1760400000	2098200000	1454200000	2351700000	1308900000	469400000	3062700000	3361000000	1413300000	1485200000	2163600000	1702700000	1144500000	2969400000	1041100000	1906000000	743850000	1041500000	2794800000	1915600000	2978300000	2375000000	2109400000	450200000	1992200000	1608600000
NX_O95394-1;NX_O95394-3;NX_O95394-4	PGM3	1464100000	1302900000	1575600000	1088000000	1689200000	1742500000	1475200000	2464700000	975580000	1032600000	1522700000	1303800000	2937600000	2655900000	1035700000	1191900000	1601800000	1569300000	2868200000	2296700000	2618600000	1620400000	2039700000	2356200000	2483200000	2045800000	2723100000	1744400000
NX_P48147-1	PREP	1066100000	3421000000	1555100000	1210500000	2403000000	1361000000	1364400000	1710900000	3104100000	3161500000	2385400000	5348000000	1422000000	1707400000	1059700000	1408400000	1612900000	1931200000	777210000	779960000	1240700000	2316500000	1566500000	1444300000	1442900000	2089800000	1299300000	1024200000
NX_P50502-1;NX_Q8IZP2-1;NX_Q8NFI4-1	ST13	2764200000	2755700000	807230000	2126600000	1735800000	1575500000	1548600000	215160000	1524500000	1225200000	1120900000	781430000	1535600000	1297400000	2522400000	2505600000	1998200000	4484400000	1593600000	3857500000	1485500000	2006000000	1621300000	2425500000	2108800000	297460000	1676800000	1597400000
NX_P28331-1;NX_P28331-2;NX_P28331-4;NX_P28331-5;NX_P28331-3	NDUFS1	1869900000	1418800000	1598400000	1367300000	1834000000	2488200000	1462000000	858010000	818080000	1195700000	3228800000	2744400000	1254500000	1726400000	3037500000	1658600000	2309100000	2309400000	1156500000	1626800000	2261500000	1575700000	1713400000	1855200000	2084400000	1820300000	1961800000	1867600000
NX_Q13492-2;NX_Q13492-5;NX_Q13492-1;NX_Q13492-3;NX_Q13492-4	PICALM	2291400000	1299900000	1827800000	885610000	1560200000	1847200000	2060500000	1345300000	1071600000	1564200000	1930000000	816700000	4018700000	1806800000	2386700000	1427800000	1872900000	1819500000	2021800000	2234300000	1364400000	2145700000	2539000000	2398700000	1431100000	1017700000	2459300000	1650800000
NX_P13073-1	COX4I1	2077600000	1786200000	2004300000	1627900000	2757900000	1326000000	1429900000	369230000	1124000000	1025900000	894300000	428630000	1222400000	1603700000	5224300000	1897200000	4074100000	3658800000	2306000000	3101000000	1387700000	1545200000	1238200000	1114300000	2054300000	698840000	1591500000	1501600000
NX_P38919-1	EIF4A3	1285600000	1381400000	1977300000	2069800000	1428800000	1593000000	1624200000	590490000	1197900000	2314900000	1237500000	1289400000	1631500000	1404600000	1619600000	2467800000	2596900000	3460900000	2411700000	2586000000	1246300000	2351800000	1696300000	1698000000	2584400000	785910000	1889500000	2497800000
NX_P08237-3;NX_P08237-1;NX_P08237-2	PFKM	1569200000	1214900000	1268800000	1813400000	1495100000	1644600000	1152300000	2478900000	1313800000	1396700000	3487000000	4324300000	1371600000	982590000	2387000000	1308300000	2436900000	2321200000	1419600000	2002200000	1165300000	1670200000	1436800000	1325600000	1660700000	3520900000	1367700000	1375700000
NX_P62714-1	PPP2CB	625890000	1919800000	1389500000	753600000	2085900000	1740300000	1470400000	333160000	2664000000	3102700000	1976500000	644810000	1749600000	1602100000	2558000000	3191000000	2110600000	3415800000	2521600000	2925300000	1735500000	1985500000	1992700000	1894900000	1592300000	350010000	1075400000	1453100000
NX_P46459-1;NX_P46459-2	NSF	2448700000	820630000	2216800000	1421700000	1957000000	3183300000	1805100000	2066700000	676850000	887900000	2145900000	842750000	1838300000	3023200000	1376300000	1025500000	1464800000	1825900000	1732200000	2140000000	2615400000	1605400000	1892700000	1694400000	1716700000	2115000000	2391800000	1917100000
NX_Q04917-1	YWHAH	1612800000	2238400000	2237600000	1528400000	1555300000	1014000000	1868100000	475320000	1148100000	1478900000	856260000	416770000	2889000000	2539600000	2002100000	1904000000	2544900000	2166500000	3353600000	3329800000	1750200000	1800200000	2319700000	2359300000	1736000000	220360000	1912900000	1299000000
NX_P11047-1	LAMC1	2807000000	662660000	295640000	1895900000	1552200000	1432600000	1147900000	6299000000	95251000	37185000	76237000	920920000	2195100000	2812700000	2772600000	2292700000	2713200000	964480000	2876400000	980210000	1519900000	1772600000	2508000000	2177100000	1595800000	2905300000	1962900000	1130800000
NX_O94973-1	AP2A2	1545700000	1301900000	1054100000	2121100000	2659600000	2914300000	1615500000	2431900000	1594500000	1508500000	1634100000	1789000000	1812300000	1714500000	2934600000	1194900000	2033800000	1293100000	1205800000	1114600000	1831800000	910840000	1422600000	1866100000	1738100000	2975700000	2133100000	1976900000
NX_P09496-2;NX_P09496-5	CLTA	2458700000	300890000	2219300000	2000700000	2438900000	1573700000	2359600000	164980000	325110000	129930000	2071800000	161360000	1366900000	1189400000	2791800000	2386500000	2519200000	2604900000	5808200000	4151800000	2035600000	885250000	1454000000	1796500000	1924600000	201160000	1551000000	1385400000
NX_Q9BRK5-1;NX_Q9BRK5-6;NX_Q9BRK5-2;NX_Q9BRK5-4;NX_Q9BRK5-3;NX_Q9BRK5-5	SDF4	2736400000	184480000	2253300000	1385800000	1589400000	2296500000	1973800000	790460000	398630000	251720000	735250000	1340300000	2436900000	2771000000	2230600000	1668900000	2837700000	3245900000	3240100000	1636200000	2325100000	887040000	1504400000	1620500000	2147800000	693820000	3661400000	1382900000
NX_P49915-1;NX_P49915-2	GMPS	674830000	1096000000	2111100000	2014100000	732240000	1678700000	2211600000	2511300000	1928700000	3040400000	2248400000	3156300000	1815900000	1212900000	807670000	2139100000	2191800000	2823500000	1063100000	1132400000	1324000000	1516600000	1793500000	1852300000	2141400000	2538100000	1644300000	773200000
NX_P24752-1;NX_P24752-2	ACAT1	1216300000	565890000	2088900000	1480900000	2025900000	2107800000	1681000000	444860000	607070000	673420000	2204700000	1027300000	1041700000	1470300000	7315500000	1155700000	4506200000	1434900000	2068100000	3077300000	1582800000	1216900000	1497700000	1109300000	1663300000	898080000	1590600000	2069100000
NX_P48047-1	ATP5O	2701800000	1646800000	2397600000	1784100000	3357900000	1404300000	1433400000	382340000	1853900000	1752800000	2168000000	571680000	1186300000	1651400000	4203600000	1740700000	1968100000	2855300000	964860000	1861200000	1674500000	1963000000	1601700000	1548400000	1730900000	526090000	1349100000	1536400000
NX_Q14157-4;NX_Q14157-1	UBAP2L	1739600000	1216700000	1976700000	2313200000	1913200000	1194700000	1720400000	3365600000	1172700000	1275400000	1039500000	2027300000	2294800000	1507000000	934350000	1405600000	895480000	2594500000	1386400000	849510000	1440300000	2280700000	1878500000	2187600000	2703300000	3427100000	1638400000	1268300000
NX_P07942-1	LAMB1	3384500000	1526500000	399920000	2831800000	2275200000	519510000	968620000	3257100000	344090000	118380000	625540000	927050000	2269600000	1039600000	3151800000	2392000000	2423900000	1489500000	1457300000	128200000	1147100000	1016400000	1859400000	2440700000	2298400000	4984000000	1883700000	2465600000
NX_Q7L2H7-1;NX_Q7L2H7-2	EIF3M	1738600000	1245400000	1288400000	2534900000	1417600000	1258800000	1625500000	1832400000	2258800000	4099800000	2288700000	1506000000	1505300000	1860900000	790470000	1772600000	683240000	1407800000	426260000	713990000	2595000000	1273300000	1624100000	4002600000	1841200000	674240000	2101000000	3256400000
NX_Q9UK76-1;NX_Q9UK76-2	JPT1	2066700000	3746000000	2196100000	2251500000	1781300000	1245000000	1240500000	230860000	3687100000	2447900000	505120000	271640000	1919300000	972080000	1881200000	4126200000	2250400000	3128200000	864310000	1190600000	783040000	3078900000	1016800000	2131800000	2306500000	122460000	689510000	1462300000
NX_O00429-1;NX_O00429-5;NX_O00429-6;NX_O00429-7	DNM1L	1234800000	1794100000	1042900000	2999300000	1956100000	1394900000	1134400000	1686200000	3530700000	3647900000	2244300000	4957300000	2579100000	1931800000	1263300000	1235100000	1111200000	1102300000	950210000	682610000	1585600000	1077300000	1483300000	1993000000	1288900000	646350000	1224600000	1781200000
NX_Q5JPE7-1;NX_Q5JPE7-2;NX_P69849-1;NX_Q5JPE7-3	NOMO2	1636900000	2035600000	1883800000	1211800000	1580100000	1745200000	1436500000	2345900000	2153400000	1763200000	2267500000	1813700000	1988500000	2120000000	1003900000	1480300000	1495900000	1554600000	1100900000	1088500000	2149200000	1520700000	2107500000	1703200000	1705500000	3219000000	2017200000	1397000000
NX_P05141-1	SLC25A5	1555700000	2201700000	2281500000	1486900000	3346300000	1646200000	1098100000	1676000000	1854400000	2476000000	2207500000	2069300000	1014000000	1230600000	2077500000	2329300000	4963400000	1772400000	823160000	905930000	1472800000	1576700000	1464700000	1089400000	1291400000	1958100000	809000000	735850000
NX_P60953-2	CDC42	477810000	1888200000	2509900000	1032900000	1943800000	1484200000	1878200000	571580000	2518400000	1443700000	2965400000	1365500000	2564300000	2111400000	1573900000	2031400000	2272300000	2479500000	3606100000	1784100000	2130200000	1376400000	1663900000	1911500000	1202300000	294970000	1618800000	628330000
NX_P62318-2;NX_P62318-1	SNRPD3	264790000	1119700000	2737800000	653560000	816590000	1461300000	1770100000	203530000	1416100000	1294000000	1264000000	1066900000	739260000	854320000	691700000	3629300000	3413900000	3850200000	1272500000	6715900000	1635800000	2481500000	1800100000	1894200000	2813500000	878690000	1771200000	586650000
NX_Q14914-1;NX_Q14914-2	PTGR1	1008600000	635650000	2198100000	957390000	4156900000	876000000	851240000	1719600000	852030000	1008100000	577680000	1025500000	1251800000	1501700000	3302700000	1261000000	3492900000	2021700000	1311900000	1927800000	4012200000	818890000	1428300000	1103500000	1387200000	4030600000	2408700000	1880000000
NX_P78344-1;NX_P78344-2	EIF4G2	1661600000	1813000000	2109200000	1884600000	1568200000	1848100000	2035500000	793050000	1800600000	2435300000	1045400000	1788900000	1769900000	1522700000	1227900000	2272500000	1592500000	2397700000	1112100000	1333300000	1788200000	2613600000	2293400000	2177500000	2219000000	819600000	1603200000	1451400000
NX_Q9NR31-1;NX_Q9NR31-2	SAR1A	1513600000	956590000	2280200000	2079500000	2134200000	1971300000	2149900000	482320000	2101300000	2009400000	1936700000	880720000	1845500000	2223300000	962960000	1391000000	1973100000	1862900000	1665700000	2165400000	2148700000	1651900000	2008400000	2549300000	2292000000	558720000	2064900000	1068900000
NX_Q12904-1;NX_Q12904-2	AIMP1	1529000000	1759200000	1701900000	1635900000	1689300000	1296300000	1222000000	1905300000	1479600000	2076300000	1518800000	2248800000	1522300000	1882900000	2296100000	1368200000	2402500000	2036400000	1272900000	1438800000	1646100000	2207400000	2090500000	1215500000	1484900000	1906100000	1834400000	2155500000
NX_Q9UKD2-1	MRTO4	914580000	1799500000	2255700000	1946400000	1004000000	1124300000	1806800000	751140000	1568600000	1684300000	1162600000	1353200000	1005600000	846450000	1785700000	3860200000	2523200000	4278600000	2016100000	2952500000	978040000	2406500000	1733500000	1760800000	1843400000	537350000	1391100000	1495200000
NX_Q13409-2;NX_Q13409-3;NX_Q13409-6;NX_Q13409-1;NX_Q13409-7;NX_Q13409-5	DYNC1I2	1763900000	1789400000	1308200000	1744700000	1582500000	1682200000	1654900000	4076900000	1248100000	1464500000	1464300000	1280800000	1702100000	1357800000	1556000000	1570600000	1322500000	1142600000	1709900000	1631400000	1742900000	2167100000	1797900000	1816100000	1576800000	2420200000	1545400000	2256800000
NX_Q7L576-1;NX_Q7L576-3	CYFIP1	1252300000	2647600000	1335900000	1832800000	2039300000	1836300000	1711900000	1816500000	2891600000	2113500000	1947000000	1997200000	1807600000	1773700000	1252400000	1492900000	1049600000	1460400000	1096300000	1967600000	1646200000	1900000000	1384100000	1544900000	1520600000	1401100000	1459500000	2194400000
NX_Q99714-1;NX_Q99714-2	HSD17B10	1414900000	1413600000	1051300000	1704500000	2462500000	810550000	1076900000	2357500000	2062900000	2370000000	3213300000	2157700000	1160200000	1132100000	2616400000	1376200000	1676000000	919330000	963700000	1518000000	2033000000	1388700000	1611200000	1524400000	2290900000	2069900000	2218500000	1739900000
NX_P08243-2;NX_P08243-1	ASNS	243400000	1232900000	1930100000	351410000	300050000	138710000	1016700000	1379900000	982260000	3488700000	22817000	1695000000	1202100000	2744600000	760320000	1205300000	1125500000	713260000	2049600000	2885500000	2479200000	2377200000	4920500000	1660200000	2840300000	3732300000	4809300000	9284000
NX_Q13724-1;NX_Q13724-2	MOGS	4154700000	2419600000	1248500000	2033300000	3323000000	1271000000	1004100000	1623700000	2180200000	1697700000	1509700000	2909100000	1615200000	2369500000	823560000	1552100000	1129500000	1328800000	841550000	768040000	1740900000	776600000	1130000000	1905000000	1463400000	1628700000	2062800000	1766600000
NX_P25788-2;NX_P25788-1	PSMA3	2041200000	1466900000	1685500000	1545100000	1532400000	1575300000	1072100000	1757600000	1149800000	1219900000	553040000	1779000000	1146000000	1169600000	1460900000	1722600000	2323200000	3141400000	1266800000	2775900000	1443600000	1820400000	1983600000	1634700000	1976000000	3220000000	2049000000	1466900000
NX_Q9NR45-1	NANS	3981400000	1096800000	1695200000	2744900000	2346700000	1066000000	1507200000	2020000000	934670000	992300000	2910800000	3072700000	2297900000	2187100000	1114600000	1184900000	1203500000	1602600000	961150000	985890000	2155300000	1929400000	1592100000	1504100000	1010400000	478890000	1076600000	2289100000
NX_Q969H8-1	MYDGF	1539300000	1517800000	1706700000	1229400000	1974400000	2279500000	1678700000	1921400000	887220000	708010000	1031600000	407470000	1636000000	2027300000	1412900000	1125400000	1225500000	2427100000	2207300000	1555600000	2177300000	1173100000	2166600000	2233500000	1968100000	2940300000	2912900000	1768500000
NX_Q9UMS4-1	PRPF19	1063700000	1572000000	1805100000	2227600000	1040600000	1350900000	1645800000	3650800000	1047000000	1795200000	1015000000	1257300000	1240100000	1125000000	1407500000	2097000000	1242000000	2410500000	936520000	1073000000	1545700000	2323900000	1853800000	2370700000	2243400000	3396600000	1823400000	1247600000
NX_P39060-3;NX_P39060-1;NX_P39060-2	COL18A1	5097800000	208030000	NA	5954600000	2259100000	747160000	360720000	1106400000	68150000	180960000	1544100000	116820000	1114200000	156680000	4081000000	2487100000	1379600000	1401500000	150760000	NA	845210000	611800000	255590000	823170000	1130300000	10924000000	643140000	4103900000
NX_Q9BUJ2-2;NX_Q9BUJ2-1;NX_Q9BUJ2-4;NX_Q9BUJ2-3;NX_Q9BUJ2-5	HNRNPUL1	1172000000	1276500000	1863200000	2052100000	1719100000	1423000000	1641300000	1492000000	980720000	1283700000	1057200000	1732000000	1264700000	1516800000	1684700000	2109900000	2970300000	2527700000	1993300000	1687500000	1224600000	1590000000	1525100000	1606400000	2380800000	2226600000	1654200000	1954400000
NX_Q92747-1;NX_Q92747-2	ARPC1A	2733200000	1598100000	1130200000	622990000	3319300000	1756500000	1427200000	1901000000	1103200000	1454400000	826290000	1215900000	2415000000	2070500000	454820000	1205900000	917010000	2061500000	904110000	2329900000	1464700000	2414400000	1471400000	1693800000	2363600000	3155200000	1416500000	2160000000
NX_P46977-1	STT3A	1659500000	1993900000	2028600000	899720000	2388900000	1957500000	1526600000	1442100000	1582500000	1288300000	1638300000	1006800000	1410200000	1959100000	1220600000	1830200000	1658800000	1861700000	1974200000	1405400000	1492300000	1807800000	1714100000	1683300000	1734500000	2415000000	2371400000	1609700000
NX_P62857-1	RPS28	1420500000	1854800000	1846200000	2242200000	1324000000	1060300000	1699100000	296140000	1476600000	2318600000	1750300000	1603300000	2042200000	3394100000	1038400000	1933100000	1317700000	2034700000	1573600000	930570000	2696000000	1509400000	1752900000	3122300000	1685400000	218520000	1858700000	1478700000
NX_O60568-1	PLOD3	2632800000	1001800000	1902300000	1356800000	3255100000	2108400000	1375100000	1544700000	756290000	928930000	1244000000	2236600000	1512100000	2480900000	938080000	1077800000	1565500000	1618800000	1632600000	1350500000	1444700000	1337200000	2330800000	2648100000	1904700000	1528300000	2455200000	1258700000
NX_P46779-1;NX_P46779-2;NX_P46779-3;NX_P46779-4;NX_P46779-5	RPL28	1609600000	1910200000	1836800000	1172000000	1430400000	1278200000	1565000000	861880000	1042300000	1444000000	1149900000	1205700000	1163900000	614130000	1188700000	2095000000	1546900000	3643800000	4331600000	3136300000	1218300000	1803600000	2645200000	1570000000	1588700000	541690000	2277700000	1485400000
NX_Q53GQ0-1;NX_Q53GQ0-2	HSD17B12	1211700000	1899500000	1538300000	1542300000	1798500000	1546400000	1446500000	1817600000	2381100000	2082100000	2533000000	1536800000	1540200000	1817400000	1346600000	848760000	936310000	1020900000	1418900000	2034100000	1761600000	1240800000	2596600000	1679500000	1498100000	1794500000	1873000000	2569100000
NX_P25789-1;NX_P25789-2	PSMA4	1655800000	1575900000	1739600000	1609200000	1557800000	1386100000	1354500000	853390000	1756800000	1638700000	802670000	890830000	2272600000	1783300000	1331500000	1717000000	1589500000	2472300000	1324900000	1598600000	1999300000	1645100000	2582200000	2215100000	2450700000	1281800000	2059300000	2131300000
NX_Q5SSJ5-1;NX_Q5SSJ5-2;NX_Q5SSJ5-3;NX_Q5SSJ5-5	HP1BP3	1415700000	799070000	1869300000	1834000000	1606100000	1384000000	1696000000	2394000000	477030000	568940000	1310400000	982300000	842130000	1274800000	829920000	1045400000	1618600000	1816200000	2136000000	2120500000	1579800000	1504600000	1815600000	1371900000	2362900000	6571700000	1952600000	2007900000
NX_P53999-1	SUB1	1197500000	1267000000	2194500000	2214700000	1468800000	2227400000	1698800000	3029700000	1651200000	1602600000	1505400000	2369200000	930230000	1406700000	1431600000	2067200000	1549700000	2604100000	1164500000	764630000	1366700000	1237000000	1367400000	1211300000	1653600000	2669500000	1701900000	1451900000
NX_P46063-1	RECQL	845280000	1333300000	2403700000	1600500000	1316200000	1545100000	1562200000	3636900000	1284200000	1036000000	1581400000	1333700000	2259200000	1750700000	1415500000	1477000000	1282200000	2690600000	1291800000	1197700000	1365800000	1936500000	2385200000	1497100000	1637000000	2182200000	1325200000	1750600000
NX_P68400-1;NX_P68400-2	CSNK2A1	1704400000	1472300000	1508300000	1527400000	1291600000	1263300000	1260400000	709680000	1972600000	1701700000	1305500000	1965300000	1423600000	1315900000	2452200000	3008600000	2070000000	3390100000	1349300000	1045100000	1648100000	1756600000	1818100000	1584700000	1570200000	407330000	1788600000	2523700000
NX_P17936-1;NX_P17936-2	IGFBP3	0	0	25445000000	NA	NA	7308100000	NA	1147500000	NA	NA	NA	NA	NA	5247200000	NA	NA	NA	NA	188550000	NA	NA	2111000000	3069500000	NA	NA	NA	2260600000	NA
NX_Q92973-1;NX_Q92973-2;NX_Q92973-3	TNPO1	1566800000	1387300000	1744100000	2492400000	1976500000	1480000000	1965800000	1880600000	1528100000	1129100000	1865700000	1604000000	1842000000	1859400000	830430000	1186700000	686770000	1576400000	808840000	1188100000	2336500000	1455400000	2221600000	2125300000	1761900000	2085200000	1775300000	2204100000
NX_O14974-1;NX_O14974-3;NX_O14974-5;NX_O14974-4;NX_O14974-2	PPP1R12A	1681200000	1199800000	1393500000	1145100000	1627800000	1257400000	1261400000	2659400000	864710000	998440000	589310000	1036600000	1767400000	1956800000	1379300000	1224500000	1571900000	2056400000	1841300000	4340100000	1121500000	1914400000	1523500000	1633300000	1671800000	4079000000	1594000000	1160400000
NX_P00403-1	MT-CO2	1286200000	1394600000	1493900000	1733900000	2073600000	1900500000	1742400000	603560000	874160000	1245800000	1180300000	475210000	883180000	1896600000	2593700000	1733600000	1474200000	1082800000	1158500000	1220200000	2984700000	1181800000	1844600000	1787500000	2631400000	1587100000	2879700000	3495800000
NX_O43169-1	CYB5B	989590000	2580000000	1413100000	2248300000	2504800000	1195700000	1299600000	975830000	2241100000	1355800000	2090000000	855880000	1664600000	859300000	2024300000	1554800000	1480800000	2399900000	586030000	1433900000	1356800000	2056500000	1402900000	1139900000	2637400000	2177300000	1823500000	2056100000
NX_Q9UBG0-1	MRC2	2152300000	7431000	1632300000	77810000	864300000	2283500000	1967900000	1716400000	8210900	NA	637660000	632390000	2090400000	4029200000	247110000	568820000	813770000	788750000	3806600000	4178000000	1844900000	3908300000	1674500000	1499100000	2399200000	4159100000	2366500000	11670000
NX_Q96CW1-2	AP2M1	1404900000	1191800000	1737000000	861480000	2328000000	2070100000	1512100000	2215900000	768450000	738310000	729870000	858350000	1706200000	1671500000	2211100000	1123300000	1726900000	2248400000	1891200000	3289200000	1639000000	1668900000	1519000000	1326300000	1989700000	2926600000	1768700000	1079600000
NX_Q13177-1	PAK2	2042800000	2386500000	1939700000	2098900000	1854200000	2201000000	1539300000	911810000	1128400000	1530600000	1141600000	2061300000	1654900000	1798500000	1223500000	1544600000	1139100000	1777000000	1076700000	1788900000	1805600000	2589500000	1947600000	1887400000	1573400000	638930000	1532300000	1316800000
NX_P55263-1;NX_P55263-3;NX_P55263-2;NX_P55263-4	ADK	702360000	2325200000	1517900000	725930000	943170000	2271100000	1985200000	974310000	2665500000	2609500000	1533500000	2558700000	1313000000	1639800000	2215600000	1419400000	2693800000	1117900000	2096500000	3403800000	872950000	1430500000	1764800000	1137800000	1175000000	648010000	1253700000	987590000
NX_Q9NR30-1;NX_Q9NR30-2	DDX21	948240000	1599100000	2282700000	1879300000	846260000	545910000	1212600000	4945900000	1323700000	2020900000	282760000	2047800000	920540000	682060000	727040000	3226900000	949640000	1848300000	767260000	520440000	818250000	1958400000	3121600000	2508300000	1697000000	3576000000	1221500000	1462000000
NX_P19623-1	SRM	1504000000	1367800000	2282300000	1265500000	1438000000	1264100000	1523400000	1479200000	1760800000	2651000000	1587900000	2101900000	1972600000	2355500000	766260000	1006600000	1146000000	2063000000	804410000	960800000	2026800000	969830000	2264100000	2514600000	1473600000	1451300000	2464600000	1434800000
NX_Q6YHK3-1;NX_Q6YHK3-4;NX_Q6YHK3-2;NX_Q6YHK3-3	CD109	570850000	725530000	1789000000	1807600000	183510000	9968500000	4148500000	695310000	310140000	64297000	10008000000	2409700000	430280000	1224500000	48411000	382800000	126450000	458350000	585480000	3566500000	767590000	282900000	681050000	559430000	802040000	526870000	546790000	2190600000
NX_O95302-1;NX_O95302-2;NX_Q75LS8-1	FKBP9	1561000000	1016100000	2045300000	587670000	2031000000	3588500000	2374200000	1491100000	1140900000	1024600000	1266400000	866120000	1299200000	2669600000	643470000	689560000	757800000	1093200000	2011500000	2027500000	1884100000	1817400000	1942400000	1080800000	1503100000	2541700000	3573500000	1217200000
NX_Q13418-1;NX_Q13418-3;NX_Q13418-2	ILK	2584800000	721100000	1384600000	1676900000	2462300000	1866500000	1576500000	682770000	790960000	818860000	771780000	755400000	3155000000	2333300000	1382600000	2032000000	1569100000	1282900000	1553600000	1602200000	2101700000	2168800000	1733600000	3118400000	2133600000	737540000	1475800000	1250900000
NX_P04216-1	THY1	830030000	0	6224000000	NA	31109000	5125600000	2302600000	545090000	NA	NA	244490000	NA	356700000	2575300000	389240000	291140000	927100000	791570000	1810500000	7307100000	2819800000	1942500000	400540000	643860000	865990000	1780600000	7412000000	NA
NX_Q92688-2;NX_Q92688-1	ANP32B	739510000	1116200000	2167200000	2171800000	1053000000	2046800000	1693700000	3365900000	436730000	1270200000	1553600000	1937800000	1886600000	1810600000	1022000000	1021700000	984460000	1938200000	796320000	1687600000	1255600000	2178200000	2025400000	1144400000	2102500000	3168700000	2162600000	859010000
NX_Q15746-6;NX_Q15746-11	MYLK	2681600000	0	1380300000	27597000	70828000	1892900000	2701500000	828530000	NA	NA	88849000	511250000	4012800000	1155700000	3342600000	1137500000	2058700000	1753900000	60458000	2068800000	7673300000	492310000	50313000	485950000	2293800000	8637500000	125540000	45830000
NX_Q99436-1;NX_Q99436-2	PSMB7	2050100000	1681700000	1526800000	2128400000	1879200000	1383300000	1559100000	475010000	1858200000	1968000000	1190600000	1027900000	2290000000	1902300000	1473500000	1511600000	1511000000	1895400000	913590000	1030000000	1890500000	1939800000	2047200000	1923600000	2223300000	600140000	2153100000	1487800000
NX_P07602-3	PSAP	2414500000	1412300000	193470000	3477200000	1485400000	1334200000	717710000	462120000	685980000	253180000	2275400000	2714700000	790500000	1045800000	1977200000	1071700000	2417100000	1748800000	1388300000	1550200000	3206000000	566440000	600180000	763640000	773750000	331880000	1562200000	8296200000
NX_Q9Y2X3-1	NOP58	1071900000	1591700000	1503900000	1750100000	1433400000	825860000	1178200000	2522500000	828810000	1085000000	660100000	1337000000	784620000	898790000	1243800000	1419100000	1362100000	2281800000	1651400000	2282400000	1479200000	1478200000	2202800000	1348000000	1587900000	5516100000	2194700000	1878500000
NX_P22307-1;NX_P22307-7;NX_P22307-8;NX_P22307-4;NX_P22307-2;NX_P22307-6;NX_P22307-3;NX_P22307-5	SCP2	1491200000	1113200000	1921900000	1237700000	2217800000	2287100000	1362300000	640540000	1163500000	803840000	929270000	491340000	1217800000	2268900000	2231900000	1012500000	2147900000	1581600000	2211500000	1911400000	2142700000	1267300000	1730000000	1825600000	1937100000	725060000	2562300000	2724500000
NX_O00567-1	NOP56	974810000	1356200000	1380600000	1287500000	1223400000	867780000	1505300000	1835400000	1057500000	1363100000	918250000	1550000000	986800000	916430000	1773300000	1574100000	1767100000	2734400000	1682900000	2663600000	1404000000	1747800000	1983400000	1347500000	1711100000	3949100000	1908000000	1557000000
NX_P31150-1	GDI1	1953800000	1309300000	1674100000	952090000	1653600000	1111800000	1071500000	2906900000	1285800000	1169600000	2247300000	2066200000	2437300000	2470700000	1353000000	800980000	740630000	1235200000	989440000	1014400000	2060000000	1107900000	2062700000	2540700000	2179000000	1872200000	1488500000	1095000000
NX_P40967-4;NX_P40967-5;NX_P40967-1;NX_P40967-2;NX_P40967-3	PMEL	0	0	NA	NA	NA	NA	NA	NA	NA	NA	44451000000	NA	NA	NA	NA	NA	NA	NA	NA	NA	NA	NA	NA	NA	NA	NA	NA	NA
NX_O75396-1	SEC22B	2362200000	774000000	1805400000	1459900000	1633700000	1259400000	1804200000	2046500000	480520000	343150000	1802500000	495880000	3258600000	3921400000	1189400000	747530000	744280000	1585200000	1259500000	1548200000	3156100000	1164100000	1434800000	1315800000	1888800000	2289200000	1809500000	865380000
NX_Q9UN86-2	G3BP2	1863800000	1076200000	1299000000	1667300000	1586500000	1419200000	1259000000	1367100000	1224600000	1131200000	442100000	2293500000	1029700000	854240000	2039300000	2204900000	1514200000	4092700000	2765000000	1839600000	1115300000	1559500000	1734400000	1812500000	1744700000	898950000	1228200000	1371400000
NX_P08621-1;NX_P08621-2;NX_P08621-3;NX_P08621-4	SNRNP70	1026100000	1350000000	1679800000	1553700000	1323500000	982620000	1034800000	1858100000	1283700000	1846800000	801620000	1400400000	1049000000	1073500000	1419500000	2363600000	2746000000	3012400000	1408400000	1672400000	643660000	1258100000	1505200000	953440000	1535900000	4579500000	1494900000	1570300000
NX_P62495-1;NX_P62495-2	ETF1	1125500000	1723100000	1466200000	1127000000	1346700000	1447600000	1288400000	2090100000	1401700000	2279100000	1171400000	1561000000	1893700000	1669300000	1227000000	1876000000	1116900000	2635000000	1198700000	1384600000	1852800000	2167300000	1784600000	1752100000	1685300000	1635300000	1152800000	1314800000
NX_P28070-1	PSMB4	1691700000	1662500000	1895900000	2384200000	1304800000	1071000000	1057600000	1032200000	1709300000	1392900000	2105600000	1993400000	1991100000	1836500000	1543200000	1775600000	1249200000	1511600000	1243700000	856610000	2090500000	1576800000	1976800000	1313300000	1746300000	1314000000	1463600000	1392400000
NX_P12955-1;NX_P12955-3	PEPD	1494200000	533250000	1129000000	1360000000	2418600000	2529800000	1571100000	2174900000	691410000	689070000	3078700000	815330000	1079900000	1906600000	1516900000	790680000	2092000000	871100000	1473200000	1713700000	1838300000	901140000	1466200000	1364200000	1669400000	3217900000	2114200000	1616300000
NX_P20042-1	EIF2S2	1300900000	1489100000	1148300000	1768300000	1445800000	1141100000	1264300000	4398800000	1301700000	1428100000	775600000	1999200000	1296600000	1166200000	1500700000	1509100000	1304800000	2086500000	1123400000	1711600000	1329700000	1437400000	1199200000	1149300000	1646700000	3775200000	1447500000	934750000
NX_Q16666-1;NX_Q16666-2;NX_Q16666-6;NX_Q6K0P9-6;NX_Q6K0P9-5	IFI16	616490000	1988800000	373940000	2870900000	1228300000	2648900000	2661100000	2391600000	1471400000	1435900000	1647500000	1340000000	832180000	1551100000	436490000	186000000	730140000	297630000	1848500000	1813700000	1141400000	1292800000	1402200000	725970000	2313200000	3194800000	2714000000	2819100000
NX_P30043-1	BLVRB	529460000	2979200000	1107600000	958300000	1657200000	2306400000	1800800000	1928200000	1145600000	2697300000	2728300000	1935000000	954360000	1865100000	1567100000	527410000	1450900000	616980000	2295000000	1750600000	2220800000	1015600000	1191500000	964580000	1242700000	1199400000	1805500000	1452300000
NX_O14617-5;NX_O14617-1;NX_O14617-4;NX_O14617-2;NX_O14617-3	AP3D1	1394000000	1446300000	1304100000	1033300000	1565000000	1563500000	1406000000	3401200000	1127200000	1055500000	1871000000	1261500000	1638800000	1800000000	1530200000	719880000	1198300000	930190000	1291000000	1489300000	1844900000	1076300000	1524000000	1742500000	1518900000	3755800000	1625300000	1606600000
NX_Q9NSD9-1;NX_Q9NSD9-2	FARSB	2021300000	1672600000	1873100000	1167600000	1509200000	1099000000	1458600000	891210000	2432800000	2363700000	1235600000	2258000000	1255800000	1135800000	1541900000	1479400000	1753500000	2603000000	788450000	949250000	1522500000	1892300000	1986600000	1499000000	1734300000	718820000	1318100000	1554400000
NX_Q14258-1	TRIM25	622630000	1675800000	977740000	1048200000	1398200000	1908100000	1471000000	1939400000	1440800000	1544100000	1225500000	1099200000	1351800000	1448100000	1699600000	1488600000	1576400000	2066900000	1907100000	2671400000	2019500000	870360000	1632200000	747420000	1098600000	1984500000	2436100000	2360000000
NX_P30419-1;NX_P30419-2	NMT1	1406300000	1738600000	1178200000	1810300000	1276600000	1458800000	1323800000	1909800000	1985000000	2081100000	1721700000	2269600000	2188500000	1675300000	1370900000	1513300000	1243200000	1450700000	905330000	944510000	1955000000	948960000	1287200000	1537100000	1724800000	1512100000	1790800000	1479400000
NX_Q9UBS4-1	DNAJB11	1819200000	1690000000	1477000000	1353100000	2229700000	1530100000	1291700000	1065300000	1085200000	1234900000	1803600000	1424900000	1455600000	1453600000	1016900000	1111100000	1732000000	1802700000	1935000000	2814400000	1093100000	1847600000	1503200000	1747400000	1771700000	751830000	2011800000	1604300000
NX_Q14839-1;NX_Q14839-2	CHD4	911470000	1032900000	1666300000	2153300000	966650000	1204900000	1911800000	2774700000	1052000000	1291200000	1385400000	1849500000	1231400000	945740000	1163700000	2477800000	1443400000	2831200000	1113500000	1284000000	810940000	1446100000	2040000000	1477700000	2120200000	2514300000	1003300000	1402100000
NX_P21281-1	ATP6V1B2	1648800000	1838300000	938900000	965890000	1594900000	1277300000	1167900000	937590000	2454300000	1467900000	5513500000	1360300000	1611700000	1695400000	2797100000	1301900000	2151000000	1392300000	886570000	1330300000	1807400000	915870000	915670000	1181000000	954860000	660550000	1054600000	1674400000
NX_Q9Y277-1	VDAC3	987250000	1606400000	1885100000	1660800000	2784800000	2143600000	1690200000	982470000	1308000000	1568400000	2312600000	1182300000	1106600000	1572200000	2359900000	1875600000	1600100000	2362300000	692870000	1036100000	1304300000	2170300000	1091500000	795000000	1639400000	1278500000	1569000000	870210000
NX_Q13045-1	FLII	1636700000	1855500000	1057700000	1479600000	1217800000	1626000000	1551000000	3078800000	2310800000	1751900000	1289000000	3021000000	2026200000	1618000000	1571000000	1471800000	1180200000	932470000	916240000	966260000	1325700000	2091500000	1123100000	1410500000	913890000	1742400000	728100000	1451900000
NX_P40763-1;NX_P40763-3	STAT3	1174000000	1052500000	1471000000	1657100000	2278100000	928230000	1297400000	2872100000	1305800000	1150900000	515800000	2050100000	1503200000	1603300000	1447600000	1219700000	1096300000	703670000	960440000	1145600000	2229100000	750870000	1315800000	1446700000	1946700000	4275200000	2010600000	1830900000
NX_P26006-1;NX_P26006-2	ITGA3	2051000000	1819400000	297210000	286850000	1642500000	337830000	317450000	843610000	1703000000	1626400000	632000000	2637700000	6318400000	1498300000	3119300000	3030800000	5009900000	5530800000	82863000	204060000	151020000	2041100000	428760000	628140000	342170000	335840000	12508000	309450000
NX_P17643-1	TYRP1	0	0	NA	NA	NA	NA	NA	NA	25894000	44071000	43042000000	NA	NA	NA	NA	NA	NA	NA	NA	NA	NA	NA	NA	NA	NA	NA	NA	NA
NX_Q9UJ70-1;NX_Q9UJ70-2	NAGK	1897900000	1214500000	1361500000	859080000	3505500000	2096500000	1301200000	2958300000	832080000	583700000	2151200000	797800000	1651500000	3084600000	836480000	834120000	881480000	966150000	1151600000	2048200000	1877500000	1309000000	1891000000	1514400000	1274200000	1182700000	1513100000	1481200000
NX_Q9BVK6-1	TMED9	2376000000	2563900000	2025100000	1518400000	1551100000	1938000000	1384900000	707390000	1077400000	1589300000	1540100000	1131200000	2319900000	2384600000	773760000	1410200000	1036000000	1530600000	1039200000	775450000	1596800000	1295200000	1793200000	1566500000	1973000000	834980000	2194900000	792500000
NX_Q15185-1;NX_Q15185-4;NX_Q15185-3;NX_Q15185-2	PTGES3	561880000	1455000000	1731000000	1438300000	997010000	1515600000	1547000000	410110000	1202900000	2108700000	922300000	470320000	1157800000	1075600000	2169500000	3104300000	989350000	3753300000	1374600000	1968400000	1680700000	1514800000	2810000000	1938000000	1486700000	537560000	960630000	1819900000
NX_O75828-1	CBR3	1601600000	1032000000	1533900000	836150000	968450000	2969000000	1860600000	456770000	1639900000	1386100000	3547900000	1416700000	2049200000	1812600000	3507600000	748550000	3170200000	734480000	1312000000	1868800000	1519200000	456900000	1304500000	1143400000	897280000	344280000	1306200000	1250000000
NX_Q9NYF8-1;NX_Q9NYF8-2;NX_Q9NYF8-4	BCLAF1	1377800000	968130000	1534000000	1658700000	1034900000	886550000	1346700000	2824500000	504430000	993400000	538730000	1136600000	849940000	904260000	1565100000	1668900000	1734000000	2944500000	1262600000	1448400000	688210000	1238500000	1072500000	1286700000	1609900000	5789000000	1250300000	2502100000
NX_P20908-1	COL5A1	1382300000	0	821090000	668300000	1321800000	1651100000	1142700000	2618000000	NA	NA	107290000	45804000	2283100000	4512600000	NA	164370000	NA	6025600	3404900000	550920000	556790000	1157800000	1819600000	2393900000	2966500000	8396900000	4327400000	231400000
NX_Q9BXJ9-1;NX_Q9BXJ9-4	NAA15	1255600000	1814000000	1703300000	1613200000	1133400000	935420000	1378400000	492840000	2277000000	2248600000	533420000	1732300000	1240800000	926930000	1206800000	2475000000	2302400000	2930900000	1225000000	2009100000	1332900000	1897900000	1460600000	1332700000	1826100000	555340000	1147800000	1448100000
NX_Q9H0U4-1	RAB1B	1727000000	1699000000	1624500000	1314000000	1529600000	1316100000	1375000000	2702300000	1159100000	695750000	2752800000	2138000000	1729600000	1289000000	1445500000	850640000	657570000	585530000	855030000	2085000000	1790700000	1308000000	1548000000	1352700000	1725900000	2976100000	1498000000	677820000
NX_Q14444-1;NX_Q14444-2	CAPRIN1	2084400000	1145200000	2335000000	1947500000	1843300000	899130000	1828100000	1034100000	1303800000	1424000000	617510000	2064100000	1633500000	1260800000	927180000	1798500000	926450000	1748000000	889560000	628460000	1232400000	1504000000	2455000000	2641600000	1774300000	568100000	2126600000	1766100000
NX_P06702-1	S100A9	0	11730000000	NA	NA	NA	NA	NA	91522000	19364000000	8736300000	NA	701580000	NA	1735000000	NA	NA	NA	NA	NA	NA	NA	NA	NA	NA	NA	NA	NA	20370000
NX_Q16647-1	PTGIS	526750000	0	61790000	48855000	405140000	448550000	282530000	10092000000	NA	NA	NA	NA	154820000	97027000	18962000	NA	11435000	NA	3773600000	89048000	522450000	NA	8206900000	421620000	NA	222960000	16856000000	72965000
NX_Q13404-1;NX_Q13404-7;NX_Q13404-2	UBE2V1	1403600000	1381900000	1800300000	1429000000	1811900000	1452700000	1813700000	87907000	2216600000	1651000000	1402200000	159650000	2298000000	1523300000	1656600000	2228100000	1984700000	2473600000	1172300000	1423900000	1378600000	1557200000	1886000000	1626300000	1445400000	182200000	1556300000	1283400000
NX_O94886-1	TMEM63A	0	2179100000	5715800000	NA	2595500000	2149300000	4843100000	NA	718810000	1214100000	2589200000	NA	933220000	5125500000	3085300000	NA	2375000000	NA	NA	1045200000	226430000	NA	1889200000	1445900000	NA	1613300000	1729000000	783460000
NX_P12277-1	CKB	1556900000	1382800000	3471600000	38783000	205020000	3201600000	1576500000	532610000	NA	42158000	484040000	38614000	1245700000	1115400000	6528700000	831590000	3242900000	4815600000	152120000	495670000	994480000	7054300000	967010000	553230000	1066900000	222860000	333580000	NA
NX_O60610-1;NX_O60610-2;NX_O60610-3	DIAPH1	1001100000	3742400000	1513100000	1642600000	1109500000	1631600000	1099000000	848850000	3665300000	3715100000	1399200000	3903600000	859130000	802560000	1847700000	1668100000	1323700000	868030000	1400200000	1065200000	850200000	626000000	1297900000	1413600000	998720000	99137000	500400000	1200200000
NX_Q14789-1;NX_Q14789-2;NX_Q14789-3	GOLGB1	1850900000	1265300000	1286700000	1677400000	1076200000	1124100000	1298700000	3115900000	865330000	873730000	985570000	1888800000	1461900000	1508700000	1589200000	784860000	1182800000	1287600000	2236200000	2125100000	1730400000	1166000000	1473400000	2101900000	1553200000	2031500000	1780600000	610720000
NX_Q13148-1;NX_Q13148-4	TARDBP	1260500000	1411600000	1841900000	1327600000	994250000	1146300000	1990800000	1103800000	1197900000	2111900000	806090000	1346500000	1715700000	1704200000	1303800000	1773500000	1164700000	1769000000	1860100000	1617600000	1463800000	1399900000	2125100000	1577300000	1876500000	728250000	1253800000	2040300000
NX_O95336-1	PGLS	1482700000	1594900000	1925800000	1171700000	2525400000	2333200000	1508200000	181980000	1524800000	1761900000	2602400000	362170000	1801300000	2514900000	1544600000	1006000000	857370000	641880000	787980000	864280000	2263000000	1317600000	1988600000	1303300000	1604400000	342800000	1981400000	2117800000
NX_Q969G5-1	CAVIN3	458190000	818240000	2109100000	466710000	990270000	8102700000	3645900000	322200000	631640000	421660000	821100000	477150000	2679400000	3652100000	335370000	321480000	516160000	484420000	2122400000	4526900000	2045900000	212170000	863890000	887340000	605440000	240820000	2150800000	909610000
NX_P63151-1;NX_P63151-2	PPP2R2A	1721000000	1729900000	904710000	2666600000	2037300000	815650000	856360000	2969000000	2483200000	2095500000	1036800000	1942900000	1277000000	1106700000	1332100000	1323000000	1155700000	1597600000	850590000	838650000	1356500000	1331900000	1162600000	1505800000	1049300000	2001400000	1130800000	1536300000
NX_Q9H4A4-1	RNPEP	1070400000	1367700000	1377600000	1115300000	1463000000	2109200000	1659500000	774180000	1438100000	2078700000	1578200000	2161200000	1374000000	1586400000	1977000000	1809100000	2109800000	1563200000	536010000	1250700000	1412900000	1053400000	1816600000	1581400000	1186200000	1123700000	1800000000	1195700000
NX_Q14008-1;NX_Q14008-3;NX_Q14008-2	CKAP5	1418600000	1278200000	1679300000	1442200000	1277100000	1545300000	1527000000	2566600000	1283000000	1214300000	1458900000	2119200000	1493600000	1279600000	663650000	1397600000	818910000	1634600000	1083500000	1356400000	1273400000	1771400000	1688800000	1815100000	1737400000	2216800000	1193900000	1302300000
NX_P15531-1;NX_P15531-2	NME1	777260000	638470000	2210500000	716350000	1398700000	511990000	1072900000	287000000	493980000	444210000	664600000	131280000	1072100000	939580000	3298400000	898760000	1378700000	1627100000	5028100000	6661400000	617790000	1678400000	1657700000	1424500000	1852700000	268290000	1107600000	2637000000
NX_O00264-1;NX_O00264-2	PGRMC1	1674500000	779500000	1063000000	822120000	632670000	3525500000	4014700000	161190000	849440000	1016500000	1009800000	349620000	1092800000	1512600000	1606900000	1745800000	2919000000	2596700000	1377800000	4670800000	1604400000	1649700000	562750000	848940000	1410700000	186160000	958840000	737900000
NX_O14744-1;NX_O14744-5;NX_O14744-2;NX_O14744-3;NX_O14744-4	PRMT5	1513300000	1842800000	1334500000	1261900000	1025600000	1327300000	1263600000	1102100000	2187700000	2636100000	1407000000	2591500000	974110000	1086300000	2176600000	1798100000	1695000000	2139000000	760650000	715170000	1341400000	1534600000	1400800000	1214300000	1478700000	1365800000	1249400000	779960000
NX_Q9Y6C2-1;NX_Q9Y6C2-2	EMILIN1	2269200000	0	1373800000	83854000	NA	1553700000	2169100000	1222000000	NA	NA	1656700000	NA	1294100000	3492000000	NA	NA	NA	NA	4844000000	3492000000	3054800000	603070000	1196700000	1990000000	5938900000	2149400000	2811800000	NA
NX_P23229-5;NX_P23229-3;NX_P23229-1;NX_P23229-4;NX_P23229-2;NX_P23229-9;NX_P23229-6;NX_P23229-7	ITGA6	28491000	6701600000	NA	904300000	329720000	NA	247090000	424280000	8423600000	5871300000	11471000	7638200000	NA	NA	258730000	393350000	73598000	351840000	NA	96015000	NA	2786500000	881960000	1335600000	1628300000	1116700000	838860000	755800000
NX_Q99584-1	S100A13	1074200000	1348100000	1227000000	1898700000	1987900000	1710400000	1240500000	378020000	792840000	545790000	1726200000	271490000	2472100000	2477700000	2598000000	684800000	2412100000	1359500000	1716600000	2431500000	1892700000	1946200000	1647300000	1835800000	1364500000	43446000	1248900000	671260000
NX_Q9UNZ2-1;NX_Q9UNZ2-5;NX_Q9UNZ2-4;NX_Q9UNZ2-6	NSFL1C	1292000000	2169200000	1658200000	1315700000	1464600000	1002200000	1043600000	354480000	1501700000	1612500000	1061500000	1587700000	856960000	1225400000	2598700000	1537100000	1714200000	2059300000	1893500000	2510200000	969780000	1921600000	1417300000	1387100000	1347400000	300410000	1188900000	1800000000
NX_P49589-3;NX_P49589-1	CARS	1114900000	2110000000	1392700000	878100000	1232700000	1315400000	1233100000	600920000	1056600000	1392900000	867220000	1089100000	1144800000	1664100000	1182300000	1225800000	2048800000	1727900000	1547000000	2610700000	1846900000	1709700000	2107300000	1575000000	1452900000	1012300000	2737500000	905280000
NX_P18031-1	PTPN1	1308500000	1964200000	653120000	634840000	2948500000	448050000	571500000	628370000	2365600000	2262600000	1175300000	2019500000	1399400000	736810000	3097500000	796070000	4282300000	2230100000	491700000	936030000	1067200000	1145300000	1031700000	1124800000	1680300000	782540000	988420000	1970100000
NX_Q7L1Q6-1;NX_Q7L1Q6-4;NX_Q7L1Q6-3;NX_Q7L1Q6-2	BZW1	1312900000	1584900000	2471200000	1257200000	952570000	1338900000	1379900000	687500000	2146300000	1823800000	889750000	730550000	1464200000	1141600000	908320000	2237400000	1063200000	3301700000	1457600000	1465300000	1131100000	1719700000	2592400000	1348000000	1370100000	416400000	1161600000	1297700000
NX_P68402-1;NX_P68402-3;NX_P68402-2;NX_P68402-4	PAFAH1B2	2101400000	854350000	619620000	2334000000	2218400000	1143400000	827240000	277590000	3681400000	3475400000	2836900000	822940000	1377800000	1036800000	1133000000	1619600000	811200000	566070000	355050000	308170000	1515600000	1286100000	924200000	2511200000	1035700000	79378000	2084900000	2804000000
NX_Q93009-1;NX_Q93009-3	USP7	1374300000	1238200000	1375300000	1845600000	1080800000	1111200000	1093400000	2309800000	1341700000	1762600000	1064000000	1487500000	1087700000	900970000	1077500000	1526500000	1277400000	2361400000	1530600000	1545300000	1030300000	1414400000	1902200000	1646300000	1465700000	1887400000	1463500000	1377000000
NX_Q9Y2A7-1;NX_Q9Y2A7-2	NCKAP1	830300000	2033700000	1245700000	1266400000	1786400000	1486800000	1233700000	1626900000	1735900000	1710800000	1759000000	1354300000	1589300000	1513300000	831220000	1416800000	1267700000	1432700000	1207500000	1420300000	1288800000	1672800000	1311500000	1488800000	1342700000	1409500000	1330000000	1971800000
NX_Q5JRX3-1;NX_Q5JRX3-2;NX_Q5JRX3-3	PITRM1	1212000000	1404100000	1916100000	1709000000	2983200000	858640000	1636400000	272250000	1088400000	1094100000	2136800000	899000000	1066200000	1644100000	1311000000	1262100000	1640300000	2978800000	1384100000	1780700000	1235200000	859140000	1736300000	1463200000	801890000	288540000	1329800000	2568600000
NX_O43809-1	NUDT21	953580000	1315200000	1640900000	1857900000	1430600000	1643000000	1564200000	90262000	1132200000	1185700000	1491700000	278600000	1420500000	1376200000	1175900000	2069100000	1898100000	2850000000	1148500000	1710800000	1305700000	1774500000	2146200000	1394300000	2234300000	188550000	1482800000	1763800000
NX_P13861-2;NX_P13861-1	PRKAR2A	1281400000	886300000	1126500000	1595200000	1841100000	1322600000	1095100000	2003300000	1304600000	1419000000	1215100000	1303300000	1400200000	1249500000	2472800000	1144200000	1960400000	1386700000	1109400000	1074900000	1548300000	1293000000	1178400000	1165800000	1107900000	3041100000	1288300000	1674800000
NX_P61769-1	B2M	1509500000	325100000	1114800000	702710000	760370000	1756900000	3109300000	69762000	694830000	118290000	2256300000	NA	2063300000	2015400000	2218900000	542090000	648890000	535530000	5010000000	4154600000	1790800000	1093000000	1384800000	962780000	695280000	244820000	3370700000	1125700000
NX_O00764-1;NX_O00764-3	PDXK	957180000	1815900000	1047900000	654120000	542420000	782640000	1329200000	1022300000	2661600000	2989500000	1079700000	2265300000	1936300000	1327500000	2592200000	1886300000	2926000000	1488400000	1503600000	896970000	1948100000	1166900000	1052400000	1034700000	963500000	1363000000	900740000	135070000
NX_P12532-1;NX_P12532-2	CKMT1A	0	10300000000	NA	NA	NA	NA	NA	NA	9791000000	12620000000	NA	7057800000	NA	NA	303390000	59527000	81785000	NA	NA	NA	NA	NA	NA	NA	NA	NA	NA	NA
NX_P10644-1;NX_P10644-2	PRKAR1A	783420000	440910000	2708900000	1000800000	1874700000	2772200000	2026100000	983660000	216390000	102640000	1251500000	587440000	1541300000	1901500000	688740000	743430000	1181800000	2107000000	1509400000	3077900000	1968500000	2331000000	1209000000	1094600000	2019700000	1676500000	837060000	1476700000
NX_P51114-1;NX_P51114-2;NX_P51114-3	FXR1	1346700000	1015300000	1444900000	1172500000	1345000000	1321500000	1005700000	1774500000	1169100000	1463300000	1197900000	1156800000	1414300000	1203900000	821780000	1705200000	1242600000	2673800000	816260000	1323200000	1067600000	3135100000	1635600000	1618800000	1611400000	1626100000	1363600000	1427400000
NX_Q70UQ0-4	IKBIP	2394800000	1108800000	2019900000	896040000	3269100000	1333700000	1349600000	738280000	233540000	501860000	912700000	778930000	2108300000	1432200000	1040200000	1840200000	1216400000	1542000000	1946700000	1916000000	1813400000	1294600000	1905200000	1828700000	1251500000	781460000	1667400000	971440000
NX_P80303-2;NX_P80303-1	NUCB2	1605000000	806830000	2590300000	2560500000	1681400000	1910300000	1797700000	384950000	619970000	571180000	1173300000	1088400000	1820700000	1800200000	567700000	609150000	490940000	937530000	1391500000	1336800000	2204000000	785660000	1404000000	2097700000	1781500000	286140000	3835600000	1945700000
NX_Q9Y3A5-1	SBDS	1464800000	1543800000	1387400000	1082700000	1340300000	1915100000	1149400000	1704800000	1676500000	1853700000	1274000000	1267400000	1595700000	1974000000	715570000	943120000	1212900000	1403300000	1213800000	1597100000	1328000000	2609600000	1351700000	1473700000	1142000000	760980000	1031200000	1839100000
NX_Q9NYW8-1;NX_Q9NYW8-2	RBAK	0	0	NA	NA	NA	NA	NA	NA	NA	NA	NA	NA	NA	NA	NA	NA	NA	NA	NA	NA	NA	NA	8584100000	8259100000	NA	NA	12401000000	10464000000
NX_Q15435-1;NX_Q15435-3	PPP1R7	1059800000	1173400000	919400000	1349400000	1454500000	2122900000	1660500000	266760000	1642700000	2263800000	1990600000	609940000	2593400000	1947100000	1335600000	1171000000	1548500000	1493700000	1026600000	1111200000	2213200000	1491900000	1246500000	1300600000	1461800000	113900000	1059500000	2032500000
NX_O15260-1;NX_O15260-2	SURF4	609120000	1728500000	1331400000	528890000	2255900000	1351900000	1252300000	1199900000	1653200000	1164400000	973750000	476990000	1913900000	2599400000	731090000	1139800000	1162000000	1553800000	832080000	1287100000	2353000000	1455500000	1180900000	1929500000	1869400000	2477000000	1487800000	1078700000
NX_P10253-1	GAA	1410900000	1311500000	1225600000	1457100000	2286000000	1706300000	809250000	1287700000	700520000	713760000	1330300000	3029400000	812980000	1870600000	3990900000	529440000	1222100000	513670000	979810000	732700000	695790000	521310000	1180200000	497520000	566760000	1701200000	2688000000	3538200000
NX_Q9NVI7-2;NX_Q9NVI7-1;NX_Q9NVI7-3	ATAD3A	1469900000	1209400000	1631600000	1202000000	1624400000	1180400000	1320000000	745620000	1540200000	1895400000	1357900000	1432500000	942070000	1197400000	1889900000	1804100000	1873500000	2561600000	1022200000	1214700000	1632000000	1081900000	1379500000	1312500000	1432600000	479910000	1268100000	1571300000
NX_P30040-1;NX_P30040-2	ERP29	1278900000	1424200000	1780200000	1231200000	1676600000	1619000000	1759800000	134170000	1461000000	2042900000	2638200000	449520000	1339200000	1932500000	1941900000	1983900000	1354000000	962300000	1255800000	975390000	1701300000	1069300000	1230100000	1223600000	1438300000	192500000	2257500000	895680000
NX_Q92626-1;NX_Q92626-2	PXDN	2706300000	505140000	446660000	2110800000	339480000	1026200000	930790000	1769900000	NA	20690000	348170000	335180000	1899400000	983680000	526640000	1837800000	473580000	1117800000	1997300000	529670000	1865300000	835280000	1347900000	2686000000	2144500000	4852900000	2275600000	3262100000
NX_P50579-1;NX_P50579-3	METAP2	2182000000	771600000	1014800000	1437500000	760900000	1135700000	1169200000	2680400000	789500000	1318100000	708410000	1364300000	689160000	1301900000	1055800000	1004100000	992300000	2172000000	2185700000	2180300000	532900000	1928800000	1626100000	969280000	1303400000	2524700000	1526800000	1779500000
NX_P14678-2;NX_P14678-1;NX_P14678-3	SNRPB	907010000	1308400000	1299100000	978390000	804570000	1123500000	1043800000	425180000	1087000000	1738300000	978000000	604230000	711990000	652260000	1391100000	3410100000	2930400000	4676600000	846960000	1252500000	1227600000	1535600000	2085100000	1107000000	1921900000	270160000	1316200000	1459100000
NX_P48556-1	PSMD8	1150700000	1606700000	1243800000	1628000000	1212700000	1305600000	1131100000	180410000	2290400000	2372500000	1413200000	224720000	1182900000	1105300000	1436400000	1857300000	1465300000	2438200000	1085100000	1958400000	1509400000	1298200000	1473500000	1808600000	1351400000	225930000	1917100000	1054500000
NX_O75534-4;NX_O75534-1;NX_O75534-3;NX_O75534-2	CSDE1	1163300000	1092400000	1704200000	1116400000	1268700000	1065500000	1094800000	1992400000	989610000	854550000	599790000	1073300000	1295300000	1193000000	969630000	1917200000	1425300000	2867300000	1156000000	1773000000	1080000000	2160000000	1461900000	1469900000	1467400000	2490300000	1261500000	851730000
NX_O76094-1;NX_O76094-2	SRP72	1297200000	1355600000	1605200000	1524100000	966680000	1314200000	1208700000	2655300000	1129000000	1352900000	793320000	1566900000	1499300000	1093900000	895810000	910530000	1427300000	1578500000	1281300000	2506500000	1210300000	1341200000	1369600000	1463400000	1227200000	2303200000	1260900000	668810000
NX_O14773-1;NX_O14773-2	TPP1	2160600000	933940000	782960000	969780000	3327900000	1981300000	1329500000	472070000	481500000	580760000	2215500000	1337600000	866270000	1515200000	4128400000	1032100000	1385800000	1122900000	1471900000	2414500000	2178100000	777870000	513770000	510970000	887280000	480300000	1240900000	1631500000
NX_O75436-1	VPS26A	683280000	2232800000	1154200000	785810000	1778700000	2113300000	1416900000	703140000	2230300000	1859100000	2102000000	889080000	1190800000	1553100000	1694600000	1556500000	1883200000	1055100000	865890000	1240200000	1520100000	1026700000	1201300000	894110000	892840000	946680000	1375300000	1536800000
NX_O75131-1	CPNE3	1206800000	1284300000	2430100000	735870000	1043900000	2005900000	1261500000	1548900000	2196900000	2072200000	1364700000	1787700000	1060300000	1225200000	980640000	1298900000	1839000000	1366400000	763320000	1933600000	995840000	1006200000	987880000	879690000	1078600000	1881300000	810650000	1220800000
NX_O95573-1	ACSL3	1394400000	2302500000	1372000000	1278100000	884580000	997500000	1149000000	1575700000	1440700000	1590400000	1386600000	3033700000	1133000000	829050000	685170000	1229500000	469690000	1130100000	836240000	1209000000	2146500000	1632200000	1489800000	1306000000	2048900000	2196300000	981290000	523060000
NX_Q12792-2;NX_Q12792-4	TWF1	1106000000	1711400000	1630600000	731350000	1295600000	1433800000	1239900000	1093100000	1811600000	1646400000	606320000	1235800000	1127000000	1130400000	1233100000	1342100000	1802200000	2192300000	1107000000	3081000000	1546100000	1056500000	1260000000	1078500000	1246400000	1414500000	1040300000	983340000
NX_P17096-1;NX_P17096-3	HMGA1	749800000	1304900000	1034300000	996260000	592610000	616750000	900550000	3092600000	189690000	740420000	617500000	91168000	1371200000	579380000	627950000	1149900000	3091000000	3612700000	1976600000	3265700000	666970000	403000000	1822700000	1162400000	1333000000	1369700000	667500000	4123500000
NX_Q9UM54-6	MYO6	882730000	1589800000	869900000	1860200000	1765700000	1295300000	781750000	983050000	1621400000	1288800000	460800000	2168800000	1201200000	1250900000	2899300000	1966400000	3306400000	1019600000	777900000	1468100000	795780000	705860000	641850000	813760000	747600000	1549200000	702120000	2694600000
NX_Q9BXS5-1;NX_Q9BXS5-2	AP1M1	952560000	1032400000	1100400000	780010000	1968900000	1496300000	1174200000	1379300000	1348700000	1377000000	1284000000	1265000000	1692100000	1700800000	1592400000	1608500000	1679600000	1580600000	901660000	1041000000	1721200000	1216300000	982990000	1450000000	1261300000	1941100000	1023000000	1439500000
NX_P46939-1;NX_P46939-2;NX_P46939-4;NX_P46939-3	UTRN	973760000	43129000	1633700000	2000600000	2577100000	2222900000	1653900000	982410000	13674000	10242000	1703600000	582590000	1765000000	2190200000	934940000	621130000	1379800000	169470000	1632500000	3279600000	1728600000	2189400000	1350600000	1082100000	1142600000	577140000	1740400000	1800500000
NX_P61619-1;NX_P61619-3	SEC61A1	859150000	1249500000	1425400000	706940000	1794800000	966070000	1410900000	1494400000	496210000	738990000	635760000	334650000	1277200000	1690800000	784230000	722020000	577260000	1191100000	3409700000	2593400000	2010600000	1418100000	1460300000	1720500000	2382900000	1541800000	1910800000	1155700000
NX_Q86UE4-1	MTDH	1418400000	1371100000	1474400000	1301500000	1617600000	1190000000	917800000	2360700000	735240000	852170000	1264500000	1347900000	1135200000	1008700000	1245300000	855750000	1127600000	1367100000	1581800000	1800500000	751510000	845610000	1256600000	1219500000	1141200000	4082200000	1490100000	1172500000
NX_Q16629-4;NX_Q16629-1;NX_Q16629-3;NX_Q16629-2	SRSF7	866560000	1425100000	2810000000	1414500000	1680200000	1169200000	1148300000	1410100000	942620000	2151300000	994350000	1498100000	918620000	941610000	1332900000	1932600000	901390000	1319600000	1466200000	1225400000	913170000	1485600000	1407500000	692230000	1488200000	2492500000	838110000	990650000
NX_P30740-1;NX_P30740-2	SERPINB1	416330000	3445300000	939430000	542280000	478540000	973220000	462860000	1391100000	5930000000	3117900000	975570000	1401600000	682820000	1011700000	2756900000	841240000	2593200000	313310000	817220000	1005300000	1275700000	312020000	765270000	620700000	562100000	2159700000	1481800000	511250000
NX_Q9UBQ0-1;NX_Q9UBQ0-2	VPS29	1891200000	1118800000	849000000	964920000	1852500000	746000000	929720000	1339900000	1407800000	903410000	1734900000	1108000000	808670000	1158300000	1714400000	1037600000	1393100000	1796700000	1382800000	4022400000	1440700000	1656200000	878520000	1252700000	846470000	911700000	1106200000	1496900000
NX_P49207-1	RPL34	1609500000	1762600000	1320900000	1308100000	1718200000	1528500000	1109800000	256400000	756920000	1433300000	427820000	1306800000	1016400000	932990000	1092900000	2057500000	2160100000	3287200000	2165900000	1648200000	703200000	1299100000	1648900000	1159300000	1325900000	207140000	1331900000	1121900000
NX_Q6PKG0-1;NX_Q6PKG0-3	LARP1	848640000	1264000000	1341300000	1196700000	944670000	1103400000	1050300000	2235800000	1805500000	1423400000	1061400000	2228900000	1157100000	1506000000	944910000	1334500000	919050000	1696100000	1046900000	702790000	1414000000	1165500000	1753200000	1176400000	1434400000	1782700000	1459700000	1609900000
NX_P47914-1	RPL29	1385300000	933420000	949220000	646590000	726930000	884450000	655990000	1466700000	325200000	699470000	492970000	822600000	NA	109820000	1195000000	1028300000	2126700000	1285000000	5722100000	2025300000	376370000	961000000	2753500000	2679900000	1358700000	1260900000	2430600000	2193200000
NX_Q9Y2V2-1	CARHSP1	879650000	1138700000	1423600000	1196500000	1251700000	1867800000	1572000000	533580000	1391300000	1832100000	1913200000	1076700000	1976900000	1114300000	1195900000	1045700000	1390200000	969010000	804240000	400560000	1742100000	1599600000	1623800000	1136800000	1172000000	500340000	3663900000	846950000
NX_Q9UBQ7-1	GRHPR	2218800000	1129400000	1278900000	1701700000	2034100000	1252300000	1262900000	871020000	831900000	943360000	1983000000	1141700000	1479800000	1600500000	1775500000	864210000	1589100000	1177200000	934270000	1479500000	1460400000	1169300000	1273000000	1629600000	802040000	376380000	982460000	2011400000
NX_Q27J81-1;NX_Q27J81-2;NX_Q27J81-3	INF2	1698300000	1042400000	1645700000	1090200000	1210600000	1890000000	1194600000	1570800000	844450000	431060000	1975600000	1915600000	1949800000	1867900000	649030000	812810000	748060000	1635600000	1130700000	1814000000	1672800000	1846600000	887940000	1387100000	725750000	1109200000	509280000	1966200000
NX_O00487-1	PSMD14	1231200000	1835600000	1876900000	1244100000	1526200000	1029200000	837830000	390520000	1461700000	1700000000	1120100000	718930000	1632500000	1576300000	1230900000	1785600000	1202000000	2144600000	624850000	867990000	1483900000	1496900000	1942000000	1501400000	1747900000	547920000	1462600000	971790000
NX_P21964-1;NX_P21964-2	COMT	1921400000	1197200000	1148000000	1342000000	1569400000	1259300000	939600000	968540000	1857900000	1806400000	1844600000	1466000000	1666900000	1843400000	975120000	1025100000	770870000	922460000	652340000	882610000	2252600000	1611100000	958850000	1749200000	970850000	1512700000	1228100000	821010000
NX_Q92896-1;NX_Q92896-2;NX_Q92896-3	GLG1	1388000000	729640000	1281500000	1078600000	1033400000	1516800000	1221600000	1477100000	627280000	506430000	700540000	1062900000	1314100000	1479300000	979520000	980890000	1283300000	1704700000	1943400000	1262200000	1602100000	1105100000	1453400000	2251900000	1824700000	2447600000	1853300000	921510000
NX_Q6WCQ1-1	MPRIP	1640000000	1017000000	1373600000	728350000	1277200000	1071000000	1088900000	2579100000	980800000	832660000	579480000	1137800000	2312000000	2000600000	859370000	750900000	894140000	1158800000	1216300000	2262900000	956820000	2828600000	1022800000	1252900000	1330500000	1399700000	1243700000	1212300000
NX_Q9UMX0-1;NX_Q9UMX0-3;NX_Q9UMX0-4	UBQLN1	1040600000	1300500000	1788500000	1816500000	1139600000	1179600000	1147600000	313370000	2514900000	3482300000	825440000	1432900000	1527000000	1417600000	764620000	1560000000	656150000	1992600000	882360000	742240000	1104000000	821390000	1017700000	1440100000	1802100000	393880000	1241500000	1585200000
NX_Q15370-1;NX_Q15370-2	ELOB	1652300000	1699400000	1700900000	791370000	1402800000	912050000	1058600000	263950000	1488000000	1036100000	690840000	530780000	1410500000	1291800000	1113600000	1753000000	1543800000	2100900000	2268400000	2440600000	1319900000	1929600000	966980000	1355700000	1529700000	295350000	970190000	1167800000
NX_O15372-1	EIF3H	1607400000	1623900000	1274300000	1762400000	1116600000	946800000	1004500000	2201700000	1422000000	1208600000	823410000	1707600000	668980000	885530000	1016600000	1113100000	1243700000	1504600000	957700000	1284200000	1219900000	1459900000	1637000000	1404200000	1439000000	1537400000	1214200000	1375100000
NX_P16989-1;NX_P16989-3	YBX3	736070000	1444300000	1268700000	1331800000	1520900000	1039300000	588330000	1315800000	613980000	1056000000	282640000	994980000	722830000	956200000	1072900000	964560000	1494200000	1345400000	1583300000	2342500000	725940000	2367600000	1897400000	1893600000	1117700000	725610000	1679700000	3562500000
NX_P58546-1	MTPN	903170000	1204900000	1468200000	1417700000	2276200000	1973900000	1934800000	183340000	1630900000	1272800000	858500000	NA	2328600000	1161800000	1484600000	1285700000	1355600000	1468900000	902350000	1974600000	1366900000	1503800000	1164100000	2480200000	1725100000	105800000	682750000	527100000
NX_O75821-1	EIF3G	1440300000	1656900000	1920900000	1195800000	1472300000	1164500000	1174700000	1703400000	1375000000	1870300000	975710000	1065200000	910100000	749280000	1069300000	1439200000	879060000	1668700000	933550000	1099300000	1145300000	1227800000	1460200000	1268800000	1360700000	1320200000	1355000000	1722900000
NX_P13473-2	LAMP2	747550000	1427800000	460320000	606070000	705660000	1263400000	919780000	1856400000	1565700000	1572100000	4137100000	3194000000	820880000	923690000	2634600000	734330000	2087000000	617120000	626770000	460590000	3317800000	471260000	640200000	710830000	574950000	548820000	893430000	2104300000
NX_Q6PIU2-1;NX_Q6PIU2-2;NX_Q6PIU2-3	NCEH1	1164300000	736160000	3001400000	678450000	1758700000	1100200000	1149600000	2462400000	115120000	314690000	357630000	1133000000	1015500000	1168300000	1723100000	1904100000	1858100000	2021700000	712300000	1690900000	1671500000	1313300000	1215600000	1562700000	888080000	1782500000	837660000	1219500000
NX_Q96G03-1	PGM2	1859300000	1713600000	1143400000	1535200000	1191500000	1163400000	695680000	1345600000	1131400000	1629500000	1189700000	1213400000	1343800000	991140000	1829000000	893070000	2008300000	1004400000	1927200000	893710000	560730000	801410000	1117900000	1632600000	948050000	1679600000	1175200000	1813200000
NX_P30046-1;NX_P30046-2;NX_A6NHG4-1	DDT	831390000	1407600000	2135400000	632210000	1430600000	1448300000	1208800000	75757000	1306800000	1293000000	934710000	725860000	1552500000	1099200000	2580100000	1546100000	3251900000	2456000000	1058000000	1184200000	1348400000	1411600000	1165500000	1129400000	797300000	145380000	1238500000	1011400000
NX_Q96HP0-1	DOCK6	447750000	537510000	1278800000	1931600000	2398500000	4109300000	691420000	1234400000	49398000	129390000	992630000	618730000	1033700000	1188400000	450210000	714050000	629830000	2079000000	1442500000	5919200000	969100000	2215400000	1235300000	236950000	704830000	1021000000	1161800000	982770000
NX_Q92734-2;NX_Q92734-1;NX_Q92734-4;NX_Q92734-3	TFG	2043400000	1923900000	1393100000	1906000000	1422300000	1005700000	1060700000	522040000	1909900000	1697000000	1345200000	695480000	2130300000	1569400000	1139200000	1043300000	643460000	746650000	765550000	618940000	1355300000	908880000	1582100000	1514100000	1732000000	417900000	1975400000	1323000000
NX_P46060-1	RANGAP1	1120500000	1110600000	1911300000	1689500000	1454700000	972000000	1272200000	1574700000	1000900000	805330000	593580000	1567200000	1690100000	889900000	831270000	2159600000	786660000	2144400000	693120000	1311900000	1472300000	851010000	1349400000	1475900000	2050400000	852280000	875930000	1577300000
NX_P62995-1;NX_P62995-3	TRA2B	699920000	916070000	1645600000	1856300000	543440000	968000000	1260600000	2491000000	1276900000	2067000000	1241100000	1119600000	953380000	1341200000	1448500000	1549900000	1051400000	1267400000	1314700000	1162900000	650550000	1435900000	974500000	649240000	1714000000	2995500000	851380000	601050000
NX_P47985-1	UQCRFS1	1423100000	1231600000	1163200000	1431500000	856880000	1159200000	1187500000	1285200000	1370000000	1032200000	3005600000	1664100000	462850000	948400000	1820300000	1075100000	1267000000	1664000000	1265000000	829240000	1355600000	697050000	1217800000	763100000	1247800000	1281200000	1164800000	2170200000
NX_P52566-1	ARHGDIB	0	704720000	NA	10317000000	6251700000	NA	NA	2937000000	752910000	483710000	NA	31123000	6189800000	120140000	NA	NA	NA	NA	NA	NA	NA	NA	402980000	965820000	NA	55829000	NA	6751400000
NX_P49720-1	PSMB3	1223300000	1208800000	1307300000	1626300000	1100400000	1558300000	1176200000	658480000	1935300000	1874500000	2003800000	1440800000	1684000000	1691600000	749120000	1125000000	780430000	768420000	372300000	457450000	1840500000	972170000	1431200000	1642600000	1253200000	1018800000	1611900000	1426200000
NX_P29144-1	TPP2	1194800000	941540000	1319600000	1120100000	997880000	1704800000	1343700000	1604400000	731160000	655590000	1039200000	1289900000	1389400000	1157300000	1297900000	1085200000	1528200000	1554100000	1024700000	1173800000	1361500000	1858300000	1372600000	1028700000	1306500000	2495900000	1398600000	950470000
NX_P43487-2;NX_P43487-1	RANBP1	960180000	1281700000	2076500000	1898100000	751580000	1092600000	1484400000	295270000	1383300000	1993900000	754510000	1698000000	1092300000	829070000	932860000	2617500000	806780000	2451300000	929150000	1358100000	1140000000	1526800000	1350800000	1351900000	1680500000	219370000	1069800000	848070000
NX_Q15274-1	QPRT	10085000	0	NA	NA	1573700	1178000000	856110000	NA	193710000	266050000	4335700000	NA	312770000	NA	16322000000	3321800000	6593400000	641850000	7158600	12211000	1456600000	NA	34107000	44929000	149390000	NA	84276000	NA
NX_Q07157-1	TJP1	1163100000	1306400000	833040000	1376500000	1348200000	796630000	951290000	1596300000	848540000	1124500000	114590000	1424600000	1142800000	981350000	1314300000	1766100000	1361300000	1016700000	1602400000	1894800000	1191300000	2077900000	1075200000	959590000	1401900000	2615700000	1383400000	1097600000
NX_P98095-1;NX_P98095-2	FBLN2	1052300000	0	460960000	NA	8824100	3982700000	1720900000	4403900000	NA	NA	88726000	NA	NA	210640000	NA	1866400	NA	NA	13949000000	433850000	15845000	210030000	719690000	NA	NA	113150000	8369600000	NA
NX_O95433-1;NX_O95433-2	AHSA1	915090000	1317000000	1149800000	1274200000	1264100000	789350000	945410000	2118100000	1942000000	1750200000	846900000	1739900000	1087300000	651930000	779430000	1634600000	1067700000	2580700000	792070000	1196200000	850000000	1419500000	1596000000	1344400000	1189000000	1567600000	1084600000	844460000
NX_P47895-1	ALDH1A3	647150000	9359600000	402920000	NA	460000000	508770000	NA	1436700000	1675200000	2129100000	NA	5089000000	NA	302820000	611220000	1116300000	520440000	799000000	729230000	NA	1599200000	NA	1429700000	2108200000	359680000	987230000	2829600000	588670000
NX_Q92882-1	OSTF1	1240000000	1663400000	789070000	1427100000	1674600000	1831700000	939100000	190200000	2721700000	2969800000	2413600000	712880000	2993600000	2090900000	765930000	1091400000	1630700000	509770000	613090000	564440000	712310000	583250000	1141900000	1212900000	905280000	64395000	698190000	1530700000
NX_O95831-1;NX_O95831-3;NX_O95831-4;NX_O95831-2;NX_O95831-6;NX_O95831-5	AIFM1	860120000	1063600000	996850000	771800000	1249200000	951820000	690110000	1647800000	676580000	996280000	2360400000	1808700000	839870000	1096600000	6075500000	920650000	1675800000	971920000	421720000	566480000	1098100000	880620000	960950000	1027000000	856620000	2081700000	1239700000	888240000
NX_Q9NSE4-1	IARS2	918370000	1136400000	1360500000	956830000	2079300000	1427700000	969310000	738570000	1322900000	1779900000	1583500000	1529100000	955720000	916670000	1798500000	985310000	1941600000	1838000000	755710000	1689400000	1326900000	854930000	1083000000	1096900000	928730000	1052600000	1439400000	1173600000
NX_P08559-1;NX_P08559-4;NX_P08559-3;NX_P08559-2	PDHA1	1393300000	857700000	1082800000	1023300000	1270500000	1103600000	1007900000	1284600000	1442000000	1605000000	2236200000	2024200000	1200500000	1124100000	3657100000	1125200000	1955200000	1038200000	829880000	605320000	1164000000	1097300000	945690000	847540000	801360000	606750000	1038300000	1253200000
NX_P62316-1;NX_P62316-2	SNRPD2	1121400000	1557900000	1762800000	1274000000	1228400000	1177800000	1336600000	235080000	1191900000	2023100000	1761700000	707220000	1088700000	1193000000	900410000	1902600000	1569200000	2284000000	902500000	723980000	1101500000	1467800000	1649800000	1415200000	1485500000	158780000	1143700000	1247600000
NX_O43237-1;NX_O43237-2	DYNC1LI2	1325000000	1383700000	547730000	1223400000	1421400000	1424600000	791890000	866010000	1326600000	1432800000	2017300000	1544300000	1240500000	1110500000	1122100000	1405900000	1196500000	1571500000	645820000	1255700000	1529700000	1884500000	1371000000	1116400000	1038000000	633440000	1210600000	1962000000
NX_O60832-1;NX_O60832-2	DKC1	1443700000	1056600000	1032700000	1721000000	1029300000	608350000	984470000	2932300000	850590000	1701000000	855970000	1971000000	936420000	938140000	1142100000	1228700000	1020400000	1783600000	930870000	1031600000	866660000	1117400000	794820000	1174100000	941260000	2962400000	1117000000	1424600000
NX_Q15005-1	SPCS2	1176200000	1069500000	1071800000	906210000	1247300000	1013500000	1042900000	2023900000	1035300000	1217400000	894170000	1033000000	1185400000	1278800000	1097700000	980550000	1811500000	1288400000	1824600000	2292300000	1239600000	1374500000	1020600000	769770000	1439100000	2489400000	942390000	800980000
NX_Q15165-2;NX_Q15165-1	PON2	2257300000	1273700000	577040000	1308900000	2249100000	723180000	542510000	551940000	711760000	589110000	1662000000	874820000	631580000	712000000	1929400000	2176600000	1646000000	819280000	308470000	557260000	1012700000	1829400000	472200000	1934600000	694950000	489270000	659550000	6287400000
NX_P36543-1;NX_P36543-3;NX_P36543-2	ATP6V1E1	1308600000	1027400000	552120000	799470000	1343400000	1324600000	809610000	82996000	1115000000	956320000	3551100000	305180000	986860000	1075400000	3727800000	1072700000	2776000000	1507500000	928270000	2614400000	1242500000	785520000	602220000	823580000	862910000	NA	924510000	2370900000
NX_Q12931-1;NX_Q12931-2	TRAP1	780080000	1159400000	1216400000	1349600000	744360000	1047700000	1114900000	1364800000	1404600000	2228800000	1078100000	2252200000	789000000	627590000	1741100000	776940000	1797800000	2438800000	579670000	757910000	1228200000	1125400000	1368900000	975000000	1328900000	1644400000	1186400000	1325100000
NX_P48739-1;NX_P48739-3	PITPNB	717800000	1299800000	1490300000	1248700000	1101700000	978000000	1383300000	1114100000	1803000000	1565900000	696990000	1507200000	1382000000	1220500000	1082300000	1470000000	1415000000	1571500000	717880000	1190600000	1344600000	1286000000	1907400000	1230200000	1492100000	466620000	1248100000	1495100000
NX_Q8N766-1;NX_Q8N766-2;NX_Q8N766-4	EMC1	1049400000	1162000000	1358900000	1163500000	1106800000	1320700000	1064600000	2056300000	1504500000	1666600000	1733600000	1258000000	1293100000	1559000000	1101400000	1047300000	789880000	1264800000	689700000	555920000	1261600000	1150700000	1105400000	1522400000	1092500000	1861300000	1290400000	1375900000
NX_P08962-3;NX_P08962-2;NX_P08962-1	CD63	214640000	1437500000	940150000	164280000	874550000	2970900000	1746500000	812700000	500420000	351610000	2288900000	256700000	455450000	733610000	2101700000	527380000	1028600000	1341100000	2397600000	3686100000	898030000	360640000	1099500000	1313300000	924520000	2028200000	2063900000	1822300000
NX_Q969X5-1;NX_Q969X5-2;NX_Q969X5-3	ERGIC1	2313000000	485990000	671700000	638520000	1481100000	1023000000	717360000	2252500000	423880000	315280000	281600000	436570000	1581700000	1574200000	2886400000	779750000	2100200000	1457500000	1234800000	1941500000	903650000	1024300000	1968400000	1301500000	635360000	2571000000	1755400000	562140000
NX_O94855-1;NX_O94855-2	SEC24D	1206000000	593590000	1535000000	754050000	1870300000	1873200000	1279700000	1828300000	137030000	205560000	438400000	356700000	1619200000	2091000000	362240000	797370000	543490000	1116900000	1647200000	2219100000	1212000000	913150000	1885900000	1885600000	1867700000	1885800000	2198900000	954960000
NX_P04040-1	CAT	1044500000	585650000	1685000000	901890000	1559800000	1691200000	1496400000	506400000	657650000	152280000	1065700000	700620000	803060000	1736700000	3879600000	653830000	4089900000	1277700000	809790000	1730300000	994280000	1197000000	929190000	495170000	1025400000	982690000	1408300000	1195600000
NX_P20073-2;NX_P20073-1	ANXA7	1034000000	1140400000	2226600000	929600000	1025300000	1805800000	1221900000	290290000	1427600000	1207200000	649460000	343140000	904990000	1197100000	2091300000	1300300000	1767600000	1435600000	1310000000	2123900000	1661100000	1481700000	1368300000	1240100000	917910000	155840000	1489300000	1478000000
NX_Q5GLZ8-2;NX_Q5GLZ8-1;NX_Q5GLZ8-3;NX_Q5GLZ8-6;NX_Q5GLZ8-4;NX_Q5GLZ8-5	HERC4	900450000	707610000	3237500000	551890000	658730000	1794100000	1290400000	2076000000	1159800000	1077400000	575620000	1483600000	2606300000	2654900000	725370000	515510000	767760000	785730000	694810000	1447900000	2069300000	880340000	965720000	1020400000	869280000	1495900000	1019200000	1190100000
NX_P06132-1	UROD	1528500000	1132400000	1261000000	1644400000	1372300000	1707300000	1559100000	403440000	1405100000	1302200000	2391500000	974290000	1349900000	1253100000	1478800000	1346100000	1158900000	1376800000	552690000	657670000	1242600000	756410000	1068200000	1543400000	1051700000	102050000	1058500000	2285200000
NX_P07203-1;NX_P07203-2	GPX1	878860000	1880300000	1146600000	1061200000	2469300000	2437500000	896720000	NA	1186600000	1422000000	1817900000	359750000	709920000	820950000	4308100000	995200000	1764700000	1045000000	631250000	746030000	1484600000	714990000	572530000	1001900000	771460000	101120000	1692300000	1970600000
NX_Q9UQ35-1;NX_Q9UQ35-2;NX_Q9UQ35-3	SRRM2	1141300000	1185200000	1397400000	1768200000	715740000	1033100000	1039200000	2194700000	722600000	1000800000	691920000	887780000	1052200000	883390000	922840000	988900000	730890000	1166400000	831250000	909540000	1003600000	1153800000	1352900000	1348900000	1258300000	4704300000	1149800000	1584300000
NX_Q8N1F7-1;NX_Q8N1F7-2	NUP93	840750000	1391900000	1206100000	1454800000	1195900000	981630000	1082600000	1501100000	1519500000	1692800000	876670000	1151500000	1029200000	992630000	944810000	1966700000	768380000	1995500000	922150000	536080000	900760000	1508300000	1318400000	1481600000	1553200000	1842700000	1063000000	1079200000
NX_O15173-1;NX_O15173-2	PGRMC2	1228500000	695730000	1071900000	648530000	2706500000	1920400000	1108000000	280410000	895180000	870030000	1463100000	254540000	2152700000	1672700000	1180900000	1430600000	1230400000	1434200000	920080000	1449700000	1457000000	1412300000	620820000	1386500000	2256300000	457700000	1350500000	1214800000
NX_Q15369-1;NX_Q15369-2	ELOC	1334600000	1538800000	1480500000	1032500000	1718600000	1228800000	1083200000	217220000	1117400000	1384400000	846270000	393940000	1457400000	1351600000	929750000	1200200000	828600000	2183900000	1665100000	2162800000	1216300000	1729700000	1428800000	1222900000	1727400000	300880000	1175200000	776440000
NX_Q13740-2;NX_Q13740-1;NX_Q13740-4;NX_Q13740-3	ALCAM	924200000	669520000	883610000	1277800000	1796400000	553930000	835990000	4636800000	266010000	373030000	787500000	346880000	3092500000	2890500000	685070000	1231600000	1085700000	1449900000	1453500000	1494900000	1169300000	663320000	2132400000	672700000	1255000000	1324500000	257540000	418040000
NX_O60488-2;NX_O60488-1	ACSL4	760430000	632740000	1849600000	1134200000	908760000	1448400000	1494800000	877820000	584510000	414180000	744590000	1489100000	1362000000	597300000	3216800000	1136400000	4149800000	1692700000	683030000	987040000	1100100000	1047600000	1213800000	1075700000	984440000	1036300000	823090000	1095500000
NX_Q9UKM9-1;NX_Q9UKM9-2	RALY	920060000	967400000	859460000	1770400000	1482900000	881840000	1017800000	1145800000	535150000	818870000	990210000	778520000	710140000	885380000	360970000	1472800000	1322600000	2994900000	924320000	1857200000	953790000	1806000000	1440600000	948670000	1595400000	1577600000	1242400000	2258100000
NX_P61106-1	RAB14	692320000	1507800000	1171300000	723360000	995050000	1393800000	1194500000	1437100000	1140800000	1335700000	1183700000	1062100000	1245700000	1643100000	1167500000	1051000000	1547000000	1084300000	1153200000	1814300000	1109800000	1223000000	1787000000	1015900000	1262100000	2004800000	947710000	488390000
NX_Q99961-1;NX_Q99961-3;NX_Q99961-2	SH3GL1	1580900000	1158200000	1102100000	1875500000	1557400000	1334400000	1550800000	260770000	991500000	1334900000	582340000	1190600000	1286800000	1619900000	866790000	992040000	421500000	1088900000	1311400000	792470000	1462200000	2572700000	1855600000	1524700000	1510500000	224440000	1169100000	1109700000
NX_P11387-1	TOP1	819510000	1157400000	1077500000	1533000000	549110000	472670000	1109000000	1745500000	762850000	1166000000	416490000	1362700000	634610000	471590000	1646000000	1553200000	2056300000	3769800000	751710000	908490000	590240000	919330000	1627200000	919600000	1658700000	3053300000	986970000	600100000
NX_Q8NE71-1;NX_Q8NE71-2	ABCF1	1127300000	858310000	1068600000	1117100000	892780000	1020900000	924810000	2408400000	881090000	1029400000	1144100000	999280000	901090000	1014700000	1050300000	1280400000	830620000	1307200000	936680000	1164900000	1208400000	1756000000	1153600000	1252400000	1152500000	3152500000	1143200000	1432700000
NX_P49792-1;NX_Q7Z3J3-2	RANBP2	699170000	1007500000	1036100000	1470300000	1081700000	901650000	1049800000	1383200000	1298200000	1592100000	828210000	1423800000	717910000	847760000	1128400000	1906300000	1182700000	1606400000	1234200000	1364100000	858210000	1065900000	1375800000	1091900000	1267400000	2234600000	1209300000	1344900000
NX_P18077-1	RPL35A	1612000000	1459600000	1155400000	1540500000	1403900000	728360000	1280100000	645660000	815500000	734970000	655850000	1206600000	977110000	582910000	467690000	1545900000	975450000	2911700000	1385100000	3170500000	671180000	1339300000	1238800000	1635700000	1043600000	621460000	1308800000	934670000
NX_Q06124-1;NX_Q06124-2;NX_Q06124-3	PTPN11	1301200000	1324700000	970190000	726960000	1296000000	1220900000	1154400000	1397200000	1365800000	1060700000	1364900000	1744200000	1015300000	1017900000	1273800000	1142700000	1106400000	1537100000	1258700000	1266800000	1435600000	1288300000	976480000	1265000000	1060100000	1114400000	1221100000	1136900000
NX_A0AVT1-1;NX_A0AVT1-2;NX_A0AVT1-3;NX_A0AVT1-4	UBA6	1386600000	1930600000	988410000	866420000	1157300000	1035800000	870490000	1155600000	2437200000	1396400000	880350000	2695500000	873880000	836420000	1089000000	1559400000	996010000	1259800000	774530000	1191200000	780050000	954950000	1185300000	1383700000	845930000	750380000	984300000	1696800000
NX_Q9Y520-4;NX_Q9Y520-5;NX_Q9Y520-1;NX_Q9Y520-7;NX_Q9Y520-6;NX_Q9Y520-3;NX_Q9Y520-2	PRRC2C	906570000	825060000	1223300000	1112000000	916120000	863360000	1060800000	2061600000	430690000	746970000	557540000	904930000	731600000	822020000	841700000	1190400000	1600300000	1889600000	2032100000	2118400000	761430000	1186000000	1458600000	1108200000	1161200000	3115200000	1125400000	1202700000
NX_Q16698-2;NX_Q16698-1	DECR1	1351900000	580140000	755020000	1073900000	1607700000	1383400000	998410000	521210000	1338300000	1010500000	2049000000	658850000	1416600000	1738900000	2094300000	663850000	1278400000	1078300000	895950000	582780000	1916100000	1808700000	875680000	1098900000	1092300000	938560000	985850000	2158700000
NX_Q9UH99-1;NX_Q9UH99-3;NX_Q9UH99-2	SUN2	577110000	391060000	1434200000	2637000000	949260000	1386600000	1201900000	1307400000	512330000	543600000	1310900000	930260000	849430000	1268600000	767570000	1026500000	966260000	633100000	2734300000	1486300000	721550000	1655600000	1847600000	1420000000	1546400000	1463800000	1407800000	926360000
NX_P62140-1	PPP1CB	528960000	1305500000	1050500000	663990000	960510000	848900000	1223200000	354770000	1905100000	1555900000	802770000	1019800000	1419800000	1368900000	2006400000	1807700000	2470600000	1532700000	1195800000	1774200000	2117400000	1908400000	501860000	777050000	894550000	362130000	869880000	651570000
NX_Q9NZJ9-2;NX_Q9NZJ9-3	NUDT4	0	0	2860900000	1878100000	4870700000	NA	NA	NA	NA	2061400000	NA	NA	NA	NA	1760200000	1763000000	3603700000	4658600000	NA	NA	NA	NA	4579600000	NA	657150000	NA	2206100000	2887400000
NX_Q5VYK3-1	ECM29	1055800000	976100000	1697300000	1576200000	840990000	1117300000	1147400000	1459000000	1048000000	1094200000	732610000	2279400000	1270500000	1281700000	798190000	1210500000	746990000	868330000	704480000	1250200000	1628900000	1021900000	1480100000	1323800000	1358900000	1410400000	1181600000	1210900000
NX_Q93008-1;NX_Q93008-3	USP9X	1275800000	1082500000	773710000	930660000	1167600000	1200000000	819340000	1414500000	1134300000	1029300000	822160000	1137600000	1394900000	1146000000	1230700000	1211300000	1542700000	1713100000	1242400000	1851800000	943950000	1804900000	998230000	1091700000	1034400000	1525300000	1063300000	1078600000
NX_Q9P0K7-4	RAI14	1908400000	753250000	496830000	1197200000	1566200000	774190000	848880000	686230000	58005000	155750000	611320000	734540000	2144400000	1499300000	1073800000	847080000	1373500000	1770200000	1166200000	2903900000	1220300000	1400100000	994050000	1519200000	1303300000	1123800000	1785200000	1705600000
NX_P21266-1	GSTM3	1269800000	555610000	264740000	782150000	1490500000	2664600000	1382400000	NA	1531300000	1247700000	2126400000	3972500	1776900000	1598000000	957660000	960670000	809920000	1089000000	520720000	994340000	4163700000	1246100000	1031600000	759600000	855510000	181950000	2729400000	574230000
NX_O76021-1;NX_O76021-2	RSL1D1	742680000	985220000	1043500000	1133900000	572760000	851990000	1198500000	2062200000	941860000	1448000000	1151700000	2161100000	756140000	701790000	528490000	1104400000	653540000	1487700000	881710000	873050000	1095300000	1235100000	1898300000	1383700000	1040100000	3040500000	1345400000	1200600000
NX_P00533-1;NX_P00533-4;NX_P00533-3;NX_P00533-2	EGFR	32300000	4625600000	819860000	NA	8501300	1783300000	1507200000	3116600000	3249900000	3108400000	83319000	3499700000	959220000	926910000	13021000	496140000	67387000	1015700000	1180000000	1644600000	1160900000	38418000	632670000	341700000	334670000	2276700000	575750000	NA
NX_Q9UBT2-1;NX_Q9UBT2-2	UBA2	742320000	971120000	1306300000	1772100000	1024800000	1134600000	1078300000	860150000	1001700000	1427700000	1353400000	1614000000	1172500000	996460000	902550000	1490200000	656720000	1146700000	830470000	461950000	1105800000	1010300000	2086100000	1473300000	1586800000	1156700000	1479200000	1439700000
NX_P41567-1	EIF1	1563200000	785410000	1011700000	2611700000	1172200000	1610600000	990220000	401100000	1576400000	1315300000	910230000	270030000	1168000000	1604900000	572490000	1174900000	550480000	1236300000	776500000	1034000000	1632300000	1428500000	1504600000	1629700000	1476000000	73769000	1493000000	1690800000
NX_Q13126-3;NX_Q13126-2;NX_Q13126-6;NX_Q13126-5	MTAP	913290000	1857600000	735360000	754740000	640990000	1118800000	884580000	2273000000	1911100000	2249000000	2455200000	3040000000	720280000	744250000	1096000000	1053400000	859530000	1260400000	640840000	407640000	836030000	533650000	1080000000	1146200000	941620000	1243800000	571850000	1278000000
NX_Q9Y6M1-2;NX_Q9Y6M1-1;NX_Q9Y6M1-3;NX_Q9Y6M1-4;NX_Q9Y6M1-5	IGF2BP2	920610000	1444200000	658290000	1516300000	1265900000	886390000	1277800000	539200000	1383400000	1470800000	669810000	1954300000	952840000	765090000	989730000	1377800000	912930000	1142100000	834310000	1370600000	1129600000	893220000	1380000000	1641900000	1598900000	1586000000	1556500000	1105500000
NX_Q13510-2;NX_Q13510-1;NX_Q13510-3	ASAH1	833500000	670990000	237000000	6966100	876090000	842440000	379050000	967780000	829940000	533820000	10383000000	751270000	243490000	879370000	4667600000	936980000	2090400000	954030000	580930000	1057900000	1192700000	720020000	361060000	298670000	187790000	353270000	709170000	653150000
NX_Q15654-1;NX_Q15654-3;NX_Q15654-2	TRIP6	1248100000	1355700000	1477100000	615290000	1516100000	1386700000	1429300000	607610000	882200000	1156000000	735540000	1304800000	825110000	1368500000	1614300000	1107500000	2210100000	2352400000	2131200000	1263500000	982990000	704950000	630620000	533560000	1129200000	943910000	847340000	766450000
NX_P13807-1;NX_P13807-2;NX_P54840-1	GYS1	532740000	1378600000	736240000	477060000	906000000	498930000	521990000	2058000000	1307600000	823560000	2262700000	1371000000	1483200000	945320000	2012700000	933460000	1219900000	1187100000	530830000	659490000	736560000	2883200000	1255700000	889340000	776400000	2474200000	1595500000	646030000
NX_Q96PK6-1;NX_Q96PK6-2;NX_Q96PK6-3;NX_Q96PK6-4	RBM14	947620000	1128000000	1528900000	1462200000	811910000	932480000	1472500000	1056400000	806060000	880000000	636510000	731140000	726020000	720200000	1382300000	1633800000	1732300000	2749900000	1427500000	1532000000	668750000	1378000000	1060600000	916960000	1407200000	1384200000	927450000	979390000
NX_O75915-1	ARL6IP5	1334200000	1081300000	1750700000	836610000	2251200000	1024300000	932450000	3300000000	970240000	1081000000	1145700000	1853700000	1162400000	1968900000	789350000	864820000	1065200000	717680000	442100000	348820000	1430800000	841510000	413970000	705830000	820960000	1469300000	493280000	1911600000
NX_P16278-1;NX_P16278-3;NX_P16278-2	GLB1	1418900000	737880000	606690000	584210000	1334400000	1091200000	648210000	647450000	492480000	489660000	1082100000	727870000	581680000	806120000	5027800000	1159100000	3500900000	1262400000	1525700000	850890000	1232800000	611910000	798650000	897020000	809890000	945300000	1759800000	1358900000
NX_Q92769-1;NX_Q92769-3	HDAC2	744890000	1016700000	1369600000	1151200000	586910000	1178800000	1294000000	1623100000	741170000	873310000	848170000	1282500000	808570000	687900000	1096500000	1773100000	1334400000	2313400000	915390000	1512400000	575850000	1404400000	1277400000	775860000	1793900000	2173200000	868870000	954720000
NX_Q702N8-1;NX_Q702N8-2;NX_Q702N8-3	XIRP1	0	0	NA	NA	NA	NA	NA	NA	NA	NA	NA	NA	NA	71287000	NA	NA	NA	NA	NA	NA	NA	32104000000	752690000	NA	NA	NA	NA	NA
NX_P50281-1	MMP14	1324100000	941810000	473990000	632360000	1969300000	2252700000	1506500000	676380000	603790000	388550000	1110000000	1018000000	1029400000	1698700000	558740000	1806200000	587890000	1303200000	1410200000	1538500000	1370400000	598220000	1099000000	1880500000	1349600000	1022000000	1302100000	1385800000
NX_Q10471-1;NX_Q10471-2	GALNT2	1204600000	1213600000	2487000000	480280000	1216900000	625390000	838030000	1703900000	537280000	483980000	878150000	737880000	1315200000	1606300000	1198600000	1003800000	1111800000	1862200000	864140000	996780000	1155200000	939710000	1169100000	1270900000	1789900000	2521800000	1120400000	490460000
NX_P36957-1;NX_P36957-2	DLST	1165200000	1308300000	1434300000	965380000	2024300000	1865800000	1248000000	251840000	1211100000	909900000	1522100000	858620000	1065200000	1646200000	1584200000	1399600000	1181200000	833160000	410130000	994390000	1322500000	1030600000	1198700000	1261700000	1017600000	406030000	1539900000	1148800000
NX_Q9P1F3-1	ABRACL	616350000	460880000	260080000	3322100000	668570000	499220000	354420000	NA	2801600000	6272300000	4413200000	667100000	925680000	945660000	553850000	961050000	542290000	512930000	361250000	393560000	1662100000	268940000	382430000	1524000000	485870000	NA	312410000	2631000000
NX_Q9UHX1-6	PUF60	1071400000	1032700000	1284700000	2049100000	929990000	896770000	1093800000	889990000	1136800000	961730000	1254300000	988630000	1111400000	977580000	829580000	1308200000	1803000000	1539700000	1178100000	971850000	1113300000	1247200000	1545400000	1179300000	1608900000	826130000	1031000000	921910000
NX_Q92820-1	GGH	1128100000	1126100000	1133300000	1298400000	908520000	1683600000	1127600000	405150000	1359300000	1013400000	3023000000	290210000	453970000	835870000	1050600000	1509000000	1435800000	1143400000	1073800000	1277100000	1369800000	1125400000	1080900000	1355800000	1311800000	525960000	1294800000	1326100000
NX_Q13185-1	CBX3	742630000	817680000	1826000000	1272500000	1256800000	1026000000	1265700000	1022600000	498880000	522120000	763140000	676120000	882350000	665570000	1142000000	2363100000	1747500000	3468500000	943850000	1399900000	670140000	1912500000	897110000	1060900000	1375500000	537060000	834600000	1074100000
NX_O95810-1	CAVIN2	94604000	43647000	317690000	3520000000	4058800000	521610000	51508000	573600000	NA	5215500	NA	205340000	147350000	NA	16538000	NA	NA	39055000	139360000	42445000	140520000	13816000000	497240000	145160000	757060000	183270000	309350000	7018500000
NX_O43681-1	ASNA1	1078700000	1062500000	1430200000	1002600000	1085500000	1447200000	1196800000	680820000	1490400000	1636600000	2824500000	1496800000	1546900000	1583700000	1460800000	1256200000	1120500000	664520000	379580000	595020000	1399500000	1000300000	1001100000	963550000	1032100000	461090000	1003100000	738660000
NX_P04062-2;NX_P04062-1;NX_P04062-4;NX_P04062-5;NX_P04062-3	GBA	1167000000	839750000	841370000	760630000	2072600000	1026400000	1008700000	568110000	368870000	330320000	1553900000	627470000	611300000	949270000	3064500000	876310000	1541400000	1890300000	1310800000	1268700000	1624400000	503380000	870110000	1025000000	758140000	897210000	1747600000	2528600000
NX_P42765-1	ACAA2	1002100000	249010000	1002700000	556080000	1251300000	1144100000	1014100000	638200000	32235000	53882000	1907000000	1905500000	486970000	1854500000	3077900000	1631700000	1780600000	1216400000	1034400000	876620000	1055200000	1762500000	1183000000	1057700000	1369800000	860130000	1810200000	780540000
NX_Q9HD45-1	TM9SF3	1171100000	818750000	1481900000	743620000	959210000	1028800000	978270000	1398900000	1697000000	1245700000	784100000	1527100000	1080800000	1520300000	1220300000	1260300000	1534600000	1248400000	725880000	929880000	1378900000	1223600000	901220000	1295100000	1068400000	1426300000	1387300000	554250000
NX_O95202-1;NX_O95202-3;NX_O95202-2	LETM1	958500000	1411700000	816220000	1584500000	1620400000	853230000	886400000	149280000	2393200000	2014700000	2143600000	1840900000	941050000	878810000	2159700000	935000000	992540000	1148500000	571630000	489340000	1136400000	607390000	926710000	1335300000	971940000	147130000	1096400000	1550700000
NX_O15067-1	PFAS	862230000	594940000	1117700000	1793700000	724290000	866940000	1308600000	993080000	565760000	847480000	1501600000	846880000	563790000	850850000	1298200000	2172000000	1817600000	2481400000	963520000	1159800000	806190000	1315700000	1332500000	1151700000	1499300000	888330000	784550000	1407700000
NX_P49721-1	PSMB2	1511900000	1053100000	1387300000	1189700000	1315300000	741480000	1180200000	374350000	3003700000	1940200000	867010000	639140000	1362000000	1186400000	1152300000	1195100000	965040000	971560000	830560000	586170000	1290600000	1021400000	890970000	954690000	1269200000	484210000	591990000	2508200000
NX_Q9UJU6-3	DBNL	947790000	1274100000	1163700000	944980000	1738900000	1114500000	1119400000	961640000	2504800000	1214400000	1429900000	1332200000	1630000000	1509500000	1200100000	781290000	1036400000	714220000	1519700000	841640000	1114700000	719570000	1030300000	1093800000	1154300000	680900000	876810000	765710000
NX_O75165-1	DNAJC13	982710000	857780000	1067800000	1056100000	1370900000	1584300000	1330700000	1386400000	476140000	740740000	2521000000	1081800000	1037100000	783530000	1139400000	936980000	1297200000	868640000	786860000	1258500000	1457700000	704300000	1056900000	853860000	971500000	1868000000	1276000000	1597500000
NX_P55145-1	MANF	2075800000	1498800000	1626400000	1216900000	1260400000	1004100000	1316600000	345490000	1030400000	1670500000	757720000	670910000	999700000	914850000	914900000	1183200000	1193900000	1535400000	1299600000	1052900000	826490000	1131300000	1368700000	1606500000	1575000000	239890000	1285200000	739340000
NX_P37108-1	SRP14	792740000	1213400000	1016500000	2805500000	1175300000	801780000	930610000	478470000	1038700000	942370000	1045500000	632510000	1000700000	1091500000	674150000	1549400000	1117100000	2069300000	1305000000	1356100000	852080000	1394700000	1437300000	1532100000	1405500000	277980000	1128400000	1173000000
NX_Q14697-1;NX_Q14697-3	GANAB	765730000	703730000	389500000	901050000	278670000	237180000	2348500000	1095700000	27273000	33610000	300450000	132970000	478910000	623250000	4027900000	219370000	1362400000	1943000000	3492100000	3192200000	423290000	824080000	1615900000	1344200000	935790000	581420000	2950500000	997520000
NX_P16435-1	POR	735010000	1031100000	611370000	716740000	810260000	1430700000	1261100000	660850000	881670000	1087000000	1613300000	1205100000	1147600000	802370000	1868500000	1333800000	1749100000	1451700000	1502900000	2136400000	1310800000	1140500000	932840000	584420000	940750000	1355600000	974030000	938270000
NX_Q9Y2Q3-1;NX_Q9Y2Q3-3;NX_Q9Y2Q3-2;NX_Q9Y2Q3-4	GSTK1	1355500000	1084000000	1286500000	1232600000	1558500000	1270100000	805710000	39652000	958240000	1178400000	1896900000	159170000	404170000	1855500000	2375700000	596200000	1793100000	1105400000	865690000	2591800000	1232800000	709790000	697370000	865870000	574920000	33647000	1098300000	2584100000
NX_P30533-1	LRPAP1	2557000000	1011100000	1990700000	511650000	1015700000	1783200000	1705200000	524810000	391770000	380890000	788970000	937030000	658890000	1216900000	535140000	554470000	945370000	1562600000	1642500000	2775900000	1125300000	1214500000	1673600000	793120000	983700000	661680000	1864400000	370950000
NX_Q13310-1	PABPC4	1055000000	1127900000	1124600000	1015500000	876050000	1216200000	941880000	495660000	945210000	1457800000	759870000	1215400000	937280000	753030000	1233800000	1293800000	1379800000	2309200000	977420000	1263100000	948820000	2338100000	1688700000	1022300000	1224600000	682180000	1163600000	697900000
NX_O60271-1;NX_O60271-3	SPAG9	749320000	1096000000	1017600000	521930000	840010000	949110000	964430000	2854800000	837290000	691530000	866840000	1198000000	850640000	1036500000	1553200000	695500000	1334000000	1025100000	2715100000	2339300000	643710000	803890000	1123600000	855780000	898120000	1970800000	935810000	773960000
NX_Q14696-1	MESD	1503000000	1178800000	969030000	819380000	1361600000	1103600000	718410000	1836300000	1333800000	1210000000	1069400000	1067300000	704970000	1107500000	1113200000	1002100000	958990000	1476200000	1132500000	949970000	927990000	893060000	773430000	833110000	1174600000	2699300000	1115200000	1097500000
NX_Q9Y6A9-1	SPCS1	522790000	606200000	603420000	1329500000	917980000	746590000	711980000	1128400000	692410000	743250000	395060000	650360000	1034400000	924480000	969260000	1160300000	2663200000	1381100000	1640200000	1704500000	574750000	871450000	1213600000	1424700000	846990000	3706900000	946770000	1938500000
NX_Q13423-1	NNT	1147800000	647060000	1065400000	1139100000	1634500000	1660700000	842060000	970680000	57348000	263870000	2197300000	573160000	680230000	1238200000	3136600000	670230000	1279700000	986400000	1152200000	1139600000	1222600000	1061000000	992000000	598740000	1108500000	1947300000	1264900000	1322200000
NX_P38117-1;NX_P38117-2	ETFB	1691900000	1341300000	920140000	852990000	1811400000	1582700000	900800000	522090000	902710000	950790000	1573100000	1372700000	1130800000	1570300000	1462500000	494530000	986340000	1637400000	636210000	1025600000	1710500000	1137800000	1108200000	987050000	993260000	462970000	939420000	1277400000
NX_P54709-1;NX_P54709-2	ATP1B3	869300000	808550000	1033400000	1146700000	2695800000	1378400000	1086500000	306810000	2222100000	1474700000	3135300000	636430000	1083200000	1371800000	630920000	1039800000	492660000	1012200000	776480000	828600000	1030900000	721280000	1071900000	810540000	824830000	727130000	966920000	1798600000
NX_Q15102-1	PAFAH1B3	1107600000	1190100000	1038000000	1413300000	627310000	1356800000	1292400000	82209000	1208300000	1130900000	1429000000	951290000	532180000	373210000	1259800000	1963700000	1949300000	5035200000	419930000	1400000000	745120000	464660000	696990000	1468400000	1611500000	NA	474270000	721060000
NX_P09104-1;NX_P09104-2	ENO2	949730000	645140000	1165100000	320130000	367070000	1850900000	776250000	780390000	NA	14872000	3000900000	747200000	3458200000	1816000000	1175400000	1798700000	2500600000	1722900000	505410000	1202000000	1232300000	1300700000	788580000	1515200000	1131700000	382970000	563620000	154760000
NX_Q8NBJ5-1	COLGALT1	2085500000	1097400000	1008100000	1288400000	2865900000	1063300000	847470000	722570000	777410000	891100000	1041000000	1414300000	1327900000	1666100000	247240000	1123900000	396900000	648140000	973050000	802550000	1003100000	1063000000	1304700000	1821400000	1168400000	745540000	998640000	1458500000
NX_Q71UI9-1;NX_P0C0S5-1;NX_Q71UI9-2;NX_Q71UI9-3;NX_Q71UI9-4	H2AFV	288750000	601160000	2538100000	1561100000	1082400000	1091300000	1456400000	336850000	330790000	699420000	860120000	703570000	577750000	615850000	293340000	1190800000	913290000	1377800000	1676100000	1262600000	464470000	1208400000	2977700000	1207300000	2648300000	396700000	2270600000	1161500000
NX_Q9BS40-1	LXN	1986100000	42134000	266210000	1139900000	242520000	NA	229080000	277700000	NA	NA	71703000	NA	1075600000	1168400000	257050000	NA	611030000	NA	361920000	NA	4316800000	NA	708630000	270600000	6301500000	2916700000	6103600000	3398800000
NX_P52788-1;NX_P52788-2	SMS	1032300000	1346700000	686680000	1713000000	729980000	826080000	565810000	1394900000	1693600000	1673100000	1011800000	1594300000	963110000	1002500000	995120000	2465000000	1200000000	1192300000	596070000	593980000	1362600000	671080000	978340000	1444100000	1688200000	680370000	868900000	682310000
NX_O00560-2	SDCBP	356130000	687980000	360130000	1130300000	829810000	1924400000	1176600000	1072100000	1101100000	837700000	9400700000	641500000	560940000	647580000	1398100000	691070000	849720000	353820000	652080000	421050000	1766900000	195470000	753000000	669120000	436820000	549460000	752630000	1255300000
NX_P10155-1;NX_P10155-3;NX_P10155-5;NX_P10155-4;NX_P10155-2	TROVE2	1526200000	776880000	1262400000	1019100000	1329900000	938140000	909240000	842980000	987340000	1306500000	929270000	1797700000	1418500000	1386700000	1418300000	1077600000	1415000000	1287700000	432360000	758000000	1198600000	959290000	1066100000	1116500000	1004800000	610550000	994460000	1687000000
NX_Q96A33-1;NX_Q96A33-2	CCDC47	903430000	1453600000	1288600000	1124900000	1130200000	732070000	891190000	554470000	984200000	1137300000	842720000	1623200000	885880000	1000800000	1592000000	1251800000	1452000000	1934100000	1156200000	1401200000	889350000	982230000	989420000	939360000	1109300000	369500000	1116700000	1690600000
NX_Q9H223-1	EHD4	906570000	905870000	360620000	4511700000	3459200000	1264300000	744400000	88540000	1636300000	1244500000	1878000000	1667800000	810400000	498670000	637430000	1008700000	653460000	329720000	154310000	344810000	315650000	2142300000	591450000	835850000	391980000	29330000	223430000	3764300000
NX_Q15459-1;NX_Q15459-2	SF3A1	963420000	1054000000	1388400000	2205700000	999760000	902500000	1121800000	682780000	840090000	1193800000	837520000	869860000	905970000	956290000	1025100000	1575800000	1123900000	1819900000	769940000	1286900000	783270000	1127400000	1339500000	937120000	1463900000	766560000	1109200000	1303000000
NX_P49756-1;NX_P49756-2;NX_P49756-3;NX_P49756-4	RBM25	714060000	683100000	1186300000	1529000000	691450000	740200000	1051800000	1787300000	565520000	884680000	448160000	1021000000	758330000	744470000	795970000	1183900000	1488300000	1778900000	1482200000	1798400000	450910000	794790000	1040800000	684470000	1323200000	3742000000	830060000	1124000000
NX_Q13557-6;NX_Q13557-10	CAMK2D	1350700000	341050000	1447900000	375880000	640200000	1558300000	1293700000	1093200000	202250000	376590000	588800000	463220000	1155600000	3297300000	1076100000	470900000	1694100000	1457300000	1615900000	2885100000	1480200000	1591900000	714050000	370410000	1106800000	519200000	1481900000	657890000
NX_Q9NQW7-3;NX_Q9NQW7-1;NX_Q9NQW7-4;NX_Q9NQW7-2	XPNPEP1	1158200000	1048000000	989230000	953470000	1360700000	760130000	795590000	1005300000	1030700000	1075100000	1395000000	1518600000	1160300000	1399000000	996970000	896090000	1395400000	936430000	1140400000	1102900000	1200600000	1207500000	1046000000	1188500000	1244200000	848070000	1052900000	1331600000
NX_P31942-1;NX_P31942-3;NX_P31942-4;NX_P31942-5;NX_P31942-6	HNRNPH3	812490000	1003500000	1603000000	1987500000	720000000	937110000	1207500000	537890000	619430000	1342200000	1233900000	1568800000	832710000	640520000	785740000	2412100000	1368900000	1629100000	1038800000	838500000	634660000	1349200000	1319000000	941180000	1842200000	463250000	933310000	583040000
NX_Q9UH65-1	SWAP70	489960000	825190000	799460000	2331900000	2255400000	2081900000	1227800000	62129000	617190000	725130000	469600000	853890000	827500000	773670000	468150000	838950000	926860000	806180000	2644200000	2561100000	925530000	1269000000	1163600000	1007900000	515300000	83068000	762160000	2780800000
NX_Q15404-1;NX_Q15404-2	RSU1	1282800000	866620000	810720000	1690500000	1334600000	818040000	2042900000	391250000	1579600000	1105100000	1302600000	425620000	2989000000	1643800000	668860000	783860000	716280000	634180000	1197300000	737810000	1654700000	687630000	923590000	1549400000	986880000	214360000	861730000	1192400000
NX_P05091-1;NX_P05091-2	ALDH2	370070000	1370600000	819940000	1409800000	1006100000	448090000	524150000	714340000	744030000	481110000	457770000	69019000	626700000	521310000	2065200000	668660000	1165800000	630720000	546290000	161160000	2892200000	11040000	1029100000	1128200000	2048000000	3958400000	3615700000	1594300000
NX_Q6P2E9-1;NX_Q6P2E9-2	EDC4	893400000	713020000	891880000	1416400000	859260000	1023100000	1133400000	2043700000	662270000	1150500000	919240000	1100000000	1099300000	1036400000	868840000	934620000	675930000	836660000	816020000	415830000	1519700000	1575400000	1172000000	1287600000	1334000000	1766200000	1128700000	1767100000
NX_Q92538-1	GBF1	1048500000	947530000	1038000000	750720000	1130500000	1035700000	1029300000	1862900000	986760000	646610000	971380000	1065100000	1678500000	1268800000	1020300000	907010000	904540000	1174400000	735270000	1011500000	1232500000	972970000	1255900000	1491400000	1285700000	1587200000	1017700000	974200000
NX_Q9Y3U8-1	RPL36	790330000	1068900000	1150900000	1097400000	839510000	902600000	789380000	192020000	659060000	1235900000	432320000	891310000	1288900000	794490000	1204800000	2125600000	1888500000	2995500000	816400000	967150000	1046000000	1014100000	1366200000	1387300000	1053600000	133800000	1313500000	1526900000
NX_P11177-1;NX_P11177-2;NX_P11177-3	PDHB	1147500000	747840000	1016900000	1282000000	1423100000	1337400000	835590000	827780000	1062200000	1336300000	1169100000	1981500000	1011700000	974300000	2349600000	955320000	1640700000	1185600000	647810000	409050000	1163700000	790570000	949620000	901830000	1128400000	927010000	873440000	841480000
NX_P33121-1;NX_P33121-2	ACSL1	241460000	264680000	240010000	191590000	431550000	634590000	249670000	370360000	981830000	428040000	2308000000	361630000	175270000	278320000	7997700000	600770000	10244000000	347190000	253280000	259830000	571580000	863160000	616360000	304190000	246840000	495880000	588660000	334890000
NX_P98082-1;NX_P98082-3;NX_P98082-2	DAB2	2282500000	0	2786000000	939920000	1398500000	2614500000	1274100000	486950000	NA	NA	639920000	4384400	2659700000	1757700000	630710000	148640000	476820000	117230000	700950000	836730000	1935400000	1328700000	1078000000	702370000	2116200000	999700000	2452600000	488880000
NX_Q9H3P7-1	ACBD3	1204900000	991410000	1407500000	737590000	1034500000	904210000	949540000	1481200000	1079000000	910970000	610980000	713680000	1487800000	1290600000	1215800000	718400000	1177600000	955620000	1460900000	1020400000	1143700000	722330000	1407700000	1569500000	1106300000	1006300000	1434100000	1069700000
NX_P68366-1;NX_P68366-2	TUBA4A	150970000	4192300000	183290000	160120000	260210000	147310000	175530000	94468000	9379700000	6213600000	248990000	3178100000	626160000	533020000	814990000	1139400000	1041100000	383310000	74013000	70997000	490400000	285210000	177550000	144620000	205850000	140110000	83016000	203140000
NX_Q9BRA2-1	TXNDC17	639860000	3988400000	1619900000	719620000	1490900000	832820000	650720000	189640000	1490400000	1743300000	886100000	1157300000	882660000	820270000	1302200000	1322000000	1279600000	1535000000	372730000	356740000	1459500000	1186000000	1119300000	942250000	893630000	287890000	1155400000	396740000
NX_P53007-1	SLC25A1	1121000000	1226300000	759830000	787770000	1408700000	1300500000	1251100000	875780000	741280000	881210000	944630000	1990100000	1041600000	914940000	2280500000	1100200000	1866400000	1121800000	705180000	1767200000	1030800000	330170000	863530000	763440000	1037500000	984760000	1138100000	475950000
NX_Q10567-2;NX_Q10567-1	AP1B1	1429800000	1332000000	799050000	1478900000	1240000000	1090300000	799080000	575010000	2012600000	1456900000	1302100000	909900000	2018000000	1550400000	1348800000	689930000	742690000	761200000	507640000	516950000	1454900000	820390000	977620000	1005800000	889660000	526580000	1236500000	1227400000
NX_Q13642-1;NX_Q13642-5;NX_Q13642-4;NX_Q13642-2	FHL1	383800000	791890000	1309000000	97537000	2443100000	2073500000	1569100000	429750000	913140000	1419700000	289920000	58871000	3337500000	1501600000	275580000	257520000	214760000	331650000	380170000	1249600000	650530000	7408700000	314500000	323380000	1627000000	221580000	455210000	319390000
NX_Q9UDY2-1;NX_Q9UDY2-2;NX_Q9UDY2-5	TJP2	98328000	1318000000	399290000	1771800000	2794100000	469570000	595180000	2795900000	1034400000	1423800000	209320000	837210000	518460000	556370000	3329800000	1551500000	2252000000	707080000	1109800000	1274200000	533090000	320260000	651710000	515750000	410390000	443070000	570650000	2155700000
NX_Q96CX2-1	KCTD12	0	1498700000	1137000000	2345600000	3062700000	1715500000	711090000	1094700000	772010000	583550000	1093900000	1053100000	NA	1163500000	121620000	72477000	265310000	188050000	4006100000	1975400000	51247000	1063900000	1545100000	67646000	239370000	1034600000	774350000	2919600000
NX_Q9Y5B9-1	SUPT16H	523320000	759850000	1450600000	1646300000	445680000	873610000	1238500000	2134200000	946440000	1324800000	1245000000	1050800000	651410000	741670000	963560000	1790000000	687870000	1466200000	753730000	509370000	799730000	1125000000	1373500000	927330000	1260600000	2018900000	996540000	838670000
NX_P07741-1;NX_P07741-2	APRT	1103900000	1535900000	1221700000	1138500000	1891900000	1039900000	994940000	165950000	1931800000	918160000	1925100000	931980000	1295300000	1416200000	1030600000	981620000	1091700000	662380000	597780000	725290000	1489000000	781370000	987990000	1149400000	1071200000	269050000	1239800000	834040000
NX_Q16401-1;NX_Q16401-2	PSMD5	1301400000	1096700000	1217700000	1292900000	1211100000	1212900000	968510000	812260000	1097700000	1487200000	1164800000	802650000	1338900000	1289300000	1160400000	1174200000	855620000	805990000	573570000	997480000	1040500000	668920000	1342200000	957530000	1185200000	876200000	1158600000	1262700000
NX_P15374-1	UCHL3	1222100000	1657200000	662780000	957970000	1044500000	662800000	722940000	237900000	967180000	1109200000	894000000	884190000	848410000	866660000	1959200000	1121400000	2080400000	1164900000	1340400000	1089900000	1086100000	986650000	1275300000	1424100000	867480000	316020000	1543800000	1342800000
NX_Q86V81-1	ALYREF	1070700000	1199700000	1491500000	2706900000	908180000	975340000	1016500000	227450000	1048000000	2018800000	1111400000	406680000	1015900000	861820000	614990000	1465300000	558950000	1277800000	596190000	276790000	986460000	1377800000	1433700000	1251500000	1472300000	279270000	1409100000	1272800000
NX_Q13085-1;NX_Q13085-4;NX_Q13085-2;NX_Q13085-3	ACACA	479310000	1733400000	712340000	1308400000	569400000	1163300000	1029900000	893610000	1677300000	1331000000	988410000	2767300000	857160000	170300000	825690000	1994500000	1420200000	1692200000	719710000	717750000	952250000	303090000	1275700000	793030000	1308400000	922060000	847590000	793310000
NX_Q12965-1	MYO1E	1165500000	1341500000	485350000	1061700000	616400000	827760000	582460000	1385000000	3449300000	1771600000	1151000000	1895100000	2174700000	1660800000	1053200000	1531800000	1196400000	707500000	660700000	309130000	338190000	575680000	746300000	869700000	548860000	472460000	859000000	769570000
NX_P51970-1	NDUFA8	849180000	896900000	765700000	1796000000	1514200000	963070000	1004700000	113950000	747840000	769080000	1445400000	492830000	780350000	925490000	2215300000	1022000000	2057900000	1910900000	1067400000	1272200000	1275700000	803290000	756760000	1204600000	1161900000	131340000	1176400000	1035300000
NX_O94905-1;NX_O94905-2	ERLIN2	1307100000	868630000	1535500000	656600000	1051000000	1243900000	871410000	1282600000	346840000	550930000	907590000	1168100000	874620000	1432600000	1028000000	620160000	1116400000	1255400000	975860000	1010300000	1427000000	919850000	1182300000	840720000	1009800000	2268400000	1476100000	918930000
NX_Q9BPW8-1	NIPSNAP1	2202500000	844480000	700790000	1318500000	842300000	658350000	1120400000	142880000	1594600000	1047100000	1863700000	566300000	1390800000	1239100000	2596200000	1965900000	1896200000	1635600000	280060000	354670000	925530000	325230000	673490000	949580000	898720000	196960000	1026000000	877970000
NX_Q9UHQ9-1	CYB5R1	1231900000	1986100000	533220000	259820000	1542900000	919750000	312660000	34968000	4033500000	2996100000	1901000000	322530000	1356600000	748400000	880630000	305260000	515160000	514420000	364710000	985770000	1102400000	4604100000	544410000	433930000	306650000	99573000	544450000	644650000
NX_P10301-1	RRAS	648280000	1184800000	635150000	422040000	1474900000	1772500000	875390000	299250000	908560000	698440000	511900000	371040000	2308100000	1879400000	692370000	999050000	1886100000	1511500000	1588800000	2856300000	1118900000	735670000	956630000	1118700000	809420000	520440000	801910000	414940000
NX_P16104-1	H2AFX	385480000	171350000	591260000	3534900000	411780000	806080000	345100000	77281000	352970000	1816300000	4872600000	221150000	1774800000	789900000	121410000	744400000	302630000	306140000	237290000	227710000	1068400000	509440000	3066500000	2392400000	691970000	56260000	2701500000	1284500000
NX_Q9NZ01-1;NX_Q9NZ01-2	TECR	532540000	1347800000	1373300000	464910000	1014700000	899700000	702210000	682930000	1134100000	1162700000	1574700000	701360000	486870000	697160000	1112600000	1110000000	2044900000	2530000000	1843100000	1402100000	537600000	1049200000	978630000	688590000	927610000	1414800000	872280000	554820000
NX_Q01844-6;NX_Q01844-3;NX_Q01844-1;NX_Q01844-5;NX_Q01844-2;NX_Q01844-4	EWSR1	899790000	955450000	1306800000	1112100000	962160000	1256700000	1016500000	687690000	772140000	1019400000	728310000	906590000	546680000	949930000	1180300000	1527800000	1407400000	1988900000	1121400000	1161300000	724320000	1110500000	932240000	878010000	1110800000	1084600000	916920000	1551300000
NX_Q6IAA8-1	LAMTOR1	780470000	1114500000	817870000	741800000	1557200000	1244900000	893670000	2448600000	774170000	967850000	1377600000	2182100000	870370000	761600000	1310000000	582890000	931410000	582900000	641060000	770160000	1257800000	815940000	620740000	636680000	742710000	2067600000	1029600000	1130900000
NX_O43684-2;NX_O43684-1	BUB3	593920000	869680000	1195900000	1077600000	866250000	818850000	1042000000	1390800000	606720000	594530000	375830000	901020000	764070000	670510000	911610000	1679200000	922720000	2874100000	772640000	1930100000	775710000	1217600000	1278700000	1067100000	1170900000	1347700000	1026500000	905730000
NX_Q05707-1;NX_Q05707-3	COL14A1	0	0	4052200000	NA	NA	447310000	149840000	89814000	NA	NA	NA	NA	NA	7315600	NA	NA	NA	NA	465260000	NA	2829000000	NA	NA	NA	1876100000	12567000000	7121500000	NA
NX_Q9P035-1	HACD3	686360000	1295200000	1211000000	879270000	1123100000	1203700000	827970000	1322400000	1173100000	1248200000	1230900000	923960000	1118500000	1069400000	1336700000	1514000000	1190300000	1176300000	367320000	404540000	937970000	685180000	1178200000	1385700000	1240400000	1165100000	757820000	934020000
NX_P35611-6;NX_P35611-3;NX_P35611-2;NX_P35611-1	ADD1	1106400000	300820000	1055400000	803060000	612200000	960070000	1003800000	3963900000	234450000	19531000	979370000	503510000	1068100000	1354200000	714250000	944220000	622050000	472560000	1129700000	842320000	1336100000	490170000	1285900000	903430000	1189700000	3049900000	2082500000	522740000
NX_O00629-1	KPNA4	1215100000	1468800000	1371600000	1364000000	801870000	1345200000	1201000000	439570000	1074100000	1203300000	561700000	866790000	1947900000	1486800000	319500000	934000000	534810000	738550000	514730000	651310000	1156200000	1248100000	1518700000	2088600000	1212100000	378800000	824520000	1045300000
NX_P78347-4;NX_P78347-2;NX_P78347-3;NX_P78347-1;NX_P78347-5	GTF2I	904380000	671280000	1325600000	1715800000	996830000	916820000	1025300000	484160000	669240000	443310000	726770000	1103000000	601090000	633920000	1150100000	1678300000	1789600000	1920200000	681820000	1199300000	888690000	1193100000	1106500000	1056800000	1451300000	782240000	1136300000	1237300000
NX_P14735-1;NX_P14735-2	IDE	675810000	1078100000	1060200000	1202100000	914000000	867990000	557330000	1119900000	1094100000	1190800000	928010000	1156900000	659180000	733340000	1452600000	1425100000	1694300000	1696200000	982060000	990840000	1111500000	832590000	879640000	1078100000	1054900000	1110900000	746770000	1182400000
NX_Q96P70-1	IPO9	456200000	689480000	1126200000	1254100000	1298100000	1108300000	1309400000	1025700000	766210000	891360000	1679600000	848500000	930870000	992720000	1119300000	970770000	1530000000	970690000	930000000	962000000	844140000	716840000	978390000	952300000	1322100000	1412200000	781840000	1604300000
NX_P61254-1	RPL26	1491600000	150140000	129570000	899770000	821740000	NA	142590000	586580000	549690000	NA	NA	1448900000	NA	NA	7731700000	505770000	1284300000	1593800000	5890200000	1192500000	733020000	861740000	NA	NA	2502200000	950710000	NA	NA
NX_Q14165-1	MLEC	1329500000	533680000	1116500000	485660000	758910000	759490000	854610000	1468000000	326900000	392890000	1940300000	591620000	777350000	752650000	1036400000	937630000	2060000000	1197000000	1799900000	1996800000	819330000	872540000	508200000	564970000	916030000	3268300000	716630000	616170000
NX_Q14554-1;NX_Q14554-2	PDIA5	1211200000	721810000	1252800000	1024300000	1824100000	1353700000	988720000	924090000	465990000	489080000	219390000	839540000	1251300000	1557200000	959490000	855310000	1441600000	1248300000	1061100000	840040000	870950000	487010000	1123400000	1038900000	761360000	1288700000	1802800000	1473700000
NX_P13798-1	APEH	920260000	1475700000	791080000	654490000	871610000	787330000	827710000	1096900000	1373200000	987650000	2139000000	1904300000	796800000	806950000	2386300000	1452600000	1741400000	869290000	534810000	394980000	738090000	1016600000	848690000	844770000	909480000	982350000	699370000	522750000
NX_Q92621-1	NUP205	521130000	985960000	961400000	1181300000	860850000	894210000	844110000	1318800000	1396700000	1899400000	953100000	1613200000	953360000	718010000	735340000	1269000000	732500000	1202400000	619170000	373280000	993630000	890620000	1175800000	1335600000	1151700000	1569400000	1029300000	1169300000
NX_P62854-1;NX_Q5JNZ5-1	RPS26	1471000000	747730000	2197000000	1092700000	570000000	597010000	1440500000	496500000	255580000	499390000	663730000	825100000	661100000	1357900000	1011800000	652050000	1957800000	1424300000	3009400000	2014000000	797470000	779710000	1006600000	657270000	1196800000	514790000	777960000	660120000
NX_P46926-1;NX_P46926-2	GNPDA1	455310000	702140000	560510000	1006800000	673980000	1266200000	905640000	271750000	744830000	817660000	1515400000	527660000	717490000	769750000	1588900000	1229300000	2026800000	2472000000	1079800000	1384200000	1761400000	466800000	883540000	603790000	722390000	557300000	1348700000	2269300000
NX_Q9BY44-1;NX_Q9BY44-3;NX_Q9BY44-4;NX_Q9BY44-2	EIF2A	675800000	1011400000	1294800000	1173300000	801510000	882090000	901230000	1921400000	956340000	969540000	477810000	762690000	864190000	835670000	659390000	1139900000	795040000	1434400000	724590000	986940000	732450000	1052000000	1527100000	1030800000	1078800000	2031400000	1203200000	1344200000
NX_Q13217-1	DNAJC3	1046800000	1200600000	646210000	1403700000	1617800000	860890000	849910000	812620000	883180000	1054600000	1317400000	1304700000	1107200000	577190000	1842300000	1294900000	1205700000	964650000	969280000	810690000	768440000	1051700000	1176100000	979340000	1092900000	466330000	698540000	1204900000
NX_P63279-1	UBE2I	698690000	797800000	1014000000	1028500000	962230000	1191200000	764960000	28673000	930110000	1134700000	842250000	37919000	794890000	745820000	1639800000	2109200000	2034900000	2643400000	553320000	1247100000	757550000	1007600000	1741500000	1312600000	1222700000	37189000	871310000	1030100000
NX_Q9NZB2-1;NX_Q9NZB2-6;NX_Q9NZB2-4;NX_Q9NZB2-5;NX_Q9NZB2-2;NX_Q5T035-1	FAM120A	920640000	1185600000	1211800000	814210000	1004900000	1217900000	1040300000	573840000	861140000	888570000	823880000	1090200000	913240000	1137400000	1465200000	624100000	1461400000	929930000	933090000	1638400000	899010000	1165600000	1137900000	950230000	830780000	687070000	1210600000	1463100000
NX_P12074-1	COX6A1	453340000	123660000	NA	374490000	882460000	179680000	172580000	22453000	275620000	232650000	NA	533910000	419110000	606770000	2741900000	2092700000	9202400000	4855700000	1665200000	1042400000	873100000	259810000	207110000	235390000	1024100000	177540000	340040000	71370000
NX_P42785-1;NX_P42785-2	PRCP	728650000	357550000	733350000	2022000000	3642300000	1290900000	1318900000	640590000	237620000	440100000	1055700000	287920000	510120000	982920000	1648500000	673870000	1087000000	744900000	642780000	800990000	1554600000	307170000	483150000	788210000	796440000	860880000	1095600000	3294900000
NX_Q96CS3-1	FAF2	587740000	1363900000	1239900000	523240000	776190000	947690000	750700000	252070000	1368700000	1428000000	748400000	1241200000	1142500000	1153500000	1051900000	1075200000	998200000	1766900000	636310000	866130000	1314100000	893450000	1501000000	1203400000	1251400000	622180000	1611700000	600580000
NX_Q9H2G2-1;NX_Q9H2G2-2	SLK	798760000	1382700000	806090000	933440000	726370000	764460000	697850000	2205300000	1343800000	1395400000	917240000	2464500000	581340000	622110000	1077800000	557160000	1002700000	1069100000	1401600000	1842600000	563670000	955510000	931360000	836840000	619240000	1129300000	618720000	621680000
NX_Q16795-1	NDUFA9	988290000	1010400000	910940000	782800000	1460000000	1520200000	850600000	373610000	531720000	814140000	1532200000	1223400000	626770000	1183100000	1565400000	908910000	1293300000	1122300000	574220000	986080000	1110300000	834350000	829680000	976670000	1260500000	543540000	1353900000	1559300000
NX_P35241-1;NX_P35241-5;NX_P35241-4;NX_P35241-2	RDX	990990000	837030000	964320000	1708000000	1000200000	827980000	998870000	622700000	1185900000	831440000	1314600000	748920000	1181500000	1296400000	929550000	804300000	723920000	1009000000	2056000000	917240000	774020000	909280000	804740000	737950000	965440000	435620000	717860000	2365900000
NX_P10620-1;NX_P10620-2	MGST1	0	2901400000	859360000	185980000	1163100000	316710000	607270000	187100000	393160000	1491300000	133790000	305430000	612550000	407480000	2557000000	349030000	2940700000	2125100000	703300000	611010000	3688500000	121320000	1682600000	635980000	575860000	622700000	1859700000	584120000
NX_Q9UHB9-1;NX_Q9UHB9-4;NX_Q9UHB9-3	SRP68	1018000000	1460800000	1212700000	1243200000	947760000	1009600000	937160000	393890000	1080700000	1257300000	849520000	463700000	1190100000	1136700000	794280000	946910000	922980000	1019600000	1199700000	1043600000	1173000000	1250500000	1116300000	1193400000	1343600000	346790000	1154300000	772080000
NX_P42166-1;NX_P42167-3	TMPO	215970000	520190000	2167400000	2528400000	474580000	1299100000	1996700000	1183900000	850930000	1038400000	1072300000	993050000	756610000	870640000	402260000	991140000	303080000	1281500000	722720000	464820000	585460000	1096900000	1683700000	699730000	1490400000	1031500000	931760000	763820000
NX_P60891-1;NX_P60891-2	PRPS1	777320000	622630000	624190000	784340000	361990000	976530000	889900000	2971800000	424490000	778590000	543840000	920050000	977910000	989930000	836750000	1177700000	1403600000	3280800000	1172800000	1029600000	655420000	1122200000	1166300000	800580000	788760000	600500000	1260900000	453050000
NX_Q9UGP8-1	SEC63	838020000	984560000	596570000	535000000	812130000	1117200000	687610000	1294900000	1210100000	1229400000	845940000	1485700000	927990000	1127800000	464430000	467890000	454560000	854360000	800230000	918370000	1201200000	887520000	1066300000	841750000	1058200000	3666300000	1158000000	825360000
NX_P30837-1	ALDH1B1	3481700000	729360000	688490000	764140000	531020000	864790000	588880000	441410000	21126000	339360000	478310000	722460000	934720000	1149600000	4371100000	2709600000	1360100000	914900000	315330000	652670000	803440000	1264400000	1099400000	898020000	427240000	407590000	871520000	523360000
NX_Q9Y305-4	ACOT9	806650000	1149200000	652170000	913710000	1604500000	1219500000	762790000	850610000	1007200000	870060000	1352900000	1594400000	724990000	814910000	1014800000	978980000	1431600000	740340000	1081300000	1143100000	793190000	823760000	883730000	952400000	924350000	794230000	772360000	1667300000
NX_P36507-1	MAP2K2	1021400000	776500000	764940000	505390000	897760000	1001600000	713800000	517360000	826860000	1199000000	530010000	829520000	905390000	887040000	931560000	813580000	1402200000	1701500000	1651400000	2883000000	1038700000	1125400000	974790000	898120000	1256100000	356290000	902290000	984850000
NX_Q8TDN6-1	BRIX1	859030000	715930000	905840000	1156900000	813570000	487730000	875940000	1356700000	834080000	1745800000	1042400000	1697100000	453650000	825040000	686590000	803590000	620120000	1287700000	422220000	533030000	1498400000	1050800000	951110000	1572600000	1285000000	1234600000	1512800000	1052100000
NX_P30042-1;NX_P30042-2	C21orf33	787720000	856630000	1144100000	673880000	1570900000	898330000	781430000	516530000	451090000	850260000	845010000	1670200000	731490000	806070000	2114000000	335220000	1210900000	872640000	744380000	1466200000	1009300000	1885200000	957990000	655120000	904030000	1088400000	1401000000	1024700000
NX_O94826-1	TOMM70	808980000	1044200000	1041900000	807040000	1107100000	949800000	983670000	172810000	1128600000	1376700000	910990000	689770000	1056700000	1176400000	1767100000	761140000	1530600000	1433300000	608150000	991010000	1394700000	1065700000	1109700000	818640000	1137400000	262450000	1221300000	875370000
NX_Q02880-1;NX_Q02880-2	TOP2B	593030000	486260000	949940000	1132700000	831080000	1122900000	895690000	1399800000	464720000	648990000	1089100000	1054700000	721390000	727410000	484130000	1336800000	793400000	1506300000	808550000	891740000	793980000	1206400000	1398100000	1160700000	1493200000	1936100000	1111000000	1127400000
NX_Q96K17-1	BTF3L4	1704300000	656220000	1047900000	1757300000	662450000	731300000	672150000	455590000	619690000	1089800000	693600000	931010000	1001000000	886120000	1080600000	693300000	621730000	1072900000	547020000	393350000	1545500000	1077400000	1164200000	1488800000	1377700000	170280000	1770400000	2199300000
NX_Q15843-1	NEDD8	627210000	1483300000	1995800000	1465800000	978830000	1295200000	966210000	365400000	1967800000	1573500000	1335300000	954120000	2164900000	2272800000	533070000	531170000	719450000	1315900000	461660000	443350000	890870000	824420000	532700000	666980000	1055800000	132110000	394280000	138560000
NX_O15498-1;NX_O15498-2	YKT6	966090000	1092200000	841870000	733040000	1135600000	780390000	615140000	1635200000	1008300000	1120900000	683950000	779920000	860620000	1082800000	488530000	808720000	1106400000	1192400000	655770000	1166100000	1317500000	969160000	1258100000	1500700000	1079700000	1049900000	1030300000	1126900000
NX_Q99829-1	CPNE1	770680000	980260000	1056400000	1509300000	861190000	1546500000	1438500000	1129200000	1392400000	1366500000	1300100000	825620000	1568200000	1450200000	187150000	413340000	432230000	674620000	503700000	1049200000	1108300000	1144300000	746010000	692180000	1130800000	1581600000	663440000	542530000
NX_P55010-1	EIF5	735810000	796730000	1248300000	1324100000	491140000	1254500000	1177100000	676160000	646820000	750620000	555190000	755620000	1027700000	1192500000	390280000	1014300000	527170000	1407300000	1173200000	1853300000	1085500000	1148500000	1615800000	1164800000	1292000000	417680000	1302000000	1022000000
NX_P30566-1;NX_P30566-2	ADSL	1075400000	705050000	951270000	1997400000	931090000	1249900000	789810000	596110000	1162300000	1554500000	1401100000	1795200000	1136800000	1020300000	649180000	913150000	613850000	574460000	371250000	445950000	1192300000	1077700000	1125000000	1035400000	684920000	243700000	693480000	2000500000
NX_Q96I24-1;NX_Q96I24-2	FUBP3	982890000	1156500000	1384700000	892110000	886950000	1245500000	829320000	405450000	965610000	753660000	550130000	1016100000	994450000	825520000	935490000	999510000	1512000000	1771100000	769580000	1074800000	916120000	1145900000	1137600000	1174100000	1084300000	500490000	1168300000	903960000
NX_P29992-1	GNA11	815830000	330180000	1078300000	756680000	1961300000	1066100000	851750000	483790000	684870000	354660000	1299800000	473550000	1321600000	1599600000	883840000	498200000	800500000	539600000	664950000	1210900000	1235700000	1044100000	1087300000	906380000	960880000	682210000	1292200000	3093000000
NX_Q9Y6G9-1	DYNC1LI1	485410000	1036900000	1080600000	773830000	974670000	1644000000	1156200000	322410000	921580000	1026200000	927750000	979050000	1014000000	837880000	807220000	879360000	765150000	1317100000	853600000	1513200000	962920000	1416400000	1145800000	1273100000	1225600000	537430000	865260000	1183000000
NX_O96008-1;NX_O96008-2	TOMM40	1120400000	1006300000	683270000	1292600000	786000000	725600000	637570000	2134800000	1553800000	1531600000	744270000	2100700000	732990000	582000000	885770000	993680000	942270000	919730000	344670000	336070000	960980000	684550000	901870000	883030000	1005600000	1343300000	963020000	1058300000
NX_P14209-1;NX_P14209-3;NX_P14209-2	CD99	993110000	222850000	842250000	849520000	1583600000	2165000000	1591100000	320980000	115290000	134380000	393000000	48040000	794410000	536630000	624110000	97938000	557040000	234440000	3564800000	1758300000	1211300000	1287800000	735060000	440970000	1502400000	203350000	2099500000	2945800000
NX_O75368-1	SH3BGRL	1854700000	1006900000	1138500000	985410000	1496200000	1309700000	853950000	322730000	661490000	625890000	2592000000	1439600000	1287200000	1518500000	701100000	472200000	1049800000	723790000	707830000	695620000	694470000	973280000	738130000	1094500000	849430000	153140000	856780000	1013500000
NX_Q9BWM7-1	SFXN3	1682200000	657550000	751180000	854830000	1250300000	1648100000	839040000	621660000	505640000	246880000	2246300000	773660000	940940000	880630000	1420000000	717580000	1401700000	1182500000	1074500000	1116400000	811220000	1412600000	541170000	732340000	860340000	371370000	481290000	1788500000
NX_O60749-1;NX_O60749-2	SNX2	854910000	761940000	991020000	382270000	1216500000	1623000000	1055100000	480130000	1206100000	971140000	942110000	702510000	913590000	1066900000	1570800000	959310000	1413300000	1183500000	987810000	1535900000	950020000	755500000	813880000	544060000	850910000	557400000	1072900000	1381200000
NX_O60437-1	PPL	0	1853700000	478530000	651280000	NA	7279900000	424710000	54407000	3952300000	4542000000	36933000	3894700000	NA	NA	1425200000	578650000	1148800000	169800000	NA	NA	NA	474160000	335740000	NA	NA	NA	437830000	NA
NX_P06454-2;NX_P06454-1	PTMA	213370000	1464600000	508530000	2580300000	108140000	109510000	1184800000	418490000	96088000	949520000	779720000	390080000	NA	NA	611160000	218390000	543710000	760100000	1404200000	640830000	95463000	179270000	2761700000	4049900000	1697100000	168660000	2627100000	3094800000
NX_P08240-1;NX_P08240-2	SRPRA	1113100000	536500000	968240000	940240000	778600000	632620000	920570000	1882500000	412860000	533970000	671660000	793620000	891410000	1286800000	296330000	517510000	267050000	786590000	1494100000	1495400000	1107100000	1179000000	1795600000	1289200000	1348500000	1309200000	1647900000	752230000
NX_P61764-1	STXBP1	753550000	637250000	547440000	889540000	748570000	1399600000	680030000	1421100000	521480000	592380000	4213200000	1582600000	1260000000	954120000	446100000	351040000	377550000	1013100000	831100000	1265900000	1278300000	281070000	805400000	1134600000	773900000	1220300000	950010000	703140000
NX_O15031-1	PLXNB2	838270000	615710000	1037600000	213750000	512630000	1078700000	1163400000	927730000	251720000	349570000	653650000	773270000	1186500000	1391000000	1497400000	1299500000	1580000000	1046100000	1075600000	1123800000	1306600000	1082300000	767440000	943340000	1141200000	2150000000	1439100000	123510000
NX_P84090-1	ERH	344420000	922050000	1011400000	1209700000	738940000	579630000	1411400000	74987000	653400000	716530000	912050000	64158000	584270000	394870000	2675100000	1027100000	643760000	1002200000	3496800000	2544000000	662030000	912090000	1426600000	841730000	880610000	NA	1344500000	490860000
NX_Q8WVM8-1;NX_Q8WVM8-3;NX_Q8WVM8-2	SCFD1	1531500000	787890000	977180000	707740000	1371900000	1181000000	1207000000	474140000	1119900000	1239000000	1246700000	666840000	1454900000	1488600000	669790000	580400000	552250000	635700000	672460000	473820000	1372100000	658970000	1066000000	1808900000	1065800000	310010000	1393000000	802150000
NX_Q9Y6Y8-1;NX_Q9Y6Y8-2	SEC23IP	1392300000	925840000	896930000	918550000	1112700000	754440000	695670000	496050000	754000000	585000000	690560000	680850000	833750000	897370000	1442900000	1052800000	1584400000	1445700000	947220000	1075400000	931110000	814080000	1117100000	1156200000	1105200000	815540000	1209100000	1135200000
NX_Q969Q0-1	RPL36AL	1242000000	1035100000	907090000	1177300000	1055400000	576070000	1206400000	678170000	348730000	441080000	253880000	1046700000	495470000	113110000	1490500000	778260000	483910000	852740000	2909100000	1503700000	559350000	768480000	828500000	838380000	2338500000	543080000	1065700000	1903500000
NX_O00425-1;NX_O00425-2	IGF2BP3	1550500000	603510000	48744000	1833600000	1111300000	258960000	678300000	446090000	956800000	836680000	760110000	1281000000	205230000	316610000	746130000	1310500000	699660000	3291300000	1086700000	674120000	967040000	175200000	1342800000	1495700000	2321500000	479350000	343730000	1585800000
NX_P06730-1;NX_P06730-2;NX_P06730-3	EIF4E	1024400000	1221700000	1101900000	738170000	1288400000	724300000	862560000	300770000	1034400000	907660000	641460000	589690000	884200000	881510000	1172600000	1201000000	1961400000	1918100000	1070000000	1072700000	806240000	1012100000	1008400000	960450000	1013900000	328170000	1008200000	668270000
NX_O00244-1	ATOX1	502140000	802190000	696660000	407860000	2094100000	624070000	1185900000	42578000	982850000	1281900000	2445300000	NA	1357500000	873750000	515030000	876580000	845940000	1525700000	1116600000	967780000	1976100000	993240000	1057400000	1448300000	698720000	NA	897110000	1120100000
NX_P13611-1;NX_P13611-5;NX_P13611-2;NX_P13611-3;NX_P13611-4	VCAN	4142200000	259440000	764960000	NA	1738800000	353000000	445790000	3114000000	NA	NA	92731000	115300000	944050000	161500000	3775300000	1918600000	3171800000	490760000	1465400000	684260000	NA	230170000	526420000	985360000	693290000	741440000	508490000	NA
NX_P53992-1;NX_P53992-2	SEC24C	1330400000	1476500000	802490000	963500000	1212300000	830440000	843090000	1317900000	895370000	898600000	1101000000	1024000000	1079900000	906610000	880770000	427810000	837850000	989200000	547010000	430070000	964790000	789990000	744390000	994950000	946620000	1845700000	771730000	1442800000
NX_Q9UKK9-1	NUDT5	725080000	1464400000	1219000000	909920000	931850000	1062500000	880190000	832660000	774940000	1126200000	1612600000	965000000	719620000	661640000	966110000	1077600000	1025000000	1672200000	483070000	519480000	1023600000	930920000	934320000	675360000	919730000	1288300000	861440000	1029400000
NX_P43304-1;NX_P43304-2	GPD2	722810000	1641400000	1299600000	1011200000	685700000	1107800000	1010500000	907930000	1546700000	1890900000	2670200000	1686500000	968980000	815580000	597290000	348470000	607190000	442840000	506940000	721540000	922600000	410100000	1020700000	590750000	865220000	745270000	791610000	721690000
NX_P36405-1	ARL3	1387900000	748100000	909840000	1143200000	761070000	1411000000	1007000000	333240000	775180000	966910000	1841700000	748370000	1347400000	1274300000	684540000	665000000	602840000	516120000	392200000	594260000	1237100000	1333600000	945510000	2137900000	1680500000	217720000	922710000	623620000
NX_P09619-1;NX_P09619-2	PDGFRB	438940000	0	513900000	179230000	NA	3473600000	2125700000	1546900000	NA	NA	697740000	NA	2664900000	1997900000	NA	143250000	NA	332740000	1401200000	2177300000	1062600000	571250000	680450000	372490000	1343300000	3915300000	1492700000	NA
NX_P46108-1	CRK	874170000	1269700000	1050900000	881190000	1301000000	1299300000	817190000	233650000	1302800000	1164300000	914690000	893000000	1106300000	890750000	1285100000	1398600000	1435300000	1100000000	916400000	1466100000	839740000	965230000	747880000	550450000	753830000	331960000	522030000	816770000
NX_Q9UKK3-1	PARP4	1055400000	516460000	618690000	462430000	1134500000	904580000	786880000	1376700000	571520000	243620000	1277800000	999900000	784240000	863820000	2982700000	1263500000	1811100000	904930000	597860000	549250000	1293100000	348270000	458510000	761990000	982730000	1553400000	719910000	1301300000
NX_Q8N163-1;NX_Q8N163-2	CCAR2	620770000	938700000	1163000000	1491300000	958290000	1157800000	876300000	343170000	1198800000	1256100000	832210000	851770000	728550000	790400000	847770000	1588400000	1065700000	1226500000	469700000	431350000	792560000	1020700000	1140800000	898130000	1115100000	491310000	1029900000	1786900000
NX_Q86XP3-1;NX_Q86XP3-2	DDX42	811420000	683520000	832980000	1479100000	514170000	694740000	870430000	1795100000	708630000	621510000	715760000	1312700000	695120000	539190000	679890000	1018900000	894030000	1254100000	841140000	1102900000	497530000	845900000	1227700000	927730000	1442900000	2092600000	900700000	1075000000
NX_P61086-1;NX_P61086-2;NX_P61086-3	UBE2K	629800000	1323100000	1019700000	784640000	867940000	785350000	641010000	224730000	1266600000	1101600000	794640000	365470000	1178100000	1215600000	903130000	1125600000	1178400000	2012200000	841610000	1127200000	895500000	1003500000	1275600000	1300400000	1038500000	139620000	882910000	1018000000
NX_P61923-1;NX_P61923-4;NX_P61923-5;NX_P61923-2	COPZ1	1223000000	1107400000	1129200000	1261600000	1339500000	638540000	1208100000	1520700000	1042500000	991760000	1072000000	955560000	1169300000	998150000	498060000	511090000	579020000	386090000	300650000	279990000	1139900000	701040000	1419500000	1967000000	1149100000	803890000	800570000	656600000
NX_Q9HBL0-1	TNS1	826330000	0	1269000000	211980000	1315200000	972840000	873040000	3247500000	NA	NA	470340000	NA	3084200000	734250000	1076100000	818100000	1430700000	535150000	964370000	227270000	396920000	1989300000	1184200000	1032300000	706430000	1660700000	1170500000	639180000
NX_Q9UIJ7-1;NX_Q9UIJ7-3;NX_Q9UIJ7-2	AK3	1419800000	961390000	1143700000	637600000	1864500000	1013100000	756790000	66280000	606310000	807610000	991130000	210280000	586050000	894850000	2314900000	610980000	1441600000	1071600000	840310000	946040000	944230000	743960000	1017600000	610570000	950490000	138930000	1821600000	1423700000
NX_Q12765-1;NX_Q12765-2;NX_Q12765-3	SCRN1	1234100000	775580000	866240000	841130000	1370700000	1026600000	1216100000	1104400000	383960000	997530000	738570000	388410000	1052400000	854590000	678240000	775050000	787940000	1508200000	1147300000	1505800000	1230600000	533340000	936480000	1013700000	1011800000	1442500000	835670000	521890000
NX_Q9NRG9-1;NX_Q9NRG9-2	AAAS	463650000	1007900000	1121500000	743270000	728670000	888840000	861890000	675920000	1212100000	1815200000	1077200000	965270000	872860000	821490000	446630000	2007500000	1100500000	1723000000	212670000	1033000000	749320000	1055000000	911670000	1084100000	595780000	864300000	852170000	881960000
NX_Q9BPX5-1	ARPC5L	704010000	1111900000	511980000	1028200000	816270000	827030000	632320000	350220000	1859000000	2579300000	1880000000	2050900000	905910000	939760000	1747200000	1233800000	781210000	675950000	389520000	577810000	898680000	869010000	508580000	995450000	765830000	116720000	441940000	574390000
NX_P62879-1	GNB2	355790000	514470000	710560000	583030000	822580000	1301900000	1229800000	2066000000	723820000	771610000	837760000	2858100000	1745600000	1375300000	1142800000	748560000	697690000	716450000	1131000000	1072200000	956490000	485680000	856590000	910030000	776360000	639150000	637350000	82632000
NX_Q9Y3B3-1;NX_Q9Y3B3-2;NX_Q86XR7-2	TMED7	540710000	1038400000	854310000	276260000	801860000	757740000	718530000	566430000	630230000	599690000	750790000	317870000	958420000	905980000	1163400000	831920000	1511700000	1764000000	949850000	2440400000	1025100000	1064700000	1387100000	1462500000	865680000	1064300000	1141100000	350460000
NX_Q96JJ7-1;NX_Q96JJ7-2	TMX3	1216400000	622540000	899440000	887740000	1362300000	1037900000	735950000	1851200000	536730000	822160000	331790000	652720000	721590000	622110000	384610000	718470000	444270000	834790000	718340000	969030000	892620000	934460000	794900000	776430000	720470000	3799200000	1147800000	1282200000
NX_Q9HCY8-1	S100A14	0	9600700000	NA	NA	NA	NA	NA	NA	8710700000	6642300000	NA	1510900000	NA	NA	58931000	124030000	51779000	NA	NA	NA	NA	NA	NA	NA	NA	NA	NA	NA
NX_Q13308-1;NX_Q13308-6;NX_Q13308-4;NX_Q13308-3;NX_Q13308-5	PTK7	936320000	701850000	281800000	353350000	303460000	2003900000	2204800000	501660000	505410000	516550000	951110000	789690000	460600000	1139600000	78398000	718910000	371670000	1028200000	822230000	1955000000	1660000000	733580000	405160000	653210000	1580600000	3076800000	1738700000	211710000
NX_Q9UGI8-1	TES	1461200000	2350200000	256400000	190170000	1209800000	263820000	660000000	988470000	1502400000	1167300000	126070000	1127300000	912730000	884140000	1968500000	1828000000	1525800000	978330000	2056500000	615010000	1114100000	87036000	782300000	946300000	676260000	213650000	635310000	70713000
NX_P30622-2	CLIP1	1019700000	625380000	901670000	665520000	855360000	712380000	565810000	1262900000	1029600000	998140000	517890000	844740000	809940000	965620000	654370000	667530000	1094900000	1123700000	1160000000	1814000000	1161700000	849770000	830690000	845520000	1124300000	1109700000	1760800000	605580000
NX_Q9BT78-1;NX_Q9BT78-2	COPS4	964140000	692470000	1455700000	1102300000	987410000	976600000	912280000	54175000	871920000	867270000	949090000	110660000	984910000	997460000	653680000	739510000	1032200000	1832000000	1079700000	1552200000	1170300000	1097100000	1103000000	969760000	1311100000	169090000	1014500000	899700000
NX_P30536-1	TSPO	228810000	1026100000	667410000	64450000	1586000000	568400000	898870000	196680000	1220600000	1830900000	1355800000	407380000	640570000	184250000	1225100000	598040000	932770000	863100000	2325900000	1580200000	890790000	728560000	1195900000	856750000	425050000	90971000	1506700000	2426100000
NX_Q9BQE3-1	TUBA1C	205100000	1597000000	1637300000	543750000	733500000	1246600000	1437700000	425250000	973590000	1067700000	738900000	617280000	1244700000	1031600000	734010000	698090000	497060000	461740000	548490000	416060000	1853000000	678700000	2297600000	1810400000	837220000	506340000	1529400000	65995000
NX_O43747-1;NX_O43747-2	AP1G1	770360000	952370000	1031800000	595770000	910330000	747480000	780280000	999560000	764330000	912520000	1266400000	1164100000	1151500000	808930000	794680000	975320000	1003500000	753400000	595530000	1177100000	1018800000	684250000	1009100000	1309100000	973510000	1291700000	784790000	1202800000
NX_P50479-1;NX_P50479-2	PDLIM4	3442400000	1021900000	529130000	814730000	987250000	383620000	216890000	7362200	366070000	473350000	181160000	736160000	645010000	1820000000	162450000	2096400000	415310000	947520000	702300000	1674100000	1609100000	2009200000	926790000	1592200000	1072300000	58583000	791560000	589590000
NX_P43121-1;NX_P43121-2	MCAM	426610000	428800000	NA	6824100000	2455600000	NA	NA	242110000	NA	NA	NA	9204500	755560000	45541000	182560000	644220000	161640000	644550000	NA	51783000	4994500	334870000	52101000	763610000	947950000	733270000	15864000	10540000000
NX_P50402-1	EMD	730150000	828510000	1161200000	660170000	830620000	656820000	1016000000	661530000	512250000	694670000	398260000	521800000	927240000	978770000	808790000	652470000	1079300000	1772700000	1601400000	2324800000	647360000	1163200000	1007600000	632970000	1102700000	1203600000	914730000	749500000
NX_P52306-1	RAP1GDS1	1262700000	1467000000	685580000	755000000	948880000	902020000	1115800000	144750000	1315200000	907800000	664180000	454100000	1401400000	983410000	575390000	915760000	866420000	1039000000	713550000	1368300000	1084500000	1310500000	1254500000	1109600000	1109900000	204350000	804610000	871960000
NX_Q96EP5-1;NX_Q96EP5-2	DAZAP1	625330000	1048000000	878750000	942430000	645110000	704470000	802600000	587170000	792910000	1143400000	546780000	839070000	783680000	692040000	807190000	1932300000	1833400000	2015900000	632750000	921770000	742050000	1062400000	852560000	897190000	1108900000	341460000	820600000	1183300000
NX_Q15424-1;NX_Q15424-4;NX_Q15424-3;NX_Q15424-2	SAFB	747410000	640360000	908110000	1181500000	649930000	627970000	851030000	1512700000	738250000	898340000	553770000	965390000	518010000	474270000	1181500000	1085300000	1502500000	1319400000	765500000	772380000	486460000	980470000	769250000	490850000	1263200000	2730600000	953720000	602890000
NX_P61916-1;NX_P61916-2	NPC2	647780000	1139700000	243840000	354070000	717900000	600140000	751220000	168000000	704220000	845050000	1245800000	420450000	663710000	653580000	2755000000	1155800000	1610800000	2078300000	3253100000	922050000	1149000000	310450000	662140000	663920000	326450000	NA	1568900000	504080000
NX_O60313-2;NX_O60313-10;NX_O60313-1;NX_O60313-9;NX_O60313-11;NX_O60313-13	OPA1	976250000	886690000	644910000	788550000	955160000	997880000	822740000	481140000	984490000	895780000	1412200000	1537800000	1125100000	1002700000	1084300000	838440000	1052100000	1183500000	530680000	889210000	1014000000	905960000	873380000	1016100000	788060000	411910000	1081900000	928020000
NX_P30520-1	ADSS	485640000	590340000	1242500000	1455300000	1186000000	906290000	726010000	602850000	994520000	1109900000	787160000	1588700000	887750000	1158600000	579550000	707680000	416920000	753250000	408050000	715060000	933300000	503760000	1009100000	1283800000	807020000	356370000	693150000	3217100000
NX_O43847-1;NX_O43847-2	NRDC	514110000	721880000	928260000	544220000	814810000	1102800000	1183700000	1160900000	832950000	799430000	771290000	908690000	770290000	640560000	610310000	903140000	847990000	1146600000	865100000	1065600000	1069200000	1055700000	1111200000	1149200000	1105500000	1524800000	1044400000	911690000
NX_P48449-1;NX_P48449-3;NX_P48449-2	LSS	496630000	1087200000	586000000	789370000	1075300000	2374600000	1421500000	918250000	1224200000	908200000	1620100000	1528200000	736400000	458660000	830790000	1454300000	826560000	665780000	509870000	998000000	830410000	510200000	878870000	606020000	788880000	791870000	638290000	495620000
NX_P42892-4	ECE1	1501100000	24485000	175180000	2676900000	4463500000	927390000	1244100000	1999000000	9401800	NA	376800000	81742000	1017700000	333400000	318340000	1304000000	693690000	352890000	630270000	305440000	453950000	327610000	911550000	919580000	1213700000	1630800000	530780000	1621800000
NX_Q15717-1;NX_Q15717-2	ELAVL1	1024400000	776330000	933400000	1747800000	773940000	996400000	802470000	604450000	729210000	818580000	620880000	2004700000	751540000	781380000	483210000	1151100000	790600000	1133400000	711320000	592670000	697460000	882460000	1331100000	1118100000	1261900000	463270000	1071900000	971750000
NX_O43837-1;NX_O43837-2;NX_O43837-3	IDH3B	472750000	862200000	776640000	827860000	631690000	874020000	738510000	631390000	781390000	959060000	1276500000	1388200000	523570000	754760000	1852400000	654130000	1807900000	1430300000	748770000	1136400000	757040000	744830000	959680000	689430000	824090000	727200000	1076400000	1106500000
NX_Q8N3C0-1;NX_Q8N3C0-4;NX_Q8N3C0-3	ASCC3	1035500000	1065000000	717430000	722910000	781630000	604760000	693120000	1627000000	975670000	880870000	542680000	1203900000	672840000	603720000	589210000	962640000	863970000	1453700000	845970000	1034100000	1131000000	656530000	862660000	1383600000	937170000	1379300000	784620000	996680000
NX_Q14240-1	EIF4A2	1742000000	1050800000	1000200000	529370000	1639300000	1010800000	437390000	259670000	613390000	286900000	812290000	627920000	979160000	943520000	1140800000	1060100000	1442900000	1411400000	478340000	1109000000	419190000	3409200000	654690000	529950000	785640000	170040000	528120000	925750000
NX_Q9Y4I1-3	MYO5A	729410000	471760000	891910000	1015100000	839680000	779900000	630680000	850760000	764090000	354070000	7767000000	1269300000	318770000	286920000	193040000	294490000	302200000	359240000	423580000	1204700000	377040000	610800000	550660000	772420000	555580000	426640000	376060000	2481700000
NX_Q5SW79-1;NX_Q00G26-1	CEP170	1274800000	660010000	541140000	1064500000	771750000	663590000	781040000	4503200000	117060000	77967000	242550000	378880000	385110000	405930000	136040000	555870000	36096000	1128600000	1387700000	531140000	418120000	962240000	1502300000	2016500000	1276100000	2461600000	811530000	739580000
NX_Q01130-1;NX_Q01130-2	SRSF2	791720000	1023800000	1316600000	1812200000	752150000	567450000	767260000	2300300000	605470000	625470000	714230000	678320000	614400000	643400000	350330000	1145700000	464880000	1230600000	843960000	627160000	593560000	826700000	936690000	693740000	921310000	2381100000	674160000	907560000
NX_O75955-1;NX_O75955-2	FLOT1	600590000	102660000	661590000	781300000	1320800000	1341200000	971950000	940490000	61942000	365820000	808000000	532930000	927360000	608950000	1894000000	463780000	2436000000	837090000	678840000	1253100000	1288000000	816440000	933120000	552380000	1306800000	1230400000	1240400000	788460000
NX_P49821-2;NX_P49821-1	NDUFV1	1003800000	812290000	687040000	824460000	1172700000	1105300000	789580000	626630000	486040000	698030000	1700600000	1325500000	575600000	878930000	1313800000	829860000	1255300000	1047200000	694070000	849620000	938810000	570380000	785370000	704710000	1039600000	970570000	1070200000	903240000
NX_P49321-1;NX_P49321-3;NX_P49321-2	NASP	505390000	548960000	1453000000	1970900000	325890000	523080000	1035100000	645840000	422640000	958570000	464110000	589650000	603160000	383570000	170780000	1920000000	563080000	1660700000	867440000	905990000	492550000	1669000000	1933500000	1102900000	1455800000	710920000	873170000	861220000
NX_Q32MZ4-1	LRRFIP1	270820000	1228200000	423240000	604620000	333270000	397000000	496450000	2058400000	1098700000	1019800000	640770000	1097800000	842740000	417870000	1971000000	1405100000	1835000000	1837300000	1110400000	1226900000	428500000	1346600000	913040000	724190000	418220000	484640000	361540000	595810000
NX_P55265-1;NX_P55265-4;NX_P55265-5	ADAR	750460000	1023700000	883400000	1093900000	841370000	699430000	832050000	632260000	1006500000	760390000	1049200000	1147500000	600910000	626730000	1198800000	1089400000	976310000	1357800000	659680000	592360000	677780000	358200000	1163300000	1070600000	1362700000	1041500000	903980000	1184000000
NX_Q9Y2Z0-1	SUGT1	687160000	600650000	631170000	1022000000	914150000	871620000	913470000	1200800000	960410000	898580000	645680000	831540000	954970000	735780000	1131900000	1190200000	1522900000	1546600000	954070000	824030000	561940000	946560000	972430000	860590000	862940000	799880000	618570000	918010000
NX_P60983-1	GMFB	1025200000	605430000	684960000	754450000	598150000	575640000	953670000	344640000	678570000	1120100000	3022800000	593280000	1848000000	1579300000	932360000	896370000	583960000	725070000	833560000	427430000	1270000000	879800000	897210000	1595200000	783040000	25388000	763380000	562290000
[truncated: 9,283 more rows]
