# Supplementary material for: A transcriptomic and proteomic map of primary human cell types
Source: Nucleic Acids Res. 2026 Jan 14;54(2):gkaf1498. doi: 10.1093/nar/gkaf1498 (PMC12802902; doi:10.1093/nar/gkaf1498)
Supplement: gkaf1498_Supplemental_Files [file gkaf1498_supplemental_files.zip › Table S4.xlsx]

## Sheet: Cell type enriched molecules
Table S4. A list of cell type enriched molecules
Mun et al., 2025. A transcriptomic and proteomic map of primary human cell types
Cell Type	Ensembl Gene ID	Gene Symbol	Adjusted P-value
Endothelial	ENSG00000196169.15	KIF19	1.29862e-20
Endothelial	ENSG00000169291.10	SHE	1.85706e-18
Endothelial	ENSG00000125810.10	CD93	4.193e-16
Endothelial	ENSG00000155307.18	SAMSN1	1.1886e-15
Endothelial	ENSG00000261371.6	PECAM1	3.2953e-14
Endothelial	ENSG00000108622.11	ICAM2	1.0539e-13
Endothelial	ENSG00000149564.12	ESAM	1.24131e-13
Endothelial	ENSG00000157554.19	ERG	1.48384e-13
Endothelial	ENSG00000172578.12	KLHL6	2.42584e-13
Endothelial	ENSG00000100060.17	MFNG	4.2787e-13
Endothelial	ENSG00000185864.16	NPIPB4	4.79986e-13
Endothelial	ENSG00000173269.14	MMRN2	6.35651e-13
Endothelial	ENSG00000171388.12	APLN	9.65639e-13
Endothelial	ENSG00000139549.4	DHH	1.05548e-12
Endothelial	ENSG00000162367.11	TAL1	1.12788e-12
Endothelial	ENSG00000172889.16	EGFL7	1.70486e-12
Endothelial	ENSG00000131477.11	RAMP2	8.22178e-12
Endothelial	ENSG00000066056.14	TIE1	1.4357e-11
Endothelial	ENSG00000203883.7	SOX18	1.59122e-11
Endothelial	ENSG00000106560.11	GIMAP2	1.83146e-11
Endothelial	ENSG00000123908.12	AGO2	4.46869e-11
Endothelial	ENSG00000171115.4	GIMAP8	4.61653e-11
Endothelial	ENSG00000176435.6	CLEC14A	5.05334e-11
Endothelial	ENSG00000279686.1	AC142391.1	6.35536e-11
Endothelial	ENSG00000141505.12	ASGR1	6.91496e-11
Endothelial	ENSG00000249751.4	ECSCR	7.48253e-11
Endothelial	ENSG00000128052.9	KDR	9.15261e-11
Endothelial	ENSG00000128512.21	DOCK4	1.27087e-10
Endothelial	ENSG00000174059.16	CD34	1.4111e-10
Endothelial	ENSG00000186642.16	PDE2A	1.91729e-10
Endothelial	ENSG00000152689.18	RASGRP3	2.03569e-10
Endothelial	ENSG00000198382.9	UVRAG	2.09754e-10
Endothelial	ENSG00000170989.9	S1PR1	2.24136e-10
Endothelial	ENSG00000185361.9	TNFAIP8L1	2.39086e-10
Endothelial	ENSG00000069122.19	ADGRF5	2.9753e-10
Endothelial	ENSG00000188050.2	RNF133	3.08549e-10
Endothelial	ENSG00000124019.10	FAM124B	3.15933e-10
Endothelial	ENSG00000179776.19	CDH5	3.31151e-10
Endothelial	ENSG00000128567.17	PODXL	4.39027e-10
Endothelial	ENSG00000181826.10	RELL1	5.15191e-10
Endothelial	ENSG00000076356.7	PLXNA2	5.20739e-10
Endothelial	ENSG00000108798.9	ABI3	5.21317e-10
Endothelial	ENSG00000011523.14	CEP68	5.25189e-10
Endothelial	ENSG00000071246.11	VASH1	6.21716e-10
Endothelial	ENSG00000103966.11	EHD4	6.46307e-10
Endothelial	ENSG00000154783.11	FGD5	7.92029e-10
Endothelial	ENSG00000027075.15	PRKCH	1.17673e-09
Endothelial	ENSG00000102221.14	JADE3	1.51056e-09
Endothelial	ENSG00000110799.13	VWF	1.65631e-09
Endothelial	ENSG00000155849.15	ELMO1	1.7058e-09
Endothelial	ENSG00000167680.16	SEMA6B	1.72959e-09
Endothelial	ENSG00000105483.18	CARD8	1.77533e-09
Endothelial	ENSG00000167083.7	GNGT2	1.80191e-09
Endothelial	ENSG00000161791.14	FMNL3	2.60293e-09
Endothelial	ENSG00000070770.9	CSNK2A2	3.20432e-09
Endothelial	ENSG00000101844.18	ATG4A	3.5341e-09
Endothelial	ENSG00000188677.14	PARVB	3.94912e-09
Endothelial	ENSG00000165716.11	DIPK1B	4.45736e-09
Endothelial	ENSG00000110395.6	CBL	5.11564e-09
Endothelial	ENSG00000087095.13	NLK	5.14752e-09
Endothelial	ENSG00000105538.10	RASIP1	5.42199e-09
Endothelial	ENSG00000088387.19	DOCK9	5.82836e-09
Endothelial	ENSG00000111252.10	SH2B3	5.86679e-09
Endothelial	ENSG00000164283.13	ESM1	6.14796e-09
Endothelial	ENSG00000175155.9	YPEL2	7.11658e-09
Endothelial	ENSG00000185112.5	FAM43A	7.38548e-09
Endothelial	ENSG00000047617.15	ANO2	8.8477e-09
Endothelial	ENSG00000153208.16	MERTK	9.64535e-09
Endothelial	ENSG00000127329.15	PTPRB	1.06787e-08
Endothelial	ENSG00000110900.15	TSPAN11	1.08313e-08
Endothelial	ENSG00000130755.13	GMFG	1.61142e-08
Endothelial	ENSG00000069020.18	MAST4	1.78533e-08
Endothelial	ENSG00000119630.14	PGF	1.9153e-08
Endothelial	ENSG00000198435.4	NRARP	2.07657e-08
Endothelial	ENSG00000078596.11	ITM2A	2.14326e-08
Endothelial	ENSG00000136237.18	RAPGEF5	2.32176e-08
Endothelial	ENSG00000064989.13	CALCRL	2.61814e-08
Endothelial	ENSG00000166265.12	CYYR1	2.811e-08
Endothelial	ENSG00000164161.10	HHIP	3.0183e-08
Endothelial	ENSG00000043591.5	ADRB1	3.08316e-08
Endothelial	ENSG00000078401.7	EDN1	3.36792e-08
Endothelial	ENSG00000122417.15	ODF2L	3.48867e-08
Endothelial	ENSG00000128271.22	ADORA2A	3.50106e-08
Endothelial	ENSG00000164035.10	EMCN	4.31655e-08
Endothelial	ENSG00000163762.7	TM4SF18	4.66347e-08
Endothelial	ENSG00000120278.16	PLEKHG1	4.96305e-08
Endothelial	ENSG00000099260.11	PALMD	5.191e-08
Endothelial	ENSG00000177054.14	ZDHHC13	6.16895e-08
Endothelial	ENSG00000168497.5	CAVIN2	6.77854e-08
Endothelial	ENSG00000111348.9	ARHGDIB	7.25857e-08
Endothelial	ENSG00000135636.14	DYSF	8.06792e-08
Endothelial	ENSG00000167861.16	HID1	8.28836e-08
Endothelial	ENSG00000152804.11	HHEX	8.44014e-08
Endothelial	ENSG00000060140.9	STYK1	8.52669e-08
Endothelial	ENSG00000185551.15	NR2F2	8.88088e-08
Endothelial	ENSG00000152465.18	NMT2	8.91499e-08
Endothelial	ENSG00000120279.6	MYCT1	9.51525e-08
Endothelial	ENSG00000139998.15	RAB15	1.00485e-07
Endothelial	ENSG00000161940.10	BCL6B	1.0858e-07
Endothelial	ENSG00000107719.9	PALD1	1.24371e-07
Endothelial	ENSG00000076706.17	AP002956.1	1.32475e-07
Endothelial	ENSG00000170011.14	MYRIP	1.37039e-07
Endothelial	ENSG00000166446.15	CDYL2	1.37825e-07
Endothelial	ENSG00000100311.16	PDGFB	1.42865e-07
Endothelial	ENSG00000259040.5	BLOC1S5-TXNDC5	1.43586e-07
Endothelial	ENSG00000239264.8	TXNDC5	1.45585e-07
Endothelial	ENSG00000221914.10	PPP2R2A	1.5446e-07
Endothelial	ENSG00000071073.13	MGAT4A	1.55462e-07
Endothelial	ENSG00000125378.16	BMP4	1.6844e-07
Endothelial	ENSG00000198844.12	ARHGEF15	1.82044e-07
Endothelial	ENSG00000153162.9	BMP6	1.84807e-07
Endothelial	ENSG00000151702.17	FLI1	1.95638e-07
Endothelial	ENSG00000102010.15	BMX	2.01853e-07
Endothelial	ENSG00000148677.6	ANKRD1	2.21317e-07
Endothelial	ENSG00000151338.18	MIPOL1	2.24074e-07
Endothelial	ENSG00000258989.1	AL355916.3	2.34761e-07
Endothelial	ENSG00000147526.20	TACC1	2.37202e-07
Endothelial	ENSG00000101306.10	MYLK2	2.75694e-07
Endothelial	ENSG00000113555.5	PCDH12	2.89917e-07
Endothelial	ENSG00000173597.9	SULT1B1	3.09139e-07
Endothelial	ENSG00000127533.3	F2RL3	3.44134e-07
Endothelial	ENSG00000285471.1	AC007846.2	3.5997e-07
Endothelial	ENSG00000196628.16	TCF4	3.72912e-07
Endothelial	ENSG00000196586.14	MYO6	3.88913e-07
Endothelial	ENSG00000102755.12	FLT1	4.08039e-07
Endothelial	ENSG00000164056.11	SPRY1	4.11247e-07
Endothelial	ENSG00000129538.14	RNASE1	4.34122e-07
Endothelial	ENSG00000150510.16	FAM124A	4.47239e-07
Endothelial	ENSG00000174804.4	FZD4	4.61081e-07
Endothelial	ENSG00000158352.15	SHROOM4	4.66543e-07
Endothelial	ENSG00000095370.20	SH2D3C	4.66851e-07
Endothelial	ENSG00000163249.12	CCNYL1	4.72572e-07
Endothelial	ENSG00000184497.12	TMEM255B	4.88096e-07
Endothelial	ENSG00000101096.20	NFATC2	4.89864e-07
Endothelial	ENSG00000197111.15	PCBP2	4.90191e-07
Endothelial	ENSG00000106100.11	NOD1	4.92776e-07
Endothelial	ENSG00000005108.16	THSD7A	5.34706e-07
Endothelial	ENSG00000166974.12	MAPRE2	5.35877e-07
Endothelial	ENSG00000136114.17	THSD1	5.43611e-07
Endothelial	ENSG00000019102.12	VSIG2	5.4958e-07
Endothelial	ENSG00000139174.12	PRICKLE1	5.6775e-07
Endothelial	ENSG00000153179.13	RASSF3	5.79266e-07
Endothelial	ENSG00000005249.13	PRKAR2B	6.27067e-07
Endothelial	ENSG00000162817.7	C1orf115	6.60599e-07
Endothelial	ENSG00000138604.10	GLCE	7.11199e-07
Endothelial	ENSG00000151967.18	SCHIP1	7.89375e-07
Endothelial	ENSG00000136383.6	ALPK3	8.11284e-07
Endothelial	ENSG00000284764.1	PINX1	8.12155e-07
Endothelial	ENSG00000070756.16	PABPC1	8.25607e-07
Endothelial	ENSG00000160447.7	PKN3	8.74348e-07
Endothelial	ENSG00000157570.11	TSPAN18	9.31438e-07
Endothelial	ENSG00000167972.14	ABCA3	9.7013e-07
Endothelial	ENSG00000129422.14	MTUS1	1.06355e-06
Endothelial	ENSG00000100027.15	YPEL1	1.08668e-06
Endothelial	ENSG00000161835.11	GRASP	1.15907e-06
Endothelial	ENSG00000151623.15	NR3C2	1.17967e-06
Endothelial	ENSG00000120156.21	TEK	1.18226e-06
Endothelial	ENSG00000143772.9	ITPKB	1.20951e-06
Endothelial	ENSG00000153574.9	RPIA	1.28001e-06
Endothelial	ENSG00000135124.14	P2RX4	1.28828e-06
Endothelial	ENSG00000171522.6	PTGER4	1.3355e-06
Endothelial	ENSG00000124126.14	PREX1	1.35357e-06
Endothelial	ENSG00000163378.14	EOGT	1.43508e-06
Endothelial	ENSG00000127947.16	PTPN12	1.44213e-06
Endothelial	ENSG00000166398.12	KIAA0355	1.48576e-06
Endothelial	ENSG00000031081.10	ARHGAP31	1.53938e-06
Endothelial	ENSG00000235387.4	SPAAR	1.63038e-06
Endothelial	ENSG00000184005.11	ST6GALNAC3	1.73322e-06
Endothelial	ENSG00000173894.11	CBX2	1.87567e-06
Endothelial	ENSG00000139567.12	ACVRL1	1.89493e-06
Endothelial	ENSG00000164659.15	KIAA1324L	1.98553e-06
Endothelial	ENSG00000184619.5	KRBA2	2.00761e-06
Endothelial	ENSG00000197329.12	PELI1	2.01539e-06
Endothelial	ENSG00000143537.13	ADAM15	2.09766e-06
Endothelial	ENSG00000157510.14	AFAP1L1	2.18926e-06
Endothelial	ENSG00000197872.11	FAM49A	2.25676e-06
Endothelial	ENSG00000187676.8	B3GLCT	2.30681e-06
Endothelial	ENSG00000182511.12	FES	2.35499e-06
Endothelial	ENSG00000283154.2	IQCJ-SCHIP1	2.37021e-06
Endothelial	ENSG00000152818.18	UTRN	2.37946e-06
Endothelial	ENSG00000111490.13	TBC1D30	2.40417e-06
Endothelial	ENSG00000132334.16	PTPRE	2.43788e-06
Endothelial	ENSG00000103404.14	USP31	2.45298e-06
Endothelial	ENSG00000170542.6	SERPINB9	2.73427e-06
Endothelial	ENSG00000154133.14	ROBO4	2.83198e-06
Endothelial	ENSG00000165507.8	DEPP1	2.94032e-06
Endothelial	ENSG00000179314.14	WSCD1	2.98329e-06
Endothelial	ENSG00000135604.9	STX11	3.06807e-06
Endothelial	ENSG00000198208.11	RPS6KL1	3.09526e-06
Endothelial	ENSG00000162618.14	ADGRL4	3.29809e-06
Endothelial	ENSG00000183873.15	SCN5A	3.31283e-06
Endothelial	ENSG00000120685.20	PROSER1	3.34201e-06
Endothelial	ENSG00000168899.5	VAMP5	3.38255e-06
Endothelial	ENSG00000185339.8	TCN2	3.54452e-06
Endothelial	ENSG00000154016.13	GRAP	3.7394e-06
Endothelial	ENSG00000115602.16	IL1RL1	3.78491e-06
Endothelial	ENSG00000172123.12	SLFN12	3.9832e-06
Endothelial	ENSG00000147202.18	DIAPH2	4.01142e-06
Endothelial	ENSG00000051382.8	PIK3CB	4.08149e-06
Endothelial	ENSG00000198900.6	TOP1	4.1338e-06
Endothelial	ENSG00000145911.6	N4BP3	4.22305e-06
Endothelial	ENSG00000073146.16	MOV10L1	4.37112e-06
Endothelial	ENSG00000171033.13	PKIA	4.7155e-06
Endothelial	ENSG00000126785.13	RHOJ	4.85863e-06
Endothelial	ENSG00000078081.8	LAMP3	5.09383e-06
Endothelial	ENSG00000100368.14	CSF2RB	5.10642e-06
Endothelial	ENSG00000146376.11	ARHGAP18	5.15011e-06
Endothelial	ENSG00000165197.5	VEGFD	5.42596e-06
Endothelial	ENSG00000150907.8	FOXO1	5.74709e-06
Endothelial	ENSG00000156453.13	PCDH1	5.81475e-06
Endothelial	ENSG00000081803.16	CADPS2	5.87906e-06
Endothelial	ENSG00000136404.15	TM6SF1	5.95117e-06
Endothelial	ENSG00000175556.16	LONRF3	6.17542e-06
Endothelial	ENSG00000196159.11	FAT4	6.35901e-06
Endothelial	ENSG00000167612.13	ANKRD33	6.45089e-06
Endothelial	ENSG00000147862.17	NFIB	6.50652e-06
Endothelial	ENSG00000080561.13	MID2	6.54488e-06
Endothelial	ENSG00000156313.13	RPGR	6.94846e-06
Endothelial	ENSG00000118407.15	FILIP1	6.95832e-06
Endothelial	ENSG00000180957.17	PITPNB	7.11473e-06
Endothelial	ENSG00000128815.19	WDFY4	7.42889e-06
Endothelial	ENSG00000180353.11	HCLS1	7.49657e-06
Endothelial	ENSG00000133561.15	GIMAP6	7.54388e-06
Endothelial	ENSG00000285082.1	AL160272.2	7.58504e-06
Endothelial	ENSG00000135312.6	HTR1B	7.72049e-06
Endothelial	ENSG00000106852.15	LHX6	7.89281e-06
Endothelial	ENSG00000166432.15	ZMAT1	8.38862e-06
Endothelial	ENSG00000162174.12	ASRGL1	8.83127e-06
Endothelial	ENSG00000164867.11	NOS3	8.96194e-06
Endothelial	ENSG00000162944.10	RFTN2	9.05136e-06
Endothelial	ENSG00000068650.18	ATP11A	9.38124e-06
Endothelial	ENSG00000149781.12	FERMT3	9.87259e-06
Endothelial	ENSG00000162616.9	DNAJB4	9.91751e-06
Endothelial	ENSG00000122862.5	SRGN	9.92303e-06
Endothelial	ENSG00000174125.8	TLR1	1.02777e-05
Endothelial	ENSG00000188917.15	TRMT2B	1.056e-05
Endothelial	ENSG00000070610.14	GBA2	1.05989e-05
Endothelial	ENSG00000101445.10	PPP1R16B	1.08613e-05
Endothelial	ENSG00000137962.13	ARHGAP29	1.09731e-05
Endothelial	ENSG00000116833.14	NR5A2	1.13329e-05
Endothelial	ENSG00000146147.15	MLIP	1.14113e-05
Endothelial	ENSG00000068001.14	HYAL2	1.15829e-05
Endothelial	ENSG00000065717.15	TLE2	1.31866e-05
Endothelial	ENSG00000138639.18	ARHGAP24	1.32404e-05
Endothelial	ENSG00000082126.18	MPP4	1.32859e-05
Endothelial	ENSG00000078018.19	MAP2	1.33293e-05
Endothelial	ENSG00000100034.14	PPM1F	1.36113e-05
Endothelial	ENSG00000132357.14	CARD6	1.37722e-05
Endothelial	ENSG00000101331.15	CCM2L	1.39013e-05
Endothelial	ENSG00000141655.17	TNFRSF11A	1.39476e-05
Endothelial	ENSG00000135540.11	NHSL1	1.40576e-05
Endothelial	ENSG00000108219.15	TSPAN14	1.40836e-05
Endothelial	ENSG00000165757.9	JCAD	1.41089e-05
Endothelial	ENSG00000064999.15	ANKS1A	1.43206e-05
Endothelial	ENSG00000178726.6	THBD	1.44124e-05
Endothelial	ENSG00000015133.19	CCDC88C	1.51756e-05
Endothelial	ENSG00000004399.12	PLXND1	1.52114e-05
Endothelial	ENSG00000028137.19	TNFRSF1B	1.55454e-05
Endothelial	ENSG00000104903.4	LYL1	1.56195e-05
Endothelial	ENSG00000075790.10	BCAP29	1.6693e-05
Endothelial	ENSG00000197077.13	KIAA1671	1.69291e-05
Endothelial	ENSG00000170323.8	FABP4	1.74781e-05
Endothelial	ENSG00000141298.19	SSH2	1.76432e-05
Endothelial	ENSG00000204138.13	PHACTR4	1.7885e-05
Endothelial	ENSG00000183828.15	NUDT14	1.82998e-05
Endothelial	ENSG00000102048.15	ASB9	1.8332e-05
Endothelial	ENSG00000112419.14	PHACTR2	1.852e-05
Endothelial	ENSG00000136869.15	TLR4	1.926e-05
Endothelial	ENSG00000138411.13	HECW2	1.98646e-05
Endothelial	ENSG00000085871.9	MGST2	1.99617e-05
Endothelial	ENSG00000172733.11	PURG	2.02933e-05
Endothelial	ENSG00000130396.20	AFDN	2.0562e-05
Endothelial	ENSG00000150457.9	LATS2	2.07525e-05
Endothelial	ENSG00000163638.13	ADAMTS9	2.19874e-05
Endothelial	ENSG00000114541.15	FRMD4B	2.27517e-05
Endothelial	ENSG00000116396.14	KCNC4	2.30272e-05
Endothelial	ENSG00000162946.22	DISC1	2.31217e-05
Endothelial	ENSG00000169908.12	TM4SF1	2.37972e-05
Endothelial	ENSG00000198478.8	SH3BGRL2	2.39352e-05
Endothelial	ENSG00000120337.8	TNFSF18	2.42105e-05
Endothelial	ENSG00000055813.6	CCDC85A	2.47436e-05
Endothelial	ENSG00000174951.11	FUT1	2.50401e-05
Endothelial	ENSG00000185862.7	EVI2B	2.5942e-05
Endothelial	ENSG00000118523.6	CCN2	2.63647e-05
Endothelial	ENSG00000196872.12	KIAA1211L	2.66378e-05
Endothelial	ENSG00000105974.12	CAV1	2.84019e-05
Endothelial	ENSG00000198355.5	PIM3	2.87277e-05
Endothelial	ENSG00000046889.19	PREX2	2.87341e-05
Endothelial	ENSG00000179144.5	GIMAP7	2.91308e-05
Endothelial	ENSG00000174749.6	FAM241A	2.93618e-05
Endothelial	ENSG00000173535.14	TNFRSF10C	2.94093e-05
Endothelial	ENSG00000248672.5	LY75-CD302	2.9655e-05
Endothelial	ENSG00000153391.15	INO80C	2.97414e-05
Endothelial	ENSG00000138835.22	RGS3	3.05468e-05
Endothelial	ENSG00000257065.1	AL049844.1	3.11922e-05
Endothelial	ENSG00000144749.13	LRIG1	3.15671e-05
Endothelial	ENSG00000108262.15	GIT1	3.20067e-05
Endothelial	ENSG00000102760.13	RGCC	3.31469e-05
Endothelial	ENSG00000186105.8	LRRC70	3.59957e-05
Endothelial	ENSG00000188596.11	CFAP54	3.63016e-05
Endothelial	ENSG00000196611.5	MMP1	3.72915e-05
Endothelial	ENSG00000118946.12	PCDH17	3.78527e-05
Endothelial	ENSG00000127920.5	GNG11	3.8015e-05
Endothelial	ENSG00000166979.13	EVA1C	3.83137e-05
Endothelial	ENSG00000109906.13	ZBTB16	3.91363e-05
Endothelial	ENSG00000186994.11	KANK3	3.9759e-05
Endothelial	ENSG00000125089.17	SH3TC1	4.0376e-05
Endothelial	ENSG00000133789.15	SWAP70	4.06846e-05
Endothelial	ENSG00000188732.11	FAM221A	4.07328e-05
Endothelial	ENSG00000204217.13	BMPR2	4.13578e-05
Endothelial	ENSG00000267140.1	AC007998.2	4.16755e-05
Endothelial	ENSG00000122378.14	PRXL2A	4.25439e-05
Endothelial	ENSG00000064763.11	FAR2	4.50247e-05
Endothelial	ENSG00000165092.13	ALDH1A1	4.52774e-05
Endothelial	ENSG00000115380.20	EFEMP1	4.82686e-05
Endothelial	ENSG00000180884.10	ZNF792	4.88661e-05
Endothelial	ENSG00000050344.9	NFE2L3	4.91501e-05
Endothelial	ENSG00000073849.15	ST6GAL1	4.93542e-05
Endothelial	ENSG00000130038.9	CRACR2A	5.06337e-05
Endothelial	ENSG00000137486.17	ARRB1	5.07274e-05
Endothelial	ENSG00000198909.7	MAP3K3	5.1151e-05
Endothelial	ENSG00000137801.10	THBS1	5.32106e-05
Endothelial	ENSG00000285130.2	AL358113.1	5.40501e-05
Endothelial	ENSG00000101265.16	RASSF2	5.41546e-05
Endothelial	ENSG00000102606.18	ARHGEF7	5.56208e-05
Endothelial	ENSG00000119139.19	TJP2	5.73836e-05
Endothelial	ENSG00000087842.11	PIR	6.12159e-05
Endothelial	ENSG00000112977.15	DAP	6.38797e-05
Endothelial	ENSG00000126878.13	AIF1L	6.60758e-05
Endothelial	ENSG00000134508.12	CABLES1	6.83512e-05
Endothelial	ENSG00000059378.12	PARP12	6.91045e-05
Endothelial	ENSG00000084674.14	APOB	7.14641e-05
Endothelial	ENSG00000118292.9	C1orf54	7.55211e-05
Endothelial	ENSG00000108669.16	CYTH1	7.62982e-05
Endothelial	ENSG00000196782.12	MAML3	7.6313e-05
Endothelial	ENSG00000182492.16	BGN	7.72388e-05
Endothelial	ENSG00000213203.3	GIMAP1	7.72521e-05
Endothelial	ENSG00000165626.17	BEND7	7.93559e-05
Endothelial	ENSG00000198795.11	ZNF521	8.14174e-05
Endothelial	ENSG00000175130.7	MARCKSL1	8.45835e-05
Endothelial	ENSG00000168067.12	MAP4K2	8.57165e-05
Endothelial	ENSG00000142875.19	PRKACB	8.75774e-05
Endothelial	ENSG00000137960.6	GIPC2	8.77925e-05
Endothelial	ENSG00000178075.20	GRAMD1C	8.83262e-05
Endothelial	ENSG00000143322.20	ABL2	8.9273e-05
Endothelial	ENSG00000104177.18	MYEF2	9.18322e-05
Endothelial	ENSG00000169744.13	LDB2	9.58455e-05
Endothelial	ENSG00000180998.12	GPR137C	9.66085e-05
Endothelial	ENSG00000177464.5	GPR4	9.7474e-05
Endothelial	ENSG00000132688.11	NES	9.99879e-05
Endothelial	ENSG00000168309.18	FAM107A	0.000100292
Endothelial	ENSG00000154102.11	C16orf74	0.000100295
Endothelial	ENSG00000121797.10	CCRL2	0.000100849
Endothelial	ENSG00000102362.15	SYTL4	0.00010181
Endothelial	ENSG00000100422.14	CERK	0.000104223
Endothelial	ENSG00000152127.9	MGAT5	0.000107679
Endothelial	ENSG00000151746.14	BICD1	0.000108572
Endothelial	ENSG00000140848.17	CPNE2	0.000110567
Endothelial	ENSG00000111145.8	ELK3	0.000112362
Endothelial	ENSG00000105967.16	TFEC	0.00011333
Endothelial	ENSG00000170537.13	TMC7	0.000121845
Endothelial	ENSG00000085276.18	MECOM	0.000126756
Endothelial	ENSG00000128917.8	DLL4	0.000129754
Endothelial	ENSG00000183578.7	TNFAIP8L3	0.00013002
Endothelial	ENSG00000142494.13	SLC47A1	0.000131504
Endothelial	ENSG00000124785.9	NRN1	0.000132199
Endothelial	ENSG00000254726.3	MEX3A	0.00013295
Endothelial	ENSG00000198771.11	RCSD1	0.000135998
Endothelial	ENSG00000160991.16	ORAI2	0.000138191
Endothelial	ENSG00000088808.17	PPP1R13B	0.000140047
Endothelial	ENSG00000182253.14	SYNM	0.000141357
Endothelial	ENSG00000138650.9	PCDH10	0.000143077
Endothelial	ENSG00000131504.17	DIAPH1	0.000143713
Endothelial	ENSG00000105339.10	DENND3	0.000145331
Endothelial	ENSG00000141429.13	GALNT1	0.000148137
Endothelial	ENSG00000175426.11	PCSK1	0.000148715
Endothelial	ENSG00000165899.11	OTOGL	0.000149951
Endothelial	ENSG00000099204.20	ABLIM1	0.000152443
Endothelial	ENSG00000164308.16	ERAP2	0.000153629
Endothelial	ENSG00000117298.16	ECE1	0.000167084
Endothelial	ENSG00000169418.10	NPR1	0.000169828
Endothelial	ENSG00000134323.12	MYCN	0.000170644
Endothelial	ENSG00000091879.13	ANGPT2	0.000171553
Endothelial	ENSG00000137393.9	RNF144B	0.000173001
Endothelial	ENSG00000110852.4	CLEC2B	0.000175216
Endothelial	ENSG00000087253.13	LPCAT2	0.000184879
Endothelial	ENSG00000112759.18	SLC29A1	0.00019078
Endothelial	ENSG00000106991.13	ENG	0.000200148
Endothelial	ENSG00000136068.14	FLNB	0.000205477
Endothelial	ENSG00000035664.11	DAPK2	0.000208652
Endothelial	ENSG00000198959.12	TGM2	0.000209902
Endothelial	ENSG00000139629.16	GALNT6	0.000211632
Endothelial	ENSG00000080298.15	RFX3	0.000220098
Endothelial	ENSG00000204131.9	NHSL2	0.000220588
Endothelial	ENSG00000130052.13	STARD8	0.000226222
Endothelial	ENSG00000162511.8	LAPTM5	0.000226769
Endothelial	ENSG00000160219.12	GAB3	0.000228919
Endothelial	ENSG00000196730.13	DAPK1	0.000233036
Endothelial	ENSG00000077092.19	RARB	0.000240428
Endothelial	ENSG00000111961.18	SASH1	0.000241486
Endothelial	ENSG00000165194.15	PCDH19	0.000243968
Endothelial	ENSG00000101000.6	PROCR	0.00024531
Endothelial	ENSG00000128284.19	APOL3	0.000246598
Endothelial	ENSG00000198336.9	MYL4	0.000248398
Endothelial	ENSG00000105851.11	PIK3CG	0.000250505
Endothelial	ENSG00000146859.6	TMEM140	0.000251179
Endothelial	ENSG00000135063.19	FAM189A2	0.000263423
Endothelial	ENSG00000138185.20	ENTPD1	0.000276036
Endothelial	ENSG00000103381.12	CPPED1	0.000276321
Endothelial	ENSG00000128340.15	RAC2	0.000277494
Endothelial	ENSG00000104967.7	NOVA2	0.000282858
Endothelial	ENSG00000166257.8	SCN3B	0.000283798
Endothelial	ENSG00000164684.13	ZNF704	0.000285742
Endothelial	ENSG00000107611.15	CUBN	0.000294534
Endothelial	ENSG00000138722.10	MMRN1	0.000312843
Endothelial	ENSG00000109436.8	TBC1D9	0.000315844
Endothelial	ENSG00000176658.17	MYO1D	0.000324513
Endothelial	ENSG00000166341.8	DCHS1	0.000329455
Endothelial	ENSG00000075651.16	PLD1	0.000334424
Endothelial	ENSG00000123143.12	PKN1	0.000337187
Endothelial	ENSG00000089041.17	P2RX7	0.000367413
Endothelial	ENSG00000204397.7	CARD16	0.00036786
Endothelial	ENSG00000223953.6	C1QTNF5	0.000375451
Endothelial	ENSG00000235718.9	MFRP	0.000376234
Endothelial	ENSG00000175779.2	C15orf53	0.000376561
Endothelial	ENSG00000149380.12	P4HA3	0.000382132
Endothelial	ENSG00000003402.20	CFLAR	0.000388007
Endothelial	ENSG00000108932.12	SLC16A6	0.000391977
Endothelial	ENSG00000173950.16	XXYLT1	0.000400294
Endothelial	ENSG00000159640.16	ACE	0.000417636
Endothelial	ENSG00000184933.5	OR6A2	0.000418836
Endothelial	ENSG00000102271.14	KLHL4	0.000419895
Endothelial	ENSG00000113070.8	HBEGF	0.000423073
Endothelial	ENSG00000154146.13	NRGN	0.000431545
Endothelial	ENSG00000143776.18	CDC42BPA	0.000437817
Endothelial	ENSG00000162599.16	NFIA	0.000438191
Endothelial	ENSG00000160179.18	ABCG1	0.000443079
Endothelial	ENSG00000139083.10	ETV6	0.000444561
Endothelial	ENSG00000151233.11	GXYLT1	0.000447239
Endothelial	ENSG00000168813.17	ZNF507	0.000450139
Endothelial	ENSG00000221866.9	PLXNA4	0.000451322
Endothelial	ENSG00000091129.20	NRCAM	0.000456588
Endothelial	ENSG00000171132.14	PRKCE	0.000478714
Endothelial	ENSG00000169248.12	CXCL11	0.000480047
Endothelial	ENSG00000158711.13	ELK4	0.000482712
Endothelial	ENSG00000175414.7	ARL10	0.000484586
Endothelial	ENSG00000091428.18	RAPGEF4	0.00048857
Endothelial	ENSG00000083642.19	PDS5B	0.000504984
Endothelial	ENSG00000171056.8	SOX7	0.000507642
Endothelial	ENSG00000081189.15	MEF2C	0.000510707
Endothelial	ENSG00000176641.11	RNF152	0.000559599
Endothelial	ENSG00000164190.18	NIPBL	0.00056665
Endothelial	ENSG00000168734.14	PKIG	0.000570455
Endothelial	ENSG00000150938.10	CRIM1	0.000573352
Endothelial	ENSG00000264813.6	AC113554.1	0.000585356
Endothelial	ENSG00000116698.21	SMG7	0.000586572
Endothelial	ENSG00000073734.9	ABCB11	0.000607305
Endothelial	ENSG00000123700.4	KCNJ2	0.000612672
Endothelial	ENSG00000006451.8	RALA	0.000614841
Endothelial	ENSG00000182621.18	PLCB1	0.000628173
Endothelial	ENSG00000185022.12	MAFF	0.00063338
Endothelial	ENSG00000128849.10	CGNL1	0.000637192
Endothelial	ENSG00000118473.22	SGIP1	0.000640097
Endothelial	ENSG00000135363.12	LMO2	0.000649593
Endothelial	ENSG00000169760.17	NLGN1	0.000659734
Endothelial	ENSG00000078687.17	TNRC6C	0.000661437
Endothelial	ENSG00000153094.23	BCL2L11	0.000670919
Endothelial	ENSG00000178695.5	KCTD12	0.000673114
Endothelial	ENSG00000158859.10	ADAMTS4	0.000702187
Endothelial	ENSG00000156504.16	FAM122B	0.000702633
Endothelial	ENSG00000137075.18	RNF38	0.000714027
Endothelial	ENSG00000121966.6	CXCR4	0.000741615
Endothelial	ENSG00000187800.13	PEAR1	0.000743614
Endothelial	ENSG00000119772.16	DNMT3A	0.000751959
Endothelial	ENSG00000146021.15	KLHL3	0.000762401
Endothelial	ENSG00000186479.4	RGS7BP	0.000764115
Endothelial	ENSG00000010327.10	STAB1	0.000768137
Endothelial	ENSG00000263155.6	MYZAP	0.000773737
Endothelial	ENSG00000050438.17	SLC4A8	0.000788599
Endothelial	ENSG00000148288.13	GBGT1	0.000821322
Endothelial	ENSG00000059758.8	CDK17	0.000821383
Endothelial	ENSG00000142627.13	EPHA2	0.000826202
Endothelial	ENSG00000148400.11	NOTCH1	0.000826802
Endothelial	ENSG00000047346.12	FAM214A	0.000832147
Endothelial	ENSG00000284956.1	AC107959.5	0.0008399
Endothelial	ENSG00000141664.9	ZCCHC2	0.00084524
Endothelial	ENSG00000184588.18	PDE4B	0.000847254
Endothelial	ENSG00000131016.17	AKAP12	0.000866158
Endothelial	ENSG00000270099.1	AL365273.2	0.000868599
Endothelial	ENSG00000213445.10	SIPA1	0.000874257
Endothelial	ENSG00000188559.15	RALGAPA2	0.00089576
Endothelial	ENSG00000114383.10	TUSC2	0.00090564
Endothelial	ENSG00000095951.17	HIVEP1	0.000960006
Endothelial	ENSG00000159110.19	IFNAR2	0.000968518
Endothelial	ENSG00000147421.18	HMBOX1	0.00098202
Endothelial	ENSG00000081923.13	ATP8B1	0.00102015
Endothelial	ENSG00000079337.16	RAPGEF3	0.00103115
Endothelial	ENSG00000182158.15	CREB3L2	0.00106849
Endothelial	ENSG00000129657.16	SEC14L1	0.00111037
Endothelial	ENSG00000117586.11	TNFSF4	0.00111967
Endothelial	ENSG00000129003.17	VPS13C	0.00112325
Endothelial	ENSG00000179241.13	LDLRAD3	0.00113002
Endothelial	ENSG00000107443.16	CCNJ	0.00114363
Endothelial	ENSG00000133056.13	PIK3C2B	0.0011538
Endothelial	ENSG00000123104.12	ITPR2	0.00115683
Endothelial	ENSG00000172572.6	PDE3A	0.00116515
Endothelial	ENSG00000185070.11	FLRT2	0.00124764
Endothelial	ENSG00000148468.17	FAM171A1	0.00125341
Endothelial	ENSG00000131370.16	SH3BP5	0.00128248
Endothelial	ENSG00000087237.12	CETP	0.0013305
Endothelial	ENSG00000175471.19	MCTP1	0.00134345
Endothelial	ENSG00000143079.15	CTTNBP2NL	0.00134403
Endothelial	ENSG00000234409.6	CCDC188	0.00139089
Endothelial	ENSG00000196209.12	SIRPB2	0.00139349
Endothelial	ENSG00000064692.19	SNCAIP	0.00139693
Endothelial	ENSG00000163239.12	TDRD10	0.00144133
Endothelial	ENSG00000160796.17	NBEAL2	0.0014519
Endothelial	ENSG00000178922.16	HYI	0.00147277
Endothelial	ENSG00000187513.9	GJA4	0.00147491
Endothelial	ENSG00000101557.15	USP14	0.00147569
Endothelial	ENSG00000109686.18	SH3D19	0.00149129
Endothelial	ENSG00000186260.16	MRTFB	0.00151029
Endothelial	ENSG00000235631.2	RNF148	0.00154025
Endothelial	ENSG00000145703.16	IQGAP2	0.00157617
Endothelial	ENSG00000066735.14	KIF26A	0.00157991
Endothelial	ENSG00000113763.12	UNC5A	0.00165081
Endothelial	ENSG00000099889.14	ARVCF	0.00166041
Endothelial	ENSG00000159176.14	CSRP1	0.00170417
Endothelial	ENSG00000001617.12	SEMA3F	0.00170424
Endothelial	ENSG00000130787.14	HIP1R	0.00173954
Endothelial	ENSG00000160145.15	KALRN	0.00176712
Endothelial	ENSG00000197535.14	MYO5A	0.00177091
Endothelial	ENSG00000003400.14	CASP10	0.00177414
Endothelial	ENSG00000037280.16	FLT4	0.00180522
Endothelial	ENSG00000138767.13	CNOT6L	0.00185236
Endothelial	ENSG00000153317.15	ASAP1	0.0018903
Endothelial	ENSG00000171262.11	FAM98B	0.00189243
Endothelial	ENSG00000115756.13	HPCAL1	0.00191866
Endothelial	ENSG00000198945.7	L3MBTL3	0.00193417
Endothelial	ENSG00000111859.17	NEDD9	0.00194777
Endothelial	ENSG00000106025.8	TSPAN12	0.00194866
Endothelial	ENSG00000118257.16	NRP2	0.00201075
Endothelial	ENSG00000107554.17	DNMBP	0.00208751
Endothelial	ENSG00000047579.19	DTNBP1	0.00215113
Endothelial	ENSG00000047644.18	WWC3	0.00216557
Endothelial	ENSG00000121775.18	TMEM39B	0.00224027
Endothelial	ENSG00000198722.14	UNC13B	0.0022782
Endothelial	ENSG00000197892.13	KIF13B	0.00231782
Endothelial	ENSG00000138190.16	EXOC6	0.00239055
Endothelial	ENSG00000175544.13	CABP4	0.00244584
Endothelial	ENSG00000276644.5	DACH1	0.00246378
Endothelial	ENSG00000134802.17	SLC43A3	0.00250767
Endothelial	ENSG00000140465.14	CYP1A1	0.00253255
Endothelial	ENSG00000114698.15	PLSCR4	0.00255635
Endothelial	ENSG00000139132.14	FGD4	0.00256525
Endothelial	ENSG00000107485.17	GATA3	0.00256791
Endothelial	ENSG00000113532.13	ST8SIA4	0.00257653
Endothelial	ENSG00000119718.11	EIF2B2	0.00259021
Endothelial	ENSG00000174004.6	NRROS	0.0026765
Endothelial	ENSG00000106070.19	GRB10	0.00271406
Endothelial	ENSG00000130024.15	PHF10	0.00277464
Endothelial	ENSG00000130158.14	DOCK6	0.00278622
Endothelial	ENSG00000186716.20	BCR	0.00283425
Endothelial	ENSG00000143878.9	RHOB	0.0028365
Endothelial	ENSG00000103657.14	HERC1	0.00286669
Endothelial	ENSG00000120318.16	ARAP3	0.00297425
Endothelial	ENSG00000178882.14	RFLNA	0.0029826
Endothelial	ENSG00000158715.6	SLC45A3	0.00300764
Endothelial	ENSG00000144810.16	COL8A1	0.00301026
Endothelial	ENSG00000142871.17	CCN1	0.00301118
Endothelial	ENSG00000141098.13	GFOD2	0.00301227
Endothelial	ENSG00000151474.23	FRMD4A	0.00304411
Endothelial	ENSG00000155858.6	LSM11	0.00305157
Endothelial	ENSG00000140873.16	ADAMTS18	0.00308918
Endothelial	ENSG00000162430.17	SELENON	0.00311625
Endothelial	ENSG00000095713.14	CRTAC1	0.00312795
Endothelial	ENSG00000214944.9	ARHGEF28	0.00315865
Endothelial	ENSG00000137509.11	PRCP	0.00317366
Endothelial	ENSG00000106144.20	CASP2	0.00317651
Endothelial	ENSG00000163697.17	APBB2	0.00319902
Endothelial	ENSG00000089127.13	OAS1	0.00320405
Endothelial	ENSG00000074590.13	NUAK1	0.00337976
Endothelial	ENSG00000118276.11	B4GALT6	0.00346044
Endothelial	ENSG00000145555.15	MYO10	0.00348343
Endothelial	ENSG00000131196.17	NFATC1	0.00359832
Endothelial	ENSG00000074527.12	NTN4	0.00361608
Endothelial	ENSG00000173083.15	HPSE	0.0036527
Endothelial	ENSG00000147408.14	CSGALNACT1	0.00368953
Endothelial	ENSG00000135723.14	FHOD1	0.00369495
Endothelial	ENSG00000260691.6	ANKRD20A1	0.00371078
Endothelial	ENSG00000120217.14	CD274	0.00393505
Endothelial	ENSG00000205269.6	TMEM170B	0.00395021
Endothelial	ENSG00000074219.13	TEAD2	0.00399615
Endothelial	ENSG00000119685.20	TTLL5	0.00405497
Endothelial	ENSG00000157404.15	KIT	0.00406022
Endothelial	ENSG00000107263.18	RAPGEF1	0.00413168
Endothelial	ENSG00000173166.18	RAPH1	0.00418519
Endothelial	ENSG00000154262.13	ABCA6	0.00418556
Endothelial	ENSG00000204161.14	TMEM273	0.00424178
Endothelial	ENSG00000167191.12	GPRC5B	0.0042995
Endothelial	ENSG00000171488.15	LRRC8C	0.00430115
Endothelial	ENSG00000116016.14	EPAS1	0.00430382
Endothelial	ENSG00000135966.13	TGFBRAP1	0.00433862
Endothelial	ENSG00000196411.10	EPHB4	0.00437447
Endothelial	ENSG00000143127.13	ITGA10	0.00444861
Endothelial	ENSG00000164687.11	FABP5	0.00455444
Endothelial	ENSG00000167984.18	NLRC3	0.00456911
Endothelial	ENSG00000145990.11	GFOD1	0.00457576
Endothelial	ENSG00000086991.13	NOX4	0.00459381
Endothelial	ENSG00000114654.7	EFCC1	0.00461673
Endothelial	ENSG00000141084.11	RANBP10	0.00467856
Endothelial	ENSG00000146469.13	VIP	0.00469182
Endothelial	ENSG00000170365.10	SMAD1	0.00469842
Endothelial	ENSG00000187553.9	CYP26C1	0.00471914
Endothelial	ENSG00000163788.14	SNRK	0.00478416
Endothelial	ENSG00000175893.11	ZDHHC21	0.00481022
Endothelial	ENSG00000111339.12	ART4	0.00482259
Endothelial	ENSG00000171476.22	HOPX	0.00486919
Endothelial	ENSG00000124772.12	CPNE5	0.00495522
Endothelial	ENSG00000147036.11	LANCL3	0.00500821
Endothelial	ENSG00000235750.10	KIAA0040	0.00502676
Endothelial	ENSG00000158555.15	GDPD5	0.00504878
Endothelial	ENSG00000197381.16	ADARB1	0.00511327
Endothelial	ENSG00000184979.9	USP18	0.00516654
Endothelial	ENSG00000196562.14	SULF2	0.00524462
Endothelial	ENSG00000114353.17	GNAI2	0.0052998
Endothelial	ENSG00000099937.11	SERPIND1	0.00531799
Endothelial	ENSG00000150712.11	MTMR12	0.00532935
Endothelial	ENSG00000254979.5	AP000781.2	0.00533253
Endothelial	ENSG00000079335.20	CDC14A	0.0053623
Endothelial	ENSG00000164849.10	GPR146	0.00544746
Endothelial	ENSG00000136231.14	IGF2BP3	0.00550091
Endothelial	ENSG00000105486.14	LIG1	0.00551956
Endothelial	ENSG00000187790.11	FANCM	0.00553739
Endothelial	ENSG00000173598.14	NUDT4	0.00558471
Endothelial	ENSG00000128294.16	TPST2	0.00561704
Endothelial	ENSG00000112137.17	PHACTR1	0.00563306
Endothelial	ENSG00000138162.19	TACC2	0.00563849
Endothelial	ENSG00000221843.4	C2orf16	0.00567725
Endothelial	ENSG00000215183.5	MSMP	0.00569365
Endothelial	ENSG00000153815.16	CMIP	0.0057348
Endothelial	ENSG00000158195.11	WASF2	0.0058359
Endothelial	ENSG00000142798.20	HSPG2	0.00604424
Endothelial	ENSG00000198805.11	PNP	0.00612605
Endothelial	ENSG00000197183.14	NOL4L	0.00616419
Endothelial	ENSG00000102359.7	SRPX2	0.00617556
Endothelial	ENSG00000064225.12	ST3GAL6	0.00624155
Endothelial	ENSG00000007908.16	SELE	0.00629607
Endothelial	ENSG00000011405.13	PIK3C2A	0.00632731
Endothelial	ENSG00000126838.10	PZP	0.00634854
Endothelial	ENSG00000188404.9	SELL	0.00642071
Endothelial	ENSG00000154529.14	CNTNAP3B	0.00643927
Endothelial	ENSG00000067082.15	KLF6	0.00652558
Endothelial	ENSG00000136802.11	LRRC8A	0.00656672
Endothelial	ENSG00000243710.7	CFAP57	0.00659709
Endothelial	ENSG00000181634.8	TNFSF15	0.00660363
Endothelial	ENSG00000153551.13	CMTM7	0.0066095
Endothelial	ENSG00000013523.9	ANGEL1	0.00662494
Endothelial	ENSG00000168675.18	LDLRAD4	0.00664101
Endothelial	ENSG00000146858.8	ZC3HAV1L	0.00664451
Endothelial	ENSG00000161638.11	ITGA5	0.00664851
Endothelial	ENSG00000157617.17	C2CD2	0.00669096
Endothelial	ENSG00000154556.18	SORBS2	0.00669317
Endothelial	ENSG00000165914.15	TTC7B	0.0067074
Endothelial	ENSG00000198168.9	SVIP	0.00678383
Endothelial	ENSG00000132846.6	ZBED3	0.00679299
Endothelial	ENSG00000106351.13	AGFG2	0.00683409
Endothelial	ENSG00000176597.12	B3GNT5	0.00696412
Endothelial	ENSG00000013563.14	DNASE1L1	0.00777517
Endothelial	ENSG00000184113.9	CLDN5	0.00788634
Endothelial	ENSG00000143851.15	PTPN7	0.00797654
Endothelial	ENSG00000147113.17	DIPK2B	0.00815174
Endothelial	ENSG00000081148.12	IMPG2	0.00823033
Endothelial	ENSG00000184916.9	JAG2	0.00823552
Endothelial	ENSG00000137877.10	SPTBN5	0.00849135
Endothelial	ENSG00000182871.15	COL18A1	0.00854108
Endothelial	ENSG00000176720.6	BOK	0.00861356
Endothelial	ENSG00000142599.18	RERE	0.00869907
Endothelial	ENSG00000005302.18	MSL3	0.00875001
Endothelial	ENSG00000175727.14	MLXIP	0.00875387
Endothelial	ENSG00000140750.17	ARHGAP17	0.0091452
Endothelial	ENSG00000276336.4	SCARF1	0.00929443
Endothelial	ENSG00000078804.13	TP53INP2	0.00929879
Endothelial	ENSG00000018408.14	WWTR1	0.00935049
Endothelial	ENSG00000164649.20	CDCA7L	0.00936508
Endothelial	ENSG00000110108.10	TMEM109	0.00957532
Endothelial	ENSG00000159082.17	SYNJ1	0.00979343
Endothelial	ENSG00000224420.3	ADM5	0.00998914
Epithelial	ENSG00000155974.12	GRIP1	9.16151e-09
Epithelial	ENSG00000006432.15	MAP3K9	1.21491e-08
Epithelial	ENSG00000171368.12	TPPP	4.07181e-08
Epithelial	ENSG00000186472.20	PCLO	9.34596e-08
Epithelial	ENSG00000151136.15	BTBD11	1.43514e-07
Epithelial	ENSG00000126822.17	PLEKHG3	1.46822e-07
Epithelial	ENSG00000163347.6	CLDN1	2.34058e-07
Epithelial	ENSG00000100151.16	PICK1	3.88226e-07
Epithelial	ENSG00000154914.17	USP43	4.55395e-07
Epithelial	ENSG00000046604.13	DSG2	4.72598e-07
Epithelial	ENSG00000232040.3	ZBED9	6.75341e-07
Epithelial	ENSG00000164695.5	CHMP4C	7.10369e-07
Epithelial	ENSG00000177380.14	PPFIA3	7.98272e-07
Epithelial	ENSG00000145824.12	CXCL14	8.46818e-07
Epithelial	ENSG00000272398.6	CD24	1.15773e-06
Epithelial	ENSG00000183780.13	SLC35F3	1.29581e-06
Epithelial	ENSG00000130475.14	FCHO1	1.3072e-06
Epithelial	ENSG00000134755.16	DSC2	1.41546e-06
Epithelial	ENSG00000162738.6	VANGL2	1.67105e-06
Epithelial	ENSG00000188707.6	ZBED6CL	2.06648e-06
Epithelial	ENSG00000127399.15	LRRC61	2.11843e-06
Epithelial	ENSG00000185272.14	RBM11	2.12352e-06
Epithelial	ENSG00000076604.15	TRAF4	2.13362e-06
Epithelial	ENSG00000092820.18	EZR	2.17785e-06
Epithelial	ENSG00000176399.4	DMRTA1	2.64533e-06
Epithelial	ENSG00000065621.15	GSTO2	3.1976e-06
Epithelial	ENSG00000172548.14	NIPAL4	3.23787e-06
Epithelial	ENSG00000154358.20	OBSCN	4.63617e-06
Epithelial	ENSG00000163814.8	CDCP1	4.69134e-06
Epithelial	ENSG00000047365.12	ARAP2	4.85116e-06
Epithelial	ENSG00000067606.17	PRKCZ	4.99842e-06
Epithelial	ENSG00000106526.10	ACTR3C	5.05337e-06
Epithelial	ENSG00000013306.16	SLC25A39	5.71881e-06
Epithelial	ENSG00000133640.20	LRRIQ1	6.95856e-06
Epithelial	ENSG00000005884.18	ITGA3	8.01332e-06
Epithelial	ENSG00000143674.11	MAP3K21	8.68055e-06
Epithelial	ENSG00000170044.8	ZPLD1	8.80236e-06
Epithelial	ENSG00000267748.4	AC011479.1	1.0517e-05
Epithelial	ENSG00000167644.12	C19orf33	1.08715e-05
Epithelial	ENSG00000120756.13	PLS1	1.15879e-05
Epithelial	ENSG00000110697.13	PITPNM1	1.21463e-05
Epithelial	ENSG00000170421.12	KRT8	1.23638e-05
Epithelial	ENSG00000222047.8	C10orf55	1.28886e-05
Epithelial	ENSG00000141738.14	GRB7	1.35785e-05
Epithelial	ENSG00000006453.14	BAIAP2L1	1.67135e-05
Epithelial	ENSG00000281406.2	BLACAT1	1.92687e-05
Epithelial	ENSG00000110693.17	SOX6	2.21588e-05
Epithelial	ENSG00000136943.11	CTSV	2.21828e-05
Epithelial	ENSG00000073350.13	LLGL2	2.26403e-05
Epithelial	ENSG00000099849.15	RASSF7	2.28846e-05
Epithelial	ENSG00000040608.14	RTN4R	2.29673e-05
Epithelial	ENSG00000144834.14	TAGLN3	2.37813e-05
Epithelial	ENSG00000125637.15	PSD4	2.50991e-05
Epithelial	ENSG00000243509.6	TNFRSF6B	2.56621e-05
Epithelial	ENSG00000178078.11	STAP2	2.59365e-05
Epithelial	ENSG00000143126.8	CELSR2	2.80333e-05
Epithelial	ENSG00000198088.10	NUP62CL	2.97477e-05
Epithelial	ENSG00000124171.9	PARD6B	3.18695e-05
Epithelial	ENSG00000054690.13	PLEKHH1	3.37477e-05
Epithelial	ENSG00000057019.16	DCBLD2	3.53397e-05
Epithelial	ENSG00000075275.16	CELSR1	3.82155e-05
Epithelial	ENSG00000174482.10	LINGO2	4.16706e-05
Epithelial	ENSG00000171224.9	FAM241B	4.27607e-05
Epithelial	ENSG00000166145.14	SPINT1	4.30429e-05
Epithelial	ENSG00000180071.20	ANKRD18A	4.83062e-05
Epithelial	ENSG00000124225.16	PMEPA1	4.91423e-05
Epithelial	ENSG00000175928.5	LRRN1	4.92731e-05
Epithelial	ENSG00000167306.20	MYO5B	4.96645e-05
Epithelial	ENSG00000165521.15	AL121768.1	4.97357e-05
Epithelial	ENSG00000163694.15	RBM47	5.25785e-05
Epithelial	ENSG00000119866.21	BCL11A	5.49025e-05
Epithelial	ENSG00000213983.11	AP1G2	5.49658e-05
Epithelial	ENSG00000169220.18	RGS14	5.85131e-05
Epithelial	ENSG00000101444.13	AHCY	5.89852e-05
Epithelial	ENSG00000276418.5	AC036214.3	6.0037e-05
Epithelial	ENSG00000139116.18	KIF21A	6.08032e-05
Epithelial	ENSG00000066468.22	FGFR2	6.16127e-05
Epithelial	ENSG00000122861.16	PLAU	6.30948e-05
Epithelial	ENSG00000152503.9	TRIM36	6.34572e-05
Epithelial	ENSG00000113645.14	WWC1	6.7064e-05
Epithelial	ENSG00000198910.13	L1CAM	6.9362e-05
Epithelial	ENSG00000102096.9	PIM2	6.99813e-05
Epithelial	ENSG00000111679.17	PTPN6	7.32475e-05
Epithelial	ENSG00000106789.13	CORO2A	7.33868e-05
Epithelial	ENSG00000158125.10	XDH	7.43803e-05
Epithelial	ENSG00000116661.11	FBXO2	7.59303e-05
Epithelial	ENSG00000184305.15	CCSER1	8.02406e-05
Epithelial	ENSG00000149256.15	TENM4	8.0392e-05
Epithelial	ENSG00000183048.12	SLC25A10	8.2486e-05
Epithelial	ENSG00000163013.11	FBXO41	8.26414e-05
Epithelial	ENSG00000103811.16	CTSH	8.2935e-05
Epithelial	ENSG00000164509.14	IL31RA	8.46761e-05
Epithelial	ENSG00000145247.11	OCIAD2	8.65073e-05
Epithelial	ENSG00000187583.10	PLEKHN1	8.68487e-05
Epithelial	ENSG00000124356.16	STAMBP	8.71306e-05
Epithelial	ENSG00000165105.10	RASEF	9.04352e-05
Epithelial	ENSG00000117308.15	GALE	9.22314e-05
Epithelial	ENSG00000173334.4	TRIB1	9.55425e-05
Epithelial	ENSG00000164855.16	TMEM184A	9.98922e-05
Epithelial	ENSG00000104369.5	JPH1	0.000100215
Epithelial	ENSG00000129354.11	AP1M2	0.000103355
Epithelial	ENSG00000101977.21	MCF2	0.000105529
Epithelial	ENSG00000164796.18	CSMD3	0.000108114
Epithelial	ENSG00000156463.18	SH3RF2	0.000108477
Epithelial	ENSG00000168672.4	FAM84B	0.000109739
Epithelial	ENSG00000153944.11	MSI2	0.00011023
Epithelial	ENSG00000143375.15	CGN	0.000118714
Epithelial	ENSG00000164620.9	RELL2	0.000118881
Epithelial	ENSG00000131187.9	F12	0.000119871
Epithelial	ENSG00000179862.6	CITED4	0.00012154
Epithelial	ENSG00000171219.9	CDC42BPG	0.0001217
Epithelial	ENSG00000134716.11	CYP2J2	0.00012209
Epithelial	ENSG00000167642.13	SPINT2	0.000123241
Epithelial	ENSG00000147676.14	MAL2	0.000123681
Epithelial	ENSG00000132749.11	TESMIN	0.000123941
Epithelial	ENSG00000180287.16	PLD5	0.000124859
Epithelial	ENSG00000104808.8	DHDH	0.000128774
Epithelial	ENSG00000119888.10	EPCAM	0.000129191
Epithelial	ENSG00000133985.3	TTC9	0.000131835
Epithelial	ENSG00000167700.9	MFSD3	0.000136004
Epithelial	ENSG00000166396.13	SERPINB7	0.0001445
Epithelial	ENSG00000151364.17	KCTD14	0.000146537
Epithelial	ENSG00000163624.6	CDS1	0.000154143
Epithelial	ENSG00000007516.13	BAIAP3	0.000157082
Epithelial	ENSG00000167136.7	ENDOG	0.000157217
Epithelial	ENSG00000142235.9	AC008403.1	0.00015787
Epithelial	ENSG00000182985.17	CADM1	0.000158595
Epithelial	ENSG00000157502.13	PWWP3B	0.00016503
Epithelial	ENSG00000168143.9	FAM83B	0.000165713
Epithelial	ENSG00000154639.19	CXADR	0.000167035
Epithelial	ENSG00000010310.9	GIPR	0.000168561
Epithelial	ENSG00000170412.17	GPRC5C	0.000170532
Epithelial	ENSG00000141934.10	PLPP2	0.000173877
Epithelial	ENSG00000115339.13	GALNT3	0.000176842
Epithelial	ENSG00000102854.16	MSLN	0.000177046
Epithelial	ENSG00000206053.13	JPT2	0.000186376
Epithelial	ENSG00000156711.17	MAPK13	0.000186599
Epithelial	ENSG00000060656.20	PTPRU	0.000187102
Epithelial	ENSG00000262660.1	AC139530.3	0.000205432
Epithelial	ENSG00000198589.12	LRBA	0.000206771
Epithelial	ENSG00000140263.14	SORD	0.00020816
Epithelial	ENSG00000110723.12	EXPH5	0.000211217
Epithelial	ENSG00000177106.16	EPS8L2	0.00021184
Epithelial	ENSG00000169435.14	RASSF6	0.000212789
Epithelial	ENSG00000070159.14	PTPN3	0.000216558
Epithelial	ENSG00000085117.12	CD82	0.000221377
Epithelial	ENSG00000117394.21	SLC2A1	0.000224297
Epithelial	ENSG00000213123.11	TCTEX1D2	0.000224394
Epithelial	ENSG00000171766.16	GATM	0.000233205
Epithelial	ENSG00000156299.13	TIAM1	0.000235259
Epithelial	ENSG00000180190.11	TDRP	0.000235878
Epithelial	ENSG00000164879.7	CA3	0.000237271
Epithelial	ENSG00000133135.14	RNF128	0.000238949
Epithelial	ENSG00000076826.9	CAMSAP3	0.000239189
Epithelial	ENSG00000235169.8	SMIM1	0.000239978
Epithelial	ENSG00000178826.11	TMEM139	0.000246955
Epithelial	ENSG00000164251.5	F2RL1	0.000247836
Epithelial	ENSG00000159214.13	CCDC24	0.000249344
Epithelial	ENSG00000168389.17	MFSD2A	0.000253212
Epithelial	ENSG00000164542.12	KIAA0895	0.000254823
Epithelial	ENSG00000185133.14	INPP5J	0.000256236
Epithelial	ENSG00000133134.11	BEX2	0.000257789
Epithelial	ENSG00000079462.7	PAFAH1B3	0.000259622
Epithelial	ENSG00000124374.9	PAIP2B	0.000262481
Epithelial	ENSG00000249590.7	AC004832.3	0.000265061
Epithelial	ENSG00000135269.18	TES	0.000266722
Epithelial	ENSG00000215845.11	TSTD1	0.000275157
Epithelial	ENSG00000164142.16	FAM160A1	0.000278064
Epithelial	ENSG00000132932.17	ATP8A2	0.000280683
Epithelial	ENSG00000150471.16	ADGRL3	0.000281863
Epithelial	ENSG00000185033.14	SEMA4B	0.000282339
Epithelial	ENSG00000124743.6	KLHL31	0.000284866
Epithelial	ENSG00000083454.22	P2RX5	0.000286754
Epithelial	ENSG00000096696.14	DSP	0.000287118
Epithelial	ENSG00000117266.15	CDK18	0.000289337
Epithelial	ENSG00000139146.14	SINHCAF	0.000289357
Epithelial	ENSG00000134215.16	VAV3	0.00028947
Epithelial	ENSG00000164062.13	APEH	0.00030249
Epithelial	ENSG00000142765.18	SYTL1	0.000302921
Epithelial	ENSG00000169129.15	AFAP1L2	0.000303003
Epithelial	ENSG00000114805.17	PLCH1	0.000307579
Epithelial	ENSG00000135127.11	BICDL1	0.000307733
Epithelial	ENSG00000249158.6	PCDHA11	0.000309084
Epithelial	ENSG00000104290.11	FZD3	0.000309464
Epithelial	ENSG00000117009.12	KMO	0.000312071
Epithelial	ENSG00000139266.6	2025-03-09	0.000312119
Epithelial	ENSG00000065675.14	PRKCQ	0.000312975
Epithelial	ENSG00000188227.13	ZNF793	0.000317639
Epithelial	ENSG00000139211.6	AMIGO2	0.000320453
Epithelial	ENSG00000178662.16	CSRNP3	0.000322997
Epithelial	ENSG00000243232.5	PCDHAC2	0.000325557
Epithelial	ENSG00000118557.15	PMFBP1	0.0003267
Epithelial	ENSG00000138798.12	EGF	0.000339265
Epithelial	ENSG00000131188.12	PRR7	0.00034068
Epithelial	ENSG00000183723.12	CMTM4	0.000352962
Epithelial	ENSG00000146416.18	AIG1	0.00036595
Epithelial	ENSG00000146530.14	VWDE	0.000366229
Epithelial	ENSG00000124882.4	EREG	0.000369192
Epithelial	ENSG00000165644.10	COMTD1	0.000388788
Epithelial	ENSG00000198780.12	FAM169A	0.000389426
Epithelial	ENSG00000047597.7	XK	0.000396282
Epithelial	ENSG00000251664.4	PCDHA12	0.000398565
Epithelial	ENSG00000105767.3	CADM4	0.000399482
Epithelial	ENSG00000189143.9	CLDN4	0.000400393
Epithelial	ENSG00000125398.7	SOX9	0.000400468
Epithelial	ENSG00000143061.17	IGSF3	0.000402469
Epithelial	ENSG00000163362.11	INAVA	0.000403909
Epithelial	ENSG00000152056.17	AP1S3	0.000404693
Epithelial	ENSG00000146477.6	SLC22A3	0.000405759
Epithelial	ENSG00000129521.13	EGLN3	0.000408321
Epithelial	ENSG00000283486.2	FAM95C	0.000408859
Epithelial	ENSG00000121207.12	LRAT	0.00041012
Epithelial	ENSG00000158806.14	NPM2	0.000415169
Epithelial	ENSG00000114315.4	HES1	0.000427465
Epithelial	ENSG00000185664.14	PMEL	0.000433881
Epithelial	ENSG00000169436.17	COL22A1	0.000434004
Epithelial	ENSG00000171345.13	KRT19	0.000435123
Epithelial	ENSG00000182134.16	TDRKH	0.000443539
Epithelial	ENSG00000137936.18	BCAR3	0.000444194
Epithelial	ENSG00000204969.7	PCDHA2	0.000445775
Epithelial	ENSG00000239389.8	PCDHA13	0.000449253
Epithelial	ENSG00000162836.12	ACP6	0.000452944
Epithelial	ENSG00000114268.12	PFKFB4	0.000455754
Epithelial	ENSG00000115884.11	SDC1	0.00045595
Epithelial	ENSG00000204965.9	PCDHA5	0.00045703
Epithelial	ENSG00000273045.6	C2orf15	0.000459297
Epithelial	ENSG00000164181.14	ELOVL7	0.000463152
Epithelial	ENSG00000179133.13	C10orf67	0.000463196
Epithelial	ENSG00000140022.12	STON2	0.000477172
Epithelial	ENSG00000142530.10	FAM71E1	0.00048499
Epithelial	ENSG00000204962.6	PCDHA8	0.000488962
Epithelial	ENSG00000182272.12	B4GALNT4	0.000490139
Epithelial	ENSG00000183421.12	RIPK4	0.000490639
Epithelial	ENSG00000204970.9	PCDHA1	0.000494308
Epithelial	ENSG00000076716.9	GPC4	0.000510153
Epithelial	ENSG00000173898.13	SPTBN2	0.000516665
Epithelial	ENSG00000058085.14	LAMC2	0.000519567
Epithelial	ENSG00000135423.13	GLS2	0.00052166
Epithelial	ENSG00000248383.4	PCDHAC1	0.000536914
Epithelial	ENSG00000188107.14	EYS	0.000549809
Epithelial	ENSG00000185436.12	IFNLR1	0.000551564
Epithelial	ENSG00000148200.17	NR6A1	0.000553081
Epithelial	ENSG00000102575.11	ACP5	0.00055358
Epithelial	ENSG00000134709.11	HOOK1	0.000556893
Epithelial	ENSG00000114529.12	C3orf52	0.000564068
Epithelial	ENSG00000063180.9	CA11	0.000568375
Epithelial	ENSG00000273331.1	TM4SF19-TCTEX1D2	0.000569993
Epithelial	ENSG00000204967.11	PCDHA4	0.000579346
Epithelial	ENSG00000240891.7	PLCXD2	0.000583423
Epithelial	ENSG00000092871.16	RFFL	0.000589031
Epithelial	ENSG00000064547.14	LPAR2	0.000589602
Epithelial	ENSG00000102554.14	KLF5	0.000598447
Epithelial	ENSG00000002587.10	HS3ST1	0.000602423
Epithelial	ENSG00000104237.10	RP1	0.000612786
Epithelial	ENSG00000111319.13	SCNN1A	0.000617697
Epithelial	ENSG00000117472.10	TSPAN1	0.000623139
Epithelial	ENSG00000172830.13	SSH3	0.000624927
Epithelial	ENSG00000167646.13	DNAAF3	0.000625164
Epithelial	ENSG00000081842.18	PCDHA6	0.000625498
Epithelial	ENSG00000108309.14	RUNDC3A	0.000632942
Epithelial	ENSG00000144452.15	ABCA12	0.000634061
Epithelial	ENSG00000157423.18	HYDIN	0.000634499
Epithelial	ENSG00000107014.9	RLN2	0.000636014
Epithelial	ENSG00000204961.6	PCDHA9	0.000639382
Epithelial	ENSG00000115221.12	ITGB6	0.000639546
Epithelial	ENSG00000168772.11	CXXC4	0.000646394
Epithelial	ENSG00000184731.6	FAM110C	0.000646426
Epithelial	ENSG00000149582.16	TMEM25	0.000672902
Epithelial	ENSG00000175866.15	BAIAP2	0.000676556
Epithelial	ENSG00000095397.14	WHRN	0.000680704
Epithelial	ENSG00000233493.3	TMEM238	0.000693443
Epithelial	ENSG00000186007.10	LEMD1	0.000706595
Epithelial	ENSG00000169064.12	ZBBX	0.000725603
Epithelial	ENSG00000250120.7	PCDHA10	0.00074429
Epithelial	ENSG00000162004.17	CCDC78	0.00075096
Epithelial	ENSG00000103067.13	ESRP2	0.000755339
Epithelial	ENSG00000169594.13	BNC1	0.000767035
Epithelial	ENSG00000247626.4	MARS2	0.000767982
Epithelial	ENSG00000103942.13	HOMER2	0.000785832
Epithelial	ENSG00000204963.6	PCDHA7	0.000787856
Epithelial	ENSG00000168032.9	ENTPD3	0.000803926
Epithelial	ENSG00000100994.12	PYGB	0.000810385
Epithelial	ENSG00000099812.9	MISP	0.000811741
Epithelial	ENSG00000102109.9	PCSK1N	0.000812854
Epithelial	ENSG00000173227.14	SYT12	0.000818937
Epithelial	ENSG00000175920.18	DOK7	0.000827885
Epithelial	ENSG00000138696.10	BMPR1B	0.000829848
Epithelial	ENSG00000197279.4	ZNF165	0.000833735
Epithelial	ENSG00000174669.12	SLC29A2	0.000842574
Epithelial	ENSG00000189410.12	SH2D5	0.000868072
Epithelial	ENSG00000255408.4	PCDHA3	0.000872925
Epithelial	ENSG00000076554.15	TPD52	0.000885651
Epithelial	ENSG00000138271.5	GPR87	0.000890564
Epithelial	ENSG00000114738.11	MAPKAPK3	0.00089283
Epithelial	ENSG00000266997.2	AC090227.1	0.000900257
Epithelial	ENSG00000178947.9	SMIM10L2A	0.000902309
Epithelial	ENSG00000226887.8	ERVMER34-1	0.000931895
Epithelial	ENSG00000163235.16	TGFA	0.000934718
Epithelial	ENSG00000164050.13	PLXNB1	0.000934793
Epithelial	ENSG00000130770.18	ATP5IF1	0.00093482
Epithelial	ENSG00000130305.16	NSUN5	0.000946341
Epithelial	ENSG00000183840.7	GPR39	0.000950769
Epithelial	ENSG00000158457.6	TSPAN33	0.00095307
Epithelial	ENSG00000160207.9	HSF2BP	0.0009738
Epithelial	ENSG00000150782.12	IL18	0.000977696
Epithelial	ENSG00000167964.12	RAB26	0.00100158
Epithelial	ENSG00000051596.9	THOC3	0.00100302
Epithelial	ENSG00000135951.15	TSGA10	0.00101497
Epithelial	ENSG00000130762.15	ARHGEF16	0.00103031
Epithelial	ENSG00000179674.3	ARL14	0.00103196
Epithelial	ENSG00000189431.7	RASSF10	0.0010435
Epithelial	ENSG00000153292.16	ADGRF1	0.00104445
Epithelial	ENSG00000127328.21	RAB3IP	0.00104454
Epithelial	ENSG00000132321.17	IQCA1	0.00104873
Epithelial	ENSG00000100003.18	SEC14L2	0.00105085
Epithelial	ENSG00000165474.7	GJB2	0.00106682
Epithelial	ENSG00000214114.9	MYCBP	0.00106809
Epithelial	ENSG00000128487.16	SPECC1	0.00108394
Epithelial	ENSG00000135750.14	KCNK1	0.00108757
Epithelial	ENSG00000125848.10	FLRT3	0.00108815
Epithelial	ENSG00000136155.17	SCEL	0.00109794
Epithelial	ENSG00000284987.1	U52112.2	0.00110662
Epithelial	ENSG00000125148.7	MT2A	0.00112755
Epithelial	ENSG00000163449.11	TMEM169	0.00114111
Epithelial	ENSG00000130768.15	SMPDL3B	0.00114366
Epithelial	ENSG00000158006.14	PAFAH2	0.00114821
Epithelial	ENSG00000141404.16	GNAL	0.00114935
Epithelial	ENSG00000137216.19	TMEM63B	0.0011572
Epithelial	ENSG00000166165.13	CKB	0.00116107
Epithelial	ENSG00000150054.18	MPP7	0.00116358
Epithelial	ENSG00000139044.11	B4GALNT3	0.00117127
Epithelial	ENSG00000214530.9	STARD10	0.00118403
Epithelial	ENSG00000267221.2	C17orf113	0.0011841
Epithelial	ENSG00000149328.14	GLB1L2	0.00119596
Epithelial	ENSG00000137843.11	PAK6	0.00119603
Epithelial	ENSG00000143502.15	SUSD4	0.00119967
Epithelial	ENSG00000171208.9	NETO2	0.0012036
Epithelial	ENSG00000062038.14	CDH3	0.0012053
Epithelial	ENSG00000101773.19	RBBP8	0.00123049
Epithelial	ENSG00000162981.14	FAM84A	0.00123569
Epithelial	ENSG00000011009.11	LYPLA2	0.00124497
Epithelial	ENSG00000147144.13	CCDC120	0.00127043
Epithelial	ENSG00000100290.3	BIK	0.00128474
Epithelial	ENSG00000134602.16	STK26	0.0012867
Epithelial	ENSG00000131037.15	EPS8L1	0.00129152
Epithelial	ENSG00000168528.12	SERINC2	0.00129281
Epithelial	ENSG00000166224.16	SGPL1	0.00129432
Epithelial	ENSG00000177494.6	ZBED2	0.00130837
Epithelial	ENSG00000105976.15	MET	0.00132017
Epithelial	ENSG00000143367.16	TUFT1	0.00132141
Epithelial	ENSG00000113946.3	CLDN16	0.00132413
Epithelial	ENSG00000120162.10	MOB3B	0.00133611
Epithelial	ENSG00000212993.5	POU5F1B	0.00133762
Epithelial	ENSG00000241484.9	ARHGAP8	0.0013386
Epithelial	ENSG00000067177.15	PHKA1	0.00134685
Epithelial	ENSG00000179299.17	NSUN7	0.00134735
Epithelial	ENSG00000248405.10	PRR5-ARHGAP8	0.00135092
Epithelial	ENSG00000149292.16	TTC12	0.00136986
Epithelial	ENSG00000101695.9	RNF125	0.00138964
Epithelial	ENSG00000114638.8	UPK1B	0.0013925
Epithelial	ENSG00000166405.15	RIC3	0.00139285
Epithelial	ENSG00000171004.18	HS6ST2	0.00140716
Epithelial	ENSG00000127585.12	FBXL16	0.00140929
Epithelial	ENSG00000141524.15	TMC6	0.0014323
Epithelial	ENSG00000105699.16	LSR	0.00143246
Epithelial	ENSG00000006704.10	GTF2IRD1	0.00144455
Epithelial	ENSG00000285408.1	AC256203.1	0.00145888
Epithelial	ENSG00000052802.13	MSMO1	0.00146172
Epithelial	ENSG00000110002.15	VWA5A	0.00150058
Epithelial	ENSG00000156966.7	B3GNT7	0.00151406
Epithelial	ENSG00000186862.19	PDZD7	0.00152115
Epithelial	ENSG00000136167.14	LCP1	0.00152336
Epithelial	ENSG00000134504.13	KCTD1	0.00153628
Epithelial	ENSG00000086300.15	SNX10	0.00153663
Epithelial	ENSG00000163082.10	SGPP2	0.00156796
Epithelial	ENSG00000166455.13	C16orf46	0.00156876
Epithelial	ENSG00000143153.12	ATP1B1	0.00160267
Epithelial	ENSG00000124596.17	OARD1	0.00161991
Epithelial	ENSG00000165078.12	CPA6	0.00163206
Epithelial	ENSG00000101144.13	BMP7	0.00164062
Epithelial	ENSG00000112796.10	ENPP5	0.00164465
Epithelial	ENSG00000162522.11	KIAA1522	0.00164708
Epithelial	ENSG00000109255.11	NMU	0.00167076
Epithelial	ENSG00000104689.9	TNFRSF10A	0.0016783
Epithelial	ENSG00000155265.11	GOLGA7B	0.00168302
Epithelial	ENSG00000132623.16	ANKEF1	0.0016855
Epithelial	ENSG00000095587.9	TLL2	0.00168807
Epithelial	ENSG00000082458.12	DLG3	0.00169108
Epithelial	ENSG00000117480.16	FAAH	0.00170243
Epithelial	ENSG00000188157.15	AGRN	0.00171942
Epithelial	ENSG00000124508.16	BTN2A2	0.00173511
Epithelial	ENSG00000100558.9	PLEK2	0.00175209
Epithelial	ENSG00000115271.11	GCA	0.00176826
Epithelial	ENSG00000110328.6	GALNT18	0.00177199
Epithelial	ENSG00000178150.10	ZNF114	0.00177795
Epithelial	ENSG00000188042.8	ARL4C	0.00177957
Epithelial	ENSG00000127824.14	TUBA4A	0.00178406
Epithelial	ENSG00000107159.13	CA9	0.00179565
Epithelial	ENSG00000133477.17	FAM83F	0.00184488
Epithelial	ENSG00000166897.15	ELFN2	0.00186976
Epithelial	ENSG00000138769.11	CDKL2	0.00187925
Epithelial	ENSG00000286268.1	AF196969.1	0.00188541
Epithelial	ENSG00000158089.15	GALNT14	0.00189222
Epithelial	ENSG00000120915.13	EPHX2	0.00189869
Epithelial	ENSG00000225697.13	SLC26A6	0.0019033
Epithelial	ENSG00000188611.14	ASAH2	0.00192274
Epithelial	ENSG00000134827.8	TCN1	0.0019363
Epithelial	ENSG00000146070.16	PLA2G7	0.00193664
Epithelial	ENSG00000125731.13	SH2D3A	0.00193965
Epithelial	ENSG00000123836.15	PFKFB2	0.00194632
Epithelial	ENSG00000167105.8	TMEM92	0.00195044
Epithelial	ENSG00000138780.14	GSTCD	0.00197527
Epithelial	ENSG00000135953.11	MFSD9	0.00199135
Epithelial	ENSG00000168071.22	CCDC88B	0.00199699
Epithelial	ENSG00000135373.12	EHF	0.00199859
Epithelial	ENSG00000225526.4	MKRN2OS	0.00200084
Epithelial	ENSG00000197070.14	ARRDC1	0.00200127
Epithelial	ENSG00000189283.10	FHIT	0.00202887
Epithelial	ENSG00000154645.14	CHODL	0.00203584
Epithelial	ENSG00000137720.8	C11orf1	0.00206948
Epithelial	ENSG00000174808.12	BTC	0.00207687
Epithelial	ENSG00000120055.7	C10orf95	0.00208613
Epithelial	ENSG00000106078.19	COBL	0.00210207
Epithelial	ENSG00000138670.17	RASGEF1B	0.00210815
Epithelial	ENSG00000132849.20	PATJ	0.00211344
Epithelial	ENSG00000197261.11	C6orf141	0.00213492
Epithelial	ENSG00000130545.16	CRB3	0.00216298
Epithelial	ENSG00000152229.18	PSTPIP2	0.00216915
Epithelial	ENSG00000188064.10	WNT7B	0.00220826
Epithelial	ENSG00000115112.8	TFCP2L1	0.00220983
Epithelial	ENSG00000172264.17	MACROD2	0.00222082
Epithelial	ENSG00000140284.11	SLC27A2	0.00222114
Epithelial	ENSG00000100302.7	RASD2	0.00222237
Epithelial	ENSG00000149418.11	ST14	0.00222484
Epithelial	ENSG00000185519.9	FAM131C	0.00223887
Epithelial	ENSG00000175318.12	GRAMD2A	0.00224654
Epithelial	ENSG00000127129.10	EDN2	0.00225037
Epithelial	ENSG00000179361.17	ARID3B	0.00226802
Epithelial	ENSG00000159363.18	ATP13A2	0.00227659
Epithelial	ENSG00000147003.7	CLTRN	0.00227663
Epithelial	ENSG00000103089.9	FA2H	0.00228965
Epithelial	ENSG00000177614.11	PGBD5	0.00229965
Epithelial	ENSG00000036672.16	USP2	0.00230107
Epithelial	ENSG00000213214.4	ARHGEF35	0.00230456
Epithelial	ENSG00000137642.13	SORL1	0.00230859
Epithelial	ENSG00000141682.11	PMAIP1	0.00232562
Epithelial	ENSG00000182795.13	C1orf116	0.00232938
Epithelial	ENSG00000100767.16	PAPLN	0.00236747
Epithelial	ENSG00000284933.1	AC243837.3	0.00237866
Epithelial	ENSG00000095383.20	TBC1D2	0.00239034
Epithelial	ENSG00000139832.5	RAB20	0.00239689
Epithelial	ENSG00000182749.5	PAQR7	0.00241624
Epithelial	ENSG00000243989.9	ACY1	0.00242004
Epithelial	ENSG00000109062.12	SLC9A3R1	0.00242476
Epithelial	ENSG00000114993.16	RTKN	0.00242804
Epithelial	ENSG00000170006.12	TMEM154	0.00243619
Epithelial	ENSG00000186212.3	SOWAHB	0.00243719
Epithelial	ENSG00000166908.18	PIP4K2C	0.00243742
Epithelial	ENSG00000106541.12	AGR2	0.00246539
Epithelial	ENSG00000159166.13	LAD1	0.0024731
Epithelial	ENSG00000265763.4	ZNF488	0.00250102
Epithelial	ENSG00000078725.13	BRINP1	0.00251078
Epithelial	ENSG00000187193.9	MT1X	0.00252626
Epithelial	ENSG00000112294.12	ALDH5A1	0.00252912
Epithelial	ENSG00000112293.15	GPLD1	0.00253542
Epithelial	ENSG00000052344.16	PRSS8	0.00255044
Epithelial	ENSG00000184060.11	ADAP2	0.0025614
Epithelial	ENSG00000169499.15	PLEKHA2	0.00256293
Epithelial	ENSG00000176383.9	B3GNT4	0.00256483
Epithelial	ENSG00000071909.18	MYO3B	0.00257032
Epithelial	ENSG00000173698.18	ADGRG2	0.00257809
Epithelial	ENSG00000166342.19	NETO1	0.00259041
Epithelial	ENSG00000163898.10	LIPH	0.00259213
Epithelial	ENSG00000101311.15	FERMT1	0.00259323
Epithelial	ENSG00000160999.10	SH2B2	0.0026329
Epithelial	ENSG00000115457.10	IGFBP2	0.00263308
Epithelial	ENSG00000196482.17	ESRRG	0.00263862
Epithelial	ENSG00000183876.9	ARSI	0.00264219
Epithelial	ENSG00000148426.13	PROSER2	0.00264946
Epithelial	ENSG00000175832.13	ETV4	0.00265171
Epithelial	ENSG00000141198.16	TOM1L1	0.00266595
Epithelial	ENSG00000258052.1	AC025263.2	0.00268079
Epithelial	ENSG00000116679.16	IVNS1ABP	0.00269146
Epithelial	ENSG00000152463.14	OLAH	0.00276674
Epithelial	ENSG00000160685.13	ZBTB7B	0.0027741
Epithelial	ENSG00000147509.14	RGS20	0.00278829
Epithelial	ENSG00000112559.14	MDFI	0.00279671
Epithelial	ENSG00000179913.10	B3GNT3	0.00279971
Epithelial	ENSG00000142273.12	CBLC	0.00283692
Epithelial	ENSG00000106537.8	TSPAN13	0.00284128
Epithelial	ENSG00000108639.7	SYNGR2	0.00284591
Epithelial	ENSG00000076864.19	RAP1GAP	0.00285151
Epithelial	ENSG00000141526.16	SLC16A3	0.00285162
Epithelial	ENSG00000130054.4	FAM155B	0.00285716
Epithelial	ENSG00000171552.13	BCL2L1	0.00287664
Epithelial	ENSG00000173801.17	JUP	0.00288737
Epithelial	ENSG00000147155.11	EBP	0.00289105
Epithelial	ENSG00000154764.5	WNT7A	0.00289594
Epithelial	ENSG00000171243.8	SOSTDC1	0.00293385
Epithelial	ENSG00000139289.13	PHLDA1	0.00295123
Epithelial	ENSG00000104267.10	CA2	0.00296806
Epithelial	ENSG00000135549.15	PKIB	0.00300427
Epithelial	ENSG00000137462.7	TLR2	0.00301408
Epithelial	ENSG00000109321.11	AREG	0.00305387
Epithelial	ENSG00000242114.6	MTFP1	0.00305565
Epithelial	ENSG00000185101.13	ANO9	0.0030596
Epithelial	ENSG00000169403.12	PTAFR	0.00306159
Epithelial	ENSG00000198729.5	PPP1R14C	0.00307259
Epithelial	ENSG00000130829.18	DUSP9	0.00307405
Epithelial	ENSG00000178038.17	ALS2CL	0.0030801
Epithelial	ENSG00000196581.10	AJAP1	0.00308094
Epithelial	ENSG00000128604.20	IRF5	0.00309793
Epithelial	ENSG00000167880.7	EVPL	0.00312636
Epithelial	ENSG00000165959.12	CLMN	0.00313527
Epithelial	ENSG00000141622.14	RNF165	0.00315807
Epithelial	ENSG00000152669.9	CCNO	0.00315844
Epithelial	ENSG00000186197.14	EDARADD	0.00320672
Epithelial	ENSG00000162373.13	BEND5	0.00320933
Epithelial	ENSG00000107099.15	DOCK8	0.00323666
Epithelial	ENSG00000184992.11	BRI3BP	0.00329696
Epithelial	ENSG00000160191.18	PDE9A	0.00332384
Epithelial	ENSG00000237515.9	SHISA9	0.00333287
Epithelial	ENSG00000104413.17	ESRP1	0.00337049
Epithelial	ENSG00000164749.11	HNF4G	0.00338822
Epithelial	ENSG00000179178.11	TMEM125	0.00340171
Epithelial	ENSG00000114786.16	ABHD14A-ACY1	0.00340509
Epithelial	ENSG00000141854.9	MISP3	0.00341058
Epithelial	ENSG00000131242.18	RAB11FIP4	0.00342918
Epithelial	ENSG00000196754.10	S100A2	0.00343282
Epithelial	ENSG00000165209.18	STRBP	0.00344127
Epithelial	ENSG00000281991.1	TMEM265	0.0034585
Epithelial	ENSG00000165025.15	SYK	0.00349003
Epithelial	ENSG00000179869.15	ABCA13	0.00350879
Epithelial	ENSG00000176092.15	CRYBG2	0.00350939
Epithelial	ENSG00000198087.7	CD2AP	0.00351587
Epithelial	ENSG00000112812.16	PRSS16	0.00351621
Epithelial	ENSG00000153294.11	ADGRF4	0.00352551
Epithelial	ENSG00000006118.14	TMEM132A	0.00356278
Epithelial	ENSG00000166592.12	RRAD	0.00356772
Epithelial	ENSG00000187244.11	BCAM	0.00357212
Epithelial	ENSG00000064687.12	ABCA7	0.00359393
Epithelial	ENSG00000197375.12	SLC22A5	0.00360826
Epithelial	ENSG00000138101.18	DTNB	0.00365368
Epithelial	ENSG00000130821.16	SLC6A8	0.00365794
Epithelial	ENSG00000166349.9	RAG1	0.00368319
Epithelial	ENSG00000100065.15	CARD10	0.00369414
Epithelial	ENSG00000152092.16	ASTN1	0.00370599
Epithelial	ENSG00000197385.5	ZNF860	0.00372706
Epithelial	ENSG00000163435.16	ELF3	0.00373321
Epithelial	ENSG00000273748.1	AL592183.1	0.0037477
Epithelial	ENSG00000119411.11	BSPRY	0.00376103
Epithelial	ENSG00000158055.15	GRHL3	0.00376727
Epithelial	ENSG00000135253.13	KCP	0.0037698
Epithelial	ENSG00000135378.4	PRRG4	0.00378145
Epithelial	ENSG00000189157.14	FAM47E	0.00378332
Epithelial	ENSG00000215475.5	SIAH3	0.00383966
Epithelial	ENSG00000173320.12	STOX2	0.00384597
Epithelial	ENSG00000064115.11	TM7SF3	0.00386692
Epithelial	ENSG00000171316.12	CHD7	0.00387246
Epithelial	ENSG00000205336.11	ADGRG1	0.00388394
Epithelial	ENSG00000135083.15	CCNJL	0.00391036
Epithelial	ENSG00000117115.13	PADI2	0.0039254
Epithelial	ENSG00000006555.11	TTC22	0.00395723
Epithelial	ENSG00000115616.2	SLC9A2	0.00398523
Epithelial	ENSG00000197191.5	CYSRT1	0.0040094
Epithelial	ENSG00000162631.18	NTNG1	0.00402774
Epithelial	ENSG00000162931.12	TRIM17	0.00408494
Epithelial	ENSG00000115255.11	REEP6	0.0041081
Epithelial	ENSG00000143507.18	DUSP10	0.00411021
Epithelial	ENSG00000130590.14	SAMD10	0.00411062
Epithelial	ENSG00000143217.9	NECTIN4	0.00411141
Epithelial	ENSG00000205744.10	DENND1C	0.00412137
Epithelial	ENSG00000104833.12	TUBB4A	0.00412491
Epithelial	ENSG00000110660.15	SLC35F2	0.00413024
Epithelial	ENSG00000102996.5	MMP15	0.00417167
Epithelial	ENSG00000111696.12	NT5DC3	0.00417786
Epithelial	ENSG00000167772.12	ANGPTL4	0.00424508
Epithelial	ENSG00000169715.14	MT1E	0.00425304
Epithelial	ENSG00000039068.19	CDH1	0.00428186
Epithelial	ENSG00000004864.13	SLC25A13	0.0042891
Epithelial	ENSG00000175793.12	SFN	0.00429067
Epithelial	ENSG00000157551.19	KCNJ15	0.00432575
Epithelial	ENSG00000187554.13	TLR5	0.00435457
Epithelial	ENSG00000147606.9	SLC26A7	0.00435508
Epithelial	ENSG00000198712.1	MT-CO2	0.00440141
Epithelial	ENSG00000172828.13	CES3	0.00442579
Epithelial	ENSG00000135480.16	KRT7	0.0044321
Epithelial	ENSG00000171903.16	CYP4F11	0.00446075
Epithelial	ENSG00000101842.13	VSIG1	0.00449133
Epithelial	ENSG00000129451.12	KLK10	0.0045013
Epithelial	ENSG00000182541.18	LIMK2	0.00451405
Epithelial	ENSG00000120875.9	DUSP4	0.00453488
Epithelial	ENSG00000136425.13	CIB2	0.00454071
Epithelial	ENSG00000129667.12	RHBDF2	0.00459558
Epithelial	ENSG00000145103.14	ILDR1	0.00464843
Epithelial	ENSG00000133019.11	CHRM3	0.00464885
Epithelial	ENSG00000197249.13	SERPINA1	0.00469016
Epithelial	ENSG00000149575.5	SCN2B	0.00470582
Epithelial	ENSG00000135960.10	EDAR	0.00471654
Epithelial	ENSG00000003249.13	DBNDD1	0.00472649
Epithelial	ENSG00000143845.15	ETNK2	0.00473317
Epithelial	ENSG00000143036.17	SLC44A3	0.00475495
Epithelial	ENSG00000163864.17	NMNAT3	0.00482113
Epithelial	ENSG00000110195.13	FOLR1	0.00482583
Epithelial	ENSG00000038295.8	TLL1	0.00488802
Epithelial	ENSG00000042493.16	CAPG	0.00490264
Epithelial	ENSG00000167702.12	KIFC2	0.00494491
Epithelial	ENSG00000125618.17	PAX8	0.00496545
Epithelial	ENSG00000091622.16	PITPNM3	0.00497193
Epithelial	ENSG00000196632.10	WNK3	0.00499391
Epithelial	ENSG00000142178.8	SIK1	0.00500066
Epithelial	ENSG00000105289.15	TJP3	0.00500096
Epithelial	ENSG00000204128.6	C2orf72	0.00500098
Epithelial	ENSG00000111907.21	TPD52L1	0.00502361
Epithelial	ENSG00000138772.13	ANXA3	0.00503108
Epithelial	ENSG00000168743.12	NPNT	0.00504193
Epithelial	ENSG00000108370.17	RGS9	0.00504707
Epithelial	ENSG00000184368.16	MAP7D2	0.00505375
Epithelial	ENSG00000101443.18	WFDC2	0.00510618
Epithelial	ENSG00000100505.13	TRIM9	0.00512312
Epithelial	ENSG00000133740.11	E2F5	0.00512599
Epithelial	ENSG00000144908.13	ALDH1L1	0.00514569
Epithelial	ENSG00000204175.5	GPRIN2	0.00515448
Epithelial	ENSG00000115425.14	PECR	0.00518267
Epithelial	ENSG00000175874.10	CREG2	0.00522926
Epithelial	ENSG00000006047.13	YBX2	0.00526299
Epithelial	ENSG00000026036.22	RTEL1-TNFRSF6B	0.00529772
Epithelial	ENSG00000166689.16	PLEKHA7	0.00530863
Epithelial	ENSG00000116663.11	FBXO6	0.00530981
Epithelial	ENSG00000126460.11	PRRG2	0.00532398
Epithelial	ENSG00000205213.14	LGR4	0.00535085
Epithelial	ENSG00000184828.10	ZBTB7C	0.00537442
Epithelial	ENSG00000173156.7	RHOD	0.0053763
Epithelial	ENSG00000137440.4	FGFBP1	0.00537911
Epithelial	ENSG00000101198.15	NKAIN4	0.00539311
Epithelial	ENSG00000163689.20	C3orf67	0.00541157
Epithelial	ENSG00000175707.9	KDF1	0.00541346
Epithelial	ENSG00000104140.7	RHOV	0.0054301
Epithelial	ENSG00000134762.17	DSC3	0.00549464
Epithelial	ENSG00000131941.8	RHPN2	0.00551749
Epithelial	ENSG00000163701.19	IL17RE	0.00553504
Epithelial	ENSG00000114757.19	PEX5L	0.00554389
Epithelial	ENSG00000147394.18	ZNF185	0.00556222
Epithelial	ENSG00000102934.10	PLLP	0.00559967
Epithelial	ENSG00000156675.15	RAB11FIP1	0.00560972
Epithelial	ENSG00000127507.18	ADGRE2	0.00562004
Epithelial	ENSG00000145934.16	TENM2	0.00562689
Epithelial	ENSG00000077264.15	PAK3	0.00564376
Epithelial	ENSG00000175591.11	P2RY2	0.00566696
Epithelial	ENSG00000151117.9	TMEM86A	0.00567085
Epithelial	ENSG00000173715.16	C11orf80	0.005673
Epithelial	ENSG00000090661.12	CERS4	0.00569744
Epithelial	ENSG00000251012.2	AC083800.1	0.00579557
Epithelial	ENSG00000095932.6	SMIM24	0.0057978
Epithelial	ENSG00000116852.14	KIF21B	0.00580498
Epithelial	ENSG00000205476.9	CCDC85C	0.00581366
Epithelial	ENSG00000281500.2	SLC37A4	0.00583118
Epithelial	ENSG00000188883.4	KLRG2	0.00584475
Epithelial	ENSG00000070190.13	DAPP1	0.00585821
Epithelial	ENSG00000155367.15	PPM1J	0.00587652
Epithelial	ENSG00000147642.17	SYBU	0.00588124
Epithelial	ENSG00000133101.10	CCNA1	0.00591271
Epithelial	ENSG00000148600.15	CDHR1	0.00591543
Epithelial	ENSG00000019582.15	CD74	0.00592517
Epithelial	ENSG00000176387.7	HSD11B2	0.00593348
Epithelial	ENSG00000090530.10	P3H2	0.00598538
Epithelial	ENSG00000159374.17	M1AP	0.00598856
Epithelial	ENSG00000144648.16	ACKR2	0.00604178
Epithelial	ENSG00000083857.14	FAT1	0.00604732
Epithelial	ENSG00000099219.14	ERMP1	0.00605547
Epithelial	ENSG00000118785.14	SPP1	0.00607274
Epithelial	ENSG00000130940.15	CASZ1	0.0060743
Epithelial	ENSG00000160188.10	RSPH1	0.00609242
Epithelial	ENSG00000135838.13	NPL	0.0061261
Epithelial	ENSG00000163032.11	VSNL1	0.00615473
Epithelial	ENSG00000164070.12	HSPA4L	0.00619244
Epithelial	ENSG00000160352.15	ZNF714	0.0062235
Epithelial	ENSG00000135525.18	MAP7	0.00624697
Epithelial	ENSG00000095585.16	BLNK	0.00625434
Epithelial	ENSG00000161653.10	NAGS	0.00626273
Epithelial	ENSG00000164199.18	ADGRV1	0.00630334
Epithelial	ENSG00000174567.8	GOLT1A	0.00630954
Epithelial	ENSG00000123095.6	BHLHE41	0.00631486
Epithelial	ENSG00000165300.7	SLITRK5	0.00634879
Epithelial	ENSG00000057149.16	SERPINB3	0.00635957
Epithelial	ENSG00000196353.11	CPNE4	0.00636516
Epithelial	ENSG00000132470.14	ITGB4	0.00636771
Epithelial	ENSG00000049759.18	NEDD4L	0.00637789
Epithelial	ENSG00000137648.17	TMPRSS4	0.00641993
Epithelial	ENSG00000180332.6	KCTD4	0.00644356
Epithelial	ENSG00000173805.15	HAP1	0.0064527
Epithelial	ENSG00000137673.9	MMP7	0.00645748
Epithelial	ENSG00000183690.13	EFHC2	0.00646332
Epithelial	ENSG00000167971.15	CASKIN1	0.00648609
Epithelial	ENSG00000104341.16	LAPTM4B	0.00648635
Epithelial	ENSG00000174514.13	MFSD4A	0.00651683
Epithelial	ENSG00000213988.11	ZNF90	0.00652649
Epithelial	ENSG00000154274.15	C4orf19	0.00652901
Epithelial	ENSG00000107105.15	ELAVL2	0.00653951
Epithelial	ENSG00000143001.5	TMEM61	0.00661517
Epithelial	ENSG00000215252.11	GOLGA8B	0.00661647
Epithelial	ENSG00000163545.8	NUAK2	0.00665946
Epithelial	ENSG00000160588.10	MPZL3	0.0066641
Epithelial	ENSG00000145416.13	2025-03-01	0.00671467
Epithelial	ENSG00000155980.12	KIF5A	0.00675082
Epithelial	ENSG00000138166.6	DUSP5	0.00675728
Epithelial	ENSG00000139973.16	SYT16	0.00676694
Epithelial	ENSG00000154153.13	RETREG1	0.00683439
Epithelial	ENSG00000173432.12	SAA1	0.00683764
Epithelial	ENSG00000188910.8	GJB3	0.00686098
Epithelial	ENSG00000163293.12	NIPAL1	0.00686257
Epithelial	ENSG00000129474.16	AJUBA	0.0068693
Epithelial	ENSG00000169891.18	REPS2	0.0068745
Epithelial	ENSG00000061656.9	SPAG4	0.0068769
Epithelial	ENSG00000104450.12	SPAG1	0.00687699
Epithelial	ENSG00000150893.11	FREM2	0.00691362
Epithelial	ENSG00000152766.6	ANKRD22	0.00695301
Epithelial	ENSG00000181885.18	CLDN7	0.00699314
Epithelial	ENSG00000183943.5	PRKX	0.00701209
Epithelial	ENSG00000127252.6	HRASLS	0.00703447
Epithelial	ENSG00000108375.12	RNF43	0.00707305
Epithelial	ENSG00000103253.18	HAGHL	0.00714817
Epithelial	ENSG00000104783.13	KCNN4	0.00718078
Epithelial	ENSG00000206073.10	SERPINB4	0.00720642
Epithelial	ENSG00000149948.13	HMGA2	0.00730286
Epithelial	ENSG00000198142.5	SOWAHC	0.00730317
Epithelial	ENSG00000176406.22	RIMS2	0.00731921
Epithelial	ENSG00000153157.13	SYCP2L	0.00732286
Epithelial	ENSG00000105048.17	TNNT1	0.00735571
Epithelial	ENSG00000114270.17	COL7A1	0.00736103
Epithelial	ENSG00000165795.23	NDRG2	0.00743121
Epithelial	ENSG00000166510.14	CCDC68	0.00752127
Epithelial	ENSG00000156510.13	HKDC1	0.0075417
Epithelial	ENSG00000170689.10	HOXB9	0.00755513
Epithelial	ENSG00000112182.15	BACH2	0.0075807
Epithelial	ENSG00000102879.15	CORO1A	0.0076724
Epithelial	ENSG00000105357.16	MYH14	0.00769135
Epithelial	ENSG00000078114.18	NEBL	0.00770946
Epithelial	ENSG00000180921.7	FAM83H	0.00772201
Epithelial	ENSG00000112981.5	NME5	0.00772745
Epithelial	ENSG00000166016.6	ABTB2	0.00773434
Epithelial	ENSG00000164626.9	KCNK5	0.00773984
Epithelial	ENSG00000148498.16	PARD3	0.00774681
Epithelial	ENSG00000117016.10	RIMS3	0.00775628
Epithelial	ENSG00000118640.11	VAMP8	0.00780271
Epithelial	ENSG00000166348.18	USP54	0.00781586
Epithelial	ENSG00000223572.9	CKMT1A	0.00794247
Epithelial	ENSG00000157470.12	FAM81A	0.00796176
Epithelial	ENSG00000151575.14	TEX9	0.00796214
Epithelial	ENSG00000109819.9	PPARGC1A	0.00796496
Epithelial	ENSG00000189334.9	S100A14	0.00797026
Epithelial	ENSG00000144057.15	ST6GAL2	0.00797072
Epithelial	ENSG00000198417.7	MT1F	0.00797366
Epithelial	ENSG00000164120.14	HPGD	0.00800581
Epithelial	ENSG00000121236.21	TRIM6	0.00803566
Epithelial	ENSG00000085552.17	IGSF9	0.0080482
Epithelial	ENSG00000154655.15	L3MBTL4	0.00813563
Epithelial	ENSG00000120594.17	PLXDC2	0.00816389
Epithelial	ENSG00000253313.5	C1orf210	0.00817383
Epithelial	ENSG00000188290.10	HES4	0.00820463
Epithelial	ENSG00000162543.6	UBXN10	0.00826008
Epithelial	ENSG00000148346.12	LCN2	0.00826335
Epithelial	ENSG00000117602.12	RCAN3	0.00827955
Epithelial	ENSG00000129194.7	SOX15	0.00828283
Epithelial	ENSG00000215915.9	ATAD3C	0.00828292
Epithelial	ENSG00000142661.19	MYOM3	0.00830411
Epithelial	ENSG00000180638.17	SLC47A2	0.00830818
Epithelial	ENSG00000142675.18	CNKSR1	0.00831243
Epithelial	ENSG00000147689.16	FAM83A	0.00839295
Epithelial	ENSG00000134775.15	FHOD3	0.00846574
Epithelial	ENSG00000186684.12	CYP27C1	0.00849134
Epithelial	ENSG00000143412.10	ANXA9	0.00851517
Epithelial	ENSG00000124143.10	ARHGAP40	0.00854094
Epithelial	ENSG00000053524.12	MCF2L2	0.00855426
Epithelial	ENSG00000070404.10	FSTL3	0.0085697
Epithelial	ENSG00000137460.8	FHDC1	0.00857404
Epithelial	ENSG00000178919.8	FOXE1	0.00859017
Epithelial	ENSG00000237289.9	CKMT1B	0.00861652
Epithelial	ENSG00000155066.16	PROM2	0.00861707
Epithelial	ENSG00000163749.17	CCDC158	0.00864014
Epithelial	ENSG00000068078.18	FGFR3	0.00864447
Epithelial	ENSG00000132698.15	RAB25	0.00870243
Epithelial	ENSG00000129235.10	TXNDC17	0.00874251
Epithelial	ENSG00000124107.5	SLPI	0.00877519
Epithelial	ENSG00000167755.15	KLK6	0.00878747
Epithelial	ENSG00000125246.15	CLYBL	0.00881211
Epithelial	ENSG00000134765.9	DSC1	0.00885163
Epithelial	ENSG00000261150.2	EPPK1	0.0088676
Epithelial	ENSG00000130066.16	SAT1	0.00889193
Epithelial	ENSG00000280165.1	PCDH20	0.00889593
Epithelial	ENSG00000197991.11	AL592490.1	0.00893427
Epithelial	ENSG00000163141.19	BNIPL	0.00899194
Epithelial	ENSG00000255275.3	AL080251.1	0.00903123
Epithelial	ENSG00000162105.18	SHANK2	0.00903861
Epithelial	ENSG00000188643.11	S100A16	0.0090913
Epithelial	ENSG00000221947.7	XKR9	0.00915162
Epithelial	ENSG00000173153.14	ESRRA	0.00921237
Epithelial	ENSG00000179163.11	FUCA1	0.00921729
Epithelial	ENSG00000164266.10	SPINK1	0.00922068
Epithelial	ENSG00000147614.4	ATP6V0D2	0.00927108
Epithelial	ENSG00000277586.2	NEFL	0.00928566
Epithelial	ENSG00000134339.8	SAA2	0.00928615
Epithelial	ENSG00000163536.12	SERPINI1	0.00933308
Epithelial	ENSG00000203952.9	CCDC160	0.00938801
Epithelial	ENSG00000087495.17	PHACTR3	0.0093946
Epithelial	ENSG00000117595.12	IRF6	0.00941403
Epithelial	ENSG00000186529.16	CYP4F3	0.00943094
Epithelial	ENSG00000156475.18	PPP2R2B	0.00943257
Epithelial	ENSG00000138771.16	SHROOM3	0.00954572
Epithelial	ENSG00000163803.13	PLB1	0.00958047
Epithelial	ENSG00000120549.18	KIAA1217	0.00959171
Epithelial	ENSG00000145431.11	PDGFC	0.00961545
Epithelial	ENSG00000104892.17	KLC3	0.00973679
Epithelial	ENSG00000163817.16	SLC6A20	0.00979132
Epithelial	ENSG00000161896.12	IP6K3	0.00981641
Epithelial	ENSG00000171729.14	TMEM51	0.00982162
Epithelial	ENSG00000198948.12	MFAP3L	0.00982344
Epithelial	ENSG00000188452.14	CERKL	0.00982956
Epithelial	ENSG00000130720.13	FIBCD1	0.00992565
Mesenchymal	ENSG00000128791.12	TWSG1	2.53157e-08
Mesenchymal	ENSG00000139793.18	MBNL2	5.29174e-08
Mesenchymal	ENSG00000100739.11	BDKRB1	1.03345e-07
Mesenchymal	ENSG00000258691.1	AL355102.2	8.70682e-07
Mesenchymal	ENSG00000173706.14	HEG1	8.98381e-07
Mesenchymal	ENSG00000277758.4	FO681492.1	9.48481e-07
Mesenchymal	ENSG00000178104.19	PDE4DIP	9.65448e-07
Mesenchymal	ENSG00000102595.20	UGGT2	1.29981e-06
Mesenchymal	ENSG00000019991.17	HGF	1.31869e-06
Mesenchymal	ENSG00000123610.5	TNFAIP6	1.36313e-06
Mesenchymal	ENSG00000204291.11	COL15A1	1.80716e-06
Mesenchymal	ENSG00000131873.7	CHSY1	1.99882e-06
Mesenchymal	ENSG00000162654.9	GBP4	2.41356e-06
Mesenchymal	ENSG00000049540.17	ELN	3.08599e-06
Mesenchymal	ENSG00000070081.16	NUCB2	3.41558e-06
Mesenchymal	ENSG00000138944.8	SHISAL1	3.45192e-06
Mesenchymal	ENSG00000196358.11	NTNG2	3.54109e-06
Mesenchymal	ENSG00000141448.9	GATA6	3.57217e-06
Mesenchymal	ENSG00000105605.7	CACNG7	6.52581e-06
Mesenchymal	ENSG00000168542.14	COL3A1	7.21923e-06
Mesenchymal	ENSG00000167779.9	IGFBP6	7.38461e-06
Mesenchymal	ENSG00000140285.10	FGF7	8.65526e-06
Mesenchymal	ENSG00000115461.5	IGFBP5	8.65725e-06
Mesenchymal	ENSG00000122884.12	P4HA1	9.9793e-06
Mesenchymal	ENSG00000198682.13	PAPSS2	1.15069e-05
Mesenchymal	ENSG00000166482.11	MFAP4	1.15094e-05
Mesenchymal	ENSG00000116194.13	ANGPTL1	1.1756e-05
Mesenchymal	ENSG00000108001.13	EBF3	1.25467e-05
Mesenchymal	ENSG00000184838.15	PRR16	1.26094e-05
Mesenchymal	ENSG00000137727.12	ARHGAP20	1.29444e-05
Mesenchymal	ENSG00000091986.15	CCDC80	1.36651e-05
Mesenchymal	ENSG00000145349.17	CAMK2D	1.46447e-05
Mesenchymal	ENSG00000163297.17	ANTXR2	1.50454e-05
Mesenchymal	ENSG00000116132.12	PRRX1	1.63102e-05
Mesenchymal	ENSG00000204941.14	PSG5	1.66461e-05
Mesenchymal	ENSG00000100234.11	TIMP3	1.69951e-05
Mesenchymal	ENSG00000138758.11	45911	1.97461e-05
Mesenchymal	ENSG00000107562.16	CXCL12	2.05109e-05
Mesenchymal	ENSG00000172156.3	CCL11	2.05745e-05
Mesenchymal	ENSG00000162630.5	B3GALT2	2.17976e-05
Mesenchymal	ENSG00000104368.17	PLAT	2.31433e-05
Mesenchymal	ENSG00000106333.13	PCOLCE	2.64528e-05
Mesenchymal	ENSG00000143369.15	ECM1	2.70646e-05
Mesenchymal	ENSG00000171150.9	SOCS5	2.77083e-05
Mesenchymal	ENSG00000152377.14	SPOCK1	2.87878e-05
Mesenchymal	ENSG00000189184.11	PCDH18	3.21105e-05
Mesenchymal	ENSG00000154654.15	NCAM2	3.52495e-05
Mesenchymal	ENSG00000185532.17	PRKG1	3.61319e-05
Mesenchymal	ENSG00000116774.12	OLFML3	4.15278e-05
Mesenchymal	ENSG00000282278.1	AC058822.1	4.57497e-05
Mesenchymal	ENSG00000182621.18	PLCB1	4.63419e-05
Mesenchymal	ENSG00000168398.6	BDKRB2	4.68922e-05
Mesenchymal	ENSG00000183722.9	LHFPL6	4.73125e-05
Mesenchymal	ENSG00000140092.14	FBLN5	5.01205e-05
Mesenchymal	ENSG00000162520.14	SYNC	5.1493e-05
Mesenchymal	ENSG00000151414.15	NEK7	5.1942e-05
Mesenchymal	ENSG00000106799.13	TGFBR1	5.23868e-05
Mesenchymal	ENSG00000102287.19	GABRE	5.6077e-05
Mesenchymal	ENSG00000142156.14	COL6A1	5.61247e-05
Mesenchymal	ENSG00000106624.11	AEBP1	6.27186e-05
Mesenchymal	ENSG00000213949.9	ITGA1	6.29477e-05
Mesenchymal	ENSG00000183775.11	KCTD16	6.39649e-05
Mesenchymal	ENSG00000153823.18	PID1	6.39881e-05
Mesenchymal	ENSG00000142173.15	COL6A2	6.60326e-05
Mesenchymal	ENSG00000076513.16	ANKRD13A	6.68103e-05
Mesenchymal	ENSG00000116183.11	PAPPA2	6.69751e-05
Mesenchymal	ENSG00000134853.12	PDGFRA	6.69979e-05
Mesenchymal	ENSG00000137573.14	SULF1	7.27343e-05
Mesenchymal	ENSG00000165495.16	PKNOX2	7.50663e-05
Mesenchymal	ENSG00000196154.12	S100A4	7.64532e-05
Mesenchymal	ENSG00000063438.17	AHRR	7.85873e-05
Mesenchymal	ENSG00000164111.15	ANXA5	8.2342e-05
Mesenchymal	ENSG00000122691.13	TWIST1	8.53812e-05
Mesenchymal	ENSG00000138735.16	PDE5A	8.6634e-05
Mesenchymal	ENSG00000127241.16	MASP1	8.76526e-05
Mesenchymal	ENSG00000123342.16	MMP19	8.88656e-05
Mesenchymal	ENSG00000071967.12	CYBRD1	9.06037e-05
Mesenchymal	ENSG00000163359.15	COL6A3	9.07984e-05
Mesenchymal	ENSG00000149571.12	KIRREL3	9.64283e-05
Mesenchymal	ENSG00000146122.17	DAAM2	9.68398e-05
Mesenchymal	ENSG00000120693.13	SMAD9	0.000100325
Mesenchymal	ENSG00000113721.14	PDGFRB	0.000101517
Mesenchymal	ENSG00000104611.12	SH2D4A	0.000102578
Mesenchymal	ENSG00000121039.10	RDH10	0.000103574
Mesenchymal	ENSG00000167994.12	RAB3IL1	0.000106975
Mesenchymal	ENSG00000185630.18	PBX1	0.000107549
Mesenchymal	ENSG00000148484.18	RSU1	0.000108441
Mesenchymal	ENSG00000103888.17	CEMIP	0.000112017
Mesenchymal	ENSG00000168779.19	SHOX2	0.000114538
Mesenchymal	ENSG00000180340.6	FZD2	0.000115236
Mesenchymal	ENSG00000136235.16	GPNMB	0.000125726
Mesenchymal	ENSG00000136153.20	LMO7	0.00012825
Mesenchymal	ENSG00000137070.17	IL11RA	0.000133085
Mesenchymal	ENSG00000005243.10	COPZ2	0.000134779
Mesenchymal	ENSG00000147027.4	TMEM47	0.000134989
Mesenchymal	ENSG00000112902.12	SEMA5A	0.000136207
Mesenchymal	ENSG00000166073.10	GPR176	0.000140477
Mesenchymal	ENSG00000189320.9	FAM180A	0.000141269
Mesenchymal	ENSG00000151067.21	CACNA1C	0.000147625
Mesenchymal	ENSG00000165124.18	SVEP1	0.000149132
Mesenchymal	ENSG00000171016.12	PYGO1	0.000158546
Mesenchymal	ENSG00000182752.10	PAPPA	0.000164486
Mesenchymal	ENSG00000164442.10	CITED2	0.000169417
Mesenchymal	ENSG00000206538.9	VGLL3	0.000175974
Mesenchymal	ENSG00000159403.17	C1R	0.000176835
Mesenchymal	ENSG00000171385.9	KCND3	0.000195079
Mesenchymal	ENSG00000140937.14	CDH11	0.0002076
Mesenchymal	ENSG00000172935.9	MRGPRF	0.000210102
Mesenchymal	ENSG00000155016.18	CYP2U1	0.000214469
Mesenchymal	ENSG00000106034.18	CPED1	0.000216806
Mesenchymal	ENSG00000197355.11	UAP1L1	0.00022281
Mesenchymal	ENSG00000221818.9	EBF2	0.000227537
Mesenchymal	ENSG00000197256.10	KANK2	0.000230145
Mesenchymal	ENSG00000122707.12	RECK	0.000232065
Mesenchymal	ENSG00000170624.13	SGCD	0.000236675
Mesenchymal	ENSG00000154122.14	ANKH	0.000239477
Mesenchymal	ENSG00000115318.12	LOXL3	0.000243091
Mesenchymal	ENSG00000187634.12	SAMD11	0.000245986
Mesenchymal	ENSG00000198542.14	ITGBL1	0.000249083
Mesenchymal	ENSG00000133107.14	TRPC4	0.00025425
Mesenchymal	ENSG00000129038.16	LOXL1	0.000257799
Mesenchymal	ENSG00000267534.4	S1PR2	0.00026534
Mesenchymal	ENSG00000105472.13	CLEC11A	0.000273228
Mesenchymal	ENSG00000162878.13	PKDCC	0.000281703
Mesenchymal	ENSG00000165617.14	DACT1	0.000284118
Mesenchymal	ENSG00000163431.13	LMOD1	0.000287529
Mesenchymal	ENSG00000168679.18	SLC16A4	0.000287556
Mesenchymal	ENSG00000163531.15	NFASC	0.000288308
Mesenchymal	ENSG00000182329.13	KIAA2012	0.000289969
Mesenchymal	ENSG00000284686.1	AC119674.2	0.000290743
Mesenchymal	ENSG00000162852.14	CNST	0.000293285
Mesenchymal	ENSG00000162407.9	PLPP3	0.000295234
Mesenchymal	ENSG00000165424.6	ZCCHC24	0.000301646
Mesenchymal	ENSG00000197380.11	DACT3	0.000309603
Mesenchymal	ENSG00000106809.11	OGN	0.000311386
Mesenchymal	ENSG00000082482.13	KCNK2	0.000315022
Mesenchymal	ENSG00000121578.13	B4GALT4	0.000317798
Mesenchymal	ENSG00000138080.13	EMILIN1	0.000328924
Mesenchymal	ENSG00000123384.13	LRP1	0.000338931
Mesenchymal	ENSG00000186652.10	PRG2	0.000344387
Mesenchymal	ENSG00000138172.11	CALHM2	0.00034933
Mesenchymal	ENSG00000129009.13	ISLR	0.000353003
Mesenchymal	ENSG00000165801.10	ARHGEF40	0.00036027
Mesenchymal	ENSG00000164619.10	BMPER	0.000367448
Mesenchymal	ENSG00000117594.10	HSD11B1	0.000397157
Mesenchymal	ENSG00000120708.17	TGFBI	0.000399664
Mesenchymal	ENSG00000101335.10	MYL9	0.000400853
Mesenchymal	ENSG00000011465.17	DCN	0.00040989
Mesenchymal	ENSG00000121440.15	PDZRN3	0.000413692
Mesenchymal	ENSG00000176490.5	DIRAS1	0.000422017
Mesenchymal	ENSG00000172379.21	ARNT2	0.000434823
Mesenchymal	ENSG00000183801.8	OLFML1	0.000438766
Mesenchymal	ENSG00000065308.5	TRAM2	0.000440311
Mesenchymal	ENSG00000146674.15	IGFBP3	0.000447314
Mesenchymal	ENSG00000112210.12	RAB23	0.000447716
Mesenchymal	ENSG00000171451.14	DSEL	0.000460381
Mesenchymal	ENSG00000089472.16	HEPH	0.00047076
Mesenchymal	ENSG00000163430.12	FSTL1	0.000475462
Mesenchymal	ENSG00000166402.8	TUB	0.00047715
Mesenchymal	ENSG00000177363.5	LRRN4CL	0.00050111
Mesenchymal	ENSG00000151917.18	BEND6	0.000520349
Mesenchymal	ENSG00000162733.18	DDR2	0.000523332
Mesenchymal	ENSG00000143515.17	ATP8B2	0.000531638
Mesenchymal	ENSG00000107282.8	APBA1	0.00053365
Mesenchymal	ENSG00000164330.17	EBF1	0.00053498
Mesenchymal	ENSG00000166963.13	MAP1A	0.00054276
Mesenchymal	ENSG00000107821.14	KAZALD1	0.000547181
Mesenchymal	ENSG00000182197.11	EXT1	0.00054833
Mesenchymal	ENSG00000187079.17	TEAD1	0.000572539
Mesenchymal	ENSG00000173926.6	45719	0.000576362
Mesenchymal	ENSG00000137941.17	TTLL7	0.00058421
Mesenchymal	ENSG00000240184.7	PCDHGC3	0.000600305
Mesenchymal	ENSG00000113083.14	LOX	0.000608606
Mesenchymal	ENSG00000134532.17	SOX5	0.000613751
Mesenchymal	ENSG00000128595.17	CALU	0.000615139
Mesenchymal	ENSG00000182326.15	C1S	0.000617761
Mesenchymal	ENSG00000174348.13	PODN	0.000626097
Mesenchymal	ENSG00000132386.11	SERPINF1	0.000628911
Mesenchymal	ENSG00000008256.16	CYTH3	0.000633848
Mesenchymal	ENSG00000087245.13	MMP2	0.000641877
Mesenchymal	ENSG00000134352.20	IL6ST	0.000648927
Mesenchymal	ENSG00000166923.11	GREM1	0.000667121
Mesenchymal	ENSG00000253159.3	PCDHGA12	0.000688227
Mesenchymal	ENSG00000147251.15	DOCK11	0.000696642
Mesenchymal	ENSG00000138131.4	LOXL4	0.000697539
Mesenchymal	ENSG00000171812.13	COL8A2	0.000727154
Mesenchymal	ENSG00000103241.7	FOXF1	0.000736735
Mesenchymal	ENSG00000143867.7	OSR1	0.000757879
Mesenchymal	ENSG00000154734.15	ADAMTS1	0.000764068
Mesenchymal	ENSG00000104321.11	TRPA1	0.000768947
Mesenchymal	ENSG00000139304.14	PTPRQ	0.000777315
Mesenchymal	ENSG00000120658.13	ENOX1	0.000798551
Mesenchymal	ENSG00000135047.15	CTSL	0.00081059
Mesenchymal	ENSG00000077942.19	FBLN1	0.000813016
Mesenchymal	ENSG00000116106.12	EPHA4	0.000813034
Mesenchymal	ENSG00000165633.13	VSTM4	0.000865987
Mesenchymal	ENSG00000140044.13	JDP2	0.00090659
Mesenchymal	ENSG00000205221.12	VIT	0.000923452
Mesenchymal	ENSG00000139329.5	LUM	0.000929302
Mesenchymal	ENSG00000240764.3	PCDHGC5	0.000931305
Mesenchymal	ENSG00000254245.2	PCDHGA3	0.000932272
Mesenchymal	ENSG00000167157.11	PRRX2	0.000932754
Mesenchymal	ENSG00000081320.11	STK17B	0.000942663
Mesenchymal	ENSG00000113580.15	NR3C1	0.000956063
Mesenchymal	ENSG00000166394.15	CYB5R2	0.000966583
Mesenchymal	ENSG00000204956.5	PCDHGA1	0.000979701
Mesenchymal	ENSG00000242419.5	PCDHGC4	0.000989921
Mesenchymal	ENSG00000183160.9	TMEM119	0.00100782
Mesenchymal	ENSG00000172638.13	EFEMP2	0.00101654
Mesenchymal	ENSG00000131080.15	EDA2R	0.00104273
Mesenchymal	ENSG00000253304.2	TMEM200B	0.00104329
Mesenchymal	ENSG00000155816.20	FMN2	0.00104491
Mesenchymal	ENSG00000253485.2	PCDHGA5	0.00108794
Mesenchymal	ENSG00000254221.2	PCDHGB1	0.00110287
Mesenchymal	ENSG00000131981.16	LGALS3	0.00112058
Mesenchymal	ENSG00000253537.3	PCDHGA7	0.00117153
Mesenchymal	ENSG00000275482.4	EPHB6	0.00117581
Mesenchymal	ENSG00000124212.6	PTGIS	0.00118258
Mesenchymal	ENSG00000240771.7	ARHGEF25	0.00118646
Mesenchymal	ENSG00000198121.13	LPAR1	0.00121531
Mesenchymal	ENSG00000166147.13	FBN1	0.00124806
Mesenchymal	ENSG00000253910.2	PCDHGB2	0.00125284
Mesenchymal	ENSG00000141338.14	ABCA8	0.00130655
Mesenchymal	ENSG00000188343.12	FAM92A	0.00132338
Mesenchymal	ENSG00000163577.8	EIF5A2	0.00133197
Mesenchymal	ENSG00000081853.15	PCDHGA2	0.00135057
Mesenchymal	ENSG00000120820.12	GLT8D2	0.00136063
Mesenchymal	ENSG00000122420.10	PTGFR	0.00138426
Mesenchymal	ENSG00000133110.15	POSTN	0.00138765
Mesenchymal	ENSG00000106819.12	ASPN	0.00141883
Mesenchymal	ENSG00000106823.12	ECM2	0.00142902
Mesenchymal	ENSG00000183287.14	CCBE1	0.00147779
Mesenchymal	ENSG00000011028.14	AC080038.1	0.0015024
Mesenchymal	ENSG00000253767.2	PCDHGA8	0.0015685
Mesenchymal	ENSG00000125827.9	TMX4	0.00158028
Mesenchymal	ENSG00000163520.14	FBLN2	0.00162021
Mesenchymal	ENSG00000164292.13	RHOBTB3	0.00163663
Mesenchymal	ENSG00000058091.17	CDK14	0.00167772
Mesenchymal	ENSG00000119514.7	GALNT12	0.00167953
Mesenchymal	ENSG00000059804.16	SLC2A3	0.00170686
Mesenchymal	ENSG00000104047.15	DTWD1	0.00171479
Mesenchymal	ENSG00000170581.14	STAT2	0.00173305
Mesenchymal	ENSG00000149451.17	ADAM33	0.00179035
Mesenchymal	ENSG00000184347.14	SLIT3	0.00180796
Mesenchymal	ENSG00000100196.11	KDELR3	0.00189768
Mesenchymal	ENSG00000129493.15	HEATR5A	0.00194853
Mesenchymal	ENSG00000233608.4	TWIST2	0.00197133
Mesenchymal	ENSG00000150347.16	ARID5B	0.00199852
Mesenchymal	ENSG00000217128.12	FNIP1	0.00201927
Mesenchymal	ENSG00000162496.9	DHRS3	0.00203133
Mesenchymal	ENSG00000104435.13	STMN2	0.00203976
Mesenchymal	ENSG00000281883.1	AL512506.3	0.00204741
Mesenchymal	ENSG00000069431.11	ABCC9	0.00205501
Mesenchymal	ENSG00000198756.12	COLGALT2	0.00208756
Mesenchymal	ENSG00000145147.20	SLIT2	0.00211894
Mesenchymal	ENSG00000163710.9	PCOLCE2	0.00212569
Mesenchymal	ENSG00000141837.19	CACNA1A	0.00213852
Mesenchymal	ENSG00000013016.16	EHD3	0.00214463
Mesenchymal	ENSG00000008441.16	NFIX	0.00227422
Mesenchymal	ENSG00000149257.14	SERPINH1	0.00228428
Mesenchymal	ENSG00000095303.16	PTGS1	0.00231939
Mesenchymal	ENSG00000072274.13	TFRC	0.00233091
Mesenchymal	ENSG00000180447.7	GAS1	0.0023597
Mesenchymal	ENSG00000118762.8	PKD2	0.00236858
Mesenchymal	ENSG00000243130.8	PSG11	0.00237212
Mesenchymal	ENSG00000154188.10	ANGPT1	0.0023797
Mesenchymal	ENSG00000286190.1	AC055839.2	0.00238788
Mesenchymal	ENSG00000168621.15	GDNF	0.0024331
Mesenchymal	ENSG00000101542.10	CDH20	0.00246317
Mesenchymal	ENSG00000248235.6	AC037459.1	0.00254455
Mesenchymal	ENSG00000166173.10	LARP6	0.00258027
Mesenchymal	ENSG00000172301.11	COPRS	0.00261944
Mesenchymal	ENSG00000184205.14	TSPYL2	0.00270765
Mesenchymal	ENSG00000145623.13	OSMR	0.00274189
Mesenchymal	ENSG00000179630.11	LACC1	0.0028045
Mesenchymal	ENSG00000148848.14	ADAM12	0.0028049
Mesenchymal	ENSG00000198832.10	SELENOM	0.0028332
Mesenchymal	ENSG00000111912.20	NCOA7	0.00293769
Mesenchymal	ENSG00000164949.8	GEM	0.0029767
Mesenchymal	ENSG00000182580.3	EPHB3	0.00299841
Mesenchymal	ENSG00000135472.9	FAIM2	0.00305026
Mesenchymal	ENSG00000138028.16	CGREF1	0.00309157
Mesenchymal	ENSG00000253276.3	CCDC71L	0.00319963
Mesenchymal	ENSG00000163827.13	LRRC2	0.00320231
Mesenchymal	ENSG00000113389.16	NPR3	0.00320593
Mesenchymal	ENSG00000112139.16	MDGA1	0.00320957
Mesenchymal	ENSG00000109072.14	VTN	0.00324028
Mesenchymal	ENSG00000104415.14	CCN4	0.00326645
Mesenchymal	ENSG00000121068.14	TBX2	0.00332706
Mesenchymal	ENSG00000183023.18	SLC8A1	0.00334689
Mesenchymal	ENSG00000119922.10	IFIT2	0.00343186
Mesenchymal	ENSG00000079257.8	LXN	0.00343968
Mesenchymal	ENSG00000111452.13	ADGRD1	0.00344614
Mesenchymal	ENSG00000112208.11	BAG2	0.00355372
Mesenchymal	ENSG00000125965.9	GDF5	0.00357791
Mesenchymal	ENSG00000163053.11	SLC16A14	0.00359037
Mesenchymal	ENSG00000135919.13	SERPINE2	0.00366388
Mesenchymal	ENSG00000237172.4	B3GNT9	0.00371156
Mesenchymal	ENSG00000196460.14	RFX8	0.00382275
Mesenchymal	ENSG00000172403.11	SYNPO2	0.00383077
Mesenchymal	ENSG00000172061.8	LRRC15	0.00383111
Mesenchymal	ENSG00000116954.8	RRAGC	0.00387045
Mesenchymal	ENSG00000203546.7	AL139353.1	0.00387408
Mesenchymal	ENSG00000196569.12	LAMA2	0.0039477
Mesenchymal	ENSG00000058668.14	ATP2B4	0.00396402
Mesenchymal	ENSG00000118849.10	RARRES1	0.00401812
Mesenchymal	ENSG00000115325.13	DOK1	0.00403034
Mesenchymal	ENSG00000101400.5	SNTA1	0.00415249
Mesenchymal	ENSG00000069702.11	TGFBR3	0.00415752
Mesenchymal	ENSG00000173511.9	VEGFB	0.00421245
Mesenchymal	ENSG00000129682.16	FGF13	0.00421717
Mesenchymal	ENSG00000049246.14	PER3	0.00433705
Mesenchymal	ENSG00000164506.14	STXBP5	0.00435114
Mesenchymal	ENSG00000138685.15	FGF2	0.00453915
Mesenchymal	ENSG00000152778.9	IFIT5	0.00457214
Mesenchymal	ENSG00000145242.13	EPHA5	0.00468643
Mesenchymal	ENSG00000122591.11	FAM126A	0.0047141
Mesenchymal	ENSG00000198523.6	PLN	0.00476207
Mesenchymal	ENSG00000122121.11	XPNPEP2	0.00485496
Mesenchymal	ENSG00000042304.11	C2orf83	0.00497146
Mesenchymal	ENSG00000141756.18	FKBP10	0.00499301
Mesenchymal	ENSG00000187391.21	MAGI2	0.00506261
Mesenchymal	ENSG00000173546.7	CSPG4	0.00516502
Mesenchymal	ENSG00000143995.20	MEIS1	0.00535369
Mesenchymal	ENSG00000172037.14	LAMB2	0.00547669
Mesenchymal	ENSG00000137033.11	IL33	0.00575317
Mesenchymal	ENSG00000164106.8	SCRG1	0.00581655
Mesenchymal	ENSG00000166387.13	PPFIBP2	0.0058286
Mesenchymal	ENSG00000135905.19	DOCK10	0.005869
Mesenchymal	ENSG00000077943.8	ITGA8	0.00588368
Mesenchymal	ENSG00000144891.17	AGTR1	0.0059166
Mesenchymal	ENSG00000169902.15	TPST1	0.00593899
Mesenchymal	ENSG00000120913.23	PDLIM2	0.00594108
Mesenchymal	ENSG00000110436.13	SLC1A2	0.00597463
Mesenchymal	ENSG00000144152.13	FBLN7	0.00616264
Mesenchymal	ENSG00000281813.4	KAT6B	0.00632835
Mesenchymal	ENSG00000006016.11	CRLF1	0.00635652
Mesenchymal	ENSG00000100626.17	GALNT16	0.00639929
Mesenchymal	ENSG00000204176.13	SYT15	0.00644062
Mesenchymal	ENSG00000174899.11	PQLC2L	0.00645269
Mesenchymal	ENSG00000081923.13	ATP8B1	0.00670965
Mesenchymal	ENSG00000168234.13	TTC39C	0.00677388
Mesenchymal	ENSG00000102265.12	TIMP1	0.00690695
Mesenchymal	ENSG00000123496.8	IL13RA2	0.00690966
Mesenchymal	ENSG00000143387.13	CTSK	0.00691797
Mesenchymal	ENSG00000144320.14	LNPK	0.00697486
Mesenchymal	ENSG00000186340.15	THBS2	0.0070309
Mesenchymal	ENSG00000154096.13	THY1	0.00712951
Mesenchymal	ENSG00000120837.8	NFYB	0.00733433
Mesenchymal	ENSG00000121898.13	CPXM2	0.00752301
Mesenchymal	ENSG00000152620.13	NADK2	0.00753247
Mesenchymal	ENSG00000072133.11	RPS6KA6	0.0076169
Mesenchymal	ENSG00000122786.20	CALD1	0.00780353
Mesenchymal	ENSG00000177694.16	NAALADL2	0.00795154
Mesenchymal	ENSG00000111799.21	COL12A1	0.00798098
Mesenchymal	ENSG00000170577.8	SIX2	0.00805357
Mesenchymal	ENSG00000119729.12	RHOQ	0.00813543
Mesenchymal	ENSG00000004776.13	HSPB6	0.00828733
Mesenchymal	ENSG00000124249.7	KCNK15	0.00865336
Mesenchymal	ENSG00000169136.11	ATF5	0.00870796
Mesenchymal	ENSG00000088543.15	C3orf18	0.00891355
Mesenchymal	ENSG00000126947.12	ARMCX1	0.0089145
Mesenchymal	ENSG00000143320.9	CRABP2	0.00900708
Mesenchymal	ENSG00000114771.14	AADAC	0.00904147
Mesenchymal	ENSG00000137502.10	RAB30	0.00913112
Mesenchymal	ENSG00000186281.12	GPAT2	0.00917697
Mesenchymal	ENSG00000255663.1	AP002373.1	0.0092699
Mesenchymal	ENSG00000137273.5	FOXF2	0.0094535
Mesenchymal	ENSG00000121769.7	FABP3	0.00964641
Mesenchymal	ENSG00000145861.8	C1QTNF2	0.00974762
Mesenchymal	ENSG00000197496.6	SLC2A10	0.00975256
Mesenchymal	ENSG00000176438.12	SYNE3	0.00975447
Mesenchymal	ENSG00000108840.15	HDAC5	0.00978687
Mesenchymal	ENSG00000211448.11	DIO2	0.00992287
Mesenchymal	ENSG00000183087.15	GAS6	0.00999909
