# Supplementary material for: A transcriptomic and proteomic map of primary human cell types
Source: Nucleic Acids Res. 2026 Jan 14;54(2):gkaf1498. doi: 10.1093/nar/gkaf1498 (PMC12802902; doi:10.1093/nar/gkaf1498)
Supplement: gkaf1498_Supplemental_Files [file gkaf1498_supplemental_files.zip › Table S5.xlsx]

## Sheet: Tissue type enriched molecules
Table S5. List of tissue type enriched molecules
Mun et al., 2025. A transcriptomic and proteomic map of primary human cell types
Tissue Type	Ensembl Gene ID	Gene Symbol	Adjusted P-value
Kidney	ENSG00000138079.13	SLC3A1	1.39e-33
Kidney	ENSG00000185070.11	FLRT2	1.12e-25
Kidney	ENSG00000206557.6	TRIM71	2.27e-25
Kidney	ENSG00000100557.9	CCDC198	9.05e-24
Kidney	ENSG00000137251.16	TINAG	8.41e-21
Kidney	ENSG00000153822.13	KCNJ16	1.3e-20
Kidney	ENSG00000174827.13	PDZK1	1.7e-20
Kidney	ENSG00000135077.9	HAVCR2	2.19e-20
Kidney	ENSG00000179023.8	KLHDC7A	3.03e-20
Kidney	ENSG00000074803.18	SLC12A1	2.16e-19
Kidney	ENSG00000275410.5	HNF1B	2.26e-18
Kidney	ENSG00000113249.12	HAVCR1	8.24e-18
Kidney	ENSG00000173930.9	SLCO4C1	2.41e-17
Kidney	ENSG00000101049.15	SGK2	2.46e-17
Kidney	ENSG00000148702.15	HABP2	9.76e-17
Kidney	ENSG00000171234.14	UGT2B7	3.76e-16
Kidney	ENSG00000153086.14	ACMSD	5.35e-16
Kidney	ENSG00000135100.17	HNF1A	5.99e-16
Kidney	ENSG00000137731.14	FXYD2	7.47e-16
Kidney	ENSG00000125618.17	PAX8	2.03e-15
Kidney	ENSG00000113924.12	HGD	3.09e-15
Kidney	ENSG00000285542.1	AC013717.1	4.28e-15
Kidney	ENSG00000124564.17	SLC17A3	1.29e-14
Kidney	ENSG00000138792.10	ENPEP	1.86e-14
Kidney	ENSG00000236699.9	ARHGEF38	4.73e-14
Kidney	ENSG00000124602.10	UNC5CL	5.79e-14
Kidney	ENSG00000151704.15	KCNJ1	8.01e-14
Kidney	ENSG00000165646.13	SLC18A2	1.57e-13
Kidney	ENSG00000144407.9	PTH2R	5.83e-13
Kidney	ENSG00000263961.8	RHEX	8.12e-13
Kidney	ENSG00000167588.13	GPD1	1.94e-12
Kidney	ENSG00000179826.6	MRGPRX3	2.69e-12
Kidney	ENSG00000277611.1	Z98752.3	2.8e-12
Kidney	ENSG00000255245.4	FXYD6-FXYD2	2.91e-12
Kidney	ENSG00000118785.14	SPP1	3.56e-12
Kidney	ENSG00000145626.11	UGT3A1	3.95e-12
Kidney	ENSG00000197444.10	OGDHL	4e-12
Kidney	ENSG00000118514.14	ALDH8A1	4.18e-12
Kidney	ENSG00000181778.4	TMEM252	5.23e-12
Kidney	ENSG00000147255.19	IGSF1	8.26e-12
Kidney	ENSG00000171564.11	FGB	9.06e-12
Kidney	ENSG00000163581.14	SLC2A2	1.12e-11
Kidney	ENSG00000166415.15	WDR72	1.38e-11
Kidney	ENSG00000067048.17	DDX3Y	2.34e-11
Kidney	ENSG00000139194.8	RBP5	2.43e-11
Kidney	ENSG00000132464.11	ENAM	2.59e-11
Kidney	ENSG00000170608.3	FOXA3	2.83e-11
Kidney	ENSG00000100253.13	MIOX	3.25e-11
Kidney	ENSG00000075891.21	PAX2	3.44e-11
Kidney	ENSG00000163576.18	EFHB	3.51e-11
Kidney	ENSG00000132386.11	SERPINF1	3.62e-11
Kidney	ENSG00000124568.10	SLC17A1	3.76e-11
Kidney	ENSG00000137673.9	MMP7	3.8e-11
Kidney	ENSG00000257017.8	HP	4.75e-11
Kidney	ENSG00000183160.9	TMEM119	5.31e-11
Kidney	ENSG00000149090.11	PAMR1	5.38e-11
Kidney	ENSG00000273294.1	C1QTNF3-AMACR	5.97e-11
Kidney	ENSG00000229544.9	NKX1-2	6.27e-11
Kidney	ENSG00000178172.7	SPINK6	6.89e-11
Kidney	ENSG00000175198.17	PCCA	7.35e-11
Kidney	ENSG00000129824.16	RPS4Y1	8.54e-11
Kidney	ENSG00000242110.8	AMACR	8.55e-11
Kidney	ENSG00000151726.14	ACSL1	9.7e-11
Kidney	ENSG00000180815.14	MAP3K15	1.16e-10
Kidney	ENSG00000110852.4	CLEC2B	1.49e-10
Kidney	ENSG00000144481.17	TRPM8	2.25e-10
Kidney	ENSG00000203783.5	PRR9	2.42e-10
Kidney	ENSG00000146038.12	DCDC2	2.79e-10
Kidney	ENSG00000012817.15	KDM5D	2.98e-10
Kidney	ENSG00000128564.7	VGF	3.19e-10
Kidney	ENSG00000177363.5	LRRN4CL	3.58e-10
Kidney	ENSG00000147647.13	DPYS	4.62e-10
Kidney	ENSG00000183878.15	UTY	4.7e-10
Kidney	ENSG00000250366.2	TUNAR	6e-10
Kidney	ENSG00000171560.15	FGA	6.18e-10
Kidney	ENSG00000145217.14	SLC26A1	7.09e-10
Kidney	ENSG00000067646.12	ZFY	7.72e-10
Kidney	ENSG00000138944.8	SHISAL1	8.1e-10
Kidney	ENSG00000002726.20	AOC1	9.11e-10
Kidney	ENSG00000205795.4	CYS1	1.06e-09
Kidney	ENSG00000084453.16	SLCO1A2	1.08e-09
Kidney	ENSG00000137273.5	FOXF2	1.27e-09
Kidney	ENSG00000131475.7	VPS25	1.65e-09
Kidney	ENSG00000188761.13	BCL2L15	1.68e-09
Kidney	ENSG00000178852.16	EFCAB13	1.73e-09
Kidney	ENSG00000214491.8	SEC14L6	1.86e-09
Kidney	ENSG00000105707.13	HPN	2.12e-09
Kidney	ENSG00000165246.14	NLGN4Y	2.48e-09
Kidney	ENSG00000114374.13	USP9Y	3.23e-09
Kidney	ENSG00000145850.9	TIMD4	3.25e-09
Kidney	ENSG00000180660.7	MAB21L1	4.67e-09
Kidney	ENSG00000049540.17	ELN	5.37e-09
Kidney	ENSG00000084636.18	COL16A1	6.18e-09
Kidney	ENSG00000006611.16	USH1C	6.53e-09
Kidney	ENSG00000100031.19	GGT1	6.55e-09
Kidney	ENSG00000128242.13	GAL3ST1	7.21e-09
Kidney	ENSG00000101076.16	HNF4A	7.48e-09
Kidney	ENSG00000144476.6	ACKR3	9.76e-09
Kidney	ENSG00000112499.13	SLC22A2	1.04e-08
Kidney	ENSG00000198692.10	EIF1AY	1.1e-08
Kidney	ENSG00000189320.9	FAM180A	1.26e-08
Kidney	ENSG00000185774.16	KCNIP4	1.42e-08
Kidney	ENSG00000156709.14	AIFM1	1.45e-08
Kidney	ENSG00000161955.16	TNFSF13	1.71e-08
Kidney	ENSG00000135447.17	PPP1R1A	1.84e-08
Kidney	ENSG00000188452.14	CERKL	1.85e-08
Kidney	ENSG00000172349.17	IL16	2.15e-08
Kidney	ENSG00000107897.19	ACBD5	2.22e-08
Kidney	ENSG00000162366.8	PDZK1IP1	2.3e-08
Kidney	ENSG00000145692.15	BHMT	2.55e-08
Kidney	ENSG00000146476.11	ARMT1	2.58e-08
Kidney	ENSG00000164112.13	TMEM155	2.7e-08
Kidney	ENSG00000052795.13	FNIP2	2.71e-08
Kidney	ENSG00000137825.11	ITPKA	2.93e-08
Kidney	ENSG00000146049.1	KAAG1	3.22e-08
Kidney	ENSG00000259120.3	SMIM6	3.42e-08
Kidney	ENSG00000168065.15	SLC22A11	3.5e-08
Kidney	ENSG00000023445.14	BIRC3	3.62e-08
Kidney	ENSG00000106278.12	PTPRZ1	3.62e-08
Kidney	ENSG00000131828.13	PDHA1	4.01e-08
Kidney	ENSG00000111181.12	SLC6A12	4.85e-08
Kidney	ENSG00000163202.5	LCE3D	5.1e-08
Kidney	ENSG00000136883.14	KIF12	5.15e-08
Kidney	ENSG00000131941.8	RHPN2	5.24e-08
Kidney	ENSG00000132031.13	MATN3	5.6e-08
Kidney	ENSG00000113790.11	EHHADH	5.62e-08
Kidney	ENSG00000133313.15	CNDP2	5.63e-08
Kidney	ENSG00000111716.12	LDHB	5.82e-08
Kidney	ENSG00000285854.1	AC010197.2	6.01e-08
Kidney	ENSG00000121552.4	CSTA	6.22e-08
Kidney	ENSG00000154654.15	NCAM2	6.26e-08
Kidney	ENSG00000186847.6	KRT14	6.3e-08
Kidney	ENSG00000110944.9	IL23A	7.83e-08
Kidney	ENSG00000111962.8	UST	1.1e-07
Kidney	ENSG00000088826.18	SMOX	1.27e-07
Kidney	ENSG00000113492.14	AGXT2	1.31e-07
Kidney	ENSG00000100739.11	BDKRB1	1.34e-07
Kidney	ENSG00000276194.4	HNF1B	1.38e-07
Kidney	ENSG00000157005.4	SST	1.41e-07
Kidney	ENSG00000198734.10	F5	1.49e-07
Kidney	ENSG00000146700.9	SSC4D	1.66e-07
Kidney	ENSG00000115084.14	SLC35F5	1.66e-07
Kidney	ENSG00000116147.17	TNR	1.66e-07
Kidney	ENSG00000129654.8	FOXJ1	1.81e-07
Kidney	ENSG00000134757.5	DSG3	1.91e-07
Kidney	ENSG00000134548.11	SPX	2.12e-07
Kidney	ENSG00000175985.10	PLEKHD1	2.24e-07
Kidney	ENSG00000125726.11	CD70	2.31e-07
Kidney	ENSG00000143387.13	CTSK	2.42e-07
Kidney	ENSG00000015413.9	DPEP1	2.55e-07
Kidney	ENSG00000178234.13	GALNT11	2.59e-07
Kidney	ENSG00000153162.9	BMP6	2.71e-07
Kidney	ENSG00000159516.9	SPRR2G	2.85e-07
Kidney	ENSG00000164794.9	KCNV1	2.97e-07
Kidney	ENSG00000166523.7	CLEC4E	3.02e-07
Kidney	ENSG00000196616.14	ADH1B	3.07e-07
Kidney	ENSG00000157551.19	KCNJ15	3.54e-07
Kidney	ENSG00000103888.17	CEMIP	3.63e-07
Kidney	ENSG00000139648.6	KRT71	3.63e-07
Kidney	ENSG00000111713.2	GYS2	3.67e-07
Kidney	ENSG00000108001.13	EBF3	3.72e-07
Kidney	ENSG00000138722.10	MMRN1	4.26e-07
Kidney	ENSG00000112782.17	CLIC5	4.29e-07
Kidney	ENSG00000137727.12	ARHGAP20	4.53e-07
Kidney	ENSG00000165188.13	RNF183	4.62e-07
Kidney	ENSG00000135226.17	UGT2B28	4.67e-07
Kidney	ENSG00000176920.12	FUT2	4.85e-07
Kidney	ENSG00000186081.12	KRT5	4.98e-07
Kidney	ENSG00000215018.9	COL28A1	5.14e-07
Kidney	ENSG00000213022.6	KLK9	5.23e-07
Kidney	ENSG00000162039.15	MEIOB	5.51e-07
Kidney	ENSG00000241935.9	HOGA1	5.77e-07
Kidney	ENSG00000189058.9	APOD	5.86e-07
Kidney	ENSG00000197046.11	SIGLEC15	6.3e-07
Kidney	ENSG00000178445.9	GLDC	6.78e-07
Kidney	ENSG00000166840.13	GLYATL1	7.02e-07
Kidney	ENSG00000104760.17	FGL1	7.53e-07
Kidney	ENSG00000153823.18	PID1	7.56e-07
Kidney	ENSG00000115380.20	EFEMP1	7.82e-07
Kidney	ENSG00000100218.11	RSPH14	8.13e-07
Kidney	ENSG00000132874.14	SLC14A2	8.22e-07
Kidney	ENSG00000088305.18	DNMT3B	8.51e-07
Kidney	ENSG00000170624.13	SGCD	8.69e-07
Kidney	ENSG00000203722.8	RAET1G	9e-07
Kidney	ENSG00000163520.14	FBLN2	9.2e-07
Kidney	ENSG00000101307.15	SIRPB1	9.28e-07
Kidney	ENSG00000158014.14	SLC30A2	9.32e-07
Kidney	ENSG00000198938.2	MT-CO3	9.45e-07
Kidney	ENSG00000169474.4	SPRR1A	9.81e-07
Kidney	ENSG00000180210.14	F2	9.84e-07
Kidney	ENSG00000197249.13	SERPINA1	9.96e-07
Kidney	ENSG00000204291.11	COL15A1	1.02e-06
Kidney	ENSG00000164690.8	SHH	1.06e-06
Kidney	ENSG00000116711.10	PLA2G4A	1.09e-06
Kidney	ENSG00000196569.12	LAMA2	1.12e-06
Kidney	ENSG00000101333.16	PLCB4	1.22e-06
Kidney	ENSG00000110436.13	SLC1A2	1.24e-06
Kidney	ENSG00000187955.12	COL14A1	1.26e-06
Kidney	ENSG00000166348.18	USP54	1.28e-06
Kidney	ENSG00000166341.8	DCHS1	1.28e-06
Kidney	ENSG00000106809.11	OGN	1.4e-06
Kidney	ENSG00000147896.3	IFNK	1.5e-06
Kidney	ENSG00000168824.14	NSG1	1.52e-06
Kidney	ENSG00000131389.17	SLC6A6	1.56e-06
Kidney	ENSG00000137975.8	CLCA2	1.89e-06
Kidney	ENSG00000135678.12	CPM	1.9e-06
Kidney	ENSG00000036828.16	CASR	1.92e-06
Kidney	ENSG00000069206.15	ADAM7	2.1e-06
Kidney	ENSG00000008441.16	NFIX	2.12e-06
Kidney	ENSG00000164749.11	HNF4G	2.2e-06
Kidney	ENSG00000147570.9	DNAJC5B	2.22e-06
Kidney	ENSG00000108582.12	CPD	2.23e-06
Kidney	ENSG00000189127.8	ANKRD34B	2.24e-06
Kidney	ENSG00000135503.13	ACVR1B	2.31e-06
Kidney	ENSG00000006016.11	CRLF1	2.4e-06
Kidney	ENSG00000162949.16	CAPN13	2.42e-06
Kidney	ENSG00000112773.16	TENT5A	2.48e-06
Kidney	ENSG00000133116.8	KL	2.56e-06
Kidney	ENSG00000171303.7	KCNK3	2.76e-06
Kidney	ENSG00000137473.17	TTC29	2.8e-06
Kidney	ENSG00000171174.15	RBKS	2.87e-06
Kidney	ENSG00000005421.8	PON1	2.91e-06
Kidney	ENSG00000103241.7	FOXF1	3.08e-06
Kidney	ENSG00000259753.1	AC068234.1	3.39e-06
Kidney	ENSG00000206075.14	SERPINB5	3.44e-06
Kidney	ENSG00000164675.11	IQUB	3.98e-06
Kidney	ENSG00000170502.13	NUDT9	4.01e-06
Kidney	ENSG00000171551.12	ECEL1	4.07e-06
Kidney	ENSG00000128422.16	KRT17	4.11e-06
Kidney	ENSG00000186832.9	KRT16	4.16e-06
Kidney	ENSG00000135697.10	BCO1	4.24e-06
Kidney	ENSG00000178695.5	KCTD12	4.28e-06
Kidney	ENSG00000101825.8	MXRA5	4.35e-06
Kidney	ENSG00000164107.8	HAND2	4.58e-06
Kidney	ENSG00000108924.14	HLF	4.61e-06
Kidney	ENSG00000170837.2	GPR27	4.66e-06
Kidney	ENSG00000170482.17	SLC23A1	4.72e-06
Kidney	ENSG00000197121.15	PGAP1	4.8e-06
Kidney	ENSG00000131400.8	NAPSA	4.87e-06
Kidney	ENSG00000086300.15	SNX10	4.96e-06
Kidney	ENSG00000196975.16	ANXA4	5.4e-06
Kidney	ENSG00000173597.9	SULT1B1	5.74e-06
Kidney	ENSG00000088992.18	TESC	5.85e-06
Kidney	ENSG00000182580.3	EPHB3	5.98e-06
Kidney	ENSG00000089057.15	SLC23A2	6.09e-06
Kidney	ENSG00000180336.18	MEIOC	6.36e-06
Kidney	ENSG00000112276.14	BVES	6.58e-06
Kidney	ENSG00000140285.10	FGF7	6.65e-06
Kidney	ENSG00000119125.16	GDA	6.86e-06
Kidney	ENSG00000108684.14	ASIC2	6.93e-06
Kidney	ENSG00000129009.13	ISLR	7.14e-06
Kidney	ENSG00000227057.10	WDR46	7.26e-06
Kidney	ENSG00000116791.14	CRYZ	7.42e-06
Kidney	ENSG00000104341.16	LAPTM4B	7.47e-06
Kidney	ENSG00000188895.11	MSL1	7.75e-06
Kidney	ENSG00000113946.3	CLDN16	8.22e-06
Kidney	ENSG00000164520.11	RAET1E	8.38e-06
Kidney	ENSG00000073711.11	PPP2R3A	8.48e-06
Kidney	ENSG00000131398.13	KCNC3	8.71e-06
Kidney	ENSG00000185479.6	KRT6B	8.79e-06
Kidney	ENSG00000183570.16	PCBP3	9.16e-06
Kidney	ENSG00000243147.8	MRPL33	9.43e-06
Kidney	ENSG00000163618.18	CADPS	9.84e-06
Kidney	ENSG00000117448.13	AKR1A1	9.95e-06
Kidney	ENSG00000169891.18	REPS2	9.99e-06
Kidney	ENSG00000157470.12	FAM81A	1e-05
Kidney	ENSG00000061656.9	SPAG4	1.01e-05
Kidney	ENSG00000198203.10	SULT1C2	1.02e-05
Kidney	ENSG00000271824.1	SMIM32	1.04e-05
Kidney	ENSG00000165124.18	SVEP1	1.05e-05
Kidney	ENSG00000172458.4	IL17D	1.06e-05
Kidney	ENSG00000160868.15	CYP3A4	1.1e-05
Kidney	ENSG00000171246.6	NPTX1	1.11e-05
Kidney	ENSG00000184012.12	TMPRSS2	1.13e-05
Kidney	ENSG00000161091.13	MFSD12	1.15e-05
Kidney	ENSG00000174705.13	SH3PXD2B	1.2e-05
Kidney	ENSG00000003137.8	CYP26B1	1.24e-05
Kidney	ENSG00000057657.17	PRDM1	1.25e-05
Kidney	ENSG00000184588.18	PDE4B	1.25e-05
Kidney	ENSG00000116833.14	NR5A2	1.26e-05
Kidney	ENSG00000099725.14	PRKY	1.28e-05
Kidney	ENSG00000197375.12	SLC22A5	1.28e-05
Kidney	ENSG00000281500.2	SLC37A4	1.33e-05
Kidney	ENSG00000069535.14	MAOB	1.37e-05
Kidney	ENSG00000143153.12	ATP1B1	1.39e-05
Kidney	ENSG00000145337.5	PYURF	1.41e-05
Kidney	ENSG00000177103.14	DSCAML1	1.42e-05
Kidney	ENSG00000100473.17	COCH	1.5e-05
Kidney	ENSG00000258691.1	AL355102.2	1.5e-05
Kidney	ENSG00000111344.11	RASAL1	1.53e-05
Kidney	ENSG00000123700.4	KCNJ2	1.62e-05
Kidney	ENSG00000131459.13	GFPT2	1.66e-05
Kidney	ENSG00000164674.15	SYTL3	1.66e-05
Kidney	ENSG00000203837.5	PNLIPRP3	1.68e-05
Kidney	ENSG00000010379.16	SLC6A13	1.69e-05
Kidney	ENSG00000168564.6	CDKN2AIP	1.7e-05
Kidney	ENSG00000125966.10	MMP24	1.72e-05
Kidney	ENSG00000007001.12	UPP2	1.73e-05
Kidney	ENSG00000283683.1	MYOCOS	1.74e-05
Kidney	ENSG00000213999.16	MEF2B	1.75e-05
Kidney	ENSG00000089356.18	FXYD3	1.77e-05
Kidney	ENSG00000172061.8	LRRC15	1.78e-05
Kidney	ENSG00000120156.21	TEK	1.83e-05
Kidney	ENSG00000128052.9	KDR	1.84e-05
Kidney	ENSG00000111335.12	OAS2	1.91e-05
Kidney	ENSG00000026036.22	RTEL1-TNFRSF6B	1.91e-05
Kidney	ENSG00000213625.9	LEPROT	1.92e-05
Kidney	ENSG00000089091.16	DZANK1	1.94e-05
Kidney	ENSG00000183579.15	ZNRF3	1.98e-05
Kidney	ENSG00000166228.9	PCBD1	1.98e-05
Kidney	ENSG00000285526.1	AC020907.6	1.99e-05
Kidney	ENSG00000095015.6	MAP3K1	2.04e-05
Kidney	ENSG00000073282.13	TP63	2.04e-05
Kidney	ENSG00000085831.15	TTC39A	2.06e-05
Kidney	ENSG00000026297.15	RNASET2	2.08e-05
Kidney	ENSG00000205420.11	KRT6A	2.22e-05
Kidney	ENSG00000157927.16	RADIL	2.3e-05
Kidney	ENSG00000127083.7	OMD	2.36e-05
Kidney	ENSG00000249141.1	AL159163.1	2.38e-05
Kidney	ENSG00000255072.1	PIGY	2.38e-05
Kidney	ENSG00000123500.10	COL10A1	2.41e-05
Kidney	ENSG00000149300.10	C11orf52	2.47e-05
Kidney	ENSG00000167011.9	NAT16	2.5e-05
Kidney	ENSG00000184313.20	MROH7	2.52e-05
Kidney	ENSG00000174514.13	MFSD4A	2.58e-05
Kidney	ENSG00000117643.14	MAN1C1	2.59e-05
Kidney	ENSG00000164128.7	NPY1R	2.6e-05
Kidney	ENSG00000080546.13	SESN1	2.63e-05
Kidney	ENSG00000165215.6	CLDN3	2.75e-05
Kidney	ENSG00000139725.8	RHOF	2.75e-05
Kidney	ENSG00000163064.6	EN1	2.76e-05
Kidney	ENSG00000110274.16	CEP164	2.76e-05
Kidney	ENSG00000150433.9	TMEM218	2.77e-05
Kidney	ENSG00000189001.11	SBSN	2.84e-05
Kidney	ENSG00000106571.14	GLI3	2.88e-05
Kidney	ENSG00000162813.18	BPNT1	2.89e-05
Kidney	ENSG00000132744.8	ACY3	2.89e-05
Kidney	ENSG00000180730.4	SHISA2	2.92e-05
Kidney	ENSG00000132932.17	ATP8A2	2.97e-05
Kidney	ENSG00000183747.12	ACSM2A	3.12e-05
Kidney	ENSG00000172824.16	CES4A	3.13e-05
Kidney	ENSG00000174348.13	PODN	3.15e-05
Kidney	ENSG00000274577.2	LHX1	3.38e-05
Kidney	ENSG00000121858.11	TNFSF10	3.42e-05
Kidney	ENSG00000136160.16	EDNRB	3.43e-05
Kidney	ENSG00000184434.7	LRRC19	3.46e-05
Kidney	ENSG00000125872.7	LRRN4	3.5e-05
Kidney	ENSG00000165376.10	CLDN2	3.54e-05
Kidney	ENSG00000146039.10	SLC17A4	3.58e-05
Kidney	ENSG00000221818.9	EBF2	3.59e-05
Kidney	ENSG00000198873.11	GRK5	3.62e-05
Kidney	ENSG00000076321.11	KLHL20	3.67e-05
Kidney	ENSG00000137177.20	KIF13A	3.69e-05
Kidney	ENSG00000102683.7	SGCG	3.73e-05
Kidney	ENSG00000144908.13	ALDH1L1	3.76e-05
Kidney	ENSG00000141013.17	GAS8	3.78e-05
Kidney	ENSG00000127241.16	MASP1	3.82e-05
Kidney	ENSG00000184564.10	SLITRK6	3.84e-05
Kidney	ENSG00000140968.11	IRF8	3.86e-05
Kidney	ENSG00000157423.18	HYDIN	3.9e-05
Kidney	ENSG00000186867.10	QRFPR	4e-05
Kidney	ENSG00000183486.13	MX2	4e-05
Kidney	ENSG00000159251.7	ACTC1	4.02e-05
Kidney	ENSG00000259207.7	ITGB3	4.03e-05
Kidney	ENSG00000149968.12	MMP3	4.18e-05
Kidney	ENSG00000141293.16	SKAP1	4.2e-05
Kidney	ENSG00000138032.21	PPM1B	4.28e-05
Kidney	ENSG00000154099.18	DNAAF1	4.32e-05
Kidney	ENSG00000179163.11	FUCA1	4.37e-05
Kidney	ENSG00000128917.8	DLL4	4.39e-05
Kidney	ENSG00000204397.7	CARD16	4.48e-05
Kidney	ENSG00000182175.14	RGMA	4.49e-05
Kidney	ENSG00000135049.15	AGTPBP1	4.52e-05
Kidney	ENSG00000160282.14	FTCD	4.65e-05
Kidney	ENSG00000169021.6	UQCRFS1	4.72e-05
Kidney	ENSG00000154309.8	DISP1	4.74e-05
Kidney	ENSG00000143412.10	ANXA9	4.93e-05
Kidney	ENSG00000105088.8	OLFM2	4.99e-05
Kidney	ENSG00000131844.16	MCCC2	5.04e-05
Kidney	ENSG00000147655.11	RSPO2	5.1e-05
Kidney	ENSG00000087903.13	RFX2	5.19e-05
Kidney	ENSG00000162944.10	RFTN2	5.22e-05
Kidney	ENSG00000136156.14	ITM2B	5.25e-05
Kidney	ENSG00000105696.9	TMEM59L	5.3e-05
Kidney	ENSG00000233608.4	TWIST2	5.37e-05
Kidney	ENSG00000205835.8	GMNC	5.38e-05
Kidney	ENSG00000092850.12	TEKT2	5.5e-05
Kidney	ENSG00000073146.16	MOV10L1	5.53e-05
Kidney	ENSG00000040933.15	INPP4A	5.62e-05
Kidney	ENSG00000106927.12	AMBP	5.76e-05
Kidney	ENSG00000176438.12	SYNE3	5.91e-05
Kidney	ENSG00000164287.12	CDC20B	6.07e-05
Kidney	ENSG00000158859.10	ADAMTS4	6.12e-05
Kidney	ENSG00000088386.17	SLC15A1	6.28e-05
Kidney	ENSG00000185189.18	NRBP2	6.32e-05
Kidney	ENSG00000117594.10	HSD11B1	6.39e-05
Kidney	ENSG00000095303.16	PTGS1	6.52e-05
Kidney	ENSG00000163565.18	IFI16	6.55e-05
Kidney	ENSG00000079215.14	SLC1A3	6.65e-05
Kidney	ENSG00000154548.9	SRSF12	6.73e-05
Kidney	ENSG00000154127.10	UBASH3B	6.78e-05
Kidney	ENSG00000104722.14	NEFM	6.81e-05
Kidney	ENSG00000166482.11	MFAP4	6.96e-05
Kidney	ENSG00000138030.13	KHK	6.96e-05
Kidney	ENSG00000186335.9	SLC36A2	6.98e-05
Kidney	ENSG00000269113.4	TRABD2B	7e-05
Kidney	ENSG00000114805.17	PLCH1	7.01e-05
Kidney	ENSG00000166592.12	RRAD	7.16e-05
Kidney	ENSG00000128298.17	BAIAP2L2	7.23e-05
Kidney	ENSG00000138152.8	BTBD16	7.24e-05
Kidney	ENSG00000065618.20	COL17A1	7.28e-05
Kidney	ENSG00000128563.13	PRKRIP1	7.33e-05
Kidney	ENSG00000264813.6	AC113554.1	7.43e-05
Kidney	ENSG00000164185.6	ZNF474	7.44e-05
Kidney	ENSG00000182095.14	TNRC18	7.85e-05
Kidney	ENSG00000106236.4	NPTX2	7.85e-05
Kidney	ENSG00000214456.8	PLIN5	7.95e-05
Kidney	ENSG00000146729.10	NIPSNAP2	7.97e-05
Kidney	ENSG00000134248.13	LAMTOR5	7.98e-05
Kidney	ENSG00000114455.13	HHLA2	8.09e-05
Kidney	ENSG00000134762.17	DSC3	8.17e-05
Kidney	ENSG00000162482.5	AKR7A3	8.28e-05
Kidney	ENSG00000157399.14	ARSE	8.28e-05
Kidney	ENSG00000143196.5	DPT	8.55e-05
Kidney	ENSG00000137699.17	TRIM29	8.75e-05
Kidney	ENSG00000073756.12	PTGS2	8.9e-05
Kidney	ENSG00000109686.18	SH3D19	9.07e-05
Kidney	ENSG00000095587.9	TLL2	9.12e-05
Kidney	ENSG00000164283.13	ESM1	9.55e-05
Kidney	ENSG00000147324.11	MFHAS1	9.59e-05
Kidney	ENSG00000171885.15	AQP4	9.67e-05
Kidney	ENSG00000110080.18	ST3GAL4	0.000100584
Kidney	ENSG00000149124.11	GLYAT	0.00010188
Kidney	ENSG00000149557.13	FEZ1	0.00010319
Kidney	ENSG00000170525.21	PFKFB3	0.000103591
Kidney	ENSG00000106077.18	ABHD11	0.000103783
Kidney	ENSG00000223573.7	TINCR	0.00010727
Kidney	ENSG00000130558.19	OLFM1	0.000107596
Kidney	ENSG00000126522.16	ASL	0.000107725
Kidney	ENSG00000069431.11	ABCC9	0.000110665
Kidney	ENSG00000151611.15	MMAA	0.000111274
Kidney	ENSG00000249319.2	AC068533.4	0.000112876
Kidney	ENSG00000162972.10	MAIP1	0.000113223
Kidney	ENSG00000271254.6	AC240274.1	0.000114069
Kidney	ENSG00000138769.11	CDKL2	0.000114242
Kidney	ENSG00000088766.11	CRLS1	0.000115246
Kidney	ENSG00000132622.11	HSPA12B	0.000117931
Kidney	ENSG00000181195.11	PENK	0.000119102
Kidney	ENSG00000217555.12	CKLF	0.000119936
Kidney	ENSG00000134873.10	CLDN10	0.000120088
Kidney	ENSG00000143093.15	STRIP1	0.00012263
Kidney	ENSG00000123496.8	IL13RA2	0.000125329
Kidney	ENSG00000138135.6	CH25H	0.000125419
Kidney	ENSG00000170465.10	KRT6C	0.000126067
Kidney	ENSG00000181192.12	DHTKD1	0.000126641
Kidney	ENSG00000110063.10	DCPS	0.000127468
Kidney	ENSG00000105875.14	WDR91	0.000127847
Kidney	ENSG00000116774.12	OLFML3	0.000128086
Kidney	ENSG00000148498.16	PARD3	0.000130398
Kidney	ENSG00000197705.9	KLHL14	0.000132159
Kidney	ENSG00000170959.14	DCDC1	0.00013237
Kidney	ENSG00000266964.5	FXYD1	0.000132943
Kidney	ENSG00000139832.5	RAB20	0.000134633
Kidney	ENSG00000125246.15	CLYBL	0.000144088
Kidney	ENSG00000187867.8	PALM3	0.00014569
Kidney	ENSG00000188176.12	SMTNL2	0.000146119
Kidney	ENSG00000114021.12	NIT2	0.000148429
Kidney	ENSG00000162543.6	UBXN10	0.000148932
Kidney	ENSG00000176974.20	SHMT1	0.000149291
Kidney	ENSG00000162711.17	NLRP3	0.000152372
Kidney	ENSG00000185499.16	MUC1	0.000152898
Kidney	ENSG00000077942.19	FBLN1	0.000155891
Kidney	ENSG00000168710.18	AHCYL1	0.000156943
Kidney	ENSG00000169715.14	MT1E	0.000159092
Kidney	ENSG00000104886.11	PLEKHJ1	0.000161063
Kidney	ENSG00000284713.1	SMIM38	0.000161822
Kidney	ENSG00000124508.16	BTN2A2	0.000162634
Kidney	ENSG00000153885.14	KCTD15	0.000163317
Kidney	ENSG00000189171.14	S100A13	0.000165429
Kidney	ENSG00000180185.11	FAHD1	0.000165769
Kidney	ENSG00000142156.14	COL6A1	0.000165982
Kidney	ENSG00000136379.12	ABHD17C	0.000168697
Kidney	ENSG00000269313.5	MAGIX	0.000170222
Kidney	ENSG00000254788.7	CKLF-CMTM1	0.000172865
Kidney	ENSG00000149743.14	TRPT1	0.000174901
Kidney	ENSG00000162641.19	AKNAD1	0.000178238
Kidney	ENSG00000137266.14	SLC22A23	0.000179773
Kidney	ENSG00000169903.6	TM4SF4	0.000179934
Kidney	ENSG00000057252.13	SOAT1	0.000180827
Kidney	ENSG00000101958.14	GLRA2	0.000180974
Kidney	ENSG00000163435.16	ELF3	0.000181936
Kidney	ENSG00000139973.16	SYT16	0.000182661
Kidney	ENSG00000187566.5	NHLRC1	0.000183716
Kidney	ENSG00000144191.11	CNGA3	0.000183878
Kidney	ENSG00000198087.7	CD2AP	0.000184616
Kidney	ENSG00000088682.14	COQ9	0.000187296
Kidney	ENSG00000198598.6	MMP17	0.000191207
Kidney	ENSG00000198535.5	C2CD4A	0.000192972
Kidney	ENSG00000152977.10	ZIC1	0.000194173
Kidney	ENSG00000115425.14	PECR	0.000196192
Kidney	ENSG00000164626.9	KCNK5	0.000200234
Kidney	ENSG00000100336.17	APOL4	0.000203207
Kidney	ENSG00000213398.7	LCAT	0.000205709
Kidney	ENSG00000112486.16	CCR6	0.000209663
Kidney	ENSG00000147434.8	CHRNA6	0.000211014
Kidney	ENSG00000117598.12	PLPPR5	0.000212574
Kidney	ENSG00000135253.13	KCP	0.000214437
Kidney	ENSG00000172819.17	RARG	0.000214716
Kidney	ENSG00000140057.9	AK7	0.000215982
Kidney	ENSG00000027001.10	MIPEP	0.000216602
Kidney	ENSG00000173175.14	ADCY5	0.000219198
Kidney	ENSG00000160808.9	MYL3	0.000219616
Kidney	ENSG00000069011.16	PITX1	0.000221685
Kidney	ENSG00000157335.20	CLEC18C	0.000222389
Kidney	ENSG00000176927.15	EFCAB5	0.000223728
Kidney	ENSG00000155629.15	PIK3AP1	0.000225259
Kidney	ENSG00000116497.18	S100PBP	0.000226677
Kidney	ENSG00000168952.15	STXBP6	0.00022885
Kidney	ENSG00000151012.13	SLC7A11	0.00022911
Kidney	ENSG00000233490.7	GPSM3	0.000229613
Kidney	ENSG00000155755.19	TMEM237	0.000230874
Kidney	ENSG00000135903.19	PAX3	0.000231562
Kidney	ENSG00000162755.14	KLHDC9	0.000235052
Kidney	ENSG00000162399.8	BSND	0.000235074
Kidney	ENSG00000122735.16	DNAI1	0.000240098
Kidney	ENSG00000176845.13	METRNL	0.000241658
Kidney	ENSG00000259332.3	ST20-MTHFS	0.000243197
Kidney	ENSG00000091879.13	ANGPT2	0.000244551
Kidney	ENSG00000198417.7	MT1F	0.00024784
Kidney	ENSG00000168398.6	BDKRB2	0.000255903
Kidney	ENSG00000109794.13	FAM149A	0.000263597
Kidney	ENSG00000241945.8	PWP2	0.000265198
Kidney	ENSG00000127838.14	PNKD	0.00027127
Kidney	ENSG00000198483.13	ANKRD35	0.000278289
Kidney	ENSG00000183258.12	DDX41	0.000282591
Kidney	ENSG00000170454.6	KRT75	0.000283837
Kidney	ENSG00000006756.16	ARSD	0.000289115
Kidney	ENSG00000170989.9	S1PR1	0.000289571
Kidney	ENSG00000074706.13	IPCEF1	0.000290705
Kidney	ENSG00000250424.4	AC004691.2	0.000294438
Kidney	ENSG00000120337.8	TNFSF18	0.000295603
Kidney	ENSG00000173818.17	ENDOV	0.000299669
Kidney	ENSG00000164707.15	SLC13A4	0.000301222
Kidney	ENSG00000272514.6	CFAP206	0.00030207
Kidney	ENSG00000286265.1	AC007244.1	0.000303455
Kidney	ENSG00000141458.13	NPC1	0.000311219
Kidney	ENSG00000114786.16	ABHD14A-ACY1	0.000312476
Kidney	ENSG00000162989.5	KCNJ3	0.000315581
Kidney	ENSG00000110169.11	HPX	0.000316413
Kidney	ENSG00000070366.14	SMG6	0.000317198
Kidney	ENSG00000156222.12	SLC28A1	0.000317279
Heart	ENSG00000128710.5	HOXD10	8.81e-23
Heart	ENSG00000108576.10	SLC6A4	1.1e-22
Heart	ENSG00000150893.11	FREM2	1.24e-19
Heart	ENSG00000106565.18	TMEM176B	5.95e-18
Heart	ENSG00000128645.15	HOXD1	1.77e-17
Heart	ENSG00000163207.7	IVL	7.65e-17
Heart	ENSG00000111432.4	FZD10	1.33e-16
Heart	ENSG00000103569.9	AQP9	3.04e-16
Heart	ENSG00000103460.17	TOX3	1.65e-15
Heart	ENSG00000123364.5	HOXC13	6.13e-15
Heart	ENSG00000175707.9	KDF1	9.83e-14
Heart	ENSG00000269741.5	AC011473.4	4.52e-13
Heart	ENSG00000077274.9	CAPN6	5.35e-13
Heart	ENSG00000154080.14	CHST9	6.31e-13
Heart	ENSG00000111218.11	PRMT8	1.04e-12
Heart	ENSG00000006555.11	TTC22	5.73e-12
Heart	ENSG00000188505.5	NCCRP1	6.51e-12
Heart	ENSG00000188467.10	SLC24A5	8.46e-12
Heart	ENSG00000168907.13	PLA2G4F	4.02e-11
Heart	ENSG00000078399.18	HOXA9	1.61e-10
Heart	ENSG00000268104.3	SLC6A14	1.77e-10
Heart	ENSG00000167941.3	SOST	2.69e-10
Heart	ENSG00000167757.14	KLK11	3.22e-10
Heart	ENSG00000169469.9	SPRR1B	1.25e-09
Heart	ENSG00000187123.15	LYPD6	1.78e-09
Heart	ENSG00000089116.4	LHX5	3.2e-09
Heart	ENSG00000184454.7	NCMAP	3.36e-09
Heart	ENSG00000162981.14	FAM84A	5.78e-09
Heart	ENSG00000121742.18	GJB6	7.07e-09
Heart	ENSG00000188869.13	TMC3	9.9e-09
Heart	ENSG00000281887.3	GIMAP1-GIMAP5	1.16e-08
Heart	ENSG00000133574.10	GIMAP4	1.17e-08
Heart	ENSG00000178732.5	GP5	1.24e-08
Heart	ENSG00000181778.4	TMEM252	1.86e-08
Heart	ENSG00000188373.5	C10orf99	2.1e-08
Heart	ENSG00000183214.12	MICA	2.32e-08
Heart	ENSG00000257184.3	AC004080.3	2.5e-08
Heart	ENSG00000229544.9	NKX1-2	3.2e-08
Heart	ENSG00000189433.6	GJB4	3.23e-08
Heart	ENSG00000178172.7	SPINK6	3.28e-08
Heart	ENSG00000133657.15	ATP13A3	5.73e-08
Heart	ENSG00000141968.8	VAV1	7.64e-08
Heart	ENSG00000267795.5	SMIM22	8.93e-08
Heart	ENSG00000003147.19	ICA1	9e-08
Heart	ENSG00000222047.8	C10orf55	1.21e-07
Heart	ENSG00000184292.6	TACSTD2	1.28e-07
Heart	ENSG00000146233.8	CYP39A1	1.28e-07
Heart	ENSG00000122592.8	HOXA7	1.48e-07
Heart	ENSG00000122861.16	PLAU	1.84e-07
Heart	ENSG00000166145.14	SPINT1	1.85e-07
Heart	ENSG00000122378.14	PRXL2A	3.24e-07
Heart	ENSG00000132470.14	ITGB4	3.27e-07
Heart	ENSG00000183018.9	AC118754.1	3.78e-07
Heart	ENSG00000145335.15	SNCA	4.11e-07
Heart	ENSG00000165799.5	RNASE7	5.18e-07
Heart	ENSG00000198780.12	FAM169A	5.52e-07
Heart	ENSG00000281385.2	AP2A2	5.86e-07
Heart	ENSG00000005073.5	HOXA11	7.27e-07
Heart	ENSG00000136244.12	IL6	7.8e-07
Heart	ENSG00000277221.2	LRRC37A2	8.12e-07
Heart	ENSG00000165474.7	GJB2	8.28e-07
Heart	ENSG00000253293.5	HOXA10	1.17e-06
Heart	ENSG00000109906.13	ZBTB16	1.29e-06
Heart	ENSG00000106006.6	HOXA6	1.42e-06
Heart	ENSG00000186081.12	KRT5	1.46e-06
Heart	ENSG00000187764.11	SEMA4D	1.47e-06
Heart	ENSG00000115221.12	ITGB6	1.59e-06
Heart	ENSG00000163218.15	PGLYRP4	1.87e-06
Heart	ENSG00000205420.11	KRT6A	1.91e-06
Heart	ENSG00000136155.17	SCEL	2.33e-06
Heart	ENSG00000163202.5	LCE3D	2.49e-06
Heart	ENSG00000118137.9	APOA1	2.53e-06
Heart	ENSG00000203727.4	SAMD5	2.9e-06
Heart	ENSG00000168143.9	FAM83B	3.08e-06
Heart	ENSG00000163216.7	SPRR2D	3.91e-06
Heart	ENSG00000171714.11	ANO5	4.07e-06
Heart	ENSG00000109321.11	AREG	4.58e-06
Heart	ENSG00000134757.5	DSG3	4.71e-06
Heart	ENSG00000076706.17	AP002956.1	5.14e-06
Heart	ENSG00000119888.10	EPCAM	5.4e-06
Heart	ENSG00000124785.9	NRN1	6.09e-06
Heart	ENSG00000169629.11	RGPD8	6.46e-06
Heart	ENSG00000198088.10	NUP62CL	6.94e-06
Heart	ENSG00000102243.13	VGLL1	7.08e-06
Heart	ENSG00000164509.14	IL31RA	7.32e-06
Heart	ENSG00000164530.15	PI16	7.43e-06
Heart	ENSG00000189334.9	S100A14	7.52e-06
Heart	ENSG00000183691.4	NOG	7.71e-06
Heart	ENSG00000206075.14	SERPINB5	7.95e-06
Heart	ENSG00000166265.12	CYYR1	8e-06
Heart	ENSG00000163235.16	TGFA	8.78e-06
Heart	ENSG00000280759.2	AP2A2	8.87e-06
Heart	ENSG00000147896.3	IFNK	9.04e-06
Heart	ENSG00000134716.11	CYP2J2	9.38e-06
Heart	ENSG00000159516.9	SPRR2G	9.54e-06
Heart	ENSG00000065675.14	PRKCQ	1e-05
Heart	ENSG00000187672.13	ERC2	1.04e-05
Heart	ENSG00000071073.13	MGAT4A	1.11e-05
Heart	ENSG00000139648.6	KRT71	1.13e-05
Heart	ENSG00000007062.11	PROM1	1.21e-05
Heart	ENSG00000169474.4	SPRR1A	1.29e-05
Heart	ENSG00000117472.10	TSPAN1	1.33e-05
Heart	ENSG00000128422.16	KRT17	1.35e-05
Heart	ENSG00000073282.13	TP63	1.44e-05
Heart	ENSG00000126878.13	AIF1L	1.49e-05
Heart	ENSG00000053747.16	LAMA3	1.52e-05
Heart	ENSG00000134709.11	HOOK1	1.6e-05
Heart	ENSG00000213022.6	KLK9	1.62e-05
Heart	ENSG00000086300.15	SNX10	1.69e-05
Heart	ENSG00000081277.12	PKP1	1.75e-05
Heart	ENSG00000184305.15	CCSER1	1.98e-05
Heart	ENSG00000112379.9	ARFGEF3	1.99e-05
Heart	ENSG00000158089.15	GALNT14	2.03e-05
Heart	ENSG00000106078.19	COBL	2.05e-05
Heart	ENSG00000089356.18	FXYD3	2.06e-05
Heart	ENSG00000120162.10	MOB3B	2.1e-05
Heart	ENSG00000087510.7	TFAP2C	2.13e-05
Heart	ENSG00000143473.13	KCNH1	2.14e-05
Heart	ENSG00000175793.12	SFN	2.19e-05
Heart	ENSG00000111319.13	SCNN1A	2.3e-05
Heart	ENSG00000153292.16	ADGRF1	2.37e-05
Heart	ENSG00000104413.17	ESRP1	2.4e-05
Heart	ENSG00000141576.16	RNF157	2.44e-05
Heart	ENSG00000285526.1	AC020907.6	2.51e-05
Heart	ENSG00000085117.12	CD82	2.71e-05
Heart	ENSG00000237515.9	SHISA9	2.74e-05
Heart	ENSG00000133477.17	FAM83F	2.8e-05
Heart	ENSG00000180730.4	SHISA2	2.84e-05
Heart	ENSG00000183778.17	B3GALT5	2.97e-05
Heart	ENSG00000196581.10	AJAP1	2.97e-05
Heart	ENSG00000137440.4	FGFBP1	2.98e-05
Heart	ENSG00000171004.18	HS6ST2	3e-05
Heart	ENSG00000134755.16	DSC2	3.04e-05
Heart	ENSG00000106031.8	HOXA13	3.05e-05
Heart	ENSG00000182795.13	C1orf116	3.28e-05
Heart	ENSG00000046889.19	PREX2	3.36e-05
Heart	ENSG00000137875.4	BCL2L10	3.38e-05
Heart	ENSG00000186472.20	PCLO	3.38e-05
Heart	ENSG00000033170.16	FUT8	3.54e-05
Heart	ENSG00000172548.14	NIPAL4	3.59e-05
Heart	ENSG00000135312.6	HTR1B	3.85e-05
Heart	ENSG00000186832.9	KRT16	4.06e-05
Heart	ENSG00000188487.11	INSC	4.08e-05
Heart	ENSG00000167306.20	MYO5B	4.11e-05
Heart	ENSG00000115112.8	TFCP2L1	4.27e-05
Heart	ENSG00000136943.11	CTSV	4.32e-05
Heart	ENSG00000166897.15	ELFN2	4.48e-05
Heart	ENSG00000196754.10	S100A2	4.66e-05
Heart	ENSG00000167693.17	NXN	4.81e-05
Heart	ENSG00000151572.18	ANO4	5.02e-05
Heart	ENSG00000127152.18	BCL11B	5.03e-05
Heart	ENSG00000167644.12	C19orf33	5.51e-05
Heart	ENSG00000165185.14	KIAA1958	5.55e-05
Heart	ENSG00000131746.13	TNS4	5.91e-05
Heart	ENSG00000164116.16	GUCY1A1	5.96e-05
Heart	ENSG00000128709.13	HOXD9	6.05e-05
Heart	ENSG00000149418.11	ST14	6.07e-05
Heart	ENSG00000066468.22	FGFR2	6.25e-05
Heart	ENSG00000062038.14	CDH3	6.36e-05
Heart	ENSG00000173898.13	SPTBN2	6.37e-05
Heart	ENSG00000165521.15	AL121768.1	6.4e-05
Heart	ENSG00000101938.14	CHRDL1	6.8e-05
Heart	ENSG00000185585.20	OLFML2A	6.97e-05
Heart	ENSG00000119866.21	BCL11A	6.98e-05
Heart	ENSG00000175928.5	LRRN1	7.28e-05
Heart	ENSG00000009694.13	TENM1	7.33e-05
Heart	ENSG00000135525.18	MAP7	7.39e-05
Heart	ENSG00000172264.17	MACROD2	7.41e-05
Heart	ENSG00000163638.13	ADAMTS9	7.43e-05
Heart	ENSG00000165105.10	RASEF	7.55e-05
Heart	ENSG00000128833.13	MYO5C	7.76e-05
Heart	ENSG00000099812.9	MISP	7.82e-05
Heart	ENSG00000181634.8	TNFSF15	7.83e-05
Heart	ENSG00000123388.4	HOXC11	8.05e-05
Heart	ENSG00000143341.12	HMCN1	8.37e-05
Heart	ENSG00000102409.10	BEX4	8.38e-05
Heart	ENSG00000206450.11	HLA-B	8.55e-05
Heart	ENSG00000142273.12	CBLC	8.57e-05
Heart	ENSG00000117407.17	ARTN	8.73e-05
Heart	ENSG00000137699.17	TRIM29	9.04e-05
Heart	ENSG00000111679.17	PTPN6	9.06e-05
Heart	ENSG00000088726.16	TMEM40	9.1e-05
Heart	ENSG00000132334.16	PTPRE	9.16e-05
Heart	ENSG00000212993.5	POU5F1B	9.36e-05
Heart	ENSG00000065618.20	COL17A1	9.37e-05
Heart	ENSG00000036672.16	USP2	9.51e-05
Heart	ENSG00000154655.15	L3MBTL4	9.53e-05
Heart	ENSG00000163082.10	SGPP2	9.8e-05
Heart	ENSG00000109511.11	ANXA10	9.85e-05
Heart	ENSG00000132749.11	TESMIN	9.89e-05
Heart	ENSG00000176887.7	SOX11	0.000100408
Heart	ENSG00000086062.12	B4GALT1	0.000100844
Heart	ENSG00000049283.18	EPN3	0.000101511
Heart	ENSG00000206579.8	XKR4	0.000105065
Heart	ENSG00000196872.12	KIAA1211L	0.000106596
Heart	ENSG00000133019.11	CHRM3	0.00010744
Heart	ENSG00000116141.15	MARK1	0.000107783
Heart	ENSG00000112936.18	C7	0.000109936
Heart	ENSG00000140557.12	ST8SIA2	0.000111661
Heart	ENSG00000138795.10	LEF1	0.000112892
Heart	ENSG00000069188.17	SDK2	0.000114114
Prostate	ENSG00000112246.9	SIM1	1.6e-16
Prostate	ENSG00000179593.16	ALOX15B	1.67e-13
Prostate	ENSG00000147255.19	IGSF1	3.76e-13
Prostate	ENSG00000141668.10	CBLN2	6.96e-13
Prostate	ENSG00000076826.9	CAMSAP3	2.1e-12
Prostate	ENSG00000187513.9	GJA4	2.19e-12
Prostate	ENSG00000147689.16	FAM83A	4.21e-12
Prostate	ENSG00000280165.1	PCDH20	6.15e-12
Prostate	ENSG00000197991.11	AL592490.1	7.97e-12
Prostate	ENSG00000237289.9	CKMT1B	3.04e-11
Prostate	ENSG00000111432.4	FZD10	4.01e-11
Prostate	ENSG00000179913.10	B3GNT3	4.65e-11
Prostate	ENSG00000103569.9	AQP9	6.74e-11
Prostate	ENSG00000134827.8	TCN1	1.07e-10
Prostate	ENSG00000196209.12	SIRPB2	1.28e-10
Prostate	ENSG00000083307.11	GRHL2	1.34e-10
Prostate	ENSG00000145423.5	SFRP2	1.78e-10
Prostate	ENSG00000149527.18	PLCH2	2.09e-10
Prostate	ENSG00000185274.12	GALNT17	2.43e-10
Prostate	ENSG00000123364.5	HOXC13	2.53e-10
Prostate	ENSG00000198889.5	DCAF12L1	2.99e-10
Prostate	ENSG00000172461.11	FUT9	3.06e-10
Prostate	ENSG00000141579.7	ZNF750	9.61e-10
Prostate	ENSG00000137648.17	TMPRSS4	1.02e-09
Prostate	ENSG00000154080.14	CHST9	2.23e-09
Prostate	ENSG00000159387.7	IRX6	4.39e-09
Prostate	ENSG00000135925.9	WNT10A	5.8e-09
Prostate	ENSG00000175707.9	KDF1	7.07e-09
Prostate	ENSG00000077274.9	CAPN6	8.61e-09
Prostate	ENSG00000188729.6	OSTN	3.13e-08
Prostate	ENSG00000169469.9	SPRR1B	3.49e-08
Prostate	ENSG00000134247.10	PTGFRN	1.32e-07
Prostate	ENSG00000104290.11	FZD3	1.65e-07
Prostate	ENSG00000109182.12	CWH43	1.67e-07
Prostate	ENSG00000105880.7	DLX5	1.68e-07
Prostate	ENSG00000182132.13	KCNIP1	2.89e-07
Prostate	ENSG00000167741.10	GGT6	2.93e-07
Prostate	ENSG00000235986.9	GNL1	3.65e-07
Prostate	ENSG00000156471.12	PTDSS1	4.2e-07
Prostate	ENSG00000277656.3	GSTT1	4.4e-07
Prostate	ENSG00000168672.4	FAM84B	5.74e-07
Prostate	ENSG00000054219.11	LY75	5.75e-07
Prostate	ENSG00000114541.15	FRMD4B	9.15e-07
Prostate	ENSG00000196730.13	DAPK1	1.01e-06
Prostate	ENSG00000150907.8	FOXO1	1.36e-06
Prostate	ENSG00000089116.4	LHX5	1.39e-06
Prostate	ENSG00000184454.7	NCMAP	1.77e-06
Prostate	ENSG00000134760.6	DSG1	1.87e-06
Prostate	ENSG00000038295.8	TLL1	1.88e-06
Prostate	ENSG00000113532.13	ST8SIA4	2.08e-06
Prostate	ENSG00000153707.17	PTPRD	2.22e-06
Prostate	ENSG00000076716.9	GPC4	2.79e-06
Prostate	ENSG00000145808.10	ADAMTS19	2.98e-06
Prostate	ENSG00000121742.18	GJB6	3.1e-06
Prostate	ENSG00000054654.16	SYNE2	3.44e-06
Prostate	ENSG00000152402.10	GUCY1A2	3.71e-06
Prostate	ENSG00000078596.11	ITM2A	4.86e-06
Prostate	ENSG00000095777.16	MYO3A	5.1e-06
Prostate	ENSG00000188373.5	C10orf99	5.15e-06
Prostate	ENSG00000001617.12	SEMA3F	5.34e-06
Prostate	ENSG00000196632.10	WNK3	5.36e-06
Prostate	ENSG00000155966.13	AFF2	5.4e-06
Prostate	ENSG00000203783.5	PRR9	5.73e-06
Prostate	ENSG00000162738.6	VANGL2	6.48e-06
Prostate	ENSG00000126878.13	AIF1L	6.61e-06
Prostate	ENSG00000224859.6	ZNRD1	6.66e-06
Prostate	ENSG00000129595.13	EPB41L4A	6.7e-06
Prostate	ENSG00000189433.6	GJB4	7.42e-06
Prostate	ENSG00000111802.14	TDP2	7.94e-06
Prostate	ENSG00000179314.14	WSCD1	8.68e-06
Prostate	ENSG00000135083.15	CCNJL	9.86e-06
Prostate	ENSG00000116675.16	DNAJC6	1e-05
Prostate	ENSG00000007908.16	SELE	1.01e-05
Prostate	ENSG00000112559.14	MDFI	1.1e-05
Prostate	ENSG00000188293.6	IGFL1	1.15e-05
Prostate	ENSG00000182463.16	TSHZ2	1.38e-05
Prostate	ENSG00000164197.12	RNF180	1.39e-05
Prostate	ENSG00000267795.5	SMIM22	1.66e-05
Prostate	ENSG00000172594.13	SMPDL3A	1.74e-05
Prostate	ENSG00000267748.4	AC011479.1	1.74e-05
Prostate	ENSG00000229544.9	NKX1-2	1.8e-05
Prostate	ENSG00000141655.17	TNFRSF11A	2.05e-05
Prostate	ENSG00000120875.9	DUSP4	2.06e-05
Prostate	ENSG00000141968.8	VAV1	2.35e-05
Prostate	ENSG00000143061.17	IGSF3	2.6e-05
Prostate	ENSG00000163235.16	TGFA	2.66e-05
Prostate	ENSG00000136895.19	GARNL3	2.78e-05
Prostate	ENSG00000157570.11	TSPAN18	2.8e-05
Prostate	ENSG00000176842.14	IRX5	2.87e-05
Prostate	ENSG00000117595.12	IRF6	3.12e-05
Prostate	ENSG00000070159.14	PTPN3	3.14e-05
Prostate	ENSG00000124785.9	NRN1	3.44e-05
Prostate	ENSG00000134215.16	VAV3	3.69e-05
Prostate	ENSG00000165799.5	RNASE7	3.89e-05
Prostate	ENSG00000167642.13	SPINT2	3.98e-05
Prostate	ENSG00000164684.13	ZNF704	4.1e-05
Prostate	ENSG00000054938.15	CHRDL2	4.34e-05
Prostate	ENSG00000184374.3	COLEC10	4.49e-05
Prostate	ENSG00000231247.8	PPP1R18	5.26e-05
Prostate	ENSG00000137942.16	FNBP1L	6.01e-05
Prostate	ENSG00000183421.12	RIPK4	6.02e-05
Prostate	ENSG00000158089.15	GALNT14	6.04e-05
Skin	ENSG00000257017.8	HP	1.47e-15
Skin	ENSG00000105427.10	CNFN	3.05e-14
Skin	ENSG00000164176.13	EDIL3	4.93e-12
Skin	ENSG00000102271.14	KLHL4	2.38e-11
Skin	ENSG00000182132.13	KCNIP1	3.95e-11
Skin	ENSG00000205403.13	CFI	9.98e-11
Skin	ENSG00000178343.5	SHISA3	1.17e-10
Skin	ENSG00000159871.15	LYPD5	1.3e-10
Skin	ENSG00000286022.1	AL121899.2	1.94e-10
Skin	ENSG00000163141.19	BNIPL	2.08e-10
Skin	ENSG00000182168.15	UNC5C	3.13e-10
Skin	ENSG00000125780.12	TGM3	4.79e-10
Skin	ENSG00000103569.9	AQP9	4.91e-10
Skin	ENSG00000164161.10	HHIP	5.64e-10
Skin	ENSG00000076706.17	AP002956.1	1.62e-09
Skin	ENSG00000152952.12	PLOD2	2.42e-09
Skin	ENSG00000008517.16	IL32	3.3e-09
Skin	ENSG00000148677.6	ANKRD1	3.33e-09
Skin	ENSG00000102452.17	NALCN	3.4e-09
Skin	ENSG00000198959.12	TGM2	3.56e-09
Skin	ENSG00000092529.24	CAPN3	5.83e-09
Skin	ENSG00000186806.5	VSIG10L	6.04e-09
Skin	ENSG00000134321.12	RSAD2	9.38e-09
Skin	ENSG00000111341.9	MGP	1e-08
Skin	ENSG00000162692.12	VCAM1	1.26e-08
Skin	ENSG00000135903.19	PAX3	1.3e-08
Skin	ENSG00000133216.16	EPHB2	1.4e-08
Skin	ENSG00000050767.17	COL23A1	1.48e-08
Skin	ENSG00000152779.14	SLC16A12	2.36e-08
Skin	ENSG00000258461.5	AC012651.1	2.51e-08
Skin	ENSG00000144847.12	IGSF11	2.63e-08
Skin	ENSG00000125998.8	FAM83C	2.92e-08
Skin	ENSG00000120156.21	TEK	3.01e-08
Skin	ENSG00000244617.2	ASPRV1	3.19e-08
Skin	ENSG00000170426.2	SDR9C7	3.52e-08
Skin	ENSG00000128342.5	LIF	3.99e-08
Skin	ENSG00000143669.13	LYST	4.72e-08
Skin	ENSG00000138646.9	HERC5	4.92e-08
Skin	ENSG00000243708.10	PLA2G4B	6.17e-08
Skin	ENSG00000074211.14	PPP2R2C	6.8e-08
Skin	ENSG00000188508.11	KRTDAP	6.91e-08
Skin	ENSG00000198829.6	SUCNR1	7.26e-08
Skin	ENSG00000154529.14	CNTNAP3B	8.52e-08
Skin	ENSG00000119661.15	DNAL1	9.48e-08
Skin	ENSG00000244414.6	CFHR1	1.03e-07
Skin	ENSG00000136040.9	PLXNC1	1.08e-07
Skin	ENSG00000171631.14	P2RY6	1.43e-07
Skin	ENSG00000113361.13	CDH6	1.45e-07
Skin	ENSG00000060982.15	BCAT1	1.79e-07
Skin	ENSG00000139988.9	RDH12	1.83e-07
Skin	ENSG00000141448.9	GATA6	1.98e-07
Skin	ENSG00000077264.15	PAK3	2.02e-07
Skin	ENSG00000169067.4	ACTBL2	2.26e-07
Skin	ENSG00000135114.12	OASL	2.28e-07
Skin	ENSG00000132825.7	PPP1R3D	2.32e-07
Skin	ENSG00000049249.8	TNFRSF9	2.33e-07
Skin	ENSG00000122643.20	NT5C3A	2.35e-07
Skin	ENSG00000118523.6	CCN2	2.41e-07
Skin	ENSG00000126709.15	IFI6	2.65e-07
Skin	ENSG00000120279.6	MYCT1	2.94e-07
Skin	ENSG00000108176.15	DNAJC12	3.03e-07
Skin	ENSG00000273259.3	AL049839.2	3.09e-07
Skin	ENSG00000116785.13	CFHR3	3.12e-07
Skin	ENSG00000088002.11	SULT2B1	3.33e-07
Skin	ENSG00000115641.19	FHL2	3.38e-07
Skin	ENSG00000196227.11	FAM217B	3.56e-07
Skin	ENSG00000197037.11	ZSCAN25	3.74e-07
Skin	ENSG00000137675.4	MMP27	3.75e-07
Skin	ENSG00000170500.12	LONRF2	3.93e-07
Skin	ENSG00000184937.14	WT1	3.99e-07
Skin	ENSG00000105698.16	USF2	4.3e-07
Skin	ENSG00000139433.10	GLTP	4.35e-07
Skin	ENSG00000118849.10	RARRES1	4.45e-07
Skin	ENSG00000173597.9	SULT1B1	5e-07
Skin	ENSG00000112365.4	ZBTB24	5.22e-07
Skin	ENSG00000196136.17	SERPINA3	5.5e-07
Skin	ENSG00000182185.18	RAD51B	5.6e-07
Skin	ENSG00000163993.7	S100P	6.03e-07
Skin	ENSG00000183775.11	KCTD16	6.24e-07
Skin	ENSG00000092969.12	TGFB2	6.38e-07
Skin	ENSG00000122862.5	SRGN	7.19e-07
Skin	ENSG00000167723.14	TRPV3	7.24e-07
Skin	ENSG00000189319.14	FAM53B	7.87e-07
Skin	ENSG00000164736.6	SOX17	8.55e-07
Skin	ENSG00000105141.6	CASP14	9.06e-07
Skin	ENSG00000158552.13	ZFAND2B	9.37e-07
Skin	ENSG00000145703.16	IQGAP2	9.7e-07
Skin	ENSG00000150995.19	ITPR1	1.11e-06
Skin	ENSG00000187173.4	LCE2A	1.11e-06
Skin	ENSG00000050393.11	MCUR1	1.14e-06
Skin	ENSG00000167916.5	KRT24	1.17e-06
Skin	ENSG00000112294.12	ALDH5A1	1.22e-06
Skin	ENSG00000125775.15	SDCBP2	1.3e-06
Skin	ENSG00000105246.6	EBI3	1.39e-06
Skin	ENSG00000132031.13	MATN3	1.4e-06
Skin	ENSG00000153253.17	SCN3A	1.46e-06
Skin	ENSG00000154359.13	LONRF1	1.55e-06
Skin	ENSG00000118526.6	TCF21	1.6e-06
Skin	ENSG00000138722.10	MMRN1	1.77e-06
Skin	ENSG00000055118.14	KCNH2	1.86e-06
Skin	ENSG00000158258.16	CLSTN2	1.92e-06
Skin	ENSG00000156466.10	GDF6	1.96e-06
Skin	ENSG00000261115.6	TMEM178B	1.96e-06
Skin	ENSG00000135338.14	LCA5	2.05e-06
Skin	ENSG00000107651.13	SEC23IP	2.13e-06
Skin	ENSG00000149968.12	MMP3	2.25e-06
Skin	ENSG00000188100.9	FAM25A	2.34e-06
Skin	ENSG00000085563.14	ABCB1	2.35e-06
Skin	ENSG00000154832.14	CXXC1	2.62e-06
Skin	ENSG00000283703.2	VSIG10L2	2.72e-06
Skin	ENSG00000181790.11	ADGRB1	2.91e-06
Skin	ENSG00000166394.15	CYB5R2	3.04e-06
Skin	ENSG00000122477.12	LRRC39	3.06e-06
Skin	ENSG00000179776.19	CDH5	3.1e-06
Skin	ENSG00000135045.7	C9orf40	3.13e-06
Skin	ENSG00000066056.14	TIE1	3.17e-06
Skin	ENSG00000186577.14	SMIM29	3.19e-06
Skin	ENSG00000106236.4	NPTX2	3.23e-06
Skin	ENSG00000079257.8	LXN	3.59e-06
Skin	ENSG00000156218.13	ADAMTSL3	3.63e-06
Skin	ENSG00000216588.9	IGSF23	3.94e-06
Skin	ENSG00000136244.12	IL6	4.15e-06
Skin	ENSG00000079435.10	LIPE	4.46e-06
Skin	ENSG00000165794.10	SLC39A2	4.51e-06
Skin	ENSG00000144285.19	SCN1A	4.58e-06
Skin	ENSG00000128606.13	LRRC17	4.72e-06
Skin	ENSG00000153064.12	BANK1	4.82e-06
Skin	ENSG00000236609.4	ZNF853	4.88e-06
Skin	ENSG00000131435.13	PDLIM4	5.04e-06
Skin	ENSG00000162496.9	DHRS3	5.11e-06
Skin	ENSG00000183134.5	PTGDR2	5.14e-06
Skin	ENSG00000105732.13	ZNF574	5.32e-06
Skin	ENSG00000140873.16	ADAMTS18	5.37e-06
Skin	ENSG00000121966.6	CXCR4	5.67e-06
Skin	ENSG00000169282.17	KCNAB1	5.7e-06
Skin	ENSG00000168679.18	SLC16A4	5.79e-06
Skin	ENSG00000108604.15	SMARCD2	5.95e-06
Skin	ENSG00000185966.3	LCE3E	6.04e-06
Skin	ENSG00000003096.14	KLHL13	6.05e-06
Skin	ENSG00000091972.18	CD200	6.43e-06
Skin	ENSG00000112319.19	EYA4	6.51e-06
Skin	ENSG00000168970.22	JMJD7-PLA2G4B	7.01e-06
Skin	ENSG00000275746.1	AC243650.1	7.24e-06
Skin	ENSG00000181467.4	RAP2B	7.37e-06
Skin	ENSG00000165782.10	PIP4P1	7.49e-06
Skin	ENSG00000279686.1	AC142391.1	7.8e-06
Skin	ENSG00000130513.6	GDF15	8.25e-06
Skin	ENSG00000127324.9	TSPAN8	8.32e-06
Skin	ENSG00000105967.16	TFEC	8.38e-06
Skin	ENSG00000124215.16	CDH26	8.42e-06
Skin	ENSG00000114115.9	RBP1	8.59e-06
Skin	ENSG00000140471.17	LINS1	8.69e-06
Skin	ENSG00000198075.10	SULT1C4	9.3e-06
Skin	ENSG00000187634.12	SAMD11	9.53e-06
Skin	ENSG00000136404.15	TM6SF1	9.78e-06
Skin	ENSG00000083454.22	P2RX5	9.78e-06
Skin	ENSG00000240694.9	PNMA2	9.89e-06
Skin	ENSG00000189001.11	SBSN	9.95e-06
Skin	ENSG00000185008.17	ROBO2	1.01e-05
Skin	ENSG00000125966.10	MMP24	1.03e-05
Skin	ENSG00000154217.15	PITPNC1	1.03e-05
Skin	ENSG00000111405.9	ENDOU	1.06e-05
Skin	ENSG00000064042.18	LIMCH1	1.09e-05
Skin	ENSG00000127329.15	PTPRB	1.1e-05
Skin	ENSG00000160213.7	CSTB	1.1e-05
Skin	ENSG00000124466.9	LYPD3	1.13e-05
Skin	ENSG00000136383.6	ALPK3	1.15e-05
Skin	ENSG00000168350.8	DEGS2	1.19e-05
Skin	ENSG00000135821.18	GLUL	1.2e-05
Skin	ENSG00000115317.11	HTRA2	1.21e-05
Skin	ENSG00000197191.5	CYSRT1	1.22e-05
Skin	ENSG00000151117.9	TMEM86A	1.26e-05
Skin	ENSG00000062524.16	LTK	1.29e-05
Skin	ENSG00000159346.13	ADIPOR1	1.31e-05
Skin	ENSG00000204442.3	FAM155A	1.4e-05
Skin	ENSG00000123374.11	CDK2	1.4e-05
Skin	ENSG00000132965.9	ALOX5AP	1.51e-05
Skin	ENSG00000219435.6	CATSPERZ	1.52e-05
Skin	ENSG00000166501.13	PRKCB	1.55e-05
Skin	ENSG00000154553.15	PDLIM3	1.58e-05
Skin	ENSG00000146678.10	IGFBP1	1.62e-05
Skin	ENSG00000277481.1	PKD1L3	1.63e-05
Skin	ENSG00000249751.4	ECSCR	1.67e-05
Skin	ENSG00000183486.13	MX2	1.7e-05
Skin	ENSG00000105854.13	PON2	1.71e-05
Skin	ENSG00000143520.6	FLG2	1.92e-05
Skin	ENSG00000102178.13	UBL4A	1.92e-05
Skin	ENSG00000187608.9	ISG15	1.93e-05
Skin	ENSG00000166326.7	TRIM44	2e-05
Skin	ENSG00000162174.12	ASRGL1	2e-05
Skin	ENSG00000164035.10	EMCN	2.03e-05
Skin	ENSG00000130477.15	UNC13A	2.11e-05
Skin	ENSG00000162894.12	FCMR	2.27e-05
Skin	ENSG00000171346.16	KRT15	2.33e-05
Skin	ENSG00000196468.7	FGF16	2.36e-05
Skin	ENSG00000105131.8	EPHX3	2.38e-05
Skin	ENSG00000180573.9	HIST1H2AC	2.4e-05
Skin	ENSG00000138650.9	PCDH10	2.41e-05
Skin	ENSG00000145283.7	SLC10A6	2.42e-05
Skin	ENSG00000154678.17	PDE1C	2.43e-05
Skin	ENSG00000171860.4	C3AR1	2.46e-05
Skin	ENSG00000189366.9	ALG1L	2.48e-05
Skin	ENSG00000167703.14	SLC43A2	2.48e-05
Skin	ENSG00000125730.16	C3	2.5e-05
Skin	ENSG00000117586.11	TNFSF4	2.56e-05
Skin	ENSG00000155657.26	TTN	2.7e-05
Skin	ENSG00000057657.17	PRDM1	2.73e-05
Skin	ENSG00000170848.15	PSG6	2.78e-05
Skin	ENSG00000148110.15	MFSD14B	2.93e-05
Skin	ENSG00000135926.15	TMBIM1	3.03e-05
Skin	ENSG00000018510.15	AGPS	3.12e-05
Skin	ENSG00000160932.11	LY6E	3.12e-05
Skin	ENSG00000115380.20	EFEMP1	3.27e-05
Skin	ENSG00000153208.16	MERTK	3.27e-05
Skin	ENSG00000104888.10	SLC17A7	3.35e-05
Skin	ENSG00000142961.14	MOB3C	3.37e-05
Skin	ENSG00000163075.13	CFAP221	3.41e-05
Skin	ENSG00000132323.9	ILKAP	3.45e-05
Skin	ENSG00000127666.9	TICAM1	3.49e-05
Skin	ENSG00000143590.14	EFNA3	3.54e-05
Skin	ENSG00000147601.14	TERF1	3.66e-05
Skin	ENSG00000106608.16	URGCP	3.67e-05
Skin	ENSG00000184260.5	HIST2H2AC	3.67e-05
Skin	ENSG00000256812.1	CAPNS2	3.7e-05
Skin	ENSG00000224982.4	TMEM233	3.79e-05
Skin	ENSG00000111012.10	CYP27B1	3.81e-05
Skin	ENSG00000184792.16	OSBP2	3.87e-05
Skin	ENSG00000141510.17	TP53	4.04e-05
Skin	ENSG00000173530.6	TNFRSF10D	4.09e-05
Skin	ENSG00000230257.3	NFE4	4.2e-05
Skin	ENSG00000197632.9	SERPINB2	4.27e-05
Skin	ENSG00000126870.16	WDR60	4.29e-05
Skin	ENSG00000127954.12	STEAP4	4.44e-05
Skin	ENSG00000135218.19	CD36	4.51e-05
Skin	ENSG00000189051.5	RNF222	4.75e-05
Skin	ENSG00000187672.13	ERC2	4.95e-05
Skin	ENSG00000145879.11	SPINK7	5.04e-05
Skin	ENSG00000159450.12	TCHH	5.11e-05
Skin	ENSG00000274322.1	AL136531.2	5.21e-05
Skin	ENSG00000185386.15	MAPK11	5.24e-05
Skin	ENSG00000115306.16	SPTBN1	5.46e-05
Skin	ENSG00000275949.5	AC139677.2	5.47e-05
Skin	ENSG00000156282.4	CLDN17	5.51e-05
Skin	ENSG00000275489.1	C17orf98	5.51e-05
Skin	ENSG00000197872.11	FAM49A	5.64e-05
Skin	ENSG00000164776.9	PHKG1	5.66e-05
Skin	ENSG00000059573.9	ALDH18A1	5.72e-05
Skin	ENSG00000104375.17	STK3	5.77e-05
Skin	ENSG00000171443.7	ZNF524	5.98e-05
Skin	ENSG00000114861.20	FOXP1	6.01e-05
Skin	ENSG00000118242.16	MREG	6.17e-05
Skin	ENSG00000106025.8	TSPAN12	6.28e-05
Skin	ENSG00000115274.15	INO80B	6.36e-05
Skin	ENSG00000000971.15	CFH	6.47e-05
Skin	ENSG00000242550.6	SERPINB10	6.67e-05
Skin	ENSG00000124920.13	MYRF	6.73e-05
Skin	ENSG00000150551.10	LYPD1	6.79e-05
Skin	ENSG00000162891.10	IL20	6.84e-05
Skin	ENSG00000186767.6	SPIN4	6.88e-05
Skin	ENSG00000248329.6	APELA	7.29e-05
Skin	ENSG00000189114.6	BLOC1S3	7.62e-05
Skin	ENSG00000243284.1	VSIG8	7.91e-05
Skin	ENSG00000172940.12	SLC22A13	7.97e-05
Skin	ENSG00000176697.19	BDNF	7.98e-05
Skin	ENSG00000081052.12	COL4A4	8.23e-05
Skin	ENSG00000072310.16	SREBF1	8.35e-05
Skin	ENSG00000274386.5	TMEM269	8.62e-05
Skin	ENSG00000186517.14	ARHGAP30	8.65e-05
Skin	ENSG00000146469.13	VIP	8.79e-05
Skin	ENSG00000099937.11	SERPIND1	8.81e-05
Skin	ENSG00000185860.13	CCDC190	8.97e-05
Skin	ENSG00000115289.14	PCGF1	8.98e-05
Skin	ENSG00000100068.12	LRP5L	9.13e-05
Skin	ENSG00000277758.4	FO681492.1	9.17e-05
Skin	ENSG00000104228.13	TRIM35	9.23e-05
Skin	ENSG00000132182.12	NUP210	9.35e-05
Skin	ENSG00000198523.6	PLN	9.39e-05
Skin	ENSG00000147896.3	IFNK	9.39e-05
Skin	ENSG00000070759.17	TESK2	9.4e-05
Skin	ENSG00000187837.3	HIST1H1C	9.41e-05
Skin	ENSG00000225190.11	PLEKHM1	9.67e-05
Skin	ENSG00000137573.14	SULF1	9.8e-05
Skin	ENSG00000170382.12	LRRN2	9.8e-05
Skin	ENSG00000163930.10	BAP1	9.88e-05
Skin	ENSG00000172987.12	HPSE2	9.98e-05
Skin	ENSG00000166133.18	RPUSD2	0.00010124
Skin	ENSG00000285708.1	AC097634.4	0.000102003
Skin	ENSG00000184436.11	THAP7	0.000103388
Skin	ENSG00000142408.4	CACNG8	0.000104214
Skin	ENSG00000100802.15	C14orf93	0.000104221
Skin	ENSG00000105851.11	PIK3CG	0.000105283
Skin	ENSG00000100099.20	HPS4	0.000106122
Skin	ENSG00000158122.12	PRXL2C	0.000109221
Skin	ENSG00000189058.9	APOD	0.000109867
Skin	ENSG00000118137.9	APOA1	0.000111696
Skin	ENSG00000176171.11	BNIP3	0.000112966
Skin	ENSG00000171169.9	NAIF1	0.000113698
Skin	ENSG00000254470.2	AP5B1	0.000113888
Skin	ENSG00000121797.10	CCRL2	0.000114261
Skin	ENSG00000161040.16	FBXL13	0.000115125
Skin	ENSG00000083817.9	ZNF416	0.000115409
Skin	ENSG00000113924.12	HGD	0.000118457
Skin	ENSG00000166747.12	AP1G1	0.00011848
Skin	ENSG00000152128.13	TMEM163	0.000121851
Skin	ENSG00000197405.8	C5AR1	0.000123344
Skin	ENSG00000100266.19	PACSIN2	0.000123642
Skin	ENSG00000137124.8	ALDH1B1	0.000124872
Skin	ENSG00000197024.8	ZNF398	0.00013057
Skin	ENSG00000156006.5	NAT2	0.000134935
Skin	ENSG00000213190.3	MLLT11	0.000135194
Skin	ENSG00000189090.7	FAM25G	0.000137489
Skin	ENSG00000091136.14	LAMB1	0.000139441
Skin	ENSG00000178568.15	ERBB4	0.000142313
Skin	ENSG00000177685.17	CRACR2B	0.000143422
Skin	ENSG00000153495.10	TEX29	0.000144264
Skin	ENSG00000284976.1	BX255925.3	0.000144369
Skin	ENSG00000158747.14	NBL1	0.000145974
Skin	ENSG00000143248.13	RGS5	0.00014796
Skin	ENSG00000273003.1	ARL2-SNX15	0.000148353
Skin	ENSG00000093183.14	SEC22C	0.000152203
Skin	ENSG00000140416.21	TPM1	0.000152445
Skin	ENSG00000139174.12	PRICKLE1	0.000152456
Skin	ENSG00000169427.8	KCNK9	0.000153088
Skin	ENSG00000143303.12	RRNAD1	0.000154308
Skin	ENSG00000214013.9	GANC	0.000156605
Skin	ENSG00000131845.14	ZNF304	0.000156781
Skin	ENSG00000181074.4	OR52N4	0.000157345
Skin	ENSG00000067369.13	TP53BP1	0.000160255
Skin	ENSG00000153902.14	LGI4	0.000165573
Skin	ENSG00000250571.7	GLI4	0.000165717
Skin	ENSG00000169188.5	APEX2	0.000167919
Skin	ENSG00000204103.4	MAFB	0.000168137
Skin	ENSG00000104368.17	PLAT	0.000168851
Skin	ENSG00000138207.14	RBP4	0.00017017
Skin	ENSG00000166529.14	ZSCAN21	0.000171927
Skin	ENSG00000188393.8	CLEC2A	0.000173917
Skin	ENSG00000170049.9	KCNAB3	0.000173945
Skin	ENSG00000162687.17	KCNT2	0.000174184
Skin	ENSG00000196821.10	C6orf106	0.000175837
Skin	ENSG00000135900.4	MRPL44	0.000176544
Skin	ENSG00000157601.14	MX1	0.000177647
Skin	ENSG00000143171.13	RXRG	0.000183501
Skin	ENSG00000187416.12	LHFPL3	0.000183837
Skin	ENSG00000269855.2	RNF225	0.000184747
Skin	ENSG00000100442.11	FKBP3	0.000185422
Skin	ENSG00000141034.9	GID4	0.000187718
Skin	ENSG00000107281.10	NPDC1	0.000189076
Skin	ENSG00000285132.1	AC270285.3	0.000194975
Skin	ENSG00000206284.8	WDR46	0.00019507
Skin	ENSG00000110025.13	SNX15	0.000195581
Skin	ENSG00000137463.5	MGARP	0.000195591
Skin	ENSG00000163202.5	LCE3D	0.000198581
Skin	ENSG00000277354.1	CRIM1	0.000199172
Skin	ENSG00000086232.13	EIF2AK1	0.000199229
Skin	ENSG00000141314.13	RHBDL3	0.000199571
Skin	ENSG00000117036.12	ETV3	0.00019966
Skin	ENSG00000270168.2	AC004233.2	0.000201298
Skin	ENSG00000245848.3	CEBPA	0.000201335
Skin	ENSG00000205038.12	PKHD1L1	0.000201497
Skin	ENSG00000260428.3	SCX	0.000202783
Skin	ENSG00000175984.15	DENND2C	0.000209655
Skin	ENSG00000130589.16	HELZ2	0.000210705
Skin	ENSG00000163638.13	ADAMTS9	0.000211414
Skin	ENSG00000184459.8	BPIFC	0.000211629
Skin	ENSG00000138443.16	ABI2	0.000211899
Skin	ENSG00000118420.17	UBE3D	0.000214517
Skin	ENSG00000118308.15	LRMP	0.000214884
Skin	ENSG00000171033.13	PKIA	0.000215069
Skin	ENSG00000156049.7	GNA14	0.000215537
