# Supplementary material for: A transcriptomic and proteomic map of primary human cell types
Source: Nucleic Acids Res. 2026 Jan 14;54(2):gkaf1498. doi: 10.1093/nar/gkaf1498 (PMC12802902; doi:10.1093/nar/gkaf1498)
Supplement: gkaf1498_Supplemental_Files [file gkaf1498_supplemental_files.zip › Table S6.xlsx]

## Sheet: Missing Proteins
Table S6. A List of missing proteins and identified peptides
Mun et al., 2025. A transcriptomic and proteomic map of primary human cell types
Protein Accesssion	Gene Symbol	Protein Name	Peptide	UniProt Accession ID	Protein existence (October, 2025)	JH01_NHA	JH02_NHBE	JH03_NHAC-Kn	JH04_HUVEC	JH05_HMVEC-L	JH06_NHDF-Ad	JH07_NHDF-Neo	JH08_NHCF-V	JH10_NHEK-Ad	JH11_NHEK-Neo	JH12_NHEM-Ad	JH13_HMEC	JH14_NHMC	JH15_NHOST	JH17_HRCE	JH18_HRE	JH19_RPTEC	JH20_HRPE	JH21_AoAF	JH22_HPdLF	JH23_PrSC	JH24_HSMM	JH26_AoSMC	JH27_InEpC	JH28_InMyoFib	JH29_PrSMC	JH30_BdSMC	JH31_HAEC
NX_Q58FF6-1	HSP90AB4P	Putative heat shock protein HSP 90-beta 4	GFEVIYMSEPIDEYCVQQLK	Q58FF6	Uncertain	15271000	445250000	440110000	358890000	115690000	337350000	1826700000	15699000	4918100000	823800000	113270000	26279000	231220000	399050000	69652000	NA	NA	NA	80028000	7578100	NA	3041200	60308000	2583600000	1535000000	11479000	118210000	122050000
NX_P0C7P4-1	UQCRFS1P1	Putative cytochrome b-c1 complex subunit Rieske-like protein 1	EIKQEAAVELSQLR	P0C7P4	Uncertain	NA	35454000	NA	NA	NA	NA	NA	NA	NA	NA	NA	NA	NA	NA	NA	NA	NA	NA	NA	NA	NA	NA	NA	NA	NA	NA	NA	NA
NX_Q96L14-1	CEP170P1	Cep170-like protein	EINDVAGEIDSVTSSGTAPSTTLVDR	Q96L14	Uncertain	NA	NA	NA	NA	NA	NA	NA	57220000	NA	NA	NA	NA	NA	NA	NA	NA	NA	NA	NA	NA	NA	NA	29282000	31008000	NA	NA	NA	NA
NX_Q9BZA5-1	TXLNGY	Putative gamma-taxilin 2	HLLEDEEGRDFITK	Q9BZA5	Uncertain	NA	NA	NA	NA	NA	NA	NA	NA	NA	NA	NA	NA	NA	NA	NA	NA	NA	7840200	NA	NA	NA	NA	NA	NA	NA	NA	NA	NA
NX_Q9BZK3-1	NACA4P	Putative nascent polypeptide-associated complex subunit alpha-like protein	IEDLSQEAQLAAAEK	Q9BZK3	Uncertain	NA	NA	NA	NA	NA	NA	NA	NA	NA	NA	76585000	NA	NA	NA	NA	11898000	NA	NA	NA	NA	NA	NA	54771000	13160000	NA	NA	49256000	NA
NX_O95377-1	GJB5	Gap junction beta-5 protein	QDDLLSGDLIFLGSDSHPPLLPDRPR	O95377	Evidence at protein level	NA	8264100	NA	NA	NA	NA	NA	NA	478080000	1069700000	NA	90910000	NA	NA	NA	NA	NA	NA	NA	NA	NA	NA	NA	NA	NA	NA	NA	NA
NX_Q8TBE1-1	CNIH3	Protein cornichon homolog 3	SPIDQCNPVHAR	Q8TBE1	Evidence at protein level	NA	NA	NA	NA	NA	NA	NA	NA	NA	NA	NA	NA	NA	NA	1810700	NA	4412300	21716000	8087900	37835000	NA	NA	NA	66824000	NA	NA	NA	NA
NX_Q96CE8-1	TM4SF18	Transmembrane 4 L6 family member 18	TLDGWEYAFEGTAGR	Q96CE8	Evidence at protein level	NA	NA	NA	38024000	3204400	NA	NA	NA	NA	NA	NA	NA	NA	NA	NA	NA	NA	1774800	NA	NA	NA	NA	NA	NA	NA	NA	NA	72603000
NX_Q8N6L7-1	TMEM252	Transmembrane protein 252	QHLAHGALPVATVDRPDFYPPAYEESLEVEK	Q8N6L7	Evidence at protein level	NA	NA	NA	NA	NA	NA	NA	NA	NA	NA	NA	NA	NA	NA	47678000	NA	NA	NA	NA	NA	NA	NA	NA	NA	NA	NA	NA	NA
			ESIAGLVVTAISEDAQR			NA	NA	NA	NA	NA	NA	NA	NA	NA	NA	NA	NA	NA	NA	1401500	NA	NA	NA	NA	NA	NA	NA	NA	NA	NA	NA	NA	NA
NX_Q17RR3-1	PNLIPRP3	Pancreatic lipase-related protein 3	HLFEDSQNK	Q17RR3	Evidence at protein level	NA	NA	NA	NA	NA	NA	NA	NA	NA	NA	NA	10828000	NA	NA	NA	NA	NA	NA	NA	NA	NA	NA	NA	NA	NA	NA	NA	NA
			VHLIGHSLGAHLAGEAGSR			NA	NA	NA	NA	NA	NA	NA	NA	2289100	NA	NA	52141000	NA	NA	NA	NA	NA	NA	NA	NA	NA	NA	NA	NA	NA	NA	NA	NA
