# Supplementary material for: A transcriptomic and proteomic map of primary human cell types
Source: Nucleic Acids Res. 2026 Jan 14;54(2):gkaf1498. doi: 10.1093/nar/gkaf1498 (PMC12802902; doi:10.1093/nar/gkaf1498)
Supplement: gkaf1498_Supplemental_Files [file gkaf1498_supplemental_files.zip › Table S7.xlsx]

## Sheet: Summary of Peptides
Table S7. A summary of identified PTMs using the Bolt search engine
Mun et al., 2025. A transcriptomic and proteomic map of primary human cell types
PTMs	Peptides	Peptides (Annotated amino acids divided by the total peptide length >0.5)	Notes
Acetylation	7744	3813
ADP-ribosylation	113	34
Biontinylation	273	81
Butyrylation	195	63
Citrullination	896	440
Crotonylation	238	79
Dimethylation	708	373
Farnesylation	208	47	Removed after manual inspection
GeranylGeranylation	142	19	Removed after manual inspection
Glutarylation	142	73
Hexose	1037	284
Hydroxylation	4929	2673
Lactylation	293	109
Lipoylation	239	42
Malonylation	987	215
Methylation	3203	1362
Myristoylation	5	2	Removed after manual inspection
Nitration	521	121
Nitrosylation	461	115
Palmitoylation	145	22	Removed after manual inspection
Phosphorylation	7837	4741
Propionylation	364	155
Succinylation	250	73
Sulphation	77	18	Removed after manual inspection
Trimethylation	389	132
Trioxidation	1069	483
Ubiquitinylation	246	102

## Sheet: Summary of Sites
Table S7. A summary of identified PTMs using the Bolt search engine
Mun et al., 2025. A transcriptomic and proteomic map of primary human cell types
Modification	Position	Peptide	Sites
Acetylation	Protein N-term	2435	2140
Acetylation	Ser	1115	1100
Acetylation	Lys	263	257
ADP-ribosylation	Glu	14	14
ADP-ribosylation	Asp	13	13
ADP-ribosylation	Arg	7	7
Biontinylation	Lys	81	79
Butyrylation	Lys	63	62
Citrullination	Arg	440	417
Crotonylation	Lys	79	78
Dimethylation	Arg	241	227
Dimethylation	Lys	123	117
Dimethylation	Peptide N-term	9	9
Glutarylation	Lys	73	72
Hexose	Ser	185	181
Hexose	Lys	74	73
Hexose	Trp	25	24
Hydroxylation	Pro	2212	2051
Hydroxylation	Lys	461	440
Lactylation	Lys	109	106
Lipoylation	Lys	42	42
Malonylation	Ser	135	134
Malonylation	Lys	52	52
Malonylation	Cys	28	28
Methylation	Glu	827	793
Methylation	His	266	258
Methylation	Arg	149	142
Methylation	Lys	120	117
Nitration	Tyr	121	118
Nitrosylation	Cys	115	112
Phosphorylation	Ser	3778	3335
Phosphorylation	Thr	812	766
Phosphorylation	Tyr	151	142
Propionylation	Lys	116	114
Propionylation	Protein N-term	39	39
Succinylation	Lys	73	73
Trimethylation	Lys	81	79
Trimethylation	Arg	51	49
Trioxidation	Cys	483	459
Ubiquitinylation	Lys	102	101

## Sheet: List of PTMs across cell type
Table S7. A summary of identified PTMs using the Bolt search engine
Mun et al., 2025. A transcriptomic and proteomic map of primary human cell types
Modified Peptide	Peptide sequence	PTM	Position	Protein Accession ID	Gene Symbol	JH01_NHA	JH02_NHBE	JH03_NHAC-Kn	JH04_HUVEC	JH05_HMVEC-L	JH06_NHDF-Ad	JH07_NHDF-Neo	JH08_NHCF-V	JH10_NHEK-Ad	JH11_NHEK-Neo	JH12_NHEM-Ad	JH13_HMEC	JH14_NHMC	JH15_NHOST	JH17_HRCE	JH18_HRE	JH19_RPTEC	JH20_HRPE	JH21_AoAF	JH22_HPdLF	JH23_PrSC	JH24_HSMM	JH26_AoSMC	JH27_InEpC	JH28_InMyoFib	JH29_PrSMC	JH30_BdSMC	JH31_HAEC
AGWNAYIDNLMADGTCQDAAIVGYK_Acet[1]	AGWNAYIDNLMADGTCQDAAIVGYK	Acetyl	Acet[1]	NX_P07737-1	PFN1	1	5	5	6	6	4	4	0	2	4	4	1	5	6	4	5	4	11	5	8	13	8	7	5	7	0	5	1
EEEIAALVIDNGSGMCK_Acet[1]	EEEIAALVIDNGSGMCK	Acetyl	Acet[1]	NX_P63261-1	ACTG1	3	4	4	9	4	4	4	2	3	4	3	1	4	4	4	4	4	5	5	5	11	4	13	7	7	1	5	6
DDDIAALVVDNGSGMCK_Acet[1]	DDDIAALVVDNGSGMCK	Acetyl	Acet[1]	NX_P60709-1	ACTB	3	4	4	5	5	4	5	1	3	5	2	1	5	3	2	3	2	4	5	5	9	5	16	9	6	2	5	7
MEDSMDMDMSPLRPQNYLFGCELK_Acet[1]	MEDSMDMDMSPLRPQNYLFGCELK	Acetyl	Acet[1]	NX_P06748-1	NPM1	0	3	3	3	4	4	3	0	5	3	3	2	3	5	4	5	4	6	2	2	4	5	6	6	3	0	5	2
SKPHSEAGTAFIQTQQLHAAMADTFLEHMCR_Acet[1]	SKPHSEAGTAFIQTQQLHAAMADTFLEHMCR	Acetyl	Acet[1]	NX_P14618-1	PKM	2	2	1	4	3	2	2	1	3	3	2	3	3	4	5	6	4	7	1	6	7	4	4	2	4	1	2	0
ACGLVASNLNLKPGECLR_Acet[1]	ACGLVASNLNLKPGECLR	Acetyl	Acet[1]	NX_P09382-1	LGALS1	1	2	5	3	3	3	5	0	1	1	3	0	3	4	2	2	1	2	4	3	5	3	6	4	7	0	2	0
ACPLDQAIGLLVAIFHK_Acet[1]	ACPLDQAIGLLVAIFHK	Acetyl	Acet[1]	NX_P06703-1	S100A6	1	3	3	3	3	3	3	1	3	4	2	0	1	2	2	3	2	5	2	5	7	2	4	1	5	0	1	1
MDHYDSQQTNDYMQPEEDWDRDLLLDPAWEK_Acet[1]	MDHYDSQQTNDYMQPEEDWDRDLLLDPAWEK	Acetyl	Acet[1]	NX_P12814-1	ACTN1	2	2	3	3	4	1	1	2	3	4	2	3	4	2	2	5	2	4	0	2	2	3	3	2	3	2	2	0
TTNAGPLHPYWPQHLR_Acet[1]	TTNAGPLHPYWPQHLR	Acetyl	Acet[1]	NX_Q15125-1	EBP	1	3	2	2	1	3	3	2	4	5	3	3	3	2	3	2	3	3	2	3	3	2	1	1	1	2	2	1
AAGTLYTYPENWR_Acet[1]	AAGTLYTYPENWR	Acetyl	Acet[1]	NX_P26641-1	EEF1G	2	0	3	1	3	0	4	4	3	0	4	2	2	3	0	2	1	1	3	0	1	2	5	6	2	2	5	4
VSVINTVDTSHEDMIHDAQMDYYGTR_Acet[1]	VSVINTVDTSHEDMIHDAQMDYYGTR	Acetyl	Acet[1]	NX_P55735-1	SEC13	1	2	3	2	3	2	0	3	1	4	1	2	3	3	2	2	3	2	0	1	4	3	2	3	3	2	4	2
MFLVNSFLK_Acet[1]	MFLVNSFLK	Acetyl	Acet[1]	NX_P04632-1	CAPNS1	2	3	3	3	3	2	3	1	2	2	2	2	4	4	2	3	1	1	1	2	3	2	1	2	2	1	1	2
ASMGTLAFDEYGRPFLIIK_Acet[1]	ASMGTLAFDEYGRPFLIIK	Acetyl	Acet[1]	NX_P48643-1	CCT5	1	2	3	3	2	4	2	1	3	3	2	2	3	3	4	2	3	2	0	0	3	2	3	2	1	1	1	1
MEDLDQSPLVSSSDSPPRPQPAFK_Acet[1]	MEDLDQSPLVSSSDSPPRPQPAFK	Acetyl	Acet[1]	NX_Q9NQC3-1	RTN4	2	3	2	2	4	2	2	4	2	1	1	2	1	2	1	3	0	0	0	2	4	1	4	3	1	1	5	4
SGALDVLQMKEEDVLK_Acet[1]	SGALDVLQMKEEDVLK	Acetyl	Acet[1]	NX_P08865-1	RPSA	3	2	2	3	2	2	2	2	3	2	3	0	3	3	1	2	2	0	1	1	2	2	5	4	2	1	3	1
SDKPDMAEIEKFDK_Acet[1]	SDKPDMAEIEKFDK	Acetyl	Acet[1]	NX_P62328-1	TMSB4X	1	3	3	4	4	3	2	0	1	2	2	2	7	5	0	1	0	0	1	2	2	2	2	3	1	1	3	1
ADKPDMGEIASFDK_Acet[1]	ADKPDMGEIASFDK	Acetyl	Acet[1]	NX_P63313-1	TMSB10	2	3	0	2	2	1	2	1	0	1	2	0	2	3	1	2	0	1	1	2	3	3	4	5	2	2	4	6
MEDPTLYIVERPLPGYPDAEAPEPSSAGAQAAEEPSGAGSEELIK_Acet[1]	MEDPTLYIVERPLPGYPDAEAPEPSSAGAQAAEEPSGAGSEELIK	Acetyl	Acet[1]	NX_Q6NZI2-1	CAVIN1	1	2	2	3	4	3	2	5	2	1	1	3	2	3	1	2	1	1	0	2	2	4	1	1	2	2	2	2
VDYHAANQSYQYGPSSAGNGAGGGGSMGDYMAQEDDWDRDLLLDPAWEK_Acet[1]	VDYHAANQSYQYGPSSAGNGAGGGGSMGDYMAQEDDWDRDLLLDPAWEK	Acetyl	Acet[1]	NX_O43707-1	ACTN4	1	2	2	2	2	2	2	2	2	3	0	2	2	2	4	3	2	3	1	2	2	3	2	2	2	2	2	0
MVNPTVFFDIAVDGEPLGR_Acet[1]	MVNPTVFFDIAVDGEPLGR	Acetyl	Acet[1]	NX_P62937-1	PPIA	0	1	2	0	3	1	3	1	2	2	3	1	3	1	2	3	1	4	2	3	4	4	2	2	1	0	2	2
ALSMPLNGLKEEDKEPLIELFVK_Acet[1]	ALSMPLNGLKEEDKEPLIELFVK	Acetyl	Acet[1]	NX_Q9Y696-1	CLIC4	2	1	1	3	1	1	1	1	2	1	1	1	5	4	2	2	2	2	1	1	2	6	2	2	2	1	1	2
AMVSEFLK_Acet[1]	AMVSEFLK	Acetyl	Acet[1]	NX_P04083-1	ANXA1	1	4	3	2	3	2	3	1	3	2	1	1	3	3	1	1	0	0	0	0	2	1	4	4	1	0	4	3
MQNDAGEFVDLYVPR_Acet[1]	MQNDAGEFVDLYVPR	Acetyl	Acet[1]	NX_P63220-1	RPS21	2	2	1	2	2	1	2	2	2	2	2	2	2	2	1	2	1	2	1	2	3	2	2	4	2	1	2	2
DDDIAALVVDNGSGMCKAGFAGDDAPR_Acet[1]	DDDIAALVVDNGSGMCKAGFAGDDAPR	Acetyl	Acet[1]	NX_P60709-1	ACTB	0	2	7	0	0	3	4	0	0	1	3	0	2	6	0	0	0	0	2	0	1	1	8	3	4	0	3	1
ASGVAVSDGVIK_Acet[1]	ASGVAVSDGVIK	Acetyl	Acet[1]	NX_P23528-1	CFL1	2	3	1	2	2	1	2	1	3	1	1	1	3	2	1	1	1	1	1	0	2	2	4	4	1	1	3	3
AYHSFLVEPISCHAWNK_Acet[1]	AYHSFLVEPISCHAWNK	Acetyl	Acet[1]	NX_O15143-1	ARPC1B	1	2	2	1	3	3	3	1	1	1	2	0	2	2	2	1	2	2	1	2	3	4	3	2	1	1	0	1
ADDLDFETGDAGASATFPMQCSALR_Acet[1]	ADDLDFETGDAGASATFPMQCSALR	Acetyl	Acet[1]	NX_P63241-1	EIF5A	1	3	2	4	2	1	2	1	1	2	2	0	2	2	1	1	1	0	0	0	3	2	7	4	1	0	1	1
AVPETRPNHTIYINNLNEK_Acet[1]	AVPETRPNHTIYINNLNEK	Acetyl	Acet[1]	NX_P09012-1	SNRPA	1	2	1	2	1	2	2	1	2	2	2	1	2	3	1	2	2	2	1	2	2	2	1	2	1	1	2	2
AEEGIAAGGVMDVNTALQEVLK_Acet[1]	AEEGIAAGGVMDVNTALQEVLK	Acetyl	Acet[1]	NX_P25398-1	RPS12	1	1	2	2	2	1	2	0	1	1	1	0	3	3	1	2	1	2	0	2	3	3	2	3	1	0	4	2
AEYGTLLQDLTNNITLEDLEQLK_Acet[1]	AEYGTLLQDLTNNITLEDLEQLK	Acetyl	Acet[1]	NX_Q15121-1	PEA15	0	2	1	2	2	1	2	1	1	1	3	1	3	2	1	2	1	2	2	1	2	3	2	1	2	0	2	2
ADQLTEEQIAEFK_Acet[1]	ADQLTEEQIAEFK	Acetyl	Acet[1]	NX_P0DP23-1	CALM1	1	2	0	2	4	0	3	1	1	1	4	0	1	2	0	2	0	1	0	0	2	1	4	4	0	0	4	4
AGLNSLEAVK_Acet[1]	AGLNSLEAVK	Acetyl	Acet[1]	NX_P67936-1	TPM4	1	2	1	1	2	1	1	1	0	1	3	1	3	4	0	1	0	1	1	0	2	1	4	4	1	1	3	3
SLICSISNEVPEHPCVSPVSNHVYER_Acet[1]	SLICSISNEVPEHPCVSPVSNHVYER	Acetyl	Acet[1]	NX_Q9UMS4-1	PRPF19	0	1	2	0	2	3	2	0	2	2	2	0	3	3	2	2	2	2	0	0	2	3	2	3	2	0	2	0
MDIRPNHTIYINNMNDK_Acet[1]	MDIRPNHTIYINNMNDK	Acetyl	Acet[1]	NX_P08579-1	SNRPB2	1	2	2	2	1	3	3	0	3	2	0	0	2	2	0	2	2	2	1	1	1	1	2	2	2	0	2	1
EEEIAALVIDNGSGMCKAGFAGDDAPR_Acet[1]	EEEIAALVIDNGSGMCKAGFAGDDAPR	Acetyl	Acet[1]	NX_P63261-1	ACTG1	0	0	5	0	0	2	4	0	0	0	0	0	4	5	0	0	0	0	1	0	0	1	7	2	5	0	4	1
MNVDHEVNLLVEEIHR_Acet[1]	MNVDHEVNLLVEEIHR	Acetyl	Acet[1]	NX_Q9P1F3-1	ABRACL	1	3	1	2	1	1	1	1	1	2	2	1	2	2	1	3	1	2	0	0	3	1	2	2	2	0	2	1
VNPTVFFDIAVDGEPLGR_Acet[1]	VNPTVFFDIAVDGEPLGR	Acetyl	Acet[1]	NX_P62937-1	PPIA	0	2	3	2	1	0	2	0	2	1	3	0	2	3	0	2	1	2	1	1	2	3	1	2	1	1	1	2
AEQEPTAEQLAQIAAENEEDEHSVNYKPPAQK_Acet[1]	AEQEPTAEQLAQIAAENEEDEHSVNYKPPAQK	Acetyl	Acet[1]	NX_P52565-1	ARHGDIA	0	3	2	2	2	1	1	2	1	1	3	2	1	1	1	1	1	0	0	1	1	2	2	2	1	2	2	2
SDKPDMAEIEK_Acet[1]	SDKPDMAEIEK	Acetyl	Acet[1]	NX_P62328-1	TMSB4X	0	1	1	1	4	0	1	0	0	1	0	0	3	1	1	1	2	1	0	1	3	2	3	2	0	0	3	8
SGEDEQQEQTIAEDLVVTK_Acet[1]	SGEDEQQEQTIAEDLVVTK	Acetyl	Acet[1]	NX_Q9UQ80-1	PA2G4	0	1	1	1	1	1	2	1	0	3	2	2	2	2	0	2	1	0	0	0	2	1	4	2	1	1	4	3
MESYDVIANQPVVIDNGSGVIK_Acet[1]	MESYDVIANQPVVIDNGSGVIK	Acetyl	Acet[1]	NX_P61163-1	ACTR1A	2	1	1	2	2	1	1	1	1	1	1	1	1	2	1	1	1	1	1	1	2	2	2	2	1	1	3	2
MLSLQYPDVYRDETAVQDYHGHK_Acet[1]	MLSLQYPDVYRDETAVQDYHGHK	Acetyl	Acet[1]	NX_P48147-1	PREP	1	2	2	2	2	2	2	1	2	2	2	0	2	2	1	2	1	1	0	0	2	1	0	2	1	1	2	1
SAADEVDGLGVARPHYGSVLDNER_Acet[1]	SAADEVDGLGVARPHYGSVLDNER	Acetyl	Acet[1]	NX_P46940-1	IQGAP1	0	2	2	1	2	2	2	1	1	1	1	2	2	2	1	2	2	2	0	1	2	2	0	2	1	1	2	0
TTQQIDLQGPGPWGFR_Acet[1]	TTQQIDLQGPGPWGFR	Acetyl	Acet[1]	NX_O00151-1	PDLIM1	3	1	0	2	2	1	2	1	2	1	0	1	3	2	1	1	0	0	0	1	2	2	1	1	3	1	2	3
ADAASQVLLGSGLTILSQPLMYVK_Acet[1]	ADAASQVLLGSGLTILSQPLMYVK	Acetyl	Acet[1]	NX_Q9Y6C9-1	MTCH2	1	1	1	1	2	2	1	1	1	1	2	1	0	2	2	2	0	1	0	1	2	2	2	2	3	1	2	1
MDVLAEANGTFALNLLK_Acet[1]	MDVLAEANGTFALNLLK	Acetyl	Acet[1]	NX_P35237-1	SERPINB6	1	1	2	2	2	1	1	2	1	1	1	1	1	2	1	1	1	1	1	1	2	2	1	1	3	1	1	2
MEEEIAALVIDNGSGMCK_Acet[1]	MEEEIAALVIDNGSGMCK	Acetyl	Acet[1]	NX_P63261-1	ACTG1	2	0	2	1	3	1	1	1	1	0	0	0	3	1	0	1	0	2	0	1	2	2	5	4	2	0	2	1
SAHLQWMVVR_Acet[1]	SAHLQWMVVR	Acetyl	Acet[1]	NX_P46779-1	RPL28	1	2	1	2	2	1	2	0	2	3	1	2	1	2	1	2	2	0	0	0	1	2	3	1	0	0	2	1
SDEREVAEAATGEDASSPPPKTEAASDPQHPAASEGAAAAAASPPLLR_Acet[1]	SDEREVAEAATGEDASSPPPKTEAASDPQHPAASEGAAAAAASPPLLR	Acetyl	Acet[1]	NX_Q99536-1	VAT1	2	2	1	1	1	1	2	1	2	1	2	1	2	1	1	1	1	0	1	1	2	1	2	2	2	1	2	0
MMCGAPSATQPATAETQHIADQVR_Acet[1]	MMCGAPSATQPATAETQHIADQVR	Acetyl	Acet[1]	NX_P04080-1	CSTB	1	1	2	1	1	0	2	0	2	2	2	0	2	0	1	1	2	1	1	1	1	0	3	3	1	0	3	2
AAPMTPAARPEDYEAALNAALADVPELAR_Acet[1]	AAPMTPAARPEDYEAALNAALADVPELAR	Acetyl	Acet[1]	NX_Q04446-1	GBE1	0	2	1	3	2	2	0	3	0	0	1	0	2	2	1	2	0	1	0	0	3	2	1	1	0	2	2	2
MDIAIHHPWIR_Acet[1]	MDIAIHHPWIR	Acetyl	Acet[1]	NX_P02511-1	CRYAB	1	1	1	0	0	2	1	0	3	1	0	1	4	2	5	0	5	2	0	1	1	3	1	0	0	0	0	0
MYTAIPQSGSPFPGSVQDPGLHVWR_Acet[1]	MYTAIPQSGSPFPGSVQDPGLHVWR	Acetyl	Acet[1]	NX_P40121-1	CAPG	0	2	3	1	1	2	1	1	2	2	4	2	1	1	1	1	2	0	0	1	1	1	2	2	0	0	0	1
SAIQNLHSFDPFADASKGDDLLPAGTEDYIHIR_Acet[1]	SAIQNLHSFDPFADASKGDDLLPAGTEDYIHIR	Acetyl	Acet[1]	NX_P41567-1	EIF1	1	0	2	2	0	1	1	1	2	1	1	1	2	2	1	2	2	2	0	1	1	2	1	3	1	0	2	0
SDPAVNAQLDGIISDFEALKR_Acet[1]	SDPAVNAQLDGIISDFEALKR	Acetyl	Acet[1]	NX_Q9UHD8-1	SEPT9	1	0	2	1	1	2	1	2	0	0	1	0	2	2	1	1	1	1	1	1	2	2	2	4	1	1	2	0
AELTALESLIEMGFPR_Acet[1]	AELTALESLIEMGFPR	Acetyl	Acet[1]	NX_Q04323-1	UBXN1	0	0	1	1	2	0	1	0	2	2	2	2	2	2	1	1	1	1	1	1	2	1	2	1	2	0	2	1
ASALEQFVNSVR_Acet[1]	ASALEQFVNSVR	Acetyl	Acet[1]	NX_Q9UNS2-1	COPS3	1	2	0	1	1	0	1	1	2	1	2	0	1	1	1	2	1	1	0	1	2	2	2	2	1	1	2	2
ATNFLAHEK_Acet[1]	ATNFLAHEK	Acetyl	Acet[1]	NX_P29692-1	EEF1D	2	0	1	1	2	1	3	0	1	1	1	1	3	2	0	1	1	1	2	1	1	2	1	1	1	0	1	2
MEGAKPTLQLVYQAVQALYHDPDPSGK_Acet[1]	MEGAKPTLQLVYQAVQALYHDPDPSGK	Acetyl	Acet[1]	NX_Q9Y5L0-1	TNPO3	1	1	2	1	1	3	1	0	1	2	1	1	3	3	2	1	2	1	0	1	1	0	1	1	0	1	2	0
SHVAVENALGLDQQFAGLDLNSSDNQSGGSTASK_Acet[1]	SHVAVENALGLDQQFAGLDLNSSDNQSGGSTASK	Acetyl	Acet[1]	NX_O00571-1	DDX3X	1	0	0	2	2	1	1	2	0	0	2	1	2	1	1	0	0	1	0	0	2	1	3	2	2	2	3	2
SYMLPHLHNGWQVDQAILSEEDR_Acet[1]	SYMLPHLHNGWQVDQAILSEEDR	Acetyl	Acet[1]	NX_P83876-1	TXNL4A	0	1	1	1	1	1	2	0	3	2	2	2	3	1	1	1	1	1	0	1	1	2	1	2	2	0	1	0
ANQVNGNAVQLKEEEEPMDTSSVTHTEHYK_Acet[1]	ANQVNGNAVQLKEEEEPMDTSSVTHTEHYK	Acetyl	Acet[1]	NX_O43390-1	HNRNPR	1	1	2	2	1	1	1	1	0	1	1	1	2	1	1	2	1	1	1	1	1	1	1	1	2	1	1	2
SDAAVDTSSEITTK_Acet[1]	SDAAVDTSSEITTK	Acetyl	Acet[1]	NX_P06454-1	PTMA	1	2	2	1	1	0	1	1	1	1	1	1	1	1	1	1	1	2	1	0	1	1	3	2	1	0	2	2
SDNGELEDKPPAPPVR_Acet[1]	SDNGELEDKPPAPPVR	Acetyl	Acet[1]	NX_Q13177-1	PAK2	1	1	1	1	2	1	1	1	1	0	1	1	1	1	2	1	1	1	1	1	1	1	2	2	1	1	2	2
SETAPAAPAAPAPAEK_Acet[1]	SETAPAAPAAPAPAEK	Acetyl	Acet[1]	NX_P10412-1	HIST1H1E	1	1	0	1	1	1	1	1	1	1	1	1	0	1	1	1	1	1	1	1	1	1	3	3	1	1	3	2
STVHEILCKLSLEGDHSTPPSAYGSVK_Acet[1]	STVHEILCKLSLEGDHSTPPSAYGSVK	Acetyl	Acet[1]	NX_P07355-1	ANXA2	0	1	2	1	0	3	3	0	1	1	2	0	3	3	1	0	1	1	0	1	1	0	2	1	3	0	1	1
MFSFNMFDHPIPR_Acet[1]	MFSFNMFDHPIPR	Acetyl	Acet[1]	NX_Q92890-1	UFD1	0	2	0	1	1	2	1	1	2	2	1	2	2	2	1	2	0	2	0	0	1	2	1	2	1	0	1	0
STVHEILCK_Acet[1]	STVHEILCK	Acetyl	Acet[1]	NX_A6NMY6-1	ANXA2P2	0	0	0	3	2	0	0	1	1	2	0	0	2	1	1	1	1	0	1	3	4	0	6	1	0	0	1	0
TEWETAAPAVAETPDIK_Acet[1]	TEWETAAPAVAETPDIK	Acetyl	Acet[1]	NX_P46782-1	RPS5	0	0	1	1	0	1	1	0	1	0	2	0	1	1	1	1	1	0	0	0	1	1	4	4	1	0	4	4
MDHYDSQQTNDYMQPEEDWDR_Acet[1]	MDHYDSQQTNDYMQPEEDWDR	Acetyl	Acet[1]	NX_P12814-1	ACTN1	1	2	0	2	3	1	0	0	1	1	0	2	3	0	0	1	0	1	0	0	1	1	3	2	0	0	2	3
MENQVLTPHVYWAQR_Acet[1]	MENQVLTPHVYWAQR	Acetyl	Acet[1]	NX_Q9P035-1	HACD3	1	0	1	1	2	1	2	1	2	1	2	1	0	2	0	2	0	1	0	0	1	1	1	2	2	1	2	0
METEQPEETFPNTETNGEFGK_Acet[1]	METEQPEETFPNTETNGEFGK	Acetyl	Acet[1]	NX_P61978-1	HNRNPK	0	1	1	1	1	1	1	1	1	1	1	1	1	1	1	1	1	1	0	0	1	1	3	2	1	1	3	1
SNYSVSLVGPAPWGFR_Acet[1]	SNYSVSLVGPAPWGFR	Acetyl	Acet[1]	NX_Q96HC4-1	PDLIM5	2	1	1	2	1	0	1	1	0	0	0	1	3	2	0	2	1	2	0	1	1	2	1	1	1	1	0	2
AAATGPSFWLGNETLK_Acet[1]	AAATGPSFWLGNETLK	Acetyl	Acet[1]	NX_P12955-1	PEPD	1	0	0	1	1	1	2	2	0	0	3	0	2	1	0	1	1	0	0	0	1	0	3	1	1	2	3	2
ADMQNLVER_Acet[1]	ADMQNLVER	Acetyl	Acet[1]	NX_Q01518-1	CAP1	0	1	0	0	2	0	0	3	0	0	0	0	2	1	1	0	0	0	0	0	0	0	5	6	0	0	5	3
ATEHPEPPKAELQLPPPPPPGHYGAWAAQELQAK_Acet[1]	ATEHPEPPKAELQLPPPPPPGHYGAWAAQELQAK	Acetyl	Acet[1]	NX_Q13435-1	SF3B2	0	1	1	1	1	1	1	1	2	1	1	1	2	0	1	1	2	1	0	1	2	1	1	1	1	1	1	1
MDEMATTQISKDELDELK_Acet[1]	MDEMATTQISKDELDELK	Acetyl	Acet[1]	NX_P13797-1	PLS3	0	1	1	1	1	1	2	1	1	0	1	0	2	0	2	0	0	0	1	1	1	0	1	4	1	1	4	1
MEAVVNLYQEVMK_Acet[1]	MEAVVNLYQEVMK	Acetyl	Acet[1]	NX_Q9BW60-1	ELOVL1	1	2	2	0	2	1	1	2	1	0	1	0	1	0	0	1	0	0	0	1	1	1	3	3	0	2	1	2
AAADGDDSLYPIAVLIDELR_Acet[1]	AAADGDDSLYPIAVLIDELR	Acetyl	Acet[1]	NX_P30153-1	PPP2R1A	0	2	0	0	2	1	2	0	1	1	0	1	1	2	0	1	1	2	0	1	2	2	2	1	1	1	0	1
ADVLDLHEAGGEDFAMDEDGDESIHK_Acet[1]	ADVLDLHEAGGEDFAMDEDGDESIHK	Acetyl	Acet[1]	NX_Q9Y5S9-1	RBM8A	1	0	2	2	1	1	1	2	0	1	1	1	1	1	0	2	1	1	0	0	2	1	1	1	1	1	1	1
AHITINQYLQQVYEAIDSR_Acet[1]	AHITINQYLQQVYEAIDSR	Acetyl	Acet[1]	NX_Q5JVF3-1	PCID2	0	1	1	1	1	1	1	2	1	1	2	1	2	0	0	2	0	1	0	0	1	2	2	1	1	0	1	2
ATLKDQLIYNLLKEEQTPQNK_Acet[1]	ATLKDQLIYNLLKEEQTPQNK	Acetyl	Acet[1]	NX_P00338-1	LDHA	1	1	2	2	1	2	1	2	1	2	1	2	2	1	1	0	1	0	0	0	0	1	1	1	1	1	0	0
MENGYTYEDYKNTAEWLLSHTK_Acet[1]	MENGYTYEDYKNTAEWLLSHTK	Acetyl	Acet[1]	NX_P00491-1	PNP	0	1	1	3	1	1	1	1	1	1	1	1	2	2	1	2	1	1	0	0	0	0	1	1	1	1	2	0
MNHTVQTFFSPVNSGQPPNYEMLKEEHEVAVLGAPHNPAPPTSTVIHIR_Acet[1]	MNHTVQTFFSPVNSGQPPNYEMLKEEHEVAVLGAPHNPAPPTSTVIHIR	Acetyl	Acet[1]	NX_Q01628-1	IFITM3	0	0	0	1	0	0	0	2	0	0	0	2	0	2	2	3	3	2	0	2	2	0	2	0	1	2	2	0
SAATHSPMMQVASGNGDRDPLPPGWEIK_Acet[1]	SAATHSPMMQVASGNGDRDPLPPGWEIK	Acetyl	Acet[1]	NX_O95817-1	BAG3	2	1	1	1	1	2	1	0	1	2	1	1	1	1	1	1	0	1	0	1	1	1	1	2	2	0	1	0
SIMSYNGGAVMAMK_Acet[1]	SIMSYNGGAVMAMK	Acetyl	Acet[1]	NX_P49720-1	PSMB3	1	1	1	1	1	1	1	1	1	1	1	1	1	1	0	1	0	1	1	1	1	1	1	2	1	1	2	1
SLPLNPKPFLNGLTGKPVMVK_Acet[1]	SLPLNPKPFLNGLTGKPVMVK	Acetyl	Acet[1]	NX_P62306-1	SNRPF	1	1	1	1	1	1	1	1	1	1	1	2	1	1	1	1	1	1	1	1	1	1	1	1	1	1	1	0
TQFLPPNLLALFAPR_Acet[1]	TQFLPPNLLALFAPR	Acetyl	Acet[1]	NX_P08621-1	SNRNP70	1	1	1	2	1	0	1	1	1	2	1	1	1	1	0	0	0	0	0	1	2	2	1	1	2	2	1	1
ADLSLADALTEPSPDIEGEIKR_Acet[1]	ADLSLADALTEPSPDIEGEIKR	Acetyl	Acet[1]	NX_P27816-1	MAP4	1	1	1	1	1	0	1	1	1	1	1	1	1	1	1	1	1	1	0	1	1	2	1	1	1	1	1	1
AENGESSGPPRPSR_Acet[1]	AENGESSGPPRPSR	Acetyl	Acet[1]	NX_Q9UHD9-1	UBQLN2	2	1	1	1	1	1	1	1	1	0	0	0	1	1	1	1	1	1	2	1	1	1	1	1	1	1	1	1
ATEEFIIR_Acet[1]	ATEEFIIR	Acetyl	Acet[1]	NX_Q14764-1	MVP	0	1	1	1	1	1	1	2	2	0	1	0	0	1	1	2	1	0	0	0	1	0	2	2	1	2	1	2
MDQVMQFVEPSR_Acet[1]	MDQVMQFVEPSR	Acetyl	Acet[1]	NX_P60059-1	SEC61G	2	1	1	1	0	0	0	1	0	2	1	0	2	0	1	0	0	0	0	0	0	1	5	5	0	0	3	1
MNNHVSSKPSTMK_Acet[1]	MNNHVSSKPSTMK	Acetyl	Acet[1]	NX_O95573-1	ACSL3	2	2	1	2	1	1	1	1	0	1	1	1	1	0	1	1	0	0	0	0	2	1	2	1	1	1	2	0
MNPEYDYLFK_Acet[1]	MNPEYDYLFK	Acetyl	Acet[1]	NX_Q9H0U4-1	RAB1B	0	1	1	1	1	1	1	1	1	1	1	0	2	2	0	0	0	1	0	0	1	1	2	2	2	0	3	1
AAAMDVDTPSGTNSGAGK_Acet[1]	AAAMDVDTPSGTNSGAGK	Acetyl	Acet[1]	NX_P62877-1	RBX1	1	2	0	0	1	0	0	0	1	1	1	0	0	1	1	1	1	1	1	1	1	1	3	2	0	0	3	2
MEANGLGPQGFPELK_Acet[1]	MEANGLGPQGFPELK	Acetyl	Acet[1]	NX_P06132-1	UROD	1	1	2	1	1	0	0	1	0	0	1	0	1	1	1	0	0	1	1	1	1	1	2	2	1	1	2	2
SDASDMLAAALEQMDGIIAGSK_Acet[1]	SDASDMLAAALEQMDGIIAGSK	Acetyl	Acet[1]	NX_Q86W92-1	PPFIBP1	1	1	1	1	1	1	1	1	1	1	1	1	1	1	1	1	0	1	0	0	1	1	2	1	1	1	1	1
SNGYEDHMAEDCR_Acet[1]	SNGYEDHMAEDCR	Acetyl	Acet[1]	NX_Q15717-1	ELAVL1	0	1	1	1	1	1	1	0	1	1	1	0	1	1	1	1	1	1	1	1	2	1	2	1	1	0	1	1
AAAEAANCIMEVSCGQAESSEKPNAEDMTSK_Acet[1]	AAAEAANCIMEVSCGQAESSEKPNAEDMTSK	Acetyl	Acet[1]	NX_Q99873-1	PRMT1	0	1	1	0	1	1	0	0	0	1	2	0	2	0	0	1	1	0	0	0	1	0	4	5	1	0	3	0
AQDQGEKENPMR_Acet[1]	AQDQGEKENPMR	Acetyl	Acet[1]	NX_P62913-1	RPL11	0	1	1	0	0	0	1	0	0	1	1	0	1	1	1	1	1	2	0	1	1	3	2	2	1	0	2	1
CSSLEQALAVLVTTFHK_Acet[1]	CSSLEQALAVLVTTFHK	Acetyl	Acet[1]	NX_P29034-1	S100A2	0	5	0	0	0	0	0	0	6	9	0	1	0	0	1	0	1	1	0	0	0	1	0	0	0	0	0	0
MEDLDALLSDLETTTSHMPR_Acet[1]	MEDLDALLSDLETTTSHMPR	Acetyl	Acet[1]	NX_O43294-1	TGFB1I1	0	0	2	1	2	0	2	0	0	0	1	1	1	1	1	0	0	2	0	1	1	2	1	1	3	0	1	1
MMIHGFQSSHR_Acet[1]	MMIHGFQSSHR	Acetyl	Acet[1]	NX_O75663-1	TIPRL	1	0	1	0	1	2	1	0	1	2	1	1	1	1	1	1	3	2	0	2	1	1	0	0	0	1	0	0
SAIQNLHSFDPFADASK_Acet[1]	SAIQNLHSFDPFADASK	Acetyl	Acet[1]	NX_P41567-1	EIF1	0	1	1	0	1	0	1	1	0	1	1	0	1	1	1	1	1	1	0	0	1	1	2	2	2	0	2	2
SDQQLDCALDLMR_Acet[1]	SDQQLDCALDLMR	Acetyl	Acet[1]	NX_P47756-1	CAPZB	1	0	1	1	1	0	1	1	0	0	0	0	2	1	0	0	0	0	1	1	2	1	5	4	0	0	2	0
SGALDVLQMK_Acet[1]	SGALDVLQMK	Acetyl	Acet[1]	NX_P08865-1	RPSA	0	0	0	0	0	0	0	0	0	0	1	0	1	1	0	2	2	0	0	0	2	0	4	4	1	0	4	3
SQDTEVDMKEVELNELEPEKQPMNAASGAAMSLAGAEK_Acet[1]	SQDTEVDMKEVELNELEPEKQPMNAASGAAMSLAGAEK	Acetyl	Acet[1]	NX_P08195-1	SLC3A2	0	1	0	1	2	0	0	2	2	2	1	2	1	2	0	0	0	0	0	0	0	0	3	1	0	2	3	0
SSVAVLTQESFAEHR_Acet[1]	SSVAVLTQESFAEHR	Acetyl	Acet[1]	NX_Q00341-1	HDLBP	1	1	1	1	1	1	1	1	1	1	1	0	1	1	0	1	0	1	1	1	1	1	1	1	1	1	1	1
AAAAAAAAAAGAAGGRGSGPGR_Acet[1]	AAAAAAAAAAGAAGGRGSGPGR	Acetyl	Acet[1]	NX_Q86U42-1	PABPN1	0	1	0	1	1	1	1	0	0	0	0	0	2	2	1	0	1	2	0	0	1	0	2	1	2	1	2	2
AAAAAEQQQFYLLLGNLLSPDNVVR_Acet[1]	AAAAAEQQQFYLLLGNLLSPDNVVR	Acetyl	Acet[1]	NX_O00410-1	IPO5	0	1	0	1	2	1	1	0	1	1	1	1	2	1	1	1	1	1	0	0	1	1	1	1	0	1	1	1
AAGELEGGKPLSGLLNALAQDTFHGYPGITEELLR_Acet[1]	AAGELEGGKPLSGLLNALAQDTFHGYPGITEELLR	Acetyl	Acet[1]	NX_Q8N668-1	COMMD1	0	0	0	1	0	2	0	0	0	0	1	1	2	2	2	2	1	3	1	1	2	2	0	0	0	0	1	0
AAPLIPLSQQIPTGNSLYESYYK_Acet[1]	AAPLIPLSQQIPTGNSLYESYYK	Acetyl	Acet[1]	NX_Q9UBC2-1	EPS15L1	1	1	3	1	1	0	0	2	0	0	0	0	2	0	0	0	0	0	0	1	2	2	2	1	2	0	2	1
AGVEEVAASGSHLNGDLDPDDREEGAASTAEEAAK_Acet[1]	AGVEEVAASGSHLNGDLDPDDREEGAASTAEEAAK	Acetyl	Acet[1]	NX_P50579-1	METAP2	1	1	1	1	2	1	1	1	0	1	1	1	0	1	0	1	0	0	0	0	1	1	2	1	2	1	1	1
GDKPIWEQIGSSFIQHYYQLFDNDR_Acet[1]	GDKPIWEQIGSSFIQHYYQLFDNDR	Acetyl	Acet[1]	NX_P61970-1	NUTF2	0	2	0	0	2	0	0	0	1	2	1	0	1	2	2	2	2	2	0	1	2	2	0	0	0	0	0	0
MDLLFGR_Acet[1]	MDLLFGR	Acetyl	Acet[1]	NX_O43633-1	CHMP2A	1	1	1	1	1	1	1	0	1	1	1	1	1	1	1	1	0	0	0	1	1	1	1	1	1	1	1	1
MEDMNEYSNIEEFAEGSK_Acet[1]	MEDMNEYSNIEEFAEGSK	Acetyl	Acet[1]	NX_O14979-1	HNRNPDL	0	0	2	1	1	1	0	1	0	0	1	0	0	1	1	0	1	1	1	0	0	0	3	3	0	0	4	2
MEIPVPVQPSWLR_Acet[1]	MEIPVPVQPSWLR	Acetyl	Acet[1]	NX_O14558-1	HSPB6	1	0	0	1	0	1	2	1	0	0	0	0	2	2	0	0	0	0	1	0	3	0	2	3	0	0	4	1
MLAVHFDKPGGPENLYVK_Acet[1]	MLAVHFDKPGGPENLYVK	Acetyl	Acet[1]	NX_Q53FA7-1	TP53I3	1	1	1	1	0	1	1	1	1	1	1	1	2	1	1	1	0	1	1	0	1	1	1	1	1	0	0	1
MNDTVTIR_Acet[1]	MNDTVTIR	Acetyl	Acet[1]	NX_P62847-1	RPS24	0	1	0	0	1	0	1	1	1	2	1	0	1	1	0	0	0	1	1	0	2	1	4	2	1	0	1	1
MNTPSQPRQHFYPSR_Acet[1]	MNTPSQPRQHFYPSR	Acetyl	Acet[1]	NX_Q04637-1	EIF4G1	1	1	1	1	1	1	1	1	1	1	1	1	1	0	1	1	1	1	1	1	1	1	0	1	1	1	0	0
SEGDSVGESVHGKPSVVYR_Acet[1]	SEGDSVGESVHGKPSVVYR	Acetyl	Acet[1]	NX_O15258-1	RER1	1	1	1	1	1	1	1	0	1	0	1	1	1	1	0	1	1	1	1	1	1	1	1	0	1	1	1	1
SLHQFLLEPITCHAWNR_Acet[1]	SLHQFLLEPITCHAWNR	Acetyl	Acet[1]	NX_Q92747-1	ARPC1A	0	0	1	0	0	0	1	1	1	2	0	0	2	2	1	1	1	2	0	0	2	3	1	1	1	0	1	0
SLVAEAFVSQIAAAEPWPENATLYQQLK_Acet[1]	SLVAEAFVSQIAAAEPWPENATLYQQLK	Acetyl	Acet[1]	NX_O75431-1	MTX2	0	1	2	0	1	0	0	0	1	0	2	0	1	1	2	1	1	2	0	0	3	2	1	0	1	0	1	1
TTYLEFIQQNEER_Acet[1]	TTYLEFIQQNEER	Acetyl	Acet[1]	NX_Q15436-1	SEC23A	2	0	1	1	1	1	2	1	0	0	1	0	0	1	0	1	0	0	1	0	0	0	2	2	1	2	2	2
AAAAAAAVAGVGRGGGGAEPR_Acet[1]	AAAAAAAVAGVGRGGGGAEPR	Acetyl	Acet[1]	NX_Q9H3H3-1	C11orf68	1	1	1	1	1	1	1	0	0	1	1	0	1	1	1	0	0	1	1	1	1	1	1	1	1	1	1	1
AAGVEAAAEVAATEIK_Acet[1]	AAGVEAAAEVAATEIK	Acetyl	Acet[1]	NX_P52272-1	HNRNPM	1	1	0	1	1	1	1	1	0	0	1	1	1	1	0	1	0	1	0	0	1	0	2	2	0	0	2	3
AENDVDNELLDYEDDEVETAAGGDGAEAPAKK_Acet[1]	AENDVDNELLDYEDDEVETAAGGDGAEAPAKK	Acetyl	Acet[1]	NX_Q13838-1	DDX39B	0	1	2	1	0	1	1	1	0	1	0	1	1	1	1	1	0	0	0	0	2	2	1	2	1	0	2	0
AFAETYPAASSLPNGDCGRPR_Acet[1]	AFAETYPAASSLPNGDCGRPR	Acetyl	Acet[1]	NX_P30520-1	ADSS	0	1	1	1	1	1	1	0	1	1	1	0	1	1	1	1	1	1	1	0	1	1	1	1	1	0	1	1
ASLSLAPVNIFK_Acet[1]	ASLSLAPVNIFK	Acetyl	Acet[1]	NX_P78371-1	CCT2	0	1	0	1	1	0	1	2	0	0	2	0	1	1	0	0	0	0	0	0	1	1	2	3	1	1	2	2
AYAYLFK_Acet[1]	AYAYLFK	Acetyl	Acet[1]	NX_P61019-1	RAB2A	1	1	1	1	1	1	1	1	0	1	1	0	1	1	0	1	1	1	1	0	1	1	1	1	1	0	1	1
MEAVLNELVSVEDLLK_Acet[1]	MEAVLNELVSVEDLLK	Acetyl	Acet[1]	NX_Q9Y3D6-1	FIS1	1	1	1	0	2	1	0	0	1	0	0	0	1	0	3	2	1	3	1	0	1	1	0	0	1	1	0	1
MNGTLDHPDQPDLDAIK_Acet[1]	MNGTLDHPDQPDLDAIK	Acetyl	Acet[1]	NX_Q92879-1	CELF1	1	1	1	1	1	0	1	1	1	0	0	1	1	1	0	1	1	0	0	0	1	1	2	1	1	1	1	2
SSIGTGYDLSASTFSPDGR_Acet[1]	SSIGTGYDLSASTFSPDGR	Acetyl	Acet[1]	NX_P25788-1	PSMA3	1	1	1	1	0	1	1	1	0	0	1	1	1	1	0	0	0	1	1	0	1	0	2	2	1	1	2	1
AAGAAEAAVAAVEEVGSAGQFEELLR_Acet[1]	AAGAAEAAVAAVEEVGSAGQFEELLR	Acetyl	Acet[1]	NX_O76003-1	GLRX3	1	0	1	1	1	1	1	0	1	1	1	1	2	1	1	1	1	0	0	1	1	1	1	1	0	0	1	0
AASAAAASAAAASAASGSPGPGEGSAGGEK_Acet[1]	AASAAAASAAAASAASGSPGPGEGSAGGEK	Acetyl	Acet[1]	NX_Q13263-1	TRIM28	0	0	1	0	1	1	1	0	0	0	1	0	1	1	0	2	1	0	0	0	0	2	3	2	1	1	2	1
AQSINITELNLPQLEMLK_Acet[1]	AQSINITELNLPQLEMLK	Acetyl	Acet[1]	NX_Q99471-1	PFDN5	1	0	2	1	0	1	1	0	0	0	1	1	1	1	0	2	0	1	0	0	2	1	2	1	0	1	1	1
ASVSELACIYSALILHDDEVTVTEDKINALIK_Acet[1]	ASVSELACIYSALILHDDEVTVTEDKINALIK	Acetyl	Acet[1]	NX_P05386-1	RPLP1	0	1	1	0	2	1	0	0	0	1	0	0	0	1	2	3	0	2	0	0	2	3	1	1	1	0	0	0
ATDSWALAVDEQEAAAESLSNLHLKEEK_Acet[1]	ATDSWALAVDEQEAAAESLSNLHLKEEK	Acetyl	Acet[1]	NX_Q9UMR2-1	DDX19B	0	0	1	0	1	1	1	1	1	2	1	1	0	1	1	1	1	1	0	0	1	1	0	2	1	0	2	0
AVADLALIPDVDIDSDGVFK_Acet[1]	AVADLALIPDVDIDSDGVFK	Acetyl	Acet[1]	NX_Q9NRX4-1	PHPT1	0	1	1	0	1	1	1	0	1	1	1	0	1	1	1	1	0	0	0	1	2	2	1	0	1	1	1	1
CDFTEDQTAEFK_Acet[1]	CDFTEDQTAEFK	Acetyl	Acet[1]	NX_P60660-1	MYL6	0	0	1	1	1	0	1	0	0	0	1	0	0	1	0	1	0	1	0	0	0	1	6	2	1	0	3	1
MDDDIAALVVDNGSGMCK_Acet[1]	MDDDIAALVVDNGSGMCK	Acetyl	Acet[1]	NX_P60709-1	ACTB	0	1	1	1	1	0	1	0	1	0	0	0	1	1	0	1	0	1	0	0	1	1	3	4	1	0	1	1
MDPNTIIEALR_Acet[1]	MDPNTIIEALR	Acetyl	Acet[1]	NX_O95373-1	IPO7	0	1	1	0	1	0	0	4	1	0	1	0	1	1	0	0	0	0	0	0	0	1	2	2	1	2	3	0
MDWVMK_Acet[1]	MDWVMK	Acetyl	Acet[1]	NX_P31942-1	HNRNPH3	1	1	1	1	1	1	1	1	1	1	2	0	1	0	0	1	0	0	0	0	0	1	2	1	1	1	1	1
MESYDIIANQPVVIDNGSGVIK_Acet[1]	MESYDIIANQPVVIDNGSGVIK	Acetyl	Acet[1]	NX_P42025-1	ACTR1B	1	1	1	1	1	1	1	1	0	0	1	0	1	1	0	0	0	0	0	0	1	1	1	2	1	1	1	3
MEYLIGIQGPDYVLVASDR_Acet[1]	MEYLIGIQGPDYVLVASDR	Acetyl	Acet[1]	NX_P49721-1	PSMB2	1	1	1	1	1	0	1	0	1	1	1	0	1	1	1	1	1	0	0	0	2	1	0	1	1	0	1	2
MFSWVSK_Acet[1]	MFSWVSK	Acetyl	Acet[1]	NX_Q9H4M9-1	EHD1	1	1	1	1	1	1	1	1	1	0	1	1	0	1	0	1	1	1	0	0	0	1	1	1	1	1	1	1
SETAPAETATPAPVEK_Acet[1]	SETAPAETATPAPVEK	Acetyl	Acet[1]	NX_P16401-1	HIST1H1B	0	1	0	1	0	1	1	1	0	1	0	1	1	0	1	0	0	0	0	0	1	0	3	2	1	1	3	2
SVPAFIDISEEDQAAELR_Acet[1]	SVPAFIDISEEDQAAELR	Acetyl	Acet[1]	NX_Q7L2H7-1	EIF3M	0	1	1	1	1	0	1	1	1	1	1	0	0	1	0	1	1	1	1	0	1	1	1	1	1	1	1	1
SYGRPPPDVEGMTSLK_Acet[1]	SYGRPPPDVEGMTSLK	Acetyl	Acet[1]	NX_Q01130-1	SRSF2	1	1	1	0	1	1	1	1	0	1	1	0	1	1	1	0	1	0	0	0	0	1	2	2	0	1	1	2
SYPADDYESEAAYDPYAYPSDYDMHTGDPK_Acet[1]	SYPADDYESEAAYDPYAYPSDYDMHTGDPK	Acetyl	Acet[1]	NX_Q9Y262-1	EIF3L	1	1	1	1	1	0	0	1	0	1	1	0	0	1	0	2	0	1	0	0	1	2	1	1	1	1	2	1
AEELVLER_Acet[1]	AEELVLER	Acetyl	Acet[1]	NX_P21980-1	TGM2	1	0	0	2	1	0	0	2	0	0	0	0	2	0	1	1	0	1	0	0	1	0	1	2	0	2	2	2
AHQTGIHATEELKEFFAK_Acet[1]	AHQTGIHATEELKEFFAK	Acetyl	Acet[1]	NX_Q6IBS0-1	TWF2	1	1	1	1	0	1	1	1	1	1	1	1	0	1	0	1	1	1	0	0	1	1	1	1	1	1	0	0
AKNGSEADIDEGLYSR_Acet[1]	AKNGSEADIDEGLYSR	Acetyl	Acet[1]	NX_P22314-1	UBA1	1	1	1	1	1	1	1	1	0	0	1	1	1	1	0	0	0	0	1	1	1	0	1	1	1	1	1	1
ASGRPEELWEAVVGAAER_Acet[1]	ASGRPEELWEAVVGAAER	Acetyl	Acet[1]	NX_Q96B36-1	AKT1S1	1	1	1	1	1	1	1	0	1	1	1	1	1	1	1	1	0	0	0	0	1	0	1	1	1	0	1	1
MDEQALLGLNPNADSDFR_Acet[1]	MDEQALLGLNPNADSDFR	Acetyl	Acet[1]	NX_O43592-1	XPOT	0	1	0	1	1	1	1	1	0	0	1	0	1	2	0	0	0	0	0	0	1	2	2	2	0	1	2	1
MELITILEK_Acet[1]	MELITILEK	Acetyl	Acet[1]	NX_Q14974-1	KPNB1	1	1	1	0	1	1	2	1	1	1	0	1	1	1	0	1	1	0	0	1	1	1	0	0	1	1	0	1
AAAAKPNNLSLVVHGPGDLR_Acet[1]	AAAAKPNNLSLVVHGPGDLR	Acetyl	Acet[1]	NX_Q00796-1	SORD	0	1	0	1	0	1	1	2	1	1	2	1	1	0	2	0	0	0	0	0	0	1	1	0	1	1	1	1
AAAEGPVGDGELWQTWLPNHVVFLR_Acet[1]	AAAEGPVGDGELWQTWLPNHVVFLR	Acetyl	Acet[1]	NX_Q99567-1	NUP88	0	1	1	0	1	1	1	1	0	0	0	1	0	0	2	1	2	1	0	0	1	1	1	1	0	1	1	1
AAETQTLNFGPEWLR_Acet[1]	AAETQTLNFGPEWLR	Acetyl	Acet[1]	NX_Q6Y7W6-1	GIGYF2	1	1	1	1	0	0	1	1	0	1	0	1	1	1	0	0	1	0	0	0	1	0	1	2	1	1	2	1
AEVQVLVLDGR_Acet[1]	AEVQVLVLDGR	Acetyl	Acet[1]	NX_P40429-1	RPL13A	0	1	1	0	1	1	0	0	1	0	0	1	1	0	0	1	1	1	0	0	2	2	2	1	1	0	1	1
AGDLSAGFFMEELNTYR_Acet[1]	AGDLSAGFFMEELNTYR	Acetyl	Acet[1]	NX_P19525-1	EIF2AK2	1	1	1	0	1	0	1	0	0	1	1	1	1	1	0	0	1	0	0	0	2	2	1	1	1	2	0	0
AGGEAGVTLGQPHLSR_Acet[1]	AGGEAGVTLGQPHLSR	Acetyl	Acet[1]	NX_P41091-1	EIF2S3	0	1	1	0	0	1	1	1	0	0	1	1	1	1	0	1	1	1	1	1	1	0	1	1	0	1	1	1
AGLEVLFASAAPAITCR_Acet[1]	AGLEVLFASAAPAITCR	Acetyl	Acet[1]	NX_Q92530-1	PSMF1	0	0	1	1	1	1	1	0	0	1	0	0	1	1	0	1	0	1	0	0	3	1	1	1	3	0	1	0
AGQAFR_Acet[1]	AGQAFR	Acetyl	Acet[1]	NX_P61604-1	HSPE1	1	1	0	1	1	0	0	1	1	1	1	1	0	0	0	1	0	1	0	1	1	1	1	1	1	1	1	1
ATEHVNGNGTEEPMDTTSAVIHSENFQTLLDAGLPQK_Acet[1]	ATEHVNGNGTEEPMDTTSAVIHSENFQTLLDAGLPQK	Acetyl	Acet[1]	NX_O60506-1	SYNCRIP	1	0	1	1	1	1	0	1	0	0	0	1	1	1	1	1	0	1	0	0	1	1	1	1	1	1	1	1
ATVVVEATEPEPSGSIANPAASTSPSLSHR_Acet[1]	ATVVVEATEPEPSGSIANPAASTSPSLSHR	Acetyl	Acet[1]	NX_P46821-1	MAP1B	1	0	1	1	1	1	1	1	0	0	1	0	1	1	0	1	0	1	0	0	1	1	1	1	1	0	1	2
MDPLSELQDDLTLDDTSEALNQLK_Acet[1]	MDPLSELQDDLTLDDTSEALNQLK	Acetyl	Acet[1]	NX_Q07960-1	ARHGAP1	0	1	2	1	1	1	1	0	1	0	1	0	1	1	0	0	0	0	0	0	2	1	2	2	0	0	2	0
MDVFLMIR_Acet[1]	MDVFLMIR	Acetyl	Acet[1]	NX_Q15370-1	ELOB	0	1	1	0	1	2	1	0	1	1	1	0	2	1	0	2	1	0	0	0	1	1	0	0	1	0	1	1
MEGHDPKEPEQLR_Acet[1]	MEGHDPKEPEQLR	Acetyl	Acet[1]	NX_P51991-1	HNRNPA3	1	1	0	1	0	0	1	1	1	1	1	1	0	0	0	1	1	1	1	0	1	1	0	1	1	1	1	1
MFHGIPATPGIGAPGNKPELYEEVK_Acet[1]	MFHGIPATPGIGAPGNKPELYEEVK	Acetyl	Acet[1]	NX_Q9UK41-1	VPS28	1	1	1	1	0	1	1	0	1	1	0	0	1	1	1	1	1	0	0	0	1	1	1	1	1	0	1	1
MTEWETAAPAVAETPDIK_Acet[1]	MTEWETAAPAVAETPDIK	Acetyl	Acet[1]	NX_P46782-1	RPS5	0	1	1	0	1	0	0	1	0	0	1	0	0	1	1	1	0	0	1	1	1	1	2	2	1	0	2	1
MTPDLLNFK_Acet[1]	MTPDLLNFK	Acetyl	Acet[1]	NX_Q9H2D6-1	TRIOBP	1	0	0	0	1	0	1	1	0	0	1	0	1	0	0	1	0	0	0	0	1	1	2	3	1	0	3	2
SHIQIPPGLTELLQGYTVEVLR_Acet[1]	SHIQIPPGLTELLQGYTVEVLR	Acetyl	Acet[1]	NX_P13861-1	PRKAR2A	0	1	1	1	0	1	1	1	1	1	1	0	1	1	1	1	0	1	0	0	1	1	1	1	0	1	0	1
SSGIHVALVTGGNK_Acet[1]	SSGIHVALVTGGNK	Acetyl	Acet[1]	NX_P16152-1	CBR1	1	1	0	1	1	0	0	1	1	1	2	1	1	0	0	1	1	0	0	1	1	0	0	1	1	1	1	1
AAAAAAAGDSDSWDADAFSVEDPVRK_Acet[1]	AAAAAAAGDSDSWDADAFSVEDPVRK	Acetyl	Acet[1]	NX_O75822-1	EIF3J	1	1	0	2	1	0	2	0	1	1	1	0	1	1	0	1	0	0	0	0	1	1	0	1	1	0	1	1
AAYSYRPGPGAGPGPAAGAALPDQSFLWNVFQR_Acet[1]	AAYSYRPGPGAGPGPAAGAALPDQSFLWNVFQR	Acetyl	Acet[1]	NX_O75340-1	PDCD6	0	1	0	1	1	1	0	0	1	1	1	1	1	1	1	1	1	1	0	0	1	1	1	0	1	0	1	0
ADLSLADALTEPSPDIEGEIK_Acet[1]	ADLSLADALTEPSPDIEGEIK	Acetyl	Acet[1]	NX_P27816-1	MAP4	0	1	0	0	1	0	0	0	1	1	1	0	1	0	1	1	0	1	0	1	1	1	1	2	1	0	1	2
AGFLDNFR_Acet[1]	AGFLDNFR	Acetyl	Acet[1]	NX_P56557-1	TMEM50B	1	0	1	0	1	1	1	1	1	1	1	1	1	1	0	1	0	0	0	0	1	0	0	1	1	1	1	1
ASMGTLAFDEYGRPFLIIKDQDR_Acet[1]	ASMGTLAFDEYGRPFLIIKDQDR	Acetyl	Acet[1]	NX_P48643-1	CCT5	1	0	1	1	0	1	1	1	2	1	0	1	1	0	1	1	1	1	0	0	1	0	1	1	0	0	1	0
ATQADLMELDMAMEPDRK_Acet[1]	ATQADLMELDMAMEPDRK	Acetyl	Acet[1]	NX_P35222-1	CTNNB1	1	1	1	1	1	1	0	0	0	1	2	0	0	1	1	0	0	0	0	0	0	0	2	1	1	0	2	2
ATQVEPLLPGGATLLQAEEHGGLVR_Acet[1]	ATQVEPLLPGGATLLQAEEHGGLVR	Acetyl	Acet[1]	NX_Q6PKG0-1	LARP1	0	1	1	1	1	1	1	1	0	1	0	1	1	1	0	1	0	1	0	0	1	0	1	1	1	0	1	1
AVNVYSTSVTSDNLSR_Acet[1]	AVNVYSTSVTSDNLSR	Acetyl	Acet[1]	NX_Q15691-1	MAPRE1	1	0	1	1	1	0	0	0	0	0	1	0	0	0	1	0	1	1	0	0	1	0	3	3	0	0	3	1
MDKSELVQK_Acet[1]	MDKSELVQK	Acetyl	Acet[1]	NX_P31946-1	YWHAB	0	1	1	1	1	0	0	0	0	1	0	0	1	1	2	1	0	1	0	1	1	1	1	1	1	0	1	1
MDNYADLSDTELTTLLR_Acet[1]	MDNYADLSDTELTTLLR	Acetyl	Acet[1]	NX_P50402-1	EMD	1	1	0	1	1	1	2	0	0	0	1	0	0	2	1	0	0	0	0	0	0	1	1	2	1	0	2	1
MEATLEQHLEDTMK_Acet[1]	MEATLEQHLEDTMK	Acetyl	Acet[1]	NX_O43504-1	LAMTOR5	1	1	1	0	1	0	1	0	1	0	1	0	1	0	1	1	1	1	0	0	0	1	1	1	1	0	2	1
MEEVVIAGMSGK_Acet[1]	MEEVVIAGMSGK	Acetyl	Acet[1]	NX_P49327-1	FASN	1	1	1	1	0	0	0	0	1	1	1	1	1	0	0	1	0	0	0	0	1	1	1	2	0	1	1	2
MESYHKPDQQK_Acet[1]	MESYHKPDQQK	Acetyl	Acet[1]	NX_P29401-1	TKT	0	1	0	1	1	1	0	0	0	0	2	0	1	1	1	0	2	1	0	1	1	1	1	0	0	1	2	0
MMLGTEGGEGFVVK_Acet[1]	MMLGTEGGEGFVVK	Acetyl	Acet[1]	NX_P31943-1	HNRNPH1	1	0	0	1	0	1	1	1	1	1	1	1	1	0	0	0	0	0	0	0	1	0	1	2	1	1	2	1
MNAGSDPVVIVSAAR_Acet[1]	MNAGSDPVVIVSAAR	Acetyl	Acet[1]	NX_Q9BWD1-1	ACAT2	0	2	0	1	1	0	1	1	2	1	0	1	0	0	0	1	0	0	0	0	0	0	2	2	0	0	2	2
SDQEAKPSTEDLGDKK_Acet[1]	SDQEAKPSTEDLGDKK	Acetyl	Acet[1]	NX_P63165-1	SUMO1	0	1	1	1	0	0	1	0	0	0	1	1	0	1	0	1	2	0	0	0	1	1	3	1	0	0	2	1
SLDIQSLDIQCEELSDAR_Acet[1]	SLDIQSLDIQCEELSDAR	Acetyl	Acet[1]	NX_P13489-1	RNH1	0	1	1	0	1	1	1	0	0	0	1	0	1	1	0	0	0	0	0	0	1	1	2	2	1	0	2	2
SLPLNPKPFLNGLTGK_Acet[1]	SLPLNPKPFLNGLTGK	Acetyl	Acet[1]	NX_P62306-1	SNRPF	0	1	1	1	1	1	1	0	1	1	1	0	1	1	1	0	0	0	0	0	0	1	1	1	1	1	1	1
AAGGDHGSPDSYR_Acet[1]	AAGGDHGSPDSYR	Acetyl	Acet[1]	NX_P30566-1	ADSL	0	0	1	0	1	1	0	1	0	1	1	0	1	1	0	0	0	1	1	1	1	1	2	1	1	1	0	0
AALDSLSLFTSLGLSEQK_Acet[1]	AALDSLSLFTSLGLSEQK	Acetyl	Acet[1]	NX_P47897-1	QARS	0	0	1	1	1	1	1	1	0	0	1	1	0	1	0	1	0	0	0	1	1	1	1	1	1	0	1	1
AALTAEHFAALQSLLK_Acet[1]	AALTAEHFAALQSLLK	Acetyl	Acet[1]	NX_Q9P000-1	COMMD9	1	0	1	1	1	0	1	1	1	0	1	1	1	1	0	1	0	0	0	0	1	1	0	1	1	0	1	1
AANATTNPSQLLPLELVDK_Acet[1]	AANATTNPSQLLPLELVDK	Acetyl	Acet[1]	NX_Q9Y4Y9-1	LSM5	1	0	1	1	0	0	0	1	0	0	2	0	0	0	0	1	0	1	0	0	0	1	2	3	0	0	2	2
AATASAGAGGIDGKPR_Acet[1]	AATASAGAGGIDGKPR	Acetyl	Acet[1]	NX_Q02978-1	SLC25A11	0	1	1	1	1	0	0	0	0	0	0	0	1	1	0	0	1	1	1	1	1	2	1	1	1	0	1	1
ADDVDQQQTTNTVEEPLDLIR_Acet[1]	ADDVDQQQTTNTVEEPLDLIR	Acetyl	Acet[1]	NX_P62310-1	LSM3	0	1	1	0	0	0	0	1	0	0	1	0	1	2	1	0	0	0	0	0	1	0	2	3	0	0	2	2
AHQTGIHATEELK_Acet[1]	AHQTGIHATEELK	Acetyl	Acet[1]	NX_Q6IBS0-1	TWF2	0	1	0	1	0	1	1	0	0	1	1	0	1	1	1	1	0	1	1	1	0	1	1	1	0	0	1	1
ALPIIVK_Acet[1]	ALPIIVK	Acetyl	Acet[1]	NX_Q8WVY7-1	UBLCP1	0	1	1	1	1	1	0	1	0	1	1	1	1	1	0	0	0	0	0	0	1	0	1	1	1	1	1	1
ALSMPLNGLK_Acet[1]	ALSMPLNGLK	Acetyl	Acet[1]	NX_Q9Y696-1	CLIC4	1	1	1	1	1	1	0	1	0	0	0	0	1	1	0	0	0	0	0	0	1	1	1	1	1	1	1	2
ASGADSKGDDLSTAILK_Acet[1]	ASGADSKGDDLSTAILK	Acetyl	Acet[1]	NX_P55072-1	VCP	1	2	1	1	0	1	0	1	0	1	1	1	1	1	0	1	0	0	0	0	1	0	1	1	0	0	1	1
ATEGMILTNHDHQIR_Acet[1]	ATEGMILTNHDHQIR	Acetyl	Acet[1]	NX_Q9NQX3-1	GPHN	0	2	0	1	0	1	0	0	0	0	2	1	0	0	2	1	1	1	1	1	1	1	0	0	0	1	0	1
GSELETAMETLINVFHAHSGK_Acet[1]	GSELETAMETLINVFHAHSGK	Acetyl	Acet[1]	NX_P23297-1	S100A1	0	1	1	0	1	1	0	0	0	0	6	0	0	1	4	0	3	0	0	0	0	0	0	0	0	0	0	0
MDGIVPDIAVGTK_Acet[1]	MDGIVPDIAVGTK	Acetyl	Acet[1]	NX_P26599-1	PTBP1	1	0	0	1	1	0	0	1	1	1	1	0	1	1	1	0	0	0	0	0	1	0	1	2	0	1	2	1
MDVNIAPLR_Acet[1]	MDVNIAPLR	Acetyl	Acet[1]	NX_O75915-1	ARL6IP5	0	0	1	0	1	0	0	3	0	0	0	0	0	0	1	0	0	0	0	0	0	0	3	3	1	1	2	2
MEGPLSVFGDR_Acet[1]	MEGPLSVFGDR	Acetyl	Acet[1]	NX_P17987-1	TCP1	0	0	1	2	1	0	1	1	0	0	1	0	0	1	0	0	0	0	0	0	0	1	2	2	1	1	2	1
MNPAAEAEFNILLATDSYK_Acet[1]	MNPAAEAEFNILLATDSYK	Acetyl	Acet[1]	NX_P43490-1	NAMPT	0	1	1	1	1	0	1	0	1	1	0	1	1	1	1	0	1	0	0	0	1	0	0	1	1	1	1	1
MNPSAPSYPMASLYVGDLHPDVTEAMLYEK_Acet[1]	MNPSAPSYPMASLYVGDLHPDVTEAMLYEK	Acetyl	Acet[1]	NX_P11940-1	PABPC1	1	0	1	1	0	0	0	0	0	1	1	1	1	1	0	1	0	1	0	0	1	2	1	1	0	1	2	0
SADGAEADGSTQVTVEEPVQQPSVVDR_Acet[1]	SADGAEADGSTQVTVEEPVQQPSVVDR	Acetyl	Acet[1]	NX_O60664-1	PLIN3	0	1	1	0	1	1	1	1	0	0	1	0	1	1	0	0	1	0	0	0	1	1	2	1	0	0	2	1
SETAPAAPAAAPPAEK_Acet[1]	SETAPAAPAAAPPAEK	Acetyl	Acet[1]	NX_P16403-1	HIST1H1C	0	1	0	1	0	0	0	1	1	1	1	0	1	1	0	0	0	0	1	0	0	0	2	3	0	0	2	2
SGDHLHNDSQIEADFR_Acet[1]	SGDHLHNDSQIEADFR	Acetyl	Acet[1]	NX_P11387-1	TOP1	1	0	1	1	0	0	0	0	0	1	0	0	1	1	1	1	0	2	1	0	2	0	2	1	1	0	1	0
SQGDSNPAAIPHAAEDIQGDDR_Acet[1]	SQGDSNPAAIPHAAEDIQGDDR	Acetyl	Acet[1]	NX_P68402-1	PAFAH1B2	0	0	0	1	0	0	1	0	2	1	0	0	1	1	0	1	1	0	0	1	0	1	2	2	0	0	3	0
SSEDREAQEDELLALASIYDGDEFR_Acet[1]	SSEDREAQEDELLALASIYDGDEFR	Acetyl	Acet[1]	NX_Q9UBS8-1	RNF14	1	1	1	0	0	1	1	1	0	1	1	0	1	1	0	1	1	1	0	0	1	1	0	1	1	0	1	0
STLYVSPHPDAFPSLR_Acet[1]	STLYVSPHPDAFPSLR	Acetyl	Acet[1]	NX_P26640-1	VARS	0	1	1	1	1	1	0	1	1	0	0	1	0	0	1	0	1	0	1	1	1	1	0	1	1	0	1	1
TDQAFVTLTTNDAYAK_Acet[1]	TDQAFVTLTTNDAYAK	Acetyl	Acet[1]	NX_P46976-1	GYG1	0	1	1	0	2	0	1	2	0	0	1	0	1	0	0	0	1	0	0	0	0	0	2	2	0	0	2	2
AAAAASAPQQLSDEELFSQLR_Acet[1]	AAAAASAPQQLSDEELFSQLR	Acetyl	Acet[1]	NX_Q9Y2U8-1	LEMD3	1	2	1	0	1	0	1	1	1	0	1	0	1	0	0	1	0	0	0	0	1	0	1	1	0	1	1	1
AAGGGGSCDPLAPAGVPCAFSPHSQAYFALASTDGHLR_Acet[1]	AAGGGGSCDPLAPAGVPCAFSPHSQAYFALASTDGHLR	Acetyl	Acet[1]	NX_Q15061-1	WDR43	0	0	1	0	1	1	0	0	0	0	0	0	2	1	1	1	0	2	0	0	1	2	1	2	0	0	1	0
AEAMDLGKDPNGPTHSSTLFVR_Acet[1]	AEAMDLGKDPNGPTHSSTLFVR	Acetyl	Acet[1]	NX_Q9NYB0-1	TERF2IP	1	0	1	1	2	1	0	0	0	1	0	1	1	1	0	0	1	1	0	0	1	1	0	1	1	0	1	0
ATLKDQLIYNLLK_Acet[1]	ATLKDQLIYNLLK	Acetyl	Acet[1]	NX_P00338-1	LDHA	0	0	1	1	1	1	0	1	1	1	1	2	0	1	0	0	0	0	1	1	1	1	0	1	1	0	0	0
GDILAHESELLGLVK_Acet[1]	GDILAHESELLGLVK	Acetyl	Acet[1]	NX_Q7Z3E5-1	ARMC9	0	0	1	1	1	0	1	1	0	0	1	1	1	0	0	0	1	0	1	0	1	1	1	1	0	1	1	1
GSLKEELLK_Acet[1]	GSLKEELLK	Acetyl	Acet[1]	NX_Q9UH65-1	SWAP70	1	1	1	1	1	1	1	0	1	0	1	1	0	0	0	1	0	1	1	0	0	0	0	1	1	0	1	1
MDAGVTESGLNVTLTIR_Acet[1]	MDAGVTESGLNVTLTIR	Acetyl	Acet[1]	NX_Q15365-1	PCBP1	0	1	1	1	1	0	0	0	0	1	0	0	1	1	0	2	1	0	0	0	1	1	1	1	1	0	1	1
MDDREDLVYQAK_Acet[1]	MDDREDLVYQAK	Acetyl	Acet[1]	NX_P62258-1	YWHAE	0	1	0	2	2	0	0	0	0	0	0	0	2	1	0	0	0	0	0	1	1	1	2	2	0	0	1	1
MDELQDVQLTEIKPLLNDK_Acet[1]	MDELQDVQLTEIKPLLNDK	Acetyl	Acet[1]	NX_Q9UGV2-1	NDRG3	0	0	1	1	0	0	2	0	0	0	0	1	2	1	1	0	0	0	0	0	2	0	1	1	0	0	1	3
MDTGVIEGGLNVTLTIR_Acet[1]	MDTGVIEGGLNVTLTIR	Acetyl	Acet[1]	NX_Q15366-1	PCBP2	0	0	1	1	1	0	0	0	1	1	0	1	1	1	1	1	0	1	0	0	1	0	1	1	1	0	1	1
MEELSQALASSFSVSQDLNSTAAPHPR_Acet[1]	MEELSQALASSFSVSQDLNSTAAPHPR	Acetyl	Acet[1]	NX_O95149-1	SNUPN	0	0	1	0	1	1	1	0	0	0	1	1	0	1	2	1	0	1	0	1	1	2	1	0	1	0	0	0
MEESGYESVLCVKPDVHVYR_Acet[1]	MEESGYESVLCVKPDVHVYR	Acetyl	Acet[1]	NX_Q9NVZ3-1	NECAP2	0	1	1	0	1	1	1	0	1	1	1	0	0	0	0	1	1	1	0	2	1	1	0	1	0	0	1	0
MEPEQMLEGQTQVAENPHSEYGLTDNVER_Acet[1]	MEPEQMLEGQTQVAENPHSEYGLTDNVER	Acetyl	Acet[1]	NX_Q9C005-1	DPY30	0	1	1	1	0	0	0	0	2	1	3	0	1	1	0	1	0	0	0	1	0	1	2	1	0	0	0	0
MFSWLK_Acet[1]	MFSWLK	Acetyl	Acet[1]	NX_Q9NZN4-1	EHD2	0	0	1	1	1	1	1	1	1	0	0	1	1	1	0	0	0	0	0	0	1	1	1	0	1	1	1	1
MISAAQLLDELMGR_Acet[1]	MISAAQLLDELMGR	Acetyl	Acet[1]	NX_O95232-1	LUC7L3	0	1	1	1	2	0	2	1	0	0	1	0	1	0	0	1	0	1	0	0	1	1	0	0	1	1	0	1
MLKPQPLQQPSQPQQPPPTQQAVAR_Acet[1]	MLKPQPLQQPSQPQQPPPTQQAVAR	Acetyl	Acet[1]	NX_Q8WWM7-1	ATXN2L	0	1	0	2	0	0	1	0	1	0	0	0	2	1	0	0	0	0	1	0	1	1	1	1	0	1	1	2
MMPTPVILLK_Acet[1]	MMPTPVILLK	Acetyl	Acet[1]	NX_Q99832-1	CCT7	0	1	0	1	2	0	1	1	1	0	1	0	2	0	0	1	0	1	0	0	0	0	2	0	0	1	1	1
SCESSMVLGYWDIR_Acet[1]	SCESSMVLGYWDIR	Acetyl	Acet[1]	NX_P21266-1	GSTM3	0	1	0	0	1	1	1	0	1	1	1	0	1	1	0	1	0	0	1	0	2	1	0	0	1	0	2	0
SDDAGDTLATGDKAEVTEMPNSDSLPEDAEVHCDSAAVSHEPTPADPR_Acet[1]	SDDAGDTLATGDKAEVTEMPNSDSLPEDAEVHCDSAAVSHEPTPADPR	Acetyl	Acet[1]	NX_Q8IWE2-1	FAM114A1	0	0	1	0	1	1	0	0	0	0	0	0	2	1	0	0	0	0	1	0	2	0	2	2	1	0	3	0
SGDEMIFDPTMSK_Acet[1]	SGDEMIFDPTMSK	Acetyl	Acet[1]	NX_P20042-1	EIF2S2	0	1	0	1	1	1	0	2	0	0	0	0	0	1	0	0	0	1	0	0	0	1	2	1	0	1	2	2
SHQTGIQASEDVK_Acet[1]	SHQTGIQASEDVK	Acetyl	Acet[1]	NX_Q12792-1	TWF1	0	1	0	0	0	0	1	1	1	1	1	0	0	0	0	0	1	1	1	1	1	1	1	1	0	0	2	1
SSDASQGVITTPPPPSMPHK_Acet[1]	SSDASQGVITTPPPPSMPHK	Acetyl	Acet[1]	NX_Q9UEY8-1	ADD3	0	0	0	0	0	1	2	0	0	0	2	0	0	1	0	0	0	0	0	0	0	0	3	3	0	1	3	1
SSMNPEYDYLFK_Acet[1]	SSMNPEYDYLFK	Acetyl	Acet[1]	NX_P62820-1	RAB1A	0	1	0	0	0	0	0	1	0	1	0	1	1	1	0	1	0	0	0	1	0	1	1	4	0	0	2	1
TAVHAGNINFK_Acet[1]	TAVHAGNINFK	Acetyl	Acet[1]	NX_P35221-1	CTNNA1	1	0	0	1	1	0	1	0	0	1	0	0	0	0	0	1	0	0	1	0	1	1	2	1	1	0	2	2
VDAFLGTWK_Acet[1]	VDAFLGTWK	Acetyl	Acet[1]	NX_P05413-1	FABP3	0	0	0	1	0	2	3	1	0	0	0	0	0	0	1	1	1	1	1	1	0	3	0	0	0	0	1	0
AAAAAAAGDSDSWDADAFSVEDPVR_Acet[1]	AAAAAAAGDSDSWDADAFSVEDPVR	Acetyl	Acet[1]	NX_O75822-1	EIF3J	0	1	1	0	1	0	1	0	0	0	0	0	1	1	0	0	0	0	1	0	1	1	1	2	1	0	1	2
AAQGEPQVQFK_Acet[1]	AAQGEPQVQFK	Acetyl	Acet[1]	NX_P62826-1	RAN	0	0	0	0	0	1	1	0	0	0	1	0	1	0	0	0	0	0	0	0	0	1	3	3	0	0	2	3
ADIDNKEQSELDQDLDDVEEVEEEETGEETK_Acet[1]	ADIDNKEQSELDQDLDDVEEVEEEETGEETK	Acetyl	Acet[1]	NX_P55209-1	NAP1L1	1	0	0	0	1	0	1	0	0	0	1	0	0	2	1	1	0	0	0	1	0	3	1	1	0	1	1	0
AELSEEALLSVLPTIR_Acet[1]	AELSEEALLSVLPTIR	Acetyl	Acet[1]	NX_P45974-1	USP5	0	1	0	1	0	0	1	1	1	1	1	1	1	1	0	1	0	0	0	0	1	1	1	0	0	1	0	1
AENTEGDLNSNLLHAPYHTGDPQLDTAIGQWLR_Acet[1]	AENTEGDLNSNLLHAPYHTGDPQLDTAIGQWLR	Acetyl	Acet[1]	NX_Q6PCE3-1	PGM2L1	0	0	0	0	0	0	0	2	0	0	0	3	1	1	3	2	0	2	0	0	0	1	0	1	0	0	0	0
AFLASGPYLTHQQK_Acet[1]	AFLASGPYLTHQQK	Acetyl	Acet[1]	NX_Q9Y6M9-1	NDUFB9	0	1	0	1	1	1	1	0	1	0	1	0	0	1	0	0	1	1	0	1	1	0	1	0	1	0	1	1
AGITTIEAVK_Acet[1]	AGITTIEAVK	Acetyl	Acet[1]	NX_P06753-1	TPM3	0	1	0	0	1	0	0	1	1	2	1	0	1	1	0	0	0	0	0	0	0	0	2	2	0	0	1	2
ANKGPSYGMSR_Acet[1]	ANKGPSYGMSR	Acetyl	Acet[1]	NX_Q01995-1	TAGLN	1	0	0	0	1	0	0	2	0	0	0	0	2	2	0	0	0	0	1	0	0	2	2	2	0	0	1	0
ATALSEEELDNEDYYSLLNVR_Acet[1]	ATALSEEELDNEDYYSLLNVR	Acetyl	Acet[1]	NX_Q9NVH1-1	DNAJC11	1	0	1	0	0	0	1	0	1	2	1	0	1	0	1	1	1	0	0	0	1	0	0	1	1	0	1	1
MEDGKPVWAPHPTDGFQMGNIVDIGPDSLTIEPLNQK_Acet[1]	MEDGKPVWAPHPTDGFQMGNIVDIGPDSLTIEPLNQK	Acetyl	Acet[1]	NX_Q9UM54-1	MYO6	0	2	0	2	0	0	0	1	1	1	0	0	2	0	2	1	2	0	0	0	2	0	0	0	0	0	0	0
MEDHQHVPIDIQTSK_Acet[1]	MEDHQHVPIDIQTSK	Acetyl	Acet[1]	NX_Q96JB5-1	CDK5RAP3	1	0	1	1	1	0	1	0	1	1	0	1	1	1	0	1	0	0	0	0	0	1	1	1	0	1	0	1
MEEYHR_Acet[1]	MEEYHR	Acetyl	Acet[1]	NX_P51808-1	DYNLT3	1	1	0	1	1	1	1	1	1	1	1	1	1	1	0	0	0	1	0	0	0	0	0	0	1	1	0	0
MEMEKEFEQIDK_Acet[1]	MEMEKEFEQIDK	Acetyl	Acet[1]	NX_P18031-1	PTPN1	1	0	0	1	0	0	0	0	0	2	2	0	0	0	1	0	1	1	0	0	1	1	1	1	0	0	2	1
MNYMPGTASLIEDIDKK_Acet[1]	MNYMPGTASLIEDIDKK	Acetyl	Acet[1]	NX_O15116-1	LSM1	1	1	1	1	1	1	1	0	1	0	1	0	0	0	1	1	0	0	0	0	0	1	1	1	0	0	1	1
MTENSTSAPAAKPK_Acet[1]	MTENSTSAPAAKPK	Acetyl	Acet[1]	NX_P07305-1	H1F0	0	1	1	0	0	1	1	1	0	2	0	0	0	0	0	0	1	0	0	2	0	0	1	2	0	1	2	0
SDEREVAEAATGEDASSPPPK_Acet[1]	SDEREVAEAATGEDASSPPPK	Acetyl	Acet[1]	NX_Q99536-1	VAT1	0	0	1	1	1	1	1	1	1	0	1	0	0	1	1	1	0	0	0	0	1	1	1	1	0	0	1	0
SHTILLVQPTK_Acet[1]	SHTILLVQPTK	Acetyl	Acet[1]	NX_P84090-1	ERH	0	1	1	0	1	0	1	0	0	0	0	0	0	1	1	0	1	1	0	0	1	0	2	2	0	0	1	2
SSEPPPPPQPPTHQASVGLLDTPR_Acet[1]	SSEPPPPPQPPTHQASVGLLDTPR	Acetyl	Acet[1]	NX_Q9Y2V2-1	CARHSP1	0	0	1	1	0	1	0	1	0	1	1	0	1	1	0	0	0	0	0	0	1	0	2	1	0	0	2	2
TSIHFVVHPLPGTEDQLNDR_Acet[1]	TSIHFVVHPLPGTEDQLNDR	Acetyl	Acet[1]	NX_O95071-1	UBR5	0	0	1	1	1	0	1	1	1	0	1	1	1	0	0	0	1	0	1	0	1	1	0	0	1	1	1	0
AAAVAAAGAGEPQSPDELLPK_Acet[1]	AAAVAAAGAGEPQSPDELLPK	Acetyl	Acet[1]	NX_Q9NS69-1	TOMM22	0	0	0	1	1	1	0	0	1	0	1	0	1	0	0	0	0	1	0	1	1	1	0	1	1	0	2	1
ADLANEEKPAIAPPVFVFQK_Acet[1]	ADLANEEKPAIAPPVFVFQK	Acetyl	Acet[1]	NX_Q9H6Z4-1	RANBP3	1	1	1	1	0	0	0	1	0	1	0	0	1	1	0	1	0	0	1	0	0	0	0	2	0	1	1	1
ADSGLREPQEDSQKDLENDPSVNSQAQETTIIASNAEEAEILHSACGLSK_Acet[1]	ADSGLREPQEDSQKDLENDPSVNSQAQETTIIASNAEEAEILHSACGLSK	Acetyl	Acet[1]	NX_Q8NFQ8-1	TOR1AIP2	0	0	0	0	0	1	1	0	0	0	0	0	2	1	0	0	0	0	0	0	2	2	2	2	0	0	2	0
AEQVALSR_Acet[1]	AEQVALSR	Acetyl	Acet[1]	NX_P11413-1	G6PD	0	1	0	0	0	1	0	0	0	0	0	0	1	0	0	0	0	1	0	1	1	1	3	1	0	0	3	1
AHSPVQSGLPGMQNLK_Acet[1]	AHSPVQSGLPGMQNLK	Acetyl	Acet[1]	NX_Q9Y6E0-1	STK24	0	1	0	0	1	0	1	0	1	0	1	0	0	1	0	1	0	0	0	1	0	0	2	1	1	0	2	1
ALLAEHLLKPLPADK_Acet[1]	ALLAEHLLKPLPADK	Acetyl	Acet[1]	NX_Q9NZD2-1	GLTP	1	1	1	0	1	0	1	1	1	1	1	0	1	1	0	0	0	0	0	1	0	1	1	0	0	0	0	1
ALTSFLPAPTQLSQDQLEAEEK_Acet[1]	ALTSFLPAPTQLSQDQLEAEEK	Acetyl	Acet[1]	NX_Q13573-1	SNW1	0	1	0	0	0	0	1	0	1	0	2	0	1	1	1	0	0	0	0	0	1	1	1	1	0	1	1	1
ASGVTVNDEVIK_Acet[1]	ASGVTVNDEVIK	Acetyl	Acet[1]	NX_Q9Y281-1	CFL2	0	1	0	0	0	0	1	0	0	0	0	0	1	0	0	0	0	0	0	0	1	1	3	3	0	0	3	1
ASVSELACIYSALILHDDEVTVTEDK_Acet[1]	ASVSELACIYSALILHDDEVTVTEDK	Acetyl	Acet[1]	NX_P05386-1	RPLP1	0	1	1	0	1	1	0	0	0	1	0	0	1	1	1	1	0	1	0	0	1	1	1	1	0	0	1	0
ATPLAVNSAASLWGPYK_Acet[1]	ATPLAVNSAASLWGPYK	Acetyl	Acet[1]	NX_Q92621-1	NUP205	0	0	0	1	1	0	0	2	0	0	0	1	0	1	0	0	0	0	0	0	0	0	2	2	0	1	2	2
MEATLEQHLEDTMKNPSIVGVLCTDSQGLNLGCR_Acet[1]	MEATLEQHLEDTMKNPSIVGVLCTDSQGLNLGCR	Acetyl	Acet[1]	NX_O43504-1	LAMTOR5	0	0	2	0	0	2	0	0	1	0	0	0	1	1	2	1	1	1	0	0	2	1	0	0	0	0	0	0
MEDYQAAEETAFVVDEVSNIVK_Acet[1]	MEDYQAAEETAFVVDEVSNIVK	Acetyl	Acet[1]	NX_P63172-1	DYNLT1	0	1	0	0	1	1	1	1	1	1	0	0	1	1	0	1	0	0	0	0	0	1	1	1	1	0	1	0
MELSDANLQTLTEYLK_Acet[1]	MELSDANLQTLTEYLK	Acetyl	Acet[1]	NX_P55060-1	CSE1L	1	0	0	1	0	1	0	1	0	0	1	1	1	1	0	0	0	0	0	0	1	0	2	2	0	1	1	0
MHPAGLAAAAAGTPR_Acet[1]	MHPAGLAAAAAGTPR	Acetyl	Acet[1]	NX_Q5BJH7-1	YIF1B	1	0	1	1	1	0	0	1	0	0	0	0	1	1	0	0	0	0	1	1	1	0	1	1	1	0	1	1
MLQQVPENINFPAEEEK_Acet[1]	MLQQVPENINFPAEEEK	Acetyl	Acet[1]	NX_P41252-1	IARS	1	1	1	0	1	1	1	1	0	0	0	1	0	1	0	0	0	0	0	0	0	0	1	2	0	0	2	1
MNGQLDLSGK_Acet[1]	MNGQLDLSGK	Acetyl	Acet[1]	NX_Q92734-1	TFG	1	1	1	0	2	0	0	1	1	1	0	0	0	1	0	0	0	0	0	0	1	0	1	1	0	0	1	2
SDEFSLADALPEHSPAK_Acet[1]	SDEFSLADALPEHSPAK	Acetyl	Acet[1]	NX_Q8NDC0-1	MAPK1IP1L	1	1	0	2	1	0	0	0	0	0	1	0	1	1	0	0	1	0	0	0	1	0	2	2	0	0	0	1
SDFDEFER_Acet[1]	SDFDEFER	Acetyl	Acet[1]	NX_P26368-1	U2AF2	0	0	0	0	0	0	0	2	0	0	0	0	0	0	0	1	0	0	0	0	0	0	3	2	0	2	3	2
SEAGEATTTTTTTLPQAPTEAAAAAPQDPAPK_Acet[1]	SEAGEATTTTTTTLPQAPTEAAAAAPQDPAPK	Acetyl	Acet[1]	NX_P16989-1	YBX3	0	0	1	0	1	0	0	0	0	1	0	0	1	1	0	1	0	0	0	0	1	1	2	3	0	0	0	2
SFIDPYQHIIVEHQYSHK_Acet[1]	SFIDPYQHIIVEHQYSHK	Acetyl	Acet[1]	NX_P47712-1	PLA2G4A	0	1	1	0	0	2	0	1	2	2	0	0	0	1	0	0	0	0	1	0	1	0	1	0	0	1	1	0
SFIPVAEDSDFPIHNLPYGVFSTR_Acet[1]	SFIPVAEDSDFPIHNLPYGVFSTR	Acetyl	Acet[1]	NX_P16930-1	FAH	0	1	0	0	0	1	0	0	0	0	0	1	2	1	1	1	1	1	0	1	1	0	0	1	1	0	1	0
SLLQSALDFLAGPGSLGGASGR_Acet[1]	SLLQSALDFLAGPGSLGGASGR	Acetyl	Acet[1]	NX_O14976-1	GAK	1	0	1	1	0	0	1	1	1	1	1	0	0	0	1	0	0	0	0	0	1	1	1	1	1	0	0	1
TANGTAEAVQIQFGLINCGNK_Acet[1]	TANGTAEAVQIQFGLINCGNK	Acetyl	Acet[1]	NX_Q16658-1	FSCN1	0	2	2	0	1	2	1	0	0	0	0	0	1	1	0	1	0	0	0	0	0	1	0	1	1	0	1	0
TDAAVSFAK_Acet[1]	TDAAVSFAK	Acetyl	Acet[1]	NX_P05141-1	SLC25A5	0	0	0	0	0	1	1	0	0	1	0	0	0	0	0	1	0	1	1	1	1	0	2	2	0	0	2	1
AAGVEAAAEVAATEIKMEEESGAPGVPSGNGAPGPK_Acet[1]	AAGVEAAAEVAATEIKMEEESGAPGVPSGNGAPGPK	Acetyl	Acet[1]	NX_P52272-1	HNRNPM	0	0	1	1	0	0	1	1	0	0	0	1	1	1	0	1	0	0	0	0	0	1	1	1	1	1	1	0
AAPAPGLISVFSSSQELGAALAQLVAQR_Acet[1]	AAPAPGLISVFSSSQELGAALAQLVAQR	Acetyl	Acet[1]	NX_O95336-1	PGLS	0	0	0	1	1	0	0	0	1	1	1	0	1	0	0	1	0	1	0	1	1	1	0	1	1	0	1	0
ADGELNVDSLITR_Acet[1]	ADGELNVDSLITR	Acetyl	Acet[1]	NX_P62140-1	PPP1CB	0	0	1	1	0	0	1	0	0	1	0	0	1	0	0	0	0	0	1	0	0	1	2	3	0	0	2	0
ADLDKLNIDSIIQR_Acet[1]	ADLDKLNIDSIIQR	Acetyl	Acet[1]	NX_P36873-1	PPP1CC	0	1	0	0	0	0	1	0	1	0	0	1	1	1	0	1	0	0	0	0	1	0	1	2	0	1	1	1
ADLLGSILSSMEKPPSLGDQETR_Acet[1]	ADLLGSILSSMEKPPSLGDQETR	Acetyl	Acet[1]	NX_O75391-1	SPAG7	0	0	1	0	1	0	1	0	0	2	1	1	0	0	0	0	0	1	0	0	2	0	1	1	0	0	1	1
ADSGTAGGAALAAPAPGPGSGGPGPR_Acet[1]	ADSGTAGGAALAAPAPGPGSGGPGPR	Acetyl	Acet[1]	NX_Q96C90-1	PPP1R14B	0	0	1	1	0	0	0	0	1	1	0	0	0	0	0	1	0	1	0	0	1	1	2	2	1	0	1	0
ADSRDPASDQMQHWK_Acet[1]	ADSRDPASDQMQHWK	Acetyl	Acet[1]	NX_P04040-1	CAT	1	1	1	1	1	1	1	1	0	0	0	0	1	0	0	1	2	0	0	1	0	1	0	0	0	0	0	0
AEPLQPDPGAAEDAAAQAVETPGWK_Acet[1]	AEPLQPDPGAAEDAAAQAVETPGWK	Acetyl	Acet[1]	NX_Q9Y5Z4-1	HEBP2	0	1	0	0	1	1	1	0	1	1	1	0	1	0	0	0	0	0	0	0	1	1	1	2	0	0	1	0
ALCEAAGCGSALLWPR_Acet[1]	ALCEAAGCGSALLWPR	Acetyl	Acet[1]	NX_Q2TAA2-1	IAH1	0	1	1	0	1	1	1	0	1	1	0	0	1	0	0	0	0	0	0	0	1	1	1	1	1	0	1	0
ASSAQSGGSSGGPAVPTVQR_Acet[1]	ASSAQSGGSSGGPAVPTVQR	Acetyl	Acet[1]	NX_Q7KZF4-1	SND1	0	1	0	0	0	0	1	0	0	0	0	0	1	0	0	0	0	1	0	0	1	0	2	2	0	1	2	2
ATDSWALAVDEQEAAAESLSNLHLK_Acet[1]	ATDSWALAVDEQEAAAESLSNLHLK	Acetyl	Acet[1]	NX_Q9UMR2-1	DDX19B	0	0	0	1	0	0	0	1	0	0	0	1	0	0	0	1	1	2	0	0	1	1	0	1	1	1	1	1
ATTATMATSGSAR_Acet[1]	ATTATMATSGSAR	Acetyl	Acet[1]	NX_P38919-1	EIF4A3	0	0	0	1	0	0	0	0	0	1	0	0	1	0	0	2	1	0	0	0	1	0	3	2	0	0	2	0
AVFADLDLR_Acet[1]	AVFADLDLR	Acetyl	Acet[1]	NX_P78346-1	RPP30	1	1	1	1	1	1	0	1	1	0	0	0	0	0	0	0	0	0	0	0	1	1	1	1	0	1	0	1
MDALQLANSAFAVDLFK_Acet[1]	MDALQLANSAFAVDLFK	Acetyl	Acet[1]	NX_P36952-1	SERPINB5	0	3	0	0	0	0	0	0	3	4	0	4	0	0	0	0	0	0	0	0	0	0	0	0	0	0	0	0
MDDLDALLADLESTTSHISK_Acet[1]	MDDLDALLADLESTTSHISK	Acetyl	Acet[1]	NX_P49023-1	PXN	0	1	1	1	1	0	0	0	1	1	0	1	0	0	0	0	0	1	0	1	1	1	1	0	1	0	1	0
MEHFDASLSTYFK_Acet[1]	MEHFDASLSTYFK	Acetyl	Acet[1]	NX_Q9NYP7-1	ELOVL5	0	1	1	1	0	1	0	1	0	0	0	0	0	0	1	1	1	1	0	0	1	0	1	0	1	1	1	0
MFHFFR_Acet[1]	MFHFFR	Acetyl	Acet[1]	NX_C9J7I0-1	UMAD1	1	1	1	0	1	1	0	0	1	1	0	0	1	1	0	1	1	1	0	0	0	0	1	0	1	0	0	0
MMCSSLEQALAVLVTTFHK_Acet[1]	MMCSSLEQALAVLVTTFHK	Acetyl	Acet[1]	NX_P29034-1	S100A2	0	6	0	0	0	0	0	0	5	3	0	0	0	0	0	0	0	0	0	0	0	0	0	0	0	0	0	0
MQLKPMEINPEMLNK_Acet[1]	MQLKPMEINPEMLNK	Acetyl	Acet[1]	NX_P09936-1	UCHL1	1	0	0	2	0	0	1	1	0	0	0	0	1	0	0	1	0	1	0	0	1	0	1	1	1	0	1	1
MYPQGRHPAPHQPGQPGFK_Acet[1]	MYPQGRHPAPHQPGQPGFK	Acetyl	Acet[1]	NX_Q04726-1	TLE3	0	0	0	1	1	0	0	1	0	1	0	0	0	1	0	1	1	1	1	1	1	1	0	0	1	1	0	0
SESLVVCDVAEDLVEK_Acet[1]	SESLVVCDVAEDLVEK	Acetyl	Acet[1]	NX_P60983-1	GMFB	0	1	1	0	1	0	1	0	0	1	1	0	1	1	0	0	0	0	0	0	2	0	2	1	0	0	1	0
SGEENPASKPTPVQDVQGDGR_Acet[1]	SGEENPASKPTPVQDVQGDGR	Acetyl	Acet[1]	NX_Q15102-1	PAFAH1B3	0	1	0	0	0	2	0	0	0	1	0	0	1	0	1	1	0	1	1	0	1	0	1	2	0	0	1	0
SNPFAHLAEPLDPVQPGKK_Acet[1]	SNPFAHLAEPLDPVQPGKK	Acetyl	Acet[1]	NX_P21399-1	ACO1	0	1	0	1	1	0	1	1	0	0	1	1	1	0	0	1	0	0	0	0	1	0	0	1	0	1	1	1
STGPTAATGSNR_Acet[1]	STGPTAATGSNR	Acetyl	Acet[1]	NX_Q15836-1	VAMP3	0	1	0	0	0	0	0	0	1	1	1	0	1	1	0	0	0	0	0	0	0	0	2	2	1	0	2	1
VDYSVWDHIEVSDDEDETHPNIDTASLFR_Acet[1]	VDYSVWDHIEVSDDEDETHPNIDTASLFR	Acetyl	Acet[1]	NX_Q16543-1	CDC37	0	0	0	1	0	0	1	0	1	1	0	1	1	1	1	1	1	1	0	0	0	1	0	0	1	0	0	1
AAAAAAGAGPEMVR_Acet[1]	AAAAAAGAGPEMVR	Acetyl	Acet[1]	NX_P28482-1	MAPK1	0	1	1	0	2	0	1	0	1	1	0	0	0	0	0	0	0	0	0	0	0	2	0	1	0	0	1	2
AAAAVSESWPELELAER_Acet[1]	AAAAVSESWPELELAER	Acetyl	Acet[1]	NX_Q8N1G4-1	LRRC47	0	0	1	1	1	0	0	0	1	0	1	0	0	1	0	0	0	0	0	1	1	1	2	1	0	0	1	0
AAAAVVEFQR_Acet[1]	AAAAVVEFQR	Acetyl	Acet[1]	NX_O00231-1	PSMD11	1	0	0	1	0	0	0	0	1	1	0	0	1	1	1	1	0	0	0	0	0	0	1	1	0	1	1	1
AAPSEVAAIAPGEGDGGGGGFGSWLDGR_Acet[1]	AAPSEVAAIAPGEGDGGGGGFGSWLDGR	Acetyl	Acet[1]	NX_Q96MW1-1	CCDC43	0	0	1	1	1	0	1	0	1	1	1	1	0	0	0	1	0	0	0	0	0	1	1	1	1	0	0	0
ADAFGDELFSVFEGDSTTAAGTK_Acet[1]	ADAFGDELFSVFEGDSTTAAGTK	Acetyl	Acet[1]	NX_P42285-1	MTREX	0	1	1	0	1	0	1	0	0	0	0	1	1	1	0	1	0	0	0	0	1	1	1	1	1	0	0	0
ADDIDIEAMLEAPYK_Acet[1]	ADDIDIEAMLEAPYK	Acetyl	Acet[1]	NX_Q14498-1	RBM39	0	1	1	0	1	1	0	0	0	1	1	0	0	0	1	0	1	0	0	0	0	0	1	1	1	0	1	1
AGLELLSDQGYR_Acet[1]	AGLELLSDQGYR	Acetyl	Acet[1]	NX_Q9NPD3-1	EXOSC4	0	0	0	1	0	0	1	0	1	0	0	1	1	1	0	1	0	1	0	0	1	1	0	1	1	0	1	0
AQVAMSTLPVEDEESSESR_Acet[1]	AQVAMSTLPVEDEESSESR	Acetyl	Acet[1]	NX_P78347-1	GTF2I	0	1	1	0	1	0	0	1	0	0	1	0	0	0	0	2	0	0	0	0	0	0	3	2	0	0	0	1
ASASYHISNLLEK_Acet[1]	ASASYHISNLLEK	Acetyl	Acet[1]	NX_Q86VP6-1	CAND1	0	0	0	0	0	0	0	1	0	1	1	0	1	0	0	0	1	0	0	0	1	0	1	1	1	1	2	1
ASGVQVADEVCR_Acet[1]	ASGVQVADEVCR	Acetyl	Acet[1]	NX_P60981-1	DSTN	0	0	1	0	0	0	0	0	0	0	1	0	1	1	0	1	0	0	0	0	0	0	6	1	0	0	1	0
ASIWVGHR_Acet[1]	ASIWVGHR	Acetyl	Acet[1]	NX_P12429-1	ANXA3	1	1	0	0	0	0	0	1	1	3	0	1	0	0	0	2	0	1	0	0	0	0	0	0	0	0	1	1
ATFSGPAGPILSLNPQEDVEFQK_Acet[1]	ATFSGPAGPILSLNPQEDVEFQK	Acetyl	Acet[1]	NX_Q9BYG3-1	NIFK	1	1	0	0	2	0	1	0	0	0	0	1	1	0	0	1	0	0	0	0	0	0	1	0	1	1	1	1
AVAVGRPSNEELR_Acet[1]	AVAVGRPSNEELR	Acetyl	Acet[1]	NX_Q9NVA2-1	SEPT11	0	1	0	0	1	0	1	0	0	0	0	0	0	1	0	1	0	1	1	1	1	1	1	1	0	0	1	0
MDTEGFGELLQQAEQLAAETEGISELPHVER_Acet[1]	MDTEGFGELLQQAEQLAAETEGISELPHVER	Acetyl	Acet[1]	NX_Q8N1F7-1	NUP93	0	0	0	2	1	0	0	0	0	1	0	2	1	1	0	1	0	1	0	0	1	1	0	0	1	0	0	0
MELAHSLLLNEEAYNQLGEVQK_Acet[1]	MELAHSLLLNEEAYNQLGEVQK	Acetyl	Acet[1]	NX_Q86XA9-1	HEATR5A	0	0	0	0	1	0	2	1	0	0	1	0	1	0	0	0	0	0	0	0	1	1	2	1	0	0	2	0
MELLGEYVGQEGKPQK_Acet[1]	MELLGEYVGQEGKPQK	Acetyl	Acet[1]	NX_Q9BXV9-1	GON7	1	1	1	1	1	1	1	0	0	0	1	0	0	1	0	1	0	0	0	0	0	0	1	0	0	0	1	1
MEPGPDGPAASGPAAIR_Acet[1]	MEPGPDGPAASGPAAIR	Acetyl	Acet[1]	NX_P19623-1	SRM	0	1	1	0	1	1	1	0	1	1	0	0	1	0	0	1	0	0	0	0	0	0	1	1	0	0	1	1
MERPQPDSMPQDLSEALK_Acet[1]	MERPQPDSMPQDLSEALK	Acetyl	Acet[1]	NX_P09601-1	HMOX1	0	0	0	0	1	0	2	0	0	0	1	0	1	0	0	0	0	0	0	0	2	0	2	0	0	0	3	1
METLYR_Acet[1]	METLYR	Acetyl	Acet[1]	NX_Q9NRP0-1	OSTC	1	0	1	0	1	0	0	2	0	0	0	0	0	1	0	0	0	0	0	0	0	1	2	2	0	1	1	0
MFSSSAK_Acet[1]	MFSSSAK	Acetyl	Acet[1]	NX_P62081-1	RPS7	0	1	1	0	1	1	1	0	1	1	0	0	1	0	0	1	1	0	0	0	0	1	1	0	0	0	1	0
MLNMWK_Acet[1]	MLNMWK	Acetyl	Acet[1]	NX_Q14677-1	CLINT1	0	1	1	1	1	0	0	1	0	0	0	0	0	0	1	0	1	0	0	1	1	0	1	1	1	0	1	0
MNPEKDFAPLTPNIVR_Acet[1]	MNPEKDFAPLTPNIVR	Acetyl	Acet[1]	NX_Q08AM6-1	VAC14	2	0	1	1	1	1	1	2	0	0	0	0	0	0	0	0	0	0	0	0	1	0	0	0	0	1	2	0
MYNGIGLPTPR_Acet[1]	MYNGIGLPTPR	Acetyl	Acet[1]	NX_Q9UQ35-1	SRRM2	1	0	0	1	0	0	1	1	0	0	1	0	1	0	0	0	0	0	0	0	1	0	1	1	1	1	1	1
SNGYEDHMAEDCRGDIGR_Acet[1]	SNGYEDHMAEDCRGDIGR	Acetyl	Acet[1]	NX_Q15717-1	ELAVL1	0	1	1	1	1	1	1	0	1	0	0	0	0	0	0	1	0	1	0	0	0	1	1	1	1	0	0	0
SNPFAHLAEPLDPVQPGK_Acet[1]	SNPFAHLAEPLDPVQPGK	Acetyl	Acet[1]	NX_P21399-1	ACO1	1	1	0	1	0	1	1	0	0	0	1	0	1	1	0	0	0	0	0	0	1	0	1	1	0	0	1	1
STGTFVVSQPLNYR_Acet[1]	STGTFVVSQPLNYR	Acetyl	Acet[1]	NX_P49189-1	ALDH9A1	0	1	1	0	1	1	0	0	0	1	1	1	1	0	0	0	0	0	0	0	0	1	1	2	0	0	1	0
STSVPQGHTWTQR_Acet[1]	STSVPQGHTWTQR	Acetyl	Acet[1]	NX_Q9NYJ1-1	COA4	0	0	1	0	0	1	0	0	1	0	0	0	1	1	0	1	1	0	0	0	1	1	0	1	1	0	1	1
TDQENNNNISSNPFAALFGSLADAK_Acet[1]	TDQENNNNISSNPFAALFGSLADAK	Acetyl	Acet[1]	NX_Q14139-1	UBE4A	0	0	1	1	0	0	1	2	0	0	1	0	1	1	0	0	0	0	0	0	1	0	0	2	0	1	0	1
TENSTSAPAAKPK_Acet[1]	TENSTSAPAAKPK	Acetyl	Acet[1]	NX_P07305-1	H1F0	0	2	1	1	0	0	0	0	0	2	1	0	0	0	0	1	0	0	0	1	1	0	1	1	0	0	1	0
AAAAAAGAASGLPGPVAQGLK_Acet[1]	AAAAAAGAASGLPGPVAQGLK	Acetyl	Acet[1]	NX_Q96P70-1	IPO9	0	0	0	1	1	0	1	1	0	1	1	0	0	0	1	1	0	0	0	0	0	1	1	1	0	0	1	0
AAGTSSYWEDLRK_Acet[1]	AAGTSSYWEDLRK	Acetyl	Acet[1]	NX_O95249-1	GOSR1	0	1	0	0	0	0	0	1	0	0	1	0	1	0	1	0	1	0	0	0	0	1	1	1	1	1	1	0
AAGVAGWGVEAEEFEDAPDVEPLEPTLSNIIEQR_Acet[1]	AAGVAGWGVEAEEFEDAPDVEPLEPTLSNIIEQR	Acetyl	Acet[1]	NX_O43681-1	ASNA1	0	1	1	1	0	0	1	0	1	0	1	0	1	1	0	0	0	0	1	1	1	0	0	0	1	0	0	0
AAPGPALCLFDVDGTLTAPR_Acet[1]	AAPGPALCLFDVDGTLTAPR	Acetyl	Acet[1]	NX_O15305-1	PMM2	0	0	1	1	1	0	0	0	0	0	1	0	0	1	1	1	1	0	0	0	1	0	1	0	1	0	1	0
AASAAAASAAAASAASGSPGPGEGSAGGEKR_Acet[1]	AASAAAASAAAASAASGSPGPGEGSAGGEKR	Acetyl	Acet[1]	NX_Q13263-1	TRIM28	0	1	1	2	0	0	1	0	0	0	1	0	1	0	0	0	0	0	0	0	0	0	0	1	1	1	2	0
AAVDSFYLLYR_Acet[1]	AAVDSFYLLYR	Acetyl	Acet[1]	NX_Q3SXM5-1	HSDL1	1	0	0	0	0	0	0	1	0	0	0	0	0	1	0	1	1	1	0	0	1	1	0	1	1	1	0	1
AAVPELLQQQEEDR_Acet[1]	AAVPELLQQQEEDR	Acetyl	Acet[1]	NX_Q9Y5X3-1	SNX5	1	0	1	0	1	1	0	1	1	0	0	0	1	1	1	0	0	0	0	0	0	1	0	0	0	1	1	0
ADEALFLLLHNEMVSGVYK_Acet[1]	ADEALFLLLHNEMVSGVYK	Acetyl	Acet[1]	NX_Q86SZ2-1	TRAPPC6B	0	1	0	0	0	1	0	0	1	1	0	0	0	0	0	1	0	1	0	1	1	2	1	1	0	0	0	0
ADSELQLVEQR_Acet[1]	ADSELQLVEQR	Acetyl	Acet[1]	NX_P07741-1	APRT	0	0	0	0	0	0	1	0	0	0	0	0	0	0	1	0	0	1	0	1	0	0	2	2	1	0	2	1
AEEQPQVELFVK_Acet[1]	AEEQPQVELFVK	Acetyl	Acet[1]	NX_O00299-1	CLIC1	0	0	0	1	0	1	0	0	0	1	0	0	1	0	1	0	0	0	0	0	0	0	3	2	0	0	1	1
AGAQPGVHALQLEPPTVVETLR_Acet[1]	AGAQPGVHALQLEPPTVVETLR	Acetyl	Acet[1]	NX_Q01970-1	PLCB3	1	1	0	1	0	1	0	1	1	0	0	0	1	0	0	0	0	0	0	0	0	0	1	1	1	0	1	1
AGLNSLEAVKR_Acet[1]	AGLNSLEAVKR	Acetyl	Acet[1]	NX_P67936-1	TPM4	2	0	1	0	0	0	1	2	0	0	0	1	0	1	0	0	0	0	0	0	1	1	1	1	0	0	0	0
AHYNFK_Acet[1]	AHYNFK	Acetyl	Acet[1]	NX_Q9BZE4-1	GTPBP4	0	1	1	1	1	0	0	1	0	0	0	1	0	0	0	0	0	0	0	1	1	0	1	0	1	1	1	0
ASADELTFHEFEEATNLLADTPDAATTSR_Acet[1]	ASADELTFHEFEEATNLLADTPDAATTSR	Acetyl	Acet[1]	NX_Q9BWQ6-1	YIPF2	0	0	0	0	1	0	0	0	1	1	2	0	1	1	1	0	1	0	0	0	0	0	0	0	0	1	1	1
ASGEHSPGSGAAR_Acet[1]	ASGEHSPGSGAAR	Acetyl	Acet[1]	NX_Q9H4A4-1	RNPEP	0	2	1	0	0	1	0	0	1	1	0	1	0	0	0	1	0	1	0	1	0	1	1	0	0	0	0	0
ASGGSGGVSVPALWSEVNR_Acet[1]	ASGGSGGVSVPALWSEVNR	Acetyl	Acet[1]	NX_O76094-1	SRP72	1	0	1	0	0	0	1	1	0	0	0	1	0	0	0	0	0	0	0	0	1	0	2	0	1	1	1	1
ATYLEFIQQNEER_Acet[1]	ATYLEFIQQNEER	Acetyl	Acet[1]	NX_Q15437-1	SEC23B	0	0	1	0	0	0	1	1	1	1	1	0	1	1	0	0	0	0	0	0	1	0	1	0	0	0	0	2
AVVPASLSGQDVGSFAYLTIK_Acet[1]	AVVPASLSGQDVGSFAYLTIK	Acetyl	Acet[1]	NX_Q9H993-1	ARMT1	0	0	0	0	1	0	1	0	0	0	1	0	2	1	1	0	0	0	0	0	1	0	0	2	0	0	1	1
MDFQHRPGGK_Acet[1]	MDFQHRPGGK	Acetyl	Acet[1]	NX_Q15428-1	SF3A2	1	0	0	1	1	0	0	0	0	0	1	1	1	0	1	1	0	0	0	0	0	0	1	1	0	0	1	1
MDHTGAIDTEDEVGPLAHLAPSPQSEAVAHEFQELSLQSSQNLPPLNER_Acet[1]	MDHTGAIDTEDEVGPLAHLAPSPQSEAVAHEFQELSLQSSQNLPPLNER	Acetyl	Acet[1]	NX_Q9ULH7-1	MRTFB	0	0	0	2	0	0	0	0	0	0	0	2	0	1	2	2	0	0	0	0	1	0	0	0	1	0	1	0
MDLAAAAEPGAGSQHLEVRDEVAEK_Acet[1]	MDLAAAAEPGAGSQHLEVRDEVAEK	Acetyl	Acet[1]	NX_Q14566-1	MCM6	0	1	2	1	0	2	1	1	0	0	1	1	1	0	0	0	0	0	0	0	0	0	0	0	0	1	0	0
MDPNCSCAAGDSCTCAGSCK_Acet[1]	MDPNCSCAAGDSCTCAGSCK	Acetyl	Acet[1]	NX_P02795-1	MT2A	0	1	0	0	0	0	0	0	1	0	0	0	0	0	1	1	0	0	0	0	1	0	6	1	0	0	0	0
MEALILEPSLYTVK_Acet[1]	MEALILEPSLYTVK	Acetyl	Acet[1]	NX_P61923-1	COPZ1	0	0	0	0	0	0	1	0	1	0	1	0	1	1	0	0	0	0	0	0	0	1	1	2	1	0	2	0
MEATGVLPFVR_Acet[1]	MEATGVLPFVR	Acetyl	Acet[1]	NX_Q13045-1	FLII	1	1	0	1	0	0	0	2	1	0	1	1	0	0	0	0	0	0	0	0	0	0	0	2	0	1	0	1
MECDLMETDILESLEDLGYK_Acet[1]	MECDLMETDILESLEDLGYK	Acetyl	Acet[1]	NX_Q8NCA5-1	FAM98A	0	1	0	0	0	0	1	0	0	1	0	0	1	1	0	1	1	0	0	0	2	0	0	1	1	0	1	0
MEGSGEQPGPQPQHPGDHR_Acet[1]	MEGSGEQPGPQPQHPGDHR	Acetyl	Acet[1]	NX_Q9UJA5-1	TRMT6	0	0	0	1	0	0	1	0	1	1	0	1	0	0	1	1	0	1	1	0	0	1	0	1	0	0	1	0
MEVLAAETTSQQER_Acet[1]	MEVLAAETTSQQER	Acetyl	Acet[1]	NX_O75781-1	PALM	0	0	0	0	1	0	1	1	0	0	1	0	1	1	0	0	0	0	0	0	1	0	1	1	0	1	1	1
MFQLPVNNLGSLR_Acet[1]	MFQLPVNNLGSLR	Acetyl	Acet[1]	NX_Q9H2P0-1	ADNP	0	1	1	0	0	0	0	2	0	0	0	2	0	0	0	0	0	0	0	0	0	0	1	1	1	1	1	1
MMNNSGYSDAGLGLGDETDEMPSTEK_Acet[1]	MMNNSGYSDAGLGLGDETDEMPSTEK	Acetyl	Acet[1]	NX_Q14315-1	FLNC	0	0	0	0	0	0	0	1	0	0	0	0	1	0	0	0	0	0	0	0	0	1	3	3	0	0	2	1
SAPLDAALHALQEEQAR_Acet[1]	SAPLDAALHALQEEQAR	Acetyl	Acet[1]	NX_P80217-1	IFI35	0	0	1	1	1	1	1	0	0	0	1	0	0	0	0	0	0	0	0	1	1	0	1	1	0	1	0	1
SDPAVNAQLDGIISDFEALK_Acet[1]	SDPAVNAQLDGIISDFEALK	Acetyl	Acet[1]	NX_Q9UHD8-1	SEPT9	0	0	0	1	0	0	1	0	0	0	0	0	1	1	0	0	0	0	0	1	1	2	0	1	1	1	0	1
SELEQLRQEAEQLR_Acet[1]	SELEQLRQEAEQLR	Acetyl	Acet[1]	NX_P62879-1	GNB2	1	0	1	1	0	1	1	1	1	0	0	1	1	1	0	0	0	0	0	0	1	0	0	0	0	0	1	0
SGFLEELLGEK_Acet[1]	SGFLEELLGEK	Acetyl	Acet[1]	NX_Q6DKJ4-1	NXN	0	1	1	0	0	0	2	0	1	1	0	1	1	0	0	0	0	0	0	0	0	0	1	2	0	1	0	0
SGFLEGLR_Acet[1]	SGFLEGLR	Acetyl	Acet[1]	NX_O95807-1	TMEM50A	0	0	0	1	1	0	1	1	0	0	0	1	0	1	0	0	0	0	0	0	0	0	1	1	1	1	1	1
SGFNFGGTGAPTGGFTFGTAK_Acet[1]	SGFNFGGTGAPTGGFTFGTAK	Acetyl	Acet[1]	NX_P37198-1	NUP62	0	1	1	1	1	0	0	1	0	0	1	0	0	0	0	1	0	0	0	0	0	0	1	2	1	0	1	0
SHQPLSCLTEKEDSPSESTGNGPPHLAHPNLDTFTPEELLQQMK_Acet[1]	SHQPLSCLTEKEDSPSESTGNGPPHLAHPNLDTFTPEELLQQMK	Acetyl	Acet[1]	NX_Q96CV9-1	OPTN	0	0	0	0	0	1	0	0	0	1	0	0	1	1	1	1	1	0	0	0	1	1	1	1	0	0	1	0
SQGSPGDWAPLDPTPGPPASPNPFVHELHLSR_Acet[1]	SQGSPGDWAPLDPTPGPPASPNPFVHELHLSR	Acetyl	Acet[1]	NX_Q643R3-1	LPCAT4	0	0	0	1	0	0	0	0	1	1	0	1	1	0	0	1	0	0	0	0	1	0	2	1	0	0	1	1
SQQGYVATPPYSQPQPGIGLSPPHYGHYGDPSHTASPTGMMK_Acet[1]	SQQGYVATPPYSQPQPGIGLSPPHYGHYGDPSHTASPTGMMK	Acetyl	Acet[1]	NX_O94855-1	SEC24D	0	1	0	0	0	2	0	0	0	0	0	0	0	0	0	1	1	0	0	0	2	1	0	1	0	0	2	1
SSSGTPDLPVLLTDLK_Acet[1]	SSSGTPDLPVLLTDLK	Acetyl	Acet[1]	NX_P00352-1	ALDH1A1	0	0	0	1	0	0	2	0	0	0	1	0	0	0	2	0	0	0	0	0	1	1	1	0	0	0	1	2
SVELEEALPVTTAEGMAK_Acet[1]	SVELEEALPVTTAEGMAK	Acetyl	Acet[1]	NX_Q92522-1	H1FX	0	1	0	1	0	0	0	1	0	0	1	0	0	0	1	1	0	0	0	0	0	0	1	1	1	0	2	1
SWLSSSQGVVLTAYHPSGK_Acet[1]	SWLSSSQGVVLTAYHPSGK	Acetyl	Acet[1]	NX_Q8N392-1	ARHGAP18	0	0	1	1	1	1	2	1	0	1	1	0	1	0	0	0	0	0	0	0	0	0	1	0	0	0	0	1
TAAENVCYTLINVPMDSEPPSEISLK_Acet[1]	TAAENVCYTLINVPMDSEPPSEISLK	Acetyl	Acet[1]	NX_P53618-1	COPB1	0	0	1	0	2	0	0	0	1	1	0	0	0	1	0	1	0	0	0	0	0	1	2	2	0	0	0	0
TEQAISFAK_Acet[1]	TEQAISFAK	Acetyl	Acet[1]	NX_P12236-1	SLC25A6	0	1	0	0	0	0	0	0	0	0	1	0	0	0	0	1	0	0	0	0	0	0	3	2	1	0	2	1
TEQMTLR_Acet[1]	TEQMTLR	Acetyl	Acet[1]	NX_P63244-1	RACK1	0	0	0	0	0	0	0	0	0	0	1	0	0	0	0	0	0	0	0	0	1	0	4	2	0	0	2	2
THWFHR_Acet[1]	THWFHR	Acetyl	Acet[1]	NX_Q5VW32-1	BROX	0	1	1	0	1	0	0	0	1	1	0	0	1	1	1	1	1	1	0	0	0	0	0	0	1	0	0	0
AAAAAQGGGGGEPR_Acet[1]	AAAAAQGGGGGEPR	Acetyl	Acet[1]	NX_P27361-1	MAPK3	0	1	0	0	0	1	0	0	0	1	0	0	1	0	0	0	0	0	0	1	1	1	2	1	0	0	0	1
AAAAQLSLTQLSSGNPVYEK_Acet[1]	AAAAQLSLTQLSSGNPVYEK	Acetyl	Acet[1]	NX_P42566-1	EPS15	0	0	0	0	1	0	0	1	0	0	2	0	1	0	1	0	0	0	0	0	1	1	1	0	0	0	1	1
AAALGPPEVIAQLENAAK_Acet[1]	AAALGPPEVIAQLENAAK	Acetyl	Acet[1]	NX_Q9C0E2-1	XPO4	0	1	1	1	0	0	0	1	0	0	0	0	0	0	0	0	0	0	0	0	0	1	1	1	1	1	1	1
AAAMDVDTPSGTNSGAGKK_Acet[1]	AAAMDVDTPSGTNSGAGKK	Acetyl	Acet[1]	NX_P62877-1	RBX1	0	1	1	1	0	0	0	0	0	0	0	0	0	0	0	1	0	0	0	0	0	0	3	2	0	0	2	0
AAAPPSYCFVAFPPR_Acet[1]	AAAPPSYCFVAFPPR	Acetyl	Acet[1]	NX_Q12765-1	SCRN1	0	1	0	0	1	1	1	0	0	0	0	0	1	1	0	0	0	0	0	0	1	0	1	1	1	0	1	0
ADDIDIEAMLEAPYKK_Acet[1]	ADDIDIEAMLEAPYKK	Acetyl	Acet[1]	NX_Q14498-1	RBM39	1	0	1	1	0	0	0	1	0	0	1	1	1	0	0	0	0	0	0	0	0	0	1	0	1	0	1	1
ADEDGEGIHPSAPHR_Acet[1]	ADEDGEGIHPSAPHR	Acetyl	Acet[1]	NX_Q96L92-1	SNX27	1	0	0	1	0	0	1	0	0	0	0	0	0	0	0	0	0	1	1	0	1	0	1	0	1	1	1	1
ADHSFSDGVPSDSVEAAK_Acet[1]	ADHSFSDGVPSDSVEAAK	Acetyl	Acet[1]	NX_Q99733-1	NAP1L4	0	1	1	0	0	0	0	0	0	1	0	0	0	0	1	1	0	0	0	0	0	1	2	1	0	0	1	1
ADKEAAFDDAVEER_Acet[1]	ADKEAAFDDAVEER	Acetyl	Acet[1]	NX_Q09028-1	RBBP4	0	0	0	1	0	1	1	0	1	0	1	0	0	0	0	1	0	0	0	0	0	0	1	1	0	1	1	1
ADTQYILPNDIGVSSLDCR_Acet[1]	ADTQYILPNDIGVSSLDCR	Acetyl	Acet[1]	NX_Q9NY33-1	DPP3	0	0	0	0	1	0	1	0	0	0	1	0	1	1	0	0	0	0	0	0	0	0	3	2	0	0	1	0
AELGLNEHHQNEVINYMR_Acet[1]	AELGLNEHHQNEVINYMR	Acetyl	Acet[1]	NX_Q9NQ48-1	LZTFL1	2	1	0	1	1	1	0	0	0	0	0	0	0	0	1	0	0	0	0	1	1	1	0	0	0	1	0	0
AENPSLENHR_Acet[1]	AENPSLENHR	Acetyl	Acet[1]	NX_O00505-1	KPNA3	0	0	1	0	0	0	1	0	0	0	0	0	1	1	0	0	0	1	1	0	0	1	1	2	0	0	1	0
AETLSGLGDSGAAGAAALSSASSETGTR_Acet[1]	AETLSGLGDSGAAGAAALSSASSETGTR	Acetyl	Acet[1]	NX_Q15424-1	SAFB	0	1	0	0	0	1	0	0	0	1	0	0	1	0	0	0	0	0	0	0	1	0	1	2	0	0	2	1
AFPHRPDAPELPDFSMLK_Acet[1]	AFPHRPDAPELPDFSMLK	Acetyl	Acet[1]	NX_Q9H267-1	VPS33B	1	1	1	0	0	0	0	0	0	1	0	0	1	1	0	0	0	0	0	0	1	0	0	1	1	0	1	1
AGILFEDIFDVK_Acet[1]	AGILFEDIFDVK	Acetyl	Acet[1]	NX_P52434-1	POLR2H	0	0	0	1	0	1	0	0	0	0	1	0	1	1	0	1	1	0	0	0	0	1	0	0	1	1	0	1
AGVSFSGHR_Acet[1]	AGVSFSGHR	Acetyl	Acet[1]	NX_Q16643-1	DBN1	1	0	1	0	1	0	0	0	0	0	1	1	0	0	0	1	1	1	1	0	0	0	0	0	0	1	0	1
ALDGPEQMELEEGK_Acet[1]	ALDGPEQMELEEGK	Acetyl	Acet[1]	NX_P62195-1	PSMC5	0	0	0	0	0	0	2	0	0	1	0	1	0	0	0	0	0	0	1	0	0	0	1	1	0	1	2	1
AQWNQLQQLDTR_Acet[1]	AQWNQLQQLDTR	Acetyl	Acet[1]	NX_P40763-1	STAT3	0	0	0	0	1	0	1	0	0	0	1	0	1	0	0	0	0	0	0	0	0	0	2	1	0	1	2	1
ASQSQGIQQLLQAEK_Acet[1]	ASQSQGIQQLLQAEK	Acetyl	Acet[1]	NX_O75348-1	ATP6V1G1	0	0	0	0	0	0	0	1	1	0	0	0	0	0	1	0	0	0	0	0	1	0	2	1	0	0	2	2
ASSSTVPLGFHYETK_Acet[1]	ASSSTVPLGFHYETK	Acetyl	Acet[1]	NX_Q9BXK5-1	BCL2L13	0	1	1	0	0	0	0	0	0	0	1	0	1	0	1	1	0	1	0	0	1	1	0	0	0	0	1	1
ATAEVLNIGK_Acet[1]	ATAEVLNIGK	Acetyl	Acet[1]	NX_P22234-1	PAICS	1	1	0	0	0	1	0	0	0	0	1	0	0	0	0	0	0	0	0	0	0	0	2	1	0	0	3	1
ATAPYNYSYIFK_Acet[1]	ATAPYNYSYIFK	Acetyl	Acet[1]	NX_P61106-1	RAB14	0	0	0	0	0	0	0	1	1	0	1	0	0	0	0	0	1	0	0	0	0	0	2	2	0	1	1	1
ATDTSQGELVHPK_Acet[1]	ATDTSQGELVHPK	Acetyl	Acet[1]	NX_Q5SSJ5-1	HP1BP3	0	0	0	0	0	1	1	1	0	0	1	0	0	0	0	0	1	1	0	1	1	1	0	1	0	1	0	0
ATFISVQLK_Acet[1]	ATFISVQLK	Acetyl	Acet[1]	NX_Q8WUM4-1	PDCD6IP	0	1	0	0	0	1	0	0	1	0	1	0	0	0	0	0	0	0	0	0	1	1	1	1	0	1	1	1
ATLSLTVNSGDPPLGALLAVEHVK_Acet[1]	ATLSLTVNSGDPPLGALLAVEHVK	Acetyl	Acet[1]	NX_P07814-1	EPRS	0	0	0	1	0	0	0	0	0	1	1	0	0	2	0	0	0	0	0	0	1	0	1	1	0	0	1	2
ATTAELFEEPFVADEYIER_Acet[1]	ATTAELFEEPFVADEYIER	Acetyl	Acet[1]	NX_O00471-1	EXOC5	1	0	0	1	0	0	1	1	0	0	1	0	0	0	0	1	0	0	0	1	1	1	0	1	0	0	1	0
AVTLDKDAYYR_Acet[1]	AVTLDKDAYYR	Acetyl	Acet[1]	NX_Q9Y5B9-1	SUPT16H	0	0	0	1	0	1	0	1	1	0	0	0	1	0	0	0	1	0	1	0	0	1	1	0	0	0	1	1
MDEFHPFIEALLPHVR_Acet[1]	MDEFHPFIEALLPHVR	Acetyl	Acet[1]	NX_P08651-1	NFIC	1	1	0	1	0	1	0	0	1	1	1	1	1	0	0	1	0	0	0	0	0	0	0	0	0	0	0	1
MDEPSPLAQPLELNQHSR_Acet[1]	MDEPSPLAQPLELNQHSR	Acetyl	Acet[1]	NX_Q13085-1	ACACA	1	0	0	1	0	1	1	1	0	0	0	0	0	0	0	1	0	0	0	0	1	0	0	1	1	1	1	0
MDPFLVLLHSVSSSLSSSELTELK_Acet[1]	MDPFLVLLHSVSSSLSSSELTELK	Acetyl	Acet[1]	NX_Q13158-1	FADD	0	0	1	1	1	0	0	0	0	1	0	0	1	0	1	1	0	0	0	0	0	1	1	0	0	0	1	1
MDSAGQDINLNSPNK_Acet[1]	MDSAGQDINLNSPNK	Acetyl	Acet[1]	NX_O43399-1	TPD52L2	0	0	0	0	0	0	0	0	1	0	1	0	2	0	0	0	1	0	0	0	0	0	2	1	0	0	2	1
MEFQAVVMAVGGGSR_Acet[1]	MEFQAVVMAVGGGSR	Acetyl	Acet[1]	NX_Q9NR50-1	EIF2B3	1	1	1	0	0	0	1	0	0	0	1	1	1	0	0	1	0	0	0	0	0	1	0	1	0	1	0	0
MEGCMGEESFQMWELNR_Acet[1]	MEGCMGEESFQMWELNR	Acetyl	Acet[1]	NX_P48681-1	NES	0	0	0	2	1	0	2	0	0	0	0	0	0	0	0	1	0	0	0	0	0	1	1	3	0	0	0	0
MEHVTEGSWESLPVPLHPQVLGALR_Acet[1]	MEHVTEGSWESLPVPLHPQVLGALR	Acetyl	Acet[1]	NX_Q8NHQ9-1	DDX55	0	1	1	1	1	0	0	1	1	0	0	1	0	0	0	1	0	1	0	0	1	1	0	0	0	0	0	0
MELEDGVVYQEEPGGSGAVMSER_Acet[1]	MELEDGVVYQEEPGGSGAVMSER	Acetyl	Acet[1]	NX_O60271-1	SPAG9	0	1	1	0	1	0	0	0	0	0	0	1	0	0	0	0	0	0	0	0	0	0	2	2	0	1	1	1
MEVTGVSAPTVTVFISSSLNTFR_Acet[1]	MEVTGVSAPTVTVFISSSLNTFR	Acetyl	Acet[1]	NX_Q99426-1	TBCB	0	1	1	1	1	0	0	0	0	0	0	0	1	1	1	1	0	1	0	0	0	1	0	0	0	0	1	0
MLGVAAGMTHSNMANALASATCER_Acet[1]	MLGVAAGMTHSNMANALASATCER	Acetyl	Acet[1]	NX_P48059-1	LIMS1	0	0	1	0	1	1	1	0	0	0	0	0	1	1	0	1	0	0	0	0	1	1	1	0	0	0	1	0
MLPLSLLK_Acet[1]	MLPLSLLK	Acetyl	Acet[1]	NX_Q9Y4Z0-1	LSM4	1	0	0	0	0	0	0	0	0	0	0	1	1	1	0	1	0	0	0	0	1	1	1	1	0	1	0	1
MQAGKPILYSYFR_Acet[1]	MQAGKPILYSYFR	Acetyl	Acet[1]	NX_O43708-1	GSTZ1	0	0	1	0	1	1	0	0	0	1	1	0	0	1	0	0	1	0	0	0	1	0	1	1	1	0	0	0
SEEIITPVYCTGVSAQVQK_Acet[1]	SEEIITPVYCTGVSAQVQK	Acetyl	Acet[1]	NX_P07384-1	CAPN1	0	1	1	0	1	1	1	0	0	1	1	0	0	0	0	0	0	0	0	0	1	0	1	1	0	0	0	1
SELDQLRQEAEQLK_Acet[1]	SELDQLRQEAEQLK	Acetyl	Acet[1]	NX_P62873-1	GNB1	0	1	0	0	2	0	1	0	0	1	1	0	1	0	0	0	1	0	0	0	1	1	0	0	0	0	1	0
SFFPELYFNVDNGYLEGLVR_Acet[1]	SFFPELYFNVDNGYLEGLVR	Acetyl	Acet[1]	NX_P61421-1	ATP6V0D1	0	0	0	0	1	0	0	0	1	0	1	0	0	1	2	1	1	1	0	0	1	0	0	0	0	0	0	1
STGGDFGNPLRK_Acet[1]	STGGDFGNPLRK	Acetyl	Acet[1]	NX_P20340-1	RAB6A	1	0	0	1	1	0	0	1	0	0	0	1	0	0	1	1	0	0	0	0	0	0	0	1	1	1	1	0
STIQNLQSFDPFADATKGDDLLPAGTEDYIHIR_Acet[1]	STIQNLQSFDPFADATKGDDLLPAGTEDYIHIR	Acetyl	Acet[1]	NX_O60739-1	EIF1B	0	0	0	1	0	0	0	0	0	2	0	0	1	1	1	0	1	0	0	0	2	1	1	0	0	0	0	0
TEFWLISAPGEK_Acet[1]	TEFWLISAPGEK	Acetyl	Acet[1]	NX_P21283-1	ATP6V1C1	0	0	1	1	1	0	0	1	1	1	2	0	0	0	0	0	0	0	0	0	0	0	0	0	1	0	1	1
AAAAAATAAAAASIR_Acet[1]	AAAAAATAAAAASIR	Acetyl	Acet[1]	NX_Q8WVM8-1	SCFD1	1	0	0	0	0	0	0	1	0	0	0	0	0	0	0	0	0	0	1	0	1	0	1	1	0	1	1	2
AAAAVGAGHGAGGPGAASSSGGAR_Acet[1]	AAAAVGAGHGAGGPGAASSSGGAR	Acetyl	Acet[1]	NX_Q96K37-1	SLC35E1	0	0	1	1	0	0	0	0	0	0	0	1	0	0	0	1	1	1	0	0	0	0	1	1	0	0	1	1
AADTQVSETLKR_Acet[1]	AADTQVSETLKR	Acetyl	Acet[1]	NX_Q92616-1	GCN1	0	0	1	1	1	0	0	0	0	0	0	0	1	1	1	0	0	0	0	0	0	0	1	1	1	0	1	0
AATFFGEVVK_Acet[1]	AATFFGEVVK	Acetyl	Acet[1]	NX_O95456-1	PSMG1	0	2	0	0	0	0	1	1	0	0	0	1	0	0	0	0	0	0	0	0	1	0	1	0	0	1	2	0
ADHSFSDGVPSDSVEAAKNASNTEK_Acet[1]	ADHSFSDGVPSDSVEAAKNASNTEK	Acetyl	Acet[1]	NX_Q99733-1	NAP1L4	0	1	1	0	1	0	1	0	0	0	1	0	1	0	0	0	0	0	0	0	0	1	1	1	0	0	1	0
AEAVLIDLFGLK_Acet[1]	AEAVLIDLFGLK	Acetyl	Acet[1]	NX_Q8IV20-1	LACC1	0	0	0	0	0	0	1	1	1	1	1	1	0	1	0	1	0	0	0	0	1	0	1	0	0	0	0	0
AELQMLLEEEIPSGK_Acet[1]	AELQMLLEEEIPSGK	Acetyl	Acet[1]	NX_Q8IZP0-1	ABI1	1	1	0	0	0	0	1	0	0	0	0	0	0	1	1	0	0	0	0	0	0	1	1	0	0	1	1	1
AENDVDNELLDYEDDEVETAAGGDGAEAPAK_Acet[1]	AENDVDNELLDYEDDEVETAAGGDGAEAPAK	Acetyl	Acet[1]	NX_Q13838-1	DDX39B	0	0	0	1	0	0	0	0	0	0	0	0	0	1	0	1	0	0	0	0	0	1	1	2	0	0	2	1
AEPDYIEDDNPELIRPQK_Acet[1]	AEPDYIEDDNPELIRPQK	Acetyl	Acet[1]	NX_Q9H098-1	FAM107B	0	1	1	1	0	0	0	0	0	0	1	0	1	1	0	0	0	0	0	0	0	0	1	1	0	0	0	2
AEPSAATQSHSISSSSFGAEPSAPGGGGSPGACPALGTK_Acet[1]	AEPSAATQSHSISSSSFGAEPSAPGGGGSPGACPALGTK	Acetyl	Acet[1]	NX_O95197-1	RTN3	0	1	0	0	0	0	0	0	0	0	1	0	0	0	0	0	0	0	0	0	1	0	1	2	0	0	3	1
AERPEDLNLPNAVITR_Acet[1]	AERPEDLNLPNAVITR	Acetyl	Acet[1]	NX_Q9NRF9-1	POLE3	0	0	1	0	0	0	1	1	0	0	0	1	0	1	0	1	0	0	0	0	0	0	2	1	0	0	0	1
AESDWDTVTVLR_Acet[1]	AESDWDTVTVLR	Acetyl	Acet[1]	NX_O60869-1	EDF1	0	1	0	0	0	0	0	0	0	0	0	0	0	0	0	0	0	0	0	0	0	0	3	1	0	1	2	2
AETLEFNDVYQEVK_Acet[1]	AETLEFNDVYQEVK	Acetyl	Acet[1]	NX_Q08945-1	SSRP1	0	0	0	0	0	0	0	1	0	0	0	1	1	0	0	0	0	0	0	0	1	0	2	2	0	0	1	1
AEYLASIFGTEKDK_Acet[1]	AEYLASIFGTEKDK	Acetyl	Acet[1]	NX_P0DN76-1	U2AF1L5	0	1	1	1	0	0	1	1	0	1	0	0	0	0	0	0	0	0	0	0	1	1	0	1	0	1	0	0
ASSAASSEHFEK_Acet[1]	ASSAASSEHFEK	Acetyl	Acet[1]	NX_Q9UEU0-1	VTI1B	0	0	0	0	0	0	1	0	0	0	0	0	0	1	0	0	1	0	1	1	1	1	1	1	0	0	1	0
ATAATIPSVATATAAALGEVEDEGLLASLFR_Acet[1]	ATAATIPSVATATAAALGEVEDEGLLASLFR	Acetyl	Acet[1]	NX_Q96MW5-1	COG8	0	0	1	0	1	0	0	0	1	0	1	0	0	1	1	1	0	1	0	0	1	1	0	0	0	0	0	0
ATVQQLEGR_Acet[1]	ATVQQLEGR	Acetyl	Acet[1]	NX_Q01469-1	FABP5	0	0	1	0	0	0	0	0	0	0	0	0	0	0	0	0	0	0	0	0	0	1	2	2	0	0	2	2
AVANSSPVNPVVFFDVSIGGQEVGR_Acet[1]	AVANSSPVNPVVFFDVSIGGQEVGR	Acetyl	Acet[1]	NX_O43447-1	PPIH	1	0	0	1	1	0	0	0	0	0	0	1	0	0	0	2	0	0	0	0	1	1	0	1	0	0	0	1
GDHAWSFLK_Acet[1]	GDHAWSFLK	Acetyl	Acet[1]	NX_P12235-1	SLC25A4	0	0	0	0	1	0	0	0	0	1	1	1	1	1	1	0	1	0	0	0	0	0	0	1	0	0	0	1
MDALEDYVWPR_Acet[1]	MDALEDYVWPR	Acetyl	Acet[1]	NX_Q9NNW5-1	WDR6	0	0	1	0	0	0	0	1	0	0	0	0	0	0	0	0	0	1	0	0	1	1	0	1	1	1	1	1
MDEQAGPGVFFSNNHPGAGGAK_Acet[1]	MDEQAGPGVFFSNNHPGAGGAK	Acetyl	Acet[1]	NX_O43815-1	STRN	0	0	0	1	1	1	0	1	1	0	0	0	0	0	0	0	0	0	0	0	1	0	0	0	1	1	1	1
MDEQSQGMQGPPVPQFQPQK_Acet[1]	MDEQSQGMQGPPVPQFQPQK	Acetyl	Acet[1]	NX_Q8TDX7-1	NEK7	0	0	0	0	1	0	0	1	0	0	0	0	1	0	0	0	0	0	0	0	1	0	1	2	0	0	2	1
MDSPWDELALAFSR_Acet[1]	MDSPWDELALAFSR	Acetyl	Acet[1]	NX_Q9NVV0-1	TMEM38B	0	0	0	1	0	0	0	0	0	1	0	1	1	0	0	1	0	1	0	0	1	0	1	1	0	0	1	0
MEAVLTEELDEEEQLLR_Acet[1]	MEAVLTEELDEEEQLLR	Acetyl	Acet[1]	NX_Q8N6M0-1	OTUD6B	0	0	0	0	0	0	1	0	1	0	0	0	1	1	0	1	1	0	0	0	1	1	0	1	1	0	0	0
MEDPTLYIVER_Acet[1]	MEDPTLYIVER	Acetyl	Acet[1]	NX_Q6NZI2-1	CAVIN1	0	0	1	0	0	0	1	0	0	0	1	0	1	0	0	0	0	0	0	0	1	0	1	1	0	0	1	2
MEGVEEK_Acet[1]	MEGVEEK	Acetyl	Acet[1]	NX_P18124-1	RPL7	0	0	0	1	0	0	0	0	1	0	0	0	0	0	0	1	0	1	0	0	0	0	3	0	1	0	1	1
MENGAVYSPTTEEDPGPAR_Acet[1]	MENGAVYSPTTEEDPGPAR	Acetyl	Acet[1]	NX_Q9NX76-1	CMTM6	0	1	0	0	1	0	0	1	0	0	0	0	0	0	0	1	0	0	0	0	1	0	1	1	0	1	1	1
MFGAGDEDDTDFLSPSGGAR_Acet[1]	MFGAGDEDDTDFLSPSGGAR	Acetyl	Acet[1]	NX_Q5T1M5-1	FKBP15	0	0	1	1	1	0	1	0	0	0	0	0	0	0	0	1	0	0	0	0	0	1	1	1	0	0	1	1
MFQAAERPQEWAMEGPR_Acet[1]	MFQAAERPQEWAMEGPR	Acetyl	Acet[1]	NX_P25963-1	NFKBIA	0	0	0	1	0	0	0	0	1	2	0	1	0	1	0	0	0	0	0	0	1	0	0	1	1	0	1	0
MFSWMGR_Acet[1]	MFSWMGR	Acetyl	Acet[1]	NX_Q9H223-1	EHD4	1	0	0	1	0	1	1	1	0	0	1	1	0	0	0	1	0	0	0	0	0	1	0	0	0	0	0	1
MKPAVDEMFPEGAGPYVDLDEAGGSTGLLMDLAANEK_Acet[1]	MKPAVDEMFPEGAGPYVDLDEAGGSTGLLMDLAANEK	Acetyl	Acet[1]	NX_Q8WXC6-1	COPS9	0	1	1	0	0	0	0	0	0	0	0	0	0	0	1	1	0	1	0	1	1	1	1	0	1	0	0	0
MLPSTSVNSLVQGNGVLNSR_Acet[1]	MLPSTSVNSLVQGNGVLNSR	Acetyl	Acet[1]	NX_Q53HI1-1	UNC50	0	0	0	1	1	0	0	1	0	0	0	0	0	1	0	0	0	0	0	0	1	0	1	1	0	1	1	1
MQDPNADTEWNDILR_Acet[1]	MQDPNADTEWNDILR	Acetyl	Acet[1]	NX_Q9H2J4-1	PDCL3	1	0	0	0	1	0	0	0	0	0	0	1	0	0	0	0	0	0	0	0	0	1	2	3	0	0	1	0
SAEVETSEGVDESEKK_Acet[1]	SAEVETSEGVDESEKK	Acetyl	Acet[1]	NX_P30519-1	HMOX2	0	1	1	0	1	0	0	0	0	1	0	0	0	0	0	1	1	1	0	0	0	0	1	1	0	0	0	1
SEHVEPAAPGPGPNGGGGGPAPAR_Acet[1]	SEHVEPAAPGPGPNGGGGGPAPAR	Acetyl	Acet[1]	NX_Q4ZIN3-1	TMEM259	0	1	1	0	1	0	0	1	0	0	0	0	0	0	0	0	0	0	0	0	1	0	1	1	0	1	1	1
SETAPLAPTIPAPAEK_Acet[1]	SETAPLAPTIPAPAEK	Acetyl	Acet[1]	NX_P16402-1	HIST1H1D	0	1	0	0	0	0	1	0	0	0	1	1	1	0	0	0	0	0	0	0	1	0	2	1	0	0	1	0
SIHFSSPVFTSR_Acet[1]	SIHFSSPVFTSR	Acetyl	Acet[1]	NX_P08729-1	KRT7	1	2	0	2	0	0	0	0	1	1	0	0	0	0	0	0	0	1	0	0	0	0	0	0	0	0	1	1
SNEVETSATNGQPDQQAAPK_Acet[1]	SNEVETSATNGQPDQQAAPK	Acetyl	Acet[1]	NX_P98082-1	DAB2	0	0	0	0	0	1	1	0	0	0	0	0	1	0	0	0	0	0	0	0	1	1	1	1	0	0	1	2
SQKQEEENPAEETGEEKQDTQEK_Acet[1]	SQKQEEENPAEETGEEKQDTQEK	Acetyl	Acet[1]	NX_O43768-1	ENSA	0	1	1	0	0	0	1	0	0	0	0	0	0	0	0	0	0	0	0	0	0	0	4	2	0	0	1	0
SQPGQKPAASPRPR_Acet[1]	SQPGQKPAASPRPR	Acetyl	Acet[1]	NX_P20810-1	CAST	1	0	0	2	0	1	1	1	0	0	0	0	0	0	0	0	0	0	1	0	1	0	0	0	1	1	0	0
SSACDAGDHYPLHLLVWK_Acet[1]	SSACDAGDHYPLHLLVWK	Acetyl	Acet[1]	NX_Q8IZ07-1	ANKRD13A	0	1	1	0	0	0	1	0	0	1	1	0	1	1	0	0	1	0	0	0	1	0	1	0	0	0	0	0
TTSGALFPSLVPGSR_Acet[1]	TTSGALFPSLVPGSR	Acetyl	Acet[1]	NX_Q16186-1	ADRM1	0	0	0	1	1	1	0	1	0	0	0	1	0	0	0	0	0	0	0	0	1	1	1	0	0	0	1	1
AAAAASHLNLDALR_Acet[1]	AAAAASHLNLDALR	Acetyl	Acet[1]	NX_Q13049-1	TRIM32	0	1	0	1	1	0	0	0	1	0	0	0	1	0	0	1	0	0	0	0	1	0	1	0	1	0	0	0
AAAAECDVVMAATEPELLDDQEAKR_Acet[1]	AAAAECDVVMAATEPELLDDQEAKR	Acetyl	Acet[1]	NX_Q99615-1	DNAJC7	0	1	1	0	1	0	0	0	0	0	0	0	1	0	0	1	0	0	0	0	1	0	1	1	0	0	1	0
AAADGGGPGGASVGTEEDGGGVGHR_Acet[1]	AAADGGGPGGASVGTEEDGGGVGHR	Acetyl	Acet[1]	NX_A6NHR9-1	SMCHD1	0	1	1	1	0	0	0	0	0	0	0	0	0	1	0	0	0	0	0	0	1	1	0	1	0	1	0	1
AAEADGPLKR_Acet[1]	AAEADGPLKR	Acetyl	Acet[1]	NX_O75352-1	MPDU1	1	0	0	0	0	1	0	1	1	0	0	0	1	0	0	0	0	0	1	1	1	0	0	0	1	0	0	0
AANVGSMFQYWK_Acet[1]	AANVGSMFQYWK	Acetyl	Acet[1]	NX_O14529-1	CUX2	1	0	1	1	0	0	1	0	0	0	1	1	0	0	0	1	0	0	0	0	0	0	0	1	0	1	0	0
ADFDDRVSDEEK_Acet[1]	ADFDDRVSDEEK	Acetyl	Acet[1]	NX_P52907-1	CAPZA1	0	1	0	0	0	1	0	1	1	0	0	0	1	0	0	0	0	0	0	0	0	0	1	1	0	1	1	0
ADGQVAELLLR_Acet[1]	ADGQVAELLLR	Acetyl	Acet[1]	NX_Q9Y285-1	FARSA	0	0	0	0	0	0	1	0	0	0	0	0	0	0	0	0	0	0	0	0	0	1	3	2	0	0	1	1
ADVFPGNDSTASQDVANR_Acet[1]	ADVFPGNDSTASQDVANR	Acetyl	Acet[1]	NX_P17252-1	PRKCA	0	0	1	0	1	1	1	0	0	0	0	0	0	0	0	0	0	0	0	0	0	0	2	1	0	0	1	1
AEPFLSEYQHQPQTSNCTGAAAVQEELNPERPPGAEER_Acet[1]	AEPFLSEYQHQPQTSNCTGAAAVQEELNPERPPGAEER	Acetyl	Acet[1]	NX_O94992-1	HEXIM1	0	1	0	0	1	0	0	0	1	1	1	0	0	0	0	1	0	1	0	0	1	0	0	1	0	0	0	0
AEYLASIFGTEK_Acet[1]	AEYLASIFGTEK	Acetyl	Acet[1]	NX_P0DN76-1	U2AF1L5	0	1	1	0	1	0	1	0	0	0	0	0	0	0	0	0	0	1	0	0	0	0	1	1	0	0	1	1
AGLGHPAAFGR_Acet[1]	AGLGHPAAFGR	Acetyl	Acet[1]	NX_O94760-1	DDAH1	1	1	0	1	1	0	0	1	1	0	1	0	1	0	0	0	0	0	0	0	0	0	0	0	0	0	1	0
AGVSYAAPWWVSLLHR_Acet[1]	AGVSYAAPWWVSLLHR	Acetyl	Acet[1]	NX_Q9C0H2-1	TTYH3	0	1	0	1	1	0	0	0	1	0	0	0	0	0	0	1	0	1	0	1	1	0	0	0	0	1	0	0
AKPQVVVAPVLMSK_Acet[1]	AKPQVVVAPVLMSK	Acetyl	Acet[1]	NX_Q9H074-1	PAIP1	0	0	0	0	1	0	1	0	0	0	0	0	0	0	0	1	0	0	0	0	0	0	2	1	0	0	2	1
ALNGAEVDDFSWEPPTEAETK_Acet[1]	ALNGAEVDDFSWEPPTEAETK	Acetyl	Acet[1]	NX_O60232-1	SSSCA1	0	0	0	1	1	0	0	0	0	0	1	0	1	0	0	0	0	0	0	0	0	0	1	2	0	0	1	1
AMMVFPR_Acet[1]	AMMVFPR	Acetyl	Acet[1]	NX_Q9H0B6-1	KLC2	0	1	1	1	0	0	0	0	0	0	0	0	0	1	0	0	0	0	0	0	0	0	1	1	1	0	1	1
AQQAADKYLYVDK_Acet[1]	AQQAADKYLYVDK	Acetyl	Acet[1]	NX_P35579-1	MYH9	0	1	1	0	1	0	1	1	0	0	0	1	0	1	0	0	0	0	0	0	0	0	0	1	0	1	0	0
ASAVSPANLPAVLLQPR_Acet[1]	ASAVSPANLPAVLLQPR	Acetyl	Acet[1]	NX_P51610-1	HCFC1	0	1	0	0	0	0	1	1	0	1	0	0	0	0	0	0	0	1	0	0	0	0	1	1	0	0	1	1
ASFVTEVLAHSGR_Acet[1]	ASFVTEVLAHSGR	Acetyl	Acet[1]	NX_O43264-1	ZW10	0	1	0	0	0	0	1	0	1	1	1	0	1	1	0	0	0	0	0	0	0	1	0	1	0	0	0	0
ATAATEEPFPFHGLLPK_Acet[1]	ATAATEEPFPFHGLLPK	Acetyl	Acet[1]	NX_P29144-1	TPP2	0	1	0	0	0	0	1	1	0	0	1	0	1	1	0	0	0	1	0	0	0	0	1	0	0	0	1	0
ATDSWALAVDEQEAAVK_Acet[1]	ATDSWALAVDEQEAAVK	Acetyl	Acet[1]	NX_Q9NUU7-1	DDX19A	0	0	1	0	0	0	0	0	0	0	0	0	0	1	0	0	0	0	0	0	0	0	2	1	1	1	1	1
ATGANATPLDFPSK_Acet[1]	ATGANATPLDFPSK	Acetyl	Acet[1]	NX_Q15637-1	SF1	0	0	1	0	0	0	1	0	0	0	1	0	0	0	0	0	0	0	0	0	0	0	2	2	0	0	1	1
ATNWGSLLQDK_Acet[1]	ATNWGSLLQDK	Acetyl	Acet[1]	NX_P48637-1	GSS	0	0	0	1	1	0	0	1	0	0	0	0	0	0	0	1	0	0	0	0	1	0	1	1	0	0	1	1
AVETLSPDWEFDRVDDGSQK_Acet[1]	AVETLSPDWEFDRVDDGSQK	Acetyl	Acet[1]	NX_Q2M389-1	WASHC4	0	0	1	0	0	0	0	0	0	1	0	0	1	1	0	1	0	0	0	0	1	1	0	1	0	0	0	1
AVPPTYADLGK_Acet[1]	AVPPTYADLGK	Acetyl	Acet[1]	NX_P21796-1	VDAC1	0	1	1	0	1	0	0	0	0	0	1	0	0	0	0	0	0	0	0	0	0	1	1	1	0	1	1	0
CDKEFMWALK_Acet[1]	CDKEFMWALK	Acetyl	Acet[1]	NX_P58546-1	MTPN	0	0	0	0	1	0	1	0	0	0	0	0	0	0	1	1	1	1	0	0	1	0	1	0	0	0	1	0
GHQQLYWSHPR_Acet[1]	GHQQLYWSHPR	Acetyl	Acet[1]	NX_P62273-1	RPS29	0	0	0	0	1	0	0	0	0	1	0	0	0	0	0	1	1	2	1	0	0	0	0	0	2	0	0	0
GSEAAQLLEAADFAAR_Acet[1]	GSEAAQLLEAADFAAR	Acetyl	Acet[1]	NX_Q8N4P3-1	HDDC3	1	0	1	1	0	0	1	0	0	0	1	0	0	1	0	0	0	0	0	0	0	0	1	1	0	0	1	0
MDFLLGNPFSSPVGQR_Acet[1]	MDFLLGNPFSSPVGQR	Acetyl	Acet[1]	NX_O60784-1	TOM1	0	1	1	0	0	0	1	0	0	0	1	1	0	1	0	0	0	0	0	0	1	0	1	1	0	0	0	0
MDNLSSEEIQQR_Acet[1]	MDNLSSEEIQQR	Acetyl	Acet[1]	NX_O00161-1	SNAP23	0	1	0	0	1	0	0	1	0	0	0	0	0	0	0	0	0	0	0	1	0	1	2	1	0	0	0	1
MDVGELLSYQPNR_Acet[1]	MDVGELLSYQPNR	Acetyl	Acet[1]	NX_Q8WYA6-1	CTNNBL1	0	1	0	0	1	0	1	0	0	0	0	1	1	1	0	0	0	0	0	0	0	0	1	1	0	0	1	0
MEELDGEPTVTLIPGVNSK_Acet[1]	MEELDGEPTVTLIPGVNSK	Acetyl	Acet[1]	NX_Q9BW27-1	NUP85	0	0	1	0	0	0	0	1	0	0	0	0	0	0	0	1	0	0	0	0	0	0	1	1	0	1	2	1
MEFAELIK_Acet[1]	MEFAELIK	Acetyl	Acet[1]	NX_Q96QG7-1	MTMR9	0	0	0	1	1	1	1	0	0	0	1	0	1	0	0	1	0	0	0	0	0	1	0	0	0	0	0	1
MEGSEPVAAHQGEEASCSSWGTGSTNK_Acet[1]	MEGSEPVAAHQGEEASCSSWGTGSTNK	Acetyl	Acet[1]	NX_A0AVT1-1	UBA6	0	0	1	0	1	0	0	0	0	0	0	0	1	1	0	1	0	0	0	0	1	0	1	0	0	0	2	0
MEPPLPVGAQPLATVEGMEMK_Acet[1]	MEPPLPVGAQPLATVEGMEMK	Acetyl	Acet[1]	NX_Q01968-1	OCRL	0	1	1	0	1	0	0	1	0	0	0	0	0	0	0	0	0	0	0	0	1	0	1	1	0	1	0	1
MESGFTSK_Acet[1]	MESGFTSK	Acetyl	Acet[1]	NX_P40261-1	NNMT	0	0	0	0	0	0	1	0	0	0	0	0	0	0	0	0	0	0	0	0	1	0	3	1	0	0	3	0
MEVMNLMEQPIK_Acet[1]	MEVMNLMEQPIK	Acetyl	Acet[1]	NX_P14923-1	JUP	1	1	0	0	0	0	0	0	1	0	0	1	0	0	0	0	0	1	0	0	0	0	0	1	1	1	0	1
MHFSIPETESR_Acet[1]	MHFSIPETESR	Acetyl	Acet[1]	NX_Q15036-1	SNX17	0	1	0	0	0	0	1	1	0	0	0	0	0	0	0	1	0	0	0	1	1	1	0	0	1	1	0	0
MIAAQLLAYYFTELKDDQVK_Acet[1]	MIAAQLLAYYFTELKDDQVK	Acetyl	Acet[1]	NX_P19367-1	HK1	1	0	0	1	1	0	1	0	1	0	0	1	0	0	0	0	0	0	0	0	1	0	0	0	1	0	1	0
MLGPEGGEGFVVK_Acet[1]	MLGPEGGEGFVVK	Acetyl	Acet[1]	NX_P52597-1	HNRNPF	0	1	0	0	1	0	1	0	0	0	0	0	0	0	0	0	0	0	0	0	0	1	2	1	0	0	1	1
MLGTEGGEGFVVK_Acet[1]	MLGTEGGEGFVVK	Acetyl	Acet[1]	NX_P31943-1	HNRNPH1	0	0	0	0	1	1	0	0	0	0	0	1	1	0	0	0	0	0	0	0	1	0	1	2	0	0	1	0
MMSDASDMLAAALEQMDGIIAGSK_Acet[1]	MMSDASDMLAAALEQMDGIIAGSK	Acetyl	Acet[1]	NX_Q86W92-1	PPFIBP1	0	0	1	0	0	0	0	0	1	1	0	0	1	0	1	1	1	0	0	0	1	1	0	0	0	0	0	0
MNQTDKNQQEIPSYLNDEPPEGSMK_Acet[1]	MNQTDKNQQEIPSYLNDEPPEGSMK	Acetyl	Acet[1]	NX_Q8WUH6-1	TMEM263	1	0	0	0	0	0	0	1	0	0	0	0	0	0	0	0	0	0	0	0	1	0	1	2	0	1	2	0
MQEIIASVDHIK_Acet[1]	MQEIIASVDHIK	Acetyl	Acet[1]	NX_O95639-1	CPSF4	1	0	0	1	1	1	1	0	0	1	1	1	0	0	0	0	0	0	0	0	0	0	0	0	0	0	0	1
MVSVINTVDTSHEDMIHDAQMDYYGTR_Acet[1]	MVSVINTVDTSHEDMIHDAQMDYYGTR	Acetyl	Acet[1]	NX_P55735-1	SEC13	0	0	0	0	0	1	0	0	1	1	0	1	1	0	1	0	0	0	0	0	1	0	0	2	0	0	0	0
MVVEHPEFLK_Acet[1]	MVVEHPEFLK	Acetyl	Acet[1]	NX_P06396-1	GSN	0	1	0	0	0	0	1	1	0	0	1	0	1	0	0	0	0	0	0	0	0	0	0	1	1	1	1	0
SAVGAATPYLHHPGDSHSGR_Acet[1]	SAVGAATPYLHHPGDSHSGR	Acetyl	Acet[1]	NX_Q9GZQ3-1	COMMD5	0	0	0	0	1	0	0	0	0	0	1	0	0	0	1	0	1	1	0	1	1	1	1	0	0	0	0	0
SDYSTGGPPPGPPPPAGGGGGAGGAGGGPPPGPPGAGDR_Acet[1]	SDYSTGGPPPGPPPPAGGGGGAGGAGGGPPPGPPGAGDR	Acetyl	Acet[1]	NX_Q92945-1	KHSRP	0	1	1	0	0	0	0	0	0	0	1	0	0	0	0	1	0	0	0	0	1	1	1	1	0	0	1	0
SEGDSVGESVHGK_Acet[1]	SEGDSVGESVHGK	Acetyl	Acet[1]	NX_O15258-1	RER1	0	0	0	0	0	0	0	0	1	0	0	0	1	0	0	0	0	0	0	1	1	0	1	1	1	0	1	1
SGFQINLNPLKEPLGFIK_Acet[1]	SGFQINLNPLKEPLGFIK	Acetyl	Acet[1]	NX_Q16563-1	SYPL1	0	1	0	0	0	1	0	0	1	0	1	0	1	0	0	0	0	0	0	0	1	0	0	1	1	0	0	1
SIFTPTNQIR_Acet[1]	SIFTPTNQIR	Acetyl	Acet[1]	NX_Q9Y3A5-1	SBDS	0	0	0	1	0	0	0	0	0	0	0	0	0	0	0	0	0	0	0	0	0	1	2	2	0	0	1	2
SKSESPKEPEQLR_Acet[1]	SKSESPKEPEQLR	Acetyl	Acet[1]	NX_P09651-1	HNRNPA1	0	0	0	1	0	0	0	1	0	0	1	0	1	1	0	0	0	0	1	0	1	1	0	0	1	0	0	0
SQAPGAQPSPPTVYHER_Acet[1]	SQAPGAQPSPPTVYHER	Acetyl	Acet[1]	NX_Q8TAC2-1	JOSD2	0	0	1	0	0	0	1	0	0	0	0	0	1	0	0	0	0	0	0	1	1	1	1	0	1	0	1	0
SQWYELQQLDSK_Acet[1]	SQWYELQQLDSK	Acetyl	Acet[1]	NX_P42224-1	STAT1	0	0	1	0	1	0	1	0	0	0	1	0	0	0	0	0	1	0	0	0	0	0	1	0	0	0	3	0
SSAAEPPPPPPPESAPSKPAASIASGGSNSSNK_Acet[1]	SSAAEPPPPPPPESAPSKPAASIASGGSNSSNK	Acetyl	Acet[1]	NX_O60264-1	SMARCA5	0	1	0	0	1	0	0	0	0	0	0	0	0	0	0	0	0	0	0	0	0	0	2	2	0	0	1	2
SVVGIDLGFQSCYVAVAR_Acet[1]	SVVGIDLGFQSCYVAVAR	Acetyl	Acet[1]	NX_P34932-1	HSPA4	0	0	1	0	0	0	0	0	0	0	1	0	0	0	1	1	0	0	0	0	1	1	1	1	1	0	0	0
SYTPGVGGDPAQLAQR_Acet[1]	SYTPGVGGDPAQLAQR	Acetyl	Acet[1]	NX_O15400-1	STX7	0	0	0	1	0	0	0	0	0	0	0	0	1	1	0	1	0	0	1	0	0	0	2	0	0	1	0	1
AAAAAGLGGGGAGPGPEAGDFLAR_Acet[1]	AAAAAGLGGGGAGPGPEAGDFLAR	Acetyl	Acet[1]	NX_P23610-1	F8A1	0	0	1	0	1	0	1	0	0	0	1	0	0	1	0	0	0	0	0	0	1	0	1	1	0	0	0	0
AAAAAGTATSQR_Acet[1]	AAAAAGTATSQR	Acetyl	Acet[1]	NX_Q9Y2Z0-1	SUGT1	0	0	0	0	0	1	1	0	1	0	0	0	1	1	0	0	0	0	0	0	0	0	1	0	0	0	2	0
AAAAASGAGGAAGAGTGGAGPAGR_Acet[1]	AAAAASGAGGAAGAGTGGAGPAGR	Acetyl	Acet[1]	NX_Q9Y2K2-1	SIK3	0	0	0	0	0	0	0	0	0	0	0	0	0	1	0	1	0	0	0	0	1	1	1	1	0	0	1	1
AADGDWQDFYEFQEPAR_Acet[1]	AADGDWQDFYEFQEPAR	Acetyl	Acet[1]	NX_Q9UHY8-1	FEZ2	0	0	1	1	1	0	0	0	0	0	0	1	1	1	0	0	0	0	0	0	0	0	1	0	0	0	1	0
AAPSDGFKPR_Acet[1]	AAPSDGFKPR	Acetyl	Acet[1]	NX_Q92979-1	EMG1	0	1	1	0	0	0	0	0	1	0	0	0	0	0	0	0	0	0	1	1	1	0	0	1	0	0	1	0
AAPSGGVNCEEFAEFQELLK_Acet[1]	AAPSGGVNCEEFAEFQELLK	Acetyl	Acet[1]	NX_Q4VC31-1	CCDC58	0	1	0	1	0	0	0	0	0	0	0	0	1	0	0	1	0	0	0	0	1	1	1	0	1	0	0	0
ADEEKLPPGWEK_Acet[1]	ADEEKLPPGWEK	Acetyl	Acet[1]	NX_O15428-1	PIN1P1	0	0	0	1	1	0	1	0	0	0	0	0	1	1	0	0	0	0	1	0	1	0	0	1	0	0	0	0
ADLEEQLSDEEK_Acet[1]	ADLEEQLSDEEK	Acetyl	Acet[1]	NX_P47755-1	CAPZA2	0	0	0	0	0	0	0	1	0	0	0	0	1	1	1	0	0	0	0	0	1	0	1	1	0	0	0	1
ADTTPNGPQGAGAVQFMMTNK_Acet[1]	ADTTPNGPQGAGAVQFMMTNK	Acetyl	Acet[1]	NX_P57088-1	TMEM33	0	1	0	0	0	0	0	2	0	0	0	0	0	0	0	0	0	0	0	0	0	0	1	2	0	1	1	0
AEAGDAALSVAEWLR_Acet[1]	AEAGDAALSVAEWLR	Acetyl	Acet[1]	NX_Q96P48-1	ARAP1	0	0	1	0	0	0	1	0	0	0	0	1	0	1	0	0	0	1	0	0	1	1	0	0	0	0	0	1
AGGGAGDPGLGAAAAPAPETR_Acet[1]	AGGGAGDPGLGAAAAPAPETR	Acetyl	Acet[1]	NX_Q13637-1	RAB32	0	0	0	0	0	0	0	1	1	0	1	0	1	1	0	0	0	0	0	0	0	0	1	1	0	1	0	0
AGGVDGPIGIPFPDHSSDILSGLNEQR_Acet[1]	AGGVDGPIGIPFPDHSSDILSGLNEQR	Acetyl	Acet[1]	NX_O95365-1	ZBTB7A	0	1	1	0	0	0	1	0	0	0	0	1	0	0	0	1	0	0	0	0	0	1	0	1	0	0	1	0
AHSPVAVQVPGMQNNIADPEELFTK_Acet[1]	AHSPVAVQVPGMQNNIADPEELFTK	Acetyl	Acet[1]	NX_Q9P289-1	STK26	0	1	1	0	0	0	0	0	1	2	0	0	0	1	0	0	0	0	0	0	0	0	1	0	0	0	1	0
ALHSPQYIFGDFSPDEFNQFFVTPR_Acet[1]	ALHSPQYIFGDFSPDEFNQFFVTPR	Acetyl	Acet[1]	NX_Q14694-1	USP10	0	0	1	0	0	0	0	0	0	0	0	1	0	0	1	1	1	0	0	0	1	1	0	1	0	0	0	0
ALVTVSRSPPGSGASTPVGPWDQAVQR_Acet[1]	ALVTVSRSPPGSGASTPVGPWDQAVQR	Acetyl	Acet[1]	NX_Q8TE77-1	SSH3	1	0	1	0	1	0	0	1	0	0	0	0	0	0	0	0	0	0	0	0	1	0	1	1	0	0	0	1
AQGSHQIDFQVLHDLR_Acet[1]	AQGSHQIDFQVLHDLR	Acetyl	Acet[1]	NX_Q9NYJ8-1	TAB2	1	0	0	0	0	0	0	0	1	1	0	1	0	0	0	0	1	1	0	0	1	0	0	1	0	0	0	0
AQWEMLQNLDSPFQDQLHQLYSHSLLPVDIR_Acet[1]	AQWEMLQNLDSPFQDQLHQLYSHSLLPVDIR	Acetyl	Acet[1]	NX_P52630-1	STAT2	0	0	0	0	0	3	0	0	0	0	0	0	0	0	0	1	0	0	1	1	1	1	0	0	0	0	0	0
AVDSAMELLFLDTFK_Acet[1]	AVDSAMELLFLDTFK	Acetyl	Acet[1]	NX_Q69YN4-1	VIRMA	0	1	0	0	1	0	1	0	0	0	0	0	1	1	0	1	0	0	0	0	0	0	0	0	1	0	1	0
AVWIQAQQLQGEALHQMQALYGQHFPIEVR_Acet[1]	AVWIQAQQLQGEALHQMQALYGQHFPIEVR	Acetyl	Acet[1]	NX_P51692-1	STAT5B	0	0	0	0	1	0	0	0	0	0	0	1	2	1	0	0	0	0	0	0	1	0	1	0	0	0	0	1
MDDSEVESTASILASVK_Acet[1]	MDDSEVESTASILASVK	Acetyl	Acet[1]	NX_O60716-1	CTNND1	0	0	0	1	1	0	0	0	0	0	0	0	0	0	0	0	0	0	0	0	0	1	1	1	0	0	1	2
MDEDVLTTLK_Acet[1]	MDEDVLTTLK	Acetyl	Acet[1]	NX_Q9NP72-1	RAB18	0	0	0	0	0	0	0	1	0	0	0	0	1	0	0	1	0	0	0	0	1	1	1	2	0	0	0	0
MDKNELVQK_Acet[1]	MDKNELVQK	Acetyl	Acet[1]	NX_P63104-1	YWHAZ	0	0	0	0	0	0	0	0	1	0	0	0	0	1	0	0	0	0	0	0	1	0	2	1	0	0	2	0
MDLFGDLPEPER_Acet[1]	MDLFGDLPEPER	Acetyl	Acet[1]	NX_Q9H0C8-1	ILKAP	1	0	1	0	0	0	0	0	0	0	0	0	0	0	0	0	0	0	0	1	0	1	1	1	1	0	1	0
MDWGTELWDQFEVLER_Acet[1]	MDWGTELWDQFEVLER	Acetyl	Acet[1]	NX_Q15642-1	TRIP10	0	1	0	0	1	0	0	0	0	1	0	1	0	0	0	1	0	0	0	0	1	1	0	0	0	0	0	1
MEALIPVINK_Acet[1]	MEALIPVINK	Acetyl	Acet[1]	NX_O00429-1	DNM1L	0	1	1	0	1	0	1	0	1	0	0	0	0	0	0	0	0	0	0	0	0	0	1	1	0	0	1	0
MEDSEALGFEHMGLDPR_Acet[1]	MEDSEALGFEHMGLDPR	Acetyl	Acet[1]	NX_Q9NY93-1	DDX56	0	0	0	0	0	0	0	0	0	0	0	0	1	1	0	0	0	0	0	0	1	1	1	1	0	0	1	1
MENGYTYEDYK_Acet[1]	MENGYTYEDYK	Acetyl	Acet[1]	NX_P00491-1	PNP	0	1	0	1	1	0	0	1	0	0	0	0	0	0	0	0	0	0	0	0	0	0	1	1	0	0	1	1
MENMAEEELLPLEKEEVEVAQVQVPTPAR_Acet[1]	MENMAEEELLPLEKEEVEVAQVQVPTPAR	Acetyl	Acet[1]	NX_Q7Z2T5-1	TRMT1L	0	0	0	1	0	0	0	0	0	0	0	1	1	0	0	1	0	1	0	0	1	1	0	1	0	0	0	0
MEQVNELK_Acet[1]	MEQVNELK	Acetyl	Acet[1]	NX_P31948-1	STIP1	0	0	0	0	0	0	1	0	0	0	0	0	0	0	0	0	0	0	0	0	1	0	2	2	0	0	1	1
MESAIAEGGASR_Acet[1]	MESAIAEGGASR	Acetyl	Acet[1]	NX_P78344-1	EIF4G2	0	0	0	1	0	0	0	1	0	0	0	1	0	0	0	0	0	0	0	0	1	1	1	2	0	0	0	0
MLGSGFK_Acet[1]	MLGSGFK	Acetyl	Acet[1]	NX_P53990-1	IST1	0	1	0	0	1	0	0	1	1	0	0	0	0	0	0	1	0	0	0	0	0	0	0	1	0	0	1	1
MLQQDSNDDTEDVSLFDAEEETTNRPR_Acet[1]	MLQQDSNDDTEDVSLFDAEEETTNRPR	Acetyl	Acet[1]	NX_Q96ET8-1	TVP23C	0	2	1	1	0	0	0	1	0	1	0	1	0	0	0	0	0	0	0	0	0	0	0	1	0	0	0	0
MNEEYDVIVLGTGLTECILSGIMSVNGK_Acet[1]	MNEEYDVIVLGTGLTECILSGIMSVNGK	Acetyl	Acet[1]	NX_P50395-1	GDI2	0	0	0	0	1	0	0	0	0	0	0	0	0	0	1	1	1	1	0	0	1	0	1	0	1	0	0	0
MNFLR_Acet[1]	MNFLR	Acetyl	Acet[1]	NX_O14994-1	SYN3	0	1	0	0	1	0	0	1	0	0	0	1	1	1	0	0	0	0	0	0	1	0	0	0	0	1	0	0
MNIMDFNVK_Acet[1]	MNIMDFNVK	Acetyl	Acet[1]	NX_Q9Y371-1	SH3GLB1	1	0	0	1	1	0	0	0	0	0	0	0	0	1	0	0	0	0	0	0	0	0	1	1	0	0	1	1
MVGGEAAAAVEELVSGVR_Acet[1]	MVGGEAAAAVEELVSGVR	Acetyl	Acet[1]	NX_Q96HQ2-1	CDKN2AIPNL	0	0	1	1	0	0	1	0	0	0	0	0	1	0	0	1	0	0	0	0	1	0	1	1	0	0	0	0
MYSPICLTQDEFHPFIEALLPHVR_Acet[1]	MYSPICLTQDEFHPFIEALLPHVR	Acetyl	Acet[1]	NX_O00712-1	NFIB	0	0	1	0	0	1	0	0	0	0	0	0	0	0	0	1	1	2	0	0	2	0	0	0	0	0	0	0
SAADEVDGLGVAR_Acet[1]	SAADEVDGLGVAR	Acetyl	Acet[1]	NX_P46940-1	IQGAP1	1	0	0	0	0	0	0	0	0	1	0	0	0	0	0	0	1	0	0	0	0	0	2	1	0	0	2	0
SAAEAGGVFHR_Acet[1]	SAAEAGGVFHR	Acetyl	Acet[1]	NX_Q9BRF8-1	CPPED1	0	0	1	0	1	0	0	1	0	1	0	0	0	0	1	0	1	0	0	0	1	0	0	0	0	0	0	1
SAPGSPDQAYDFLLK_Acet[1]	SAPGSPDQAYDFLLK	Acetyl	Acet[1]	NX_P0C0E4-1	RAB40AL	0	1	1	0	0	1	0	0	1	1	0	0	0	0	0	1	0	1	0	0	0	0	0	1	0	0	0	0
SASAVYVLDLK_Acet[1]	SASAVYVLDLK	Acetyl	Acet[1]	NX_Q9BXS5-1	AP1M1	0	0	0	0	0	0	0	1	0	0	1	0	1	0	0	1	0	0	0	0	0	0	1	1	0	1	0	1
SATAATAPPAAPAGEGGPPAPPPNLTSNR_Acet[1]	SATAATAPPAAPAGEGGPPAPPPNLTSNR	Acetyl	Acet[1]	NX_P63027-1	VAMP2	0	1	1	0	1	0	0	0	0	0	0	0	0	0	0	0	0	0	0	0	0	0	1	2	0	0	1	1
SETVPPAPAASAAPEKPLAGK_Acet[1]	SETVPPAPAASAAPEKPLAGK	Acetyl	Acet[1]	NX_Q02539-1	HIST1H1A	0	1	1	0	0	0	0	1	0	0	1	0	0	0	0	0	0	0	0	0	0	0	1	1	0	0	1	1
SGFDDPGIFYSDSFGGDAQADEGQAR_Acet[1]	SGFDDPGIFYSDSFGGDAQADEGQAR	Acetyl	Acet[1]	NX_P33992-1	MCM5	0	0	1	1	0	0	1	1	0	0	0	0	0	0	0	1	0	0	0	0	0	0	1	0	1	0	0	1
SHQTGIQASEDVKEIFAR_Acet[1]	SHQTGIQASEDVKEIFAR	Acetyl	Acet[1]	NX_Q12792-1	TWF1	1	0	0	1	0	0	1	1	0	0	0	0	0	1	0	0	0	0	0	0	0	0	0	0	1	2	0	0
SRPEAVQEATEVTLK_Acet[1]	SRPEAVQEATEVTLK	Acetyl	Acet[1]	NX_Q8IVF2-1	AHNAK2	0	1	0	0	0	1	1	0	0	0	1	0	0	0	0	0	0	0	0	0	0	0	1	1	0	0	1	1
SSAPTTPPSVDKVDGFSR_Acet[1]	SSAPTTPPSVDKVDGFSR	Acetyl	Acet[1]	NX_Q16537-1	PPP2R5E	0	1	0	1	1	0	0	0	0	0	0	0	0	1	0	0	0	0	0	0	1	1	0	1	1	0	0	0
STLLINQPQYAWLK_Acet[1]	STLLINQPQYAWLK	Acetyl	Acet[1]	NX_P49419-1	ALDH7A1	0	1	0	1	0	0	0	0	0	0	1	1	0	0	1	0	0	0	0	0	0	0	1	1	0	0	0	1
SWVQAASLIQGPGDKGDVFDEEADESLLAQR_Acet[1]	SWVQAASLIQGPGDKGDVFDEEADESLLAQR	Acetyl	Acet[1]	NX_Q9NRH1-1	YAE1	0	0	0	1	0	0	0	0	0	0	0	0	1	0	0	0	0	1	0	0	1	1	1	2	0	0	0	0
SYDYHQNWGR_Acet[1]	SYDYHQNWGR	Acetyl	Acet[1]	NX_Q9H2U1-1	DHX36	0	0	0	0	0	0	0	1	0	1	0	0	0	0	0	0	2	1	0	0	0	0	0	0	1	1	1	0
SYGPLDMYR_Acet[1]	SYGPLDMYR	Acetyl	Acet[1]	NX_Q86Y82-1	STX12	0	1	0	1	0	0	1	0	0	0	1	0	1	0	0	0	0	0	0	0	0	0	0	2	0	0	0	1
SYIPGQPVTAVVQR_Acet[1]	SYIPGQPVTAVVQR	Acetyl	Acet[1]	NX_O14907-1	TAX1BP3	0	1	0	0	0	0	1	0	0	0	1	0	0	0	0	0	0	0	0	0	0	0	2	2	0	0	1	0
TSPHFSSYDEGPLDVSMAATNLENQLHSAQK_Acet[1]	TSPHFSSYDEGPLDVSMAATNLENQLHSAQK	Acetyl	Acet[1]	NX_Q53HC0-1	CCDC92	0	0	0	1	1	1	0	0	0	0	0	0	1	1	0	0	0	0	0	0	1	0	0	1	0	0	1	0
TTSASSHLNK_Acet[1]	TTSASSHLNK	Acetyl	Acet[1]	NX_P15104-1	GLUL	0	0	0	0	0	0	0	1	1	0	1	1	0	0	0	1	0	1	0	0	0	0	0	0	1	0	1	0
VDYHAANQSYQYGPSSAGNGAGGGGSMGDYMAQEDDWDR_Acet[1]	VDYHAANQSYQYGPSSAGNGAGGGGSMGDYMAQEDDWDR	Acetyl	Acet[1]	NX_O43707-1	ACTN4	0	0	0	0	0	0	0	0	0	0	0	0	1	0	0	2	0	0	0	0	1	0	1	1	0	0	1	1
VSHSELR_Acet[1]	VSHSELR	Acetyl	Acet[1]	NX_P78330-1	PSPH	0	1	0	1	0	0	0	0	0	0	0	0	0	0	0	0	0	1	0	1	1	1	0	0	1	0	1	0
AAAAAAAAAAGAAGGR_Acet[1]	AAAAAAAAAAGAAGGR	Acetyl	Acet[1]	NX_Q86U42-1	PABPN1	0	0	0	1	0	0	0	0	0	1	0	1	0	0	0	0	0	1	0	0	0	0	1	0	0	0	1	1
AAAAECDVVMAATEPELLDDQEAK_Acet[1]	AAAAECDVVMAATEPELLDDQEAK	Acetyl	Acet[1]	NX_Q99615-1	DNAJC7	0	1	0	0	0	0	0	0	0	0	0	0	1	1	0	1	0	0	0	0	0	0	1	1	0	0	1	0
AAAANSGSSLPLFDCPTWAGKPPPGLHLDVVK_Acet[1]	AAAANSGSSLPLFDCPTWAGKPPPGLHLDVVK	Acetyl	Acet[1]	NX_Q12972-1	PPP1R8	0	0	0	0	0	1	0	0	0	1	0	0	1	0	0	0	0	1	0	0	0	1	1	1	0	0	0	0
AAAGGGGGGAAAAGR_Acet[1]	AAAGGGGGGAAAAGR	Acetyl	Acet[1]	NX_Q9UL25-1	RAB21	0	1	0	0	1	0	0	0	0	0	1	0	0	0	0	1	1	1	0	0	0	0	1	0	0	0	0	0
AAAVLSGPSAGSAAGVPGGTGGLSAVSSGPR_Acet[1]	AAAVLSGPSAGSAAGVPGGTGGLSAVSSGPR	Acetyl	Acet[1]	NX_Q8IZL8-1	PELP1	0	1	0	1	0	0	1	0	0	0	0	0	1	0	0	1	0	0	0	0	0	0	1	1	0	0	0	0
AADVSVTHRPPLSPK_Acet[1]	AADVSVTHRPPLSPK	Acetyl	Acet[1]	NX_Q8IY67-1	RAVER1	0	0	0	1	0	0	0	0	0	0	0	0	0	1	1	1	0	0	0	0	0	0	0	1	0	0	1	1
AAEAADLGLGAAVPVELR_Acet[1]	AAEAADLGLGAAVPVELR	Acetyl	Acet[1]	NX_Q9Y5Q8-1	GTF3C5	1	0	1	0	0	0	0	0	0	0	0	0	0	0	0	1	0	0	0	0	0	0	1	1	0	0	1	1
AAEPLTELEESIETVVTTFFTFAR_Acet[1]	AAEPLTELEESIETVVTTFFTFAR	Acetyl	Acet[1]	NX_Q99584-1	S100A13	0	0	0	0	1	0	0	0	0	0	0	0	1	0	1	0	0	1	0	1	1	0	0	0	1	0	0	0
AAHGGSAASSALK_Acet[1]	AAHGGSAASSALK	Acetyl	Acet[1]	NX_O94888-1	UBXN7	0	0	1	0	0	0	0	0	0	0	1	0	0	0	0	1	0	1	0	0	0	0	1	1	0	0	1	0
AAIAASEVLVDSAEEGSLAAAAELAAQK_Acet[1]	AAIAASEVLVDSAEEGSLAAAAELAAQK	Acetyl	Acet[1]	NX_O95926-1	SYF2	0	0	0	1	0	0	0	0	0	0	0	0	0	0	0	1	0	0	0	0	0	1	1	1	1	0	1	0
AALGPSSQNVTEYVVR_Acet[1]	AALGPSSQNVTEYVVR	Acetyl	Acet[1]	NX_P35269-1	GTF2F1	0	1	0	0	0	0	0	0	0	0	0	0	0	0	0	0	0	1	0	0	0	0	1	1	0	1	2	0
AALGVLESDLPSAVTLLK_Acet[1]	AALGVLESDLPSAVTLLK	Acetyl	Acet[1]	NX_Q8NEJ9-1	NGDN	0	1	0	1	0	0	0	0	0	0	1	1	0	0	0	0	0	0	0	0	0	0	0	1	0	1	1	0
AAPPQPVTHLIFDMDGLLLDTER_Acet[1]	AAPPQPVTHLIFDMDGLLLDTER	Acetyl	Acet[1]	NX_Q08623-1	PUDP	0	0	0	1	0	1	0	0	0	0	1	1	2	0	0	0	0	0	0	0	0	0	1	0	0	0	0	0
AASCVLLHTGQK_Acet[1]	AASCVLLHTGQK	Acetyl	Acet[1]	NX_P14550-1	AKR1A1	0	0	0	0	0	0	0	0	0	0	0	0	0	0	1	1	1	0	1	0	1	0	1	0	0	0	1	0
AASKPVEAAVVAAAVPSSGSGVGGGGTAGPGTGGLPR_Acet[1]	AASKPVEAAVVAAAVPSSGSGVGGGGTAGPGTGGLPR	Acetyl	Acet[1]	NX_O94826-1	TOMM70	0	0	0	0	0	1	0	0	1	1	1	0	0	0	0	0	0	0	0	0	0	0	0	1	0	0	1	1
ACPLEK_Acet[1]	ACPLEK	Acetyl	Acet[1]	NX_P26447-1	S100A4	0	0	0	0	0	1	1	0	0	0	1	0	0	0	0	0	0	0	0	0	1	1	0	1	0	0	1	0
ADIDNKEQSELDQDLDDVEEVEEEETGEETKLK_Acet[1]	ADIDNKEQSELDQDLDDVEEVEEEETGEETKLK	Acetyl	Acet[1]	NX_P55209-1	NAP1L1	0	0	1	1	0	0	0	1	0	0	0	0	1	1	0	1	0	0	0	0	0	0	1	0	0	0	0	0
AGITTIEAVKR_Acet[1]	AGITTIEAVKR	Acetyl	Acet[1]	NX_P06753-1	TPM3	0	1	1	1	1	1	0	1	0	0	0	0	0	0	0	0	0	0	0	1	0	0	0	0	0	0	0	0
AGPQPLALQLEQLLNPR_Acet[1]	AGPQPLALQLEQLLNPR	Acetyl	Acet[1]	NX_Q9NY61-1	AATF	0	1	0	1	0	0	0	1	0	0	0	0	0	0	0	0	0	0	0	0	0	0	1	1	0	0	1	1
AGTVVLDDVELR_Acet[1]	AGTVVLDDVELR	Acetyl	Acet[1]	NX_P25205-1	MCM3	0	0	0	0	0	0	1	0	1	1	1	0	1	0	0	0	0	0	0	0	1	0	0	0	0	0	1	0
ALTLFDTDEYRPPVWK_Acet[1]	ALTLFDTDEYRPPVWK	Acetyl	Acet[1]	NX_P15882-1	CHN1	0	0	0	1	1	1	0	0	0	0	0	0	0	0	0	1	0	0	0	0	0	1	1	0	1	0	0	0
AMFEQMR_Acet[1]	AMFEQMR	Acetyl	Acet[1]	NX_Q9UBQ5-1	EIF3K	0	0	0	1	0	0	0	0	0	0	0	0	1	1	1	0	0	0	0	0	0	0	2	0	0	0	0	1
AMSSGGSGGGVPEQEDSVLFR_Acet[1]	AMSSGGSGGGVPEQEDSVLFR	Acetyl	Acet[1]	NX_Q16637-1	SMN1	0	1	0	1	0	0	0	0	0	0	0	0	0	0	0	0	0	0	0	0	0	0	1	2	1	0	1	0
ASEIHMTGPMCLIENTNGR_Acet[1]	ASEIHMTGPMCLIENTNGR	Acetyl	Acet[1]	NX_P32455-1	GBP1	0	0	0	0	1	0	0	0	0	0	0	0	1	0	0	0	0	0	0	0	1	0	1	1	1	0	1	0
ASHLRPPSPLLVR_Acet[1]	ASHLRPPSPLLVR	Acetyl	Acet[1]	NX_Q8TDB6-1	DTX3L	0	0	1	0	0	1	0	0	1	1	1	0	0	0	0	0	1	0	0	0	0	0	0	0	1	0	0	0
ASSTVPVSAAGSANETPEIPDNVGDWLR_Acet[1]	ASSTVPVSAAGSANETPEIPDNVGDWLR	Acetyl	Acet[1]	NX_Q96B49-1	TOMM6	0	0	0	0	0	0	0	0	0	2	1	0	0	0	0	0	0	0	0	0	1	1	1	1	0	0	0	0
ASTVVAVGLTIAAAGFAGR_Acet[1]	ASTVVAVGLTIAAAGFAGR	Acetyl	Acet[1]	NX_Q96DA6-1	DNAJC19	0	0	0	1	0	0	1	0	0	0	0	0	1	0	1	1	0	0	0	0	0	1	0	0	1	0	0	0
AVTGWLESLR_Acet[1]	AVTGWLESLR	Acetyl	Acet[1]	NX_Q9BVM2-1	DPCD	1	0	1	0	1	0	0	0	1	0	0	0	0	0	0	0	0	0	0	0	0	1	0	0	1	0	0	1
GQNDLMGTAEDFADQFLR_Acet[1]	GQNDLMGTAEDFADQFLR	Acetyl	Acet[1]	NX_O15260-1	SURF4	0	0	1	0	0	0	0	0	0	0	1	0	0	0	0	0	0	0	0	0	1	1	1	0	0	0	1	1
MDAGFFR_Acet[1]	MDAGFFR	Acetyl	Acet[1]	NX_Q8IYB3-1	SRRM1	1	0	0	0	0	0	0	1	0	1	0	0	0	1	0	0	0	0	0	0	0	0	0	1	1	0	0	1
MDAVNAFNQELFSLMDMKPPISR_Acet[1]	MDAVNAFNQELFSLMDMKPPISR	Acetyl	Acet[1]	NX_O95104-1	SCAF4	0	0	0	1	0	0	0	0	1	1	0	1	0	0	0	0	0	1	0	0	0	0	0	1	1	0	0	0
MDLPVGPGAAGPSNVPAFLTK_Acet[1]	MDLPVGPGAAGPSNVPAFLTK	Acetyl	Acet[1]	NX_Q00613-1	HSF1	0	1	0	0	0	0	0	1	0	0	0	0	1	1	0	0	0	0	0	0	0	0	1	1	0	0	0	1
MDLVGVASPEPGTAAAWGPSK_Acet[1]	MDLVGVASPEPGTAAAWGPSK	Acetyl	Acet[1]	NX_O14730-1	RIOK3	1	1	1	0	0	0	0	0	0	0	0	0	0	0	0	0	0	0	0	0	1	0	0	0	0	1	1	1
MDSTLTASEIR_Acet[1]	MDSTLTASEIR	Acetyl	Acet[1]	NX_P49588-1	AARS	0	1	1	0	1	0	0	0	0	0	0	0	0	1	0	0	0	0	0	0	0	0	1	1	0	0	1	0
MDWQPDEQGLQQVLQLLK_Acet[1]	MDWQPDEQGLQQVLQLLK	Acetyl	Acet[1]	NX_O14787-1	TNPO2	0	1	1	0	1	0	0	0	0	0	0	0	0	0	0	0	0	0	0	0	0	0	1	1	1	0	1	0
MEDDAPVIYGLEFQAR_Acet[1]	MEDDAPVIYGLEFQAR	Acetyl	Acet[1]	NX_Q53HC9-1	EIPR1	0	1	1	0	0	0	1	0	0	0	0	0	0	0	0	0	0	1	0	0	0	0	0	1	1	0	1	0
MEDEEVAESWEEAADSGEIDR_Acet[1]	MEDEEVAESWEEAADSGEIDR	Acetyl	Acet[1]	NX_Q7Z422-1	SZRD1	0	0	0	1	1	0	0	0	0	0	0	0	0	1	0	1	0	0	0	0	1	0	1	0	0	0	1	0
MEHQLLCCEVETIR_Acet[1]	MEHQLLCCEVETIR	Acetyl	Acet[1]	NX_P24385-1	CCND1	0	0	0	0	1	0	1	0	1	0	0	0	1	1	0	0	0	1	0	0	1	0	0	0	0	0	0	0
MELIQDTSRPPLEYVK_Acet[1]	MELIQDTSRPPLEYVK	Acetyl	Acet[1]	NX_P0DMM9-1	SULT1A3	0	0	0	1	1	0	0	0	0	0	0	0	0	0	1	0	0	0	0	0	1	1	1	0	0	0	0	1
MEPAAGSSMEPSADWLATAAAR_Acet[1]	MEPAAGSSMEPSADWLATAAAR	Acetyl	Acet[1]	NX_P42771-1	CDKN2A	0	0	0	0	1	0	0	0	1	0	0	0	0	1	0	0	0	0	0	0	0	0	1	1	0	0	1	1
MESQEPTESSQNGK_Acet[1]	MESQEPTESSQNGK	Acetyl	Acet[1]	NX_Q9UKK9-1	NUDT5	0	0	0	1	0	0	0	0	0	0	0	0	0	1	1	0	0	0	0	0	0	0	1	1	0	0	1	1
METLSNASGTFAIR_Acet[1]	METLSNASGTFAIR	Acetyl	Acet[1]	NX_P50453-1	SERPINB9	0	0	0	1	1	0	0	1	0	0	0	0	0	0	0	0	0	0	0	0	0	0	1	0	0	0	1	2
MEVAEPSSPTEEEEEEEEHSAEPRPR_Acet[1]	MEVAEPSSPTEEEEEEEEHSAEPRPR	Acetyl	Acet[1]	NX_Q9NWV8-1	BABAM1	0	0	0	1	1	0	0	0	0	0	0	0	0	0	0	0	0	0	0	0	0	1	1	1	1	0	1	0
MIASHLLAYFFTELNHDQVQK_Acet[1]	MIASHLLAYFFTELNHDQVQK	Acetyl	Acet[1]	NX_P52789-1	HK2	1	1	0	0	0	0	0	1	1	0	0	1	0	0	1	1	0	0	0	0	0	0	0	0	0	0	0	0
MLGGSGSHGR_Acet[1]	MLGGSGSHGR	Acetyl	Acet[1]	NX_Q05682-1	CALD1	0	1	0	0	0	0	0	1	0	0	0	0	0	0	0	0	0	1	1	0	0	1	0	0	1	1	0	0
MMEGLDDGPDFLSEEDR_Acet[1]	MMEGLDDGPDFLSEEDR	Acetyl	Acet[1]	NX_Q9UNH7-1	SNX6	0	1	1	0	1	0	0	0	0	1	1	0	0	0	0	0	0	0	0	0	0	0	0	1	0	0	1	0
MMLGPEGGEGFVVK_Acet[1]	MMLGPEGGEGFVVK	Acetyl	Acet[1]	NX_P52597-1	HNRNPF	0	1	1	1	0	0	0	1	0	0	0	0	0	0	0	0	0	0	0	0	0	0	0	1	0	1	1	0
MNVGTAHSEVNPNTR_Acet[1]	MNVGTAHSEVNPNTR	Acetyl	Acet[1]	NX_Q8N138-1	ORMDL3	0	0	0	0	0	0	0	0	1	0	0	0	1	0	0	0	0	0	0	0	0	0	1	1	1	1	1	0
MNVGVAHSEVNPNTR_Acet[1]	MNVGVAHSEVNPNTR	Acetyl	Acet[1]	NX_Q53FV1-1	ORMDL2	0	0	0	1	0	0	1	0	0	0	0	0	0	0	0	1	0	0	0	0	0	1	0	1	0	0	1	1
MQPQSVLHSGYFHPLLR_Acet[1]	MQPQSVLHSGYFHPLLR	Acetyl	Acet[1]	NX_P13716-1	ALAD	0	0	1	0	2	1	1	0	0	0	0	0	1	1	0	0	0	0	0	0	0	0	0	0	0	0	0	0
SAEVPEAASAEEQKEMEDK_Acet[1]	SAEVPEAASAEEQKEMEDK	Acetyl	Acet[1]	NX_P56211-1	ARPP19	0	0	0	0	1	0	0	0	0	1	1	0	0	0	0	0	0	0	0	0	0	0	1	0	0	0	2	1
SASSLLEQRPK_Acet[1]	SASSLLEQRPK	Acetyl	Acet[1]	NX_Q9Y5A9-1	YTHDF2	0	1	1	0	0	0	0	1	0	0	0	0	0	0	1	0	0	0	0	0	0	0	0	1	0	1	0	1
SASVVSVISR_Acet[1]	SASVVSVISR	Acetyl	Acet[1]	NX_P61803-1	DAD1	0	0	1	0	1	0	1	0	1	1	0	0	0	0	0	0	0	0	0	0	0	0	1	1	0	0	0	0
SGPRPVVLSGPSGAGK_Acet[1]	SGPRPVVLSGPSGAGK	Acetyl	Acet[1]	NX_Q16774-1	GUK1	0	0	1	0	0	1	0	0	0	0	0	0	1	1	1	0	0	0	0	0	0	0	1	0	0	0	1	0
SHPSWLPPK_Acet[1]	SHPSWLPPK	Acetyl	Acet[1]	NX_Q93052-1	LPP	0	1	0	0	1	0	0	0	0	0	0	0	1	1	0	0	0	0	0	0	1	1	0	0	1	0	0	0
SLQYGAEETPLAGSYGAADSFPK_Acet[1]	SLQYGAEETPLAGSYGAADSFPK	Acetyl	Acet[1]	NX_Q9HB90-1	RRAGC	0	0	0	0	0	0	1	1	0	0	1	0	1	1	0	0	0	0	0	0	0	0	1	1	0	0	0	0
SLYPSLEDLK_Acet[1]	SLYPSLEDLK	Acetyl	Acet[1]	NX_O00560-1	SDCBP	0	0	0	0	0	1	1	0	0	0	1	0	1	0	0	0	0	0	0	0	0	1	1	0	0	0	0	1
SMPDAMPLPGVGEELK_Acet[1]	SMPDAMPLPGVGEELK	Acetyl	Acet[1]	NX_O43865-1	AHCYL1	0	0	1	1	1	0	0	0	0	0	0	0	1	0	0	0	0	0	0	0	0	0	0	1	0	1	0	1
SNRPNNNPGGSLR_Acet[1]	SNRPNNNPGGSLR	Acetyl	Acet[1]	NX_Q14669-1	TRIP12	0	0	0	0	0	0	1	1	0	0	0	0	1	1	0	0	0	0	1	0	0	0	0	0	0	1	1	0
TNQYGILFK_Acet[1]	TNQYGILFK	Acetyl	Acet[1]	NX_Q9GZS3-1	WDR61	0	0	1	0	0	0	0	1	0	0	0	0	0	0	1	0	0	0	0	0	1	0	1	1	0	0	1	0
TTTVATDYDNIEIQQQYSDVNNR_Acet[1]	TTTVATDYDNIEIQQQYSDVNNR	Acetyl	Acet[1]	NX_Q01082-1	SPTBN1	0	0	0	0	0	0	0	1	0	0	0	0	0	0	0	0	0	0	0	0	0	0	2	1	0	0	2	1
AAAAAAVGPGAGGAGSAVPGGAGPCATVSVFPGAR_Acet[1]	AAAAAAVGPGAGGAGSAVPGGAGPCATVSVFPGAR	Acetyl	Acet[1]	NX_Q86X55-1	CARM1	0	0	0	1	0	1	0	0	0	1	0	0	1	1	0	0	0	0	0	0	0	1	0	0	0	0	0	0
AAAAEGVLATR_Acet[1]	AAAAEGVLATR	Acetyl	Acet[1]	NX_Q6QNY1-1	BLOC1S2	1	1	0	0	1	0	0	0	0	0	1	0	0	0	0	0	0	0	0	0	1	0	0	0	1	0	0	0
AAASVTPPGSLELLQPGFSK_Acet[1]	AAASVTPPGSLELLQPGFSK	Acetyl	Acet[1]	NX_Q12933-1	TRAF2	0	0	0	0	0	0	0	0	0	0	1	0	0	0	0	1	0	0	0	0	0	1	0	0	0	0	1	2
AAGTAAALAFLSQESR_Acet[1]	AAGTAAALAFLSQESR	Acetyl	Acet[1]	NX_O75607-1	NPM3	1	1	1	0	0	0	0	0	0	0	0	0	0	0	0	0	0	0	0	0	0	0	1	1	0	0	0	1
AAIYGGVEGGGTR_Acet[1]	AAIYGGVEGGGTR	Acetyl	Acet[1]	NX_Q9UJ70-1	NAGK	0	0	0	0	1	0	1	0	0	0	1	0	0	0	0	0	0	0	0	0	0	0	0	1	1	0	0	1
AALTTLFK_Acet[1]	AALTTLFK	Acetyl	Acet[1]	NX_Q96KP4-1	CNDP2	0	0	0	0	0	0	0	0	0	0	0	0	0	0	1	1	0	0	0	0	1	1	1	0	0	0	0	1
AAPPGEYFSVGSQVSCR_Acet[1]	AAPPGEYFSVGSQVSCR	Acetyl	Acet[1]	NX_Q3MHD2-1	LSM12	0	1	1	0	0	0	0	0	0	0	0	0	0	0	0	0	0	0	0	0	1	0	1	1	0	0	1	0
AAPQDVHVR_Acet[1]	AAPQDVHVR	Acetyl	Acet[1]	NX_Q12981-1	BNIP1	0	0	0	1	0	0	1	0	0	0	1	0	1	0	0	0	0	0	0	0	0	0	1	0	0	0	1	0
AASLVGK_Acet[1]	AASLVGK	Acetyl	Acet[1]	NX_Q9BY32-1	ITPA	0	0	1	0	0	1	0	0	0	0	0	0	0	0	0	0	0	1	0	0	0	0	1	0	0	0	1	1
AAVDLEK_Acet[1]	AAVDLEK	Acetyl	Acet[1]	NX_P17858-1	PFKL	0	1	0	0	0	0	0	0	0	0	0	0	0	0	0	1	0	0	0	0	1	1	0	0	1	1	0	0
AAVLKPVLLGLR_Acet[1]	AAVLKPVLLGLR	Acetyl	Acet[1]	NX_Q9BRP1-1	PDCD2L	1	1	1	0	0	0	0	0	0	0	0	1	1	0	0	0	0	0	0	0	0	0	0	0	1	0	0	0
ACAEFSFHVPSLEELAGVMQK_Acet[1]	ACAEFSFHVPSLEELAGVMQK	Acetyl	Acet[1]	NX_Q9H0W9-1	C11orf54	0	0	0	0	0	0	0	0	0	0	0	0	0	0	1	1	1	0	0	0	0	0	1	1	0	0	1	0
ADFLPSR_Acet[1]	ADFLPSR	Acetyl	Acet[1]	NX_Q14344-1	GNA13	0	0	0	0	0	0	0	1	0	0	1	0	0	1	0	0	0	0	0	0	0	0	1	0	0	1	0	1
ADLEAVLADVSYLMAMEK_Acet[1]	ADLEAVLADVSYLMAMEK	Acetyl	Acet[1]	NX_P25098-1	GRK2	0	0	0	0	1	0	0	0	0	0	0	0	1	0	0	1	0	1	0	0	1	1	0	0	0	0	0	0
ADNEKLDNQR_Acet[1]	ADNEKLDNQR	Acetyl	Acet[1]	NX_O00629-1	KPNA4	0	0	0	0	0	0	0	1	0	0	0	0	0	0	0	0	0	0	0	0	0	0	2	2	0	0	1	0
ADPHQLFDDTSSAQSR_Acet[1]	ADPHQLFDDTSSAQSR	Acetyl	Acet[1]	NX_Q5BJH7-1	YIF1B	0	0	0	0	0	1	0	0	0	0	0	0	0	0	0	0	0	0	0	0	1	0	1	1	0	1	1	0
AELDIGQHCQVEHCR_Acet[1]	AELDIGQHCQVEHCR	Acetyl	Acet[1]	NX_Q8TCF1-1	ZFAND1	0	0	0	0	0	0	1	0	0	0	0	0	1	0	0	1	1	1	0	0	0	0	0	0	1	0	0	0
AELQMLLEEEIPSGKR_Acet[1]	AELQMLLEEEIPSGKR	Acetyl	Acet[1]	NX_Q8IZP0-1	ABI1	0	0	0	1	0	0	0	1	1	1	0	1	1	0	0	0	0	0	0	0	0	0	0	0	0	0	0	0
AETYDFLFK_Acet[1]	AETYDFLFK	Acetyl	Acet[1]	NX_P61018-1	RAB4B	0	0	0	0	0	0	0	0	0	0	0	1	0	0	0	0	0	0	0	0	1	0	1	0	0	1	1	1
AGAGGGNDIQWCFSQVK_Acet[1]	AGAGGGNDIQWCFSQVK	Acetyl	Acet[1]	NX_P63151-1	PPP2R2A	0	0	0	0	0	0	0	0	0	0	0	0	0	0	0	0	0	0	0	0	0	0	1	2	1	0	2	0
AGLTDLQR_Acet[1]	AGLTDLQR	Acetyl	Acet[1]	NX_O75935-1	DCTN3	0	1	0	0	1	0	1	0	0	0	0	0	0	0	0	0	0	0	0	0	0	0	1	1	0	0	1	0
AGVEEVAASGSHLNGDLDPDDREEGAASTAEEAAKK_Acet[1]	AGVEEVAASGSHLNGDLDPDDREEGAASTAEEAAKK	Acetyl	Acet[1]	NX_P50579-1	METAP2	0	0	0	1	0	1	0	1	0	0	0	1	0	0	0	0	0	0	0	0	0	0	1	0	0	1	0	0
AGWIQAQQLQGDALR_Acet[1]	AGWIQAQQLQGDALR	Acetyl	Acet[1]	NX_P42229-1	STAT5A	1	0	0	1	0	0	0	1	0	0	0	0	0	0	0	0	0	0	0	0	0	0	1	0	0	1	0	1
AGYKPVAIQTYPILGEK_Acet[1]	AGYKPVAIQTYPILGEK	Acetyl	Acet[1]	NX_Q8TED0-1	UTP15	0	1	1	0	0	0	0	0	0	0	0	0	0	0	0	0	0	0	0	0	0	0	1	1	0	0	1	1
ALDPADQHLR_Acet[1]	ALDPADQHLR	Acetyl	Acet[1]	NX_Q7Z7K0-1	CMC1	0	0	1	0	1	0	0	0	0	0	0	0	1	1	0	0	0	0	0	0	0	0	0	0	0	0	1	1
ALPQGLLTFR_Acet[1]	ALPQGLLTFR	Acetyl	Acet[1]	NX_P17035-1	ZNF28	0	0	0	1	0	0	0	1	0	0	0	0	0	0	0	0	0	0	0	0	0	0	1	1	0	1	0	1
ALQTLQSSWVTFR_Acet[1]	ALQTLQSSWVTFR	Acetyl	Acet[1]	NX_Q96BW9-1	TAMM41	0	0	0	0	0	0	0	0	0	0	1	0	0	1	0	0	0	0	0	0	1	0	1	1	1	0	0	0
ALSAETESHIYR_Acet[1]	ALSAETESHIYR	Acetyl	Acet[1]	NX_O14569-1	CYB561D2	1	0	0	0	0	0	0	1	0	0	1	0	0	0	0	0	0	0	0	0	0	1	1	0	0	0	0	1
AMNYNAKDEVDGGPPCAPGGTAK_Acet[1]	AMNYNAKDEVDGGPPCAPGGTAK	Acetyl	Acet[1]	NX_Q9NV96-1	TMEM30A	0	1	0	0	1	0	0	0	0	0	0	0	0	0	0	0	0	0	0	0	0	0	1	2	0	0	1	0
AQEEEDVRDYNLTEEQK_Acet[1]	AQEEEDVRDYNLTEEQK	Acetyl	Acet[1]	NX_Q8IWT0-1	ZBTB8OS	0	0	0	0	0	0	0	0	0	0	1	0	1	0	0	0	0	0	0	0	1	0	1	1	0	0	1	0
AQQAADKYLYVDKNFINNPLAQADWAAK_Acet[1]	AQQAADKYLYVDKNFINNPLAQADWAAK	Acetyl	Acet[1]	NX_P35579-1	MYH9	1	0	0	1	0	0	0	2	0	0	0	2	0	0	0	0	0	0	0	0	0	0	0	0	0	0	0	0
ASEKPLAAVTCTAPVNIAVIK_Acet[1]	ASEKPLAAVTCTAPVNIAVIK	Acetyl	Acet[1]	NX_P53602-1	MVD	0	0	0	0	0	0	1	0	0	1	0	0	1	0	0	0	0	0	0	0	1	0	0	0	1	0	1	0
ASNNTASIAQAR_Acet[1]	ASNNTASIAQAR	Acetyl	Acet[1]	NX_P59768-1	GNG2	0	0	0	0	0	0	0	0	0	0	1	0	0	0	0	0	0	0	0	0	0	0	2	1	0	0	2	0
ATANGAVENGQPDR_Acet[1]	ATANGAVENGQPDR	Acetyl	Acet[1]	NX_P47895-1	ALDH1A3	0	0	0	0	0	0	0	0	0	0	0	0	0	0	0	0	0	0	0	0	0	0	1	2	0	0	1	2
ATATPVPPR_Acet[1]	ATATPVPPR	Acetyl	Acet[1]	NX_P20700-1	LMNB1	0	0	0	1	0	0	0	0	0	0	0	0	0	0	0	0	0	0	0	0	0	0	1	1	0	0	2	1
ATCAVEVFGLLEDEENSR_Acet[1]	ATCAVEVFGLLEDEENSR	Acetyl	Acet[1]	NX_P46934-1	NEDD4	0	0	0	0	0	0	1	0	0	0	1	0	0	0	0	0	0	0	0	0	1	1	1	0	0	0	1	0
GKEKTHINIVVIGHVDSGK_Acet[1]	GKEKTHINIVVIGHVDSGK	Acetyl	Acet[1]	NX_P68104-1	EEF1A1	0	0	1	0	0	0	0	0	0	1	1	0	0	0	0	0	0	1	1	0	1	0	0	0	0	0	0	0
GTRDDEYDYLFK_Acet[1]	GTRDDEYDYLFK	Acetyl	Acet[1]	NX_P62491-1	RAB11A	0	0	0	0	1	0	1	0	0	1	1	1	0	0	0	0	0	0	0	0	0	0	0	0	0	1	0	0
MDAIK_Acet[1]	MDAIK	Acetyl	Acet[1]	NX_P07951-1	TPM2	0	1	0	1	0	0	0	0	0	1	0	0	0	0	0	0	1	0	0	0	0	1	1	0	0	0	0	0
MDDKELIEYFK_Acet[1]	MDDKELIEYFK	Acetyl	Acet[1]	NX_Q14232-1	EIF2B1	0	0	0	0	0	0	1	0	0	0	1	0	1	0	0	0	0	0	0	0	0	0	1	1	0	0	1	0
MDDLCEANGTFAISLFK_Acet[1]	MDDLCEANGTFAISLFK	Acetyl	Acet[1]	NX_P50452-1	SERPINB8	0	0	0	1	1	0	0	0	0	0	0	0	0	0	0	1	0	0	0	0	0	0	1	1	0	0	1	0
MDGAVMEGPLFLQSQR_Acet[1]	MDGAVMEGPLFLQSQR	Acetyl	Acet[1]	NX_Q99704-1	DOK1	0	0	0	0	0	0	1	1	0	0	0	0	0	0	0	0	0	0	0	0	1	1	1	0	0	1	0	0
MDPGAALQR_Acet[1]	MDPGAALQR	Acetyl	Acet[1]	NX_Q6IQ22-1	RAB12	0	0	1	0	1	0	0	0	0	0	0	0	0	0	0	0	0	0	0	0	0	0	1	1	0	1	1	0
MDPVPGTDSAPLAGLAWSSASAPPPR_Acet[1]	MDPVPGTDSAPLAGLAWSSASAPPPR	Acetyl	Acet[1]	NX_Q96EY5-1	MVB12A	0	1	0	1	0	0	0	1	0	0	0	1	0	0	0	0	0	0	0	0	0	1	0	0	0	0	0	1
MDPVVLSYMDSLLR_Acet[1]	MDPVVLSYMDSLLR	Acetyl	Acet[1]	NX_Q96LD8-1	SENP8	1	0	1	1	0	0	0	0	0	0	0	0	0	1	0	0	0	0	0	0	0	0	1	1	0	0	0	0
MEANGSQGTSGSANDSQHDPGK_Acet[1]	MEANGSQGTSGSANDSQHDPGK	Acetyl	Acet[1]	NX_Q96DH6-1	MSI2	0	0	0	0	0	0	0	0	0	0	0	0	0	0	0	0	0	1	0	0	0	1	1	1	0	0	1	1
MEDLCVANTLFALNLFK_Acet[1]	MEDLCVANTLFALNLFK	Acetyl	Acet[1]	NX_P05120-1	SERPINB2	0	1	0	0	0	0	0	0	1	3	0	0	0	1	0	0	0	0	0	0	0	0	0	0	0	0	0	0
MEESVNQMQPLNEK_Acet[1]	MEESVNQMQPLNEK	Acetyl	Acet[1]	NX_P10155-1	TROVE2	0	1	0	0	0	0	0	0	0	0	0	0	0	0	0	0	0	0	0	0	0	0	1	1	0	0	1	2
MEFDLGAALEPTSQKPGVGAGHGGDPK_Acet[1]	MEFDLGAALEPTSQKPGVGAGHGGDPK	Acetyl	Acet[1]	NX_Q9GZP8-1	IMUP	0	1	0	0	0	0	0	0	1	2	0	1	0	0	0	1	0	0	0	0	0	0	0	0	0	0	0	0
MEGLEENGGVVQVGELLPCK_Acet[1]	MEGLEENGGVVQVGELLPCK	Acetyl	Acet[1]	NX_Q96GY0-1	ZC2HC1A	0	0	0	0	0	0	0	0	0	0	0	0	0	0	0	0	0	0	0	0	0	0	2	2	1	0	1	0
MEGQSVEELLAK_Acet[1]	MEGQSVEELLAK	Acetyl	Acet[1]	NX_Q15050-1	RRS1	1	0	0	0	0	0	0	0	0	0	1	0	0	0	0	1	0	0	0	0	1	0	1	0	0	0	0	1
MEIPPTNYPASR_Acet[1]	MEIPPTNYPASR	Acetyl	Acet[1]	NX_Q9BS40-1	LXN	0	0	0	0	0	0	0	0	0	0	0	0	0	0	0	0	0	0	0	0	1	0	0	1	1	1	1	1
MEPNDSTSTAVEEPDSLEVLVK_Acet[1]	MEPNDSTSTAVEEPDSLEVLVK	Acetyl	Acet[1]	NX_P46379-1	BAG6	0	0	0	0	1	0	0	1	0	0	0	0	0	0	0	0	0	0	0	0	1	0	0	1	0	0	2	0
MEPTAPSLTEEDLTEVKK_Acet[1]	MEPTAPSLTEEDLTEVKK	Acetyl	Acet[1]	NX_O95999-1	BCL10	0	0	0	1	0	0	0	0	0	0	0	0	1	1	0	1	0	0	0	0	0	0	0	1	0	0	1	0
MESPGESGAGSPGAPSPSSFTTGHLAR_Acet[1]	MESPGESGAGSPGAPSPSSFTTGHLAR	Acetyl	Acet[1]	NX_Q13671-1	RIN1	0	1	0	0	0	0	0	0	0	0	0	0	1	1	0	0	0	0	0	0	0	0	1	1	0	0	1	0
MEVTGDAGVPESGEIR_Acet[1]	MEVTGDAGVPESGEIR	Acetyl	Acet[1]	NX_O00273-1	DFFA	0	0	1	0	1	0	0	0	0	0	0	0	0	0	0	0	0	0	0	0	0	0	1	1	0	0	1	1
MFPQSRHPTPHQAAGQPFK_Acet[1]	MFPQSRHPTPHQAAGQPFK	Acetyl	Acet[1]	NX_Q04724-1	TLE1	0	0	0	1	0	0	0	0	1	1	0	0	0	0	1	1	0	1	0	0	0	0	0	0	0	0	0	0
MFPTGFSSPSPSAAAAAQEVR_Acet[1]	MFPTGFSSPSPSAAAAAQEVR	Acetyl	Acet[1]	NX_Q13620-1	CUL4B	0	0	0	1	0	0	0	1	0	0	0	0	1	1	0	0	0	0	0	0	0	0	1	0	0	0	0	1
MFQAAGAAQATPSHDAK_Acet[1]	MFQAAGAAQATPSHDAK	Acetyl	Acet[1]	NX_Q9BT23-1	LIMD2	0	0	0	0	0	0	0	0	0	0	0	0	1	1	1	1	0	0	0	0	0	0	1	1	0	0	0	0
MFQIPEFEPSEQEDSSSAER_Acet[1]	MFQIPEFEPSEQEDSSSAER	Acetyl	Acet[1]	NX_Q92934-1	BAD	0	0	0	0	0	0	1	0	0	0	0	0	1	1	0	0	0	0	0	0	0	0	0	0	1	0	1	1
MFSFEGDFK_Acet[1]	MFSFEGDFK	Acetyl	Acet[1]	NX_Q15386-1	UBE3C	0	0	1	0	0	0	1	1	1	0	0	0	0	1	0	0	0	0	0	0	0	0	1	0	0	0	0	0
MIALFNK_Acet[1]	MIALFNK	Acetyl	Acet[1]	NX_Q96BM9-1	ARL8A	1	1	0	0	1	0	0	0	0	0	0	0	0	0	0	0	0	0	0	0	1	0	0	1	0	0	0	1
MIPVTELR_Acet[1]	MIPVTELR	Acetyl	Acet[1]	NX_Q8IWT6-1	LRRC8A	1	0	0	0	0	0	0	1	1	0	0	1	0	0	0	0	0	0	0	0	0	0	1	0	0	0	1	0
MISLTDTQK_Acet[1]	MISLTDTQK	Acetyl	Acet[1]	NX_Q9Y3E0-1	GOLT1B	0	0	0	0	0	0	0	0	0	0	0	0	0	0	0	0	0	0	0	0	0	1	2	0	0	0	2	1
MMPQEQYTHHR_Acet[1]	MMPQEQYTHHR	Acetyl	Acet[1]	NX_Q92629-1	SGCD	0	0	1	0	0	1	1	0	0	0	0	0	0	0	0	0	0	0	0	1	1	1	0	0	0	0	0	0
MNHLPEDMENALTGSQSSHASLR_Acet[1]	MNHLPEDMENALTGSQSSHASLR	Acetyl	Acet[1]	NX_O95772-1	STARD3NL	0	0	0	0	1	0	0	1	0	0	1	0	0	0	0	0	0	0	0	0	0	0	0	0	1	0	1	1
MNHTVQTFFSPVNSGQPPNYEMLK_Acet[1]	MNHTVQTFFSPVNSGQPPNYEMLK	Acetyl	Acet[1]	NX_C9JQL5-1	0	0	0	0	0	1	0	0	0	0	0	0	0	0	0	0	0	0	0	0	0	2	0	0	0	0	0	2	1
MNINDLK_Acet[1]	MNINDLK	Acetyl	Acet[1]	NX_Q16222-1	UAP1	0	0	0	0	0	0	0	0	1	0	0	0	1	0	0	0	0	0	0	0	0	0	1	2	0	0	1	0
MNPESSIFIEDYLK_Acet[1]	MNPESSIFIEDYLK	Acetyl	Acet[1]	NX_Q9BQE5-1	APOL2	0	0	0	0	1	0	0	0	0	0	1	0	1	0	0	0	0	0	0	1	0	0	0	0	0	0	1	1
MNPQIR_Acet[1]	MNPQIR	Acetyl	Acet[1]	NX_Q96AK3-1	APOBEC3D	0	0	0	0	0	0	0	1	0	0	0	0	0	0	0	0	0	0	0	0	0	0	2	2	0	0	1	0
MQDAENVAVPEAAEER_Acet[1]	MQDAENVAVPEAAEER	Acetyl	Acet[1]	NX_P55884-1	EIF3B	0	1	0	0	0	0	0	0	0	0	0	1	0	0	0	1	0	0	0	0	0	0	2	0	0	0	1	0
MQSPAVLVTSR_Acet[1]	MQSPAVLVTSR	Acetyl	Acet[1]	NX_Q53T59-1	HS1BP3	0	0	0	1	0	1	0	1	0	0	0	0	0	0	0	0	0	0	0	0	0	0	1	0	0	0	0	2
MTEQAISFAK_Acet[1]	MTEQAISFAK	Acetyl	Acet[1]	NX_P12236-1	SLC25A6	0	0	0	0	0	0	0	0	0	0	1	0	0	0	0	0	0	0	0	0	1	0	1	1	0	0	2	0
MVGGGGVGGGLLENANPLIYQR_Acet[1]	MVGGGGVGGGLLENANPLIYQR	Acetyl	Acet[1]	NX_Q9Y3D0-1	CIAO2B	0	0	1	1	0	0	1	0	0	0	0	0	0	0	0	0	0	0	0	0	0	0	1	1	0	0	0	1
MVMEKPSPLLVGR_Acet[1]	MVMEKPSPLLVGR	Acetyl	Acet[1]	NX_Q13283-1	G3BP1	0	0	1	0	1	0	0	0	0	0	0	1	1	0	0	0	0	0	0	0	0	1	1	0	0	0	0	0
MVNDPPVPALLWAQEVGQVLAGR_Acet[1]	MVNDPPVPALLWAQEVGQVLAGR	Acetyl	Acet[1]	NX_Q96G97-1	BSCL2	0	1	0	1	0	0	0	0	0	0	0	0	0	1	0	0	0	0	0	0	0	0	0	1	1	1	0	0
MYSSPLCLTQDEFHPFIEALLPHVR_Acet[1]	MYSSPLCLTQDEFHPFIEALLPHVR	Acetyl	Acet[1]	NX_P08651-1	NFIC	0	0	1	0	0	0	0	0	0	0	0	0	0	0	0	1	0	2	0	0	2	0	0	0	0	0	0	0
PMFIVNTNVPR_Acet[1]	PMFIVNTNVPR	Acetyl	Acet[1]	NX_P14174-1	MIF	0	0	0	0	1	0	0	0	0	0	0	0	0	0	0	0	0	0	0	0	2	0	1	1	0	0	0	1
SAEVPEAASAEEQKEMEDKVTSPEK_Acet[1]	SAEVPEAASAEEQKEMEDKVTSPEK	Acetyl	Acet[1]	NX_P56211-1	ARPP19	0	0	0	1	0	0	0	0	0	0	0	0	0	0	0	0	0	0	0	0	0	1	1	1	1	0	1	0
SAFEKPQIIAHIQK_Acet[1]	SAFEKPQIIAHIQK	Acetyl	Acet[1]	NX_Q96MX6-1	WDR92	0	1	0	0	1	0	0	0	0	0	1	0	0	0	0	0	0	0	0	0	0	0	1	0	0	1	0	1
SAIPAEESDQLLIRPLGAGQEVGR_Acet[1]	SAIPAEESDQLLIRPLGAGQEVGR	Acetyl	Acet[1]	NX_Q9UKF6-1	CPSF3	0	0	1	0	1	0	0	1	0	0	0	0	1	0	0	0	0	0	0	0	1	0	0	0	0	1	0	0
SDHGDVSLPPEDR_Acet[1]	SDHGDVSLPPEDR	Acetyl	Acet[1]	NX_O95630-1	STAMBP	0	1	1	0	0	0	0	0	0	0	0	0	0	0	0	0	0	0	0	0	0	0	1	0	0	1	1	1
SELDQLR_Acet[1]	SELDQLR	Acetyl	Acet[1]	NX_P62873-1	GNB1	0	0	0	0	0	0	1	0	0	1	0	0	0	1	0	0	0	0	0	0	0	0	1	1	0	0	1	0
SELEQLR_Acet[1]	SELEQLR	Acetyl	Acet[1]	NX_P62879-1	GNB2	0	0	0	0	0	0	0	0	0	0	1	0	0	0	0	0	0	0	1	0	1	0	1	1	0	0	1	0
SESGHSQPGLYGIER_Acet[1]	SESGHSQPGLYGIER	Acetyl	Acet[1]	NX_Q9H0W8-1	SMG9	1	1	1	0	0	0	1	0	0	0	0	0	0	1	0	0	0	0	0	0	0	0	0	0	1	0	0	0
SETAPAETATPAPVEKSPAKK_Acet[1]	SETAPAETATPAPVEKSPAKK	Acetyl	Acet[1]	NX_P16401-1	HIST1H1B	0	0	0	1	0	0	0	0	0	0	0	0	0	0	0	1	0	0	0	0	0	0	1	1	0	0	1	1
SGPDVETPSAIQICR_Acet[1]	SGPDVETPSAIQICR	Acetyl	Acet[1]	NX_O00154-1	ACOT7	0	0	1	0	0	0	0	0	0	0	0	0	0	0	0	1	1	0	0	0	0	0	2	1	0	0	0	0
SMILSASVIR_Acet[1]	SMILSASVIR	Acetyl	Acet[1]	NX_Q96IW7-1	SEC22A	1	0	1	1	0	0	0	0	0	0	0	0	0	0	0	0	0	0	0	0	0	0	1	0	1	0	1	0
SVTLHTDVGDIK_Acet[1]	SVTLHTDVGDIK	Acetyl	Acet[1]	NX_Q9H2H8-1	PPIL3	0	0	1	0	0	0	0	0	0	0	0	0	0	1	0	0	0	0	0	0	0	0	0	1	1	0	1	1
SWLFGINK_Acet[1]	SWLFGINK	Acetyl	Acet[1]	NX_Q9NVI7-1	ATAD3A	0	0	0	0	0	0	1	0	0	0	1	0	0	0	0	1	1	0	0	0	0	0	0	0	0	0	1	1
TATLRPYLSAVR_Acet[1]	TATLRPYLSAVR	Acetyl	Acet[1]	NX_P59998-1	ARPC4	1	0	0	1	0	1	0	0	0	0	1	0	1	0	0	0	0	0	0	0	0	0	0	1	0	0	0	0
TDLVAVWDVALSDGVHK_Acet[1]	TDLVAVWDVALSDGVHK	Acetyl	Acet[1]	NX_Q9NVQ4-1	FAIM	0	1	0	0	0	1	0	0	0	0	0	0	1	1	0	0	0	0	0	0	0	0	1	0	1	0	0	0
TSALENYINR_Acet[1]	TSALENYINR	Acetyl	Acet[1]	NX_O95777-1	LSM8	0	0	0	0	0	0	0	0	0	0	0	0	0	0	0	1	0	0	0	0	0	1	2	0	0	1	1	0
TSALTQGLER_Acet[1]	TSALTQGLER	Acetyl	Acet[1]	NX_Q0VGL1-1	LAMTOR4	0	0	0	0	0	0	1	0	0	0	1	0	0	0	0	0	0	0	0	0	0	0	1	2	0	0	0	1
VNFTVDQIR_Acet[1]	VNFTVDQIR	Acetyl	Acet[1]	NX_P13639-1	EEF2	0	0	0	0	0	0	0	1	0	0	0	0	0	1	0	0	0	0	0	0	0	0	1	1	0	1	0	1
AAAAAAAAEQQSSNGPVKK_Acet[1]	AAAAAAAAEQQSSNGPVKK	Acetyl	Acet[1]	NX_Q16585-1	SGCB	0	0	0	0	0	0	0	0	0	0	0	0	0	0	0	0	0	0	0	0	0	1	1	0	0	1	2	0
AAAAAAGEAR_Acet[1]	AAAAAAGEAR	Acetyl	Acet[1]	NX_P09417-1	QDPR	0	0	0	0	0	0	0	0	0	0	1	0	0	0	0	1	0	1	0	0	0	0	1	0	0	0	0	1
AAAAAMAEQESAR_Acet[1]	AAAAAMAEQESAR	Acetyl	Acet[1]	NX_Q7L5D6-1	GET4	0	0	0	0	0	0	0	0	0	0	0	0	0	0	0	0	1	0	0	0	0	0	1	1	1	0	1	0
AAAAELSLLEK_Acet[1]	AAAAELSLLEK	Acetyl	Acet[1]	NX_O43324-1	EEF1E1	0	1	0	0	0	0	0	0	0	0	1	0	0	0	1	0	0	0	0	0	0	0	1	0	0	0	0	1
AAAVAVAAASR_Acet[1]	AAAVAVAAASR	Acetyl	Acet[1]	NX_Q7Z5L9-1	IRF2BP2	0	0	0	1	0	0	0	1	0	0	0	0	0	0	0	0	0	0	0	0	1	0	0	1	0	0	0	1
AADISESSGADCK_Acet[1]	AADISESSGADCK	Acetyl	Acet[1]	NX_O43583-1	DENR	0	0	0	0	0	0	0	0	0	0	0	0	0	0	0	0	1	0	0	0	1	0	1	1	0	0	1	0
AAEALAAEAVASR_Acet[1]	AAEALAAEAVASR	Acetyl	Acet[1]	NX_A2RTX5-1	TARSL2	0	0	0	0	0	0	0	0	0	0	0	0	0	0	0	0	0	0	0	0	0	0	1	1	1	0	1	1
AAENEASQESALGAYSPVDYMSITSFPR_Acet[1]	AAENEASQESALGAYSPVDYMSITSFPR	Acetyl	Acet[1]	NX_Q9UJ14-1	GGT7	0	0	1	0	0	0	0	0	0	0	0	0	1	1	0	0	0	0	0	0	1	1	0	0	0	0	0	0
AALGSPSHTFR_Acet[1]	AALGSPSHTFR	Acetyl	Acet[1]	NX_Q96HJ9-1	FMC1	0	0	1	1	1	0	0	0	0	0	0	0	0	0	0	0	0	0	0	0	1	0	0	0	1	0	0	0
AALVLEDGSVLR_Acet[1]	AALVLEDGSVLR	Acetyl	Acet[1]	NX_P27708-1	CAD	0	0	0	0	0	0	0	0	0	1	0	0	0	0	0	1	0	0	0	0	1	0	0	1	0	0	0	1
AAPEAEVLSSAAVPDLEWYEK_Acet[1]	AAPEAEVLSSAAVPDLEWYEK	Acetyl	Acet[1]	NX_Q15013-1	MAD2L1BP	0	0	0	0	0	0	0	0	0	0	0	0	1	1	0	0	0	0	0	0	0	0	1	1	0	0	0	1
AAQVTLEDALSNVDLLEELPLPDQQPCIEPPPSSLLYQPNFNTNFEDR_Acet[1]	AAQVTLEDALSNVDLLEELPLPDQQPCIEPPPSSLLYQPNFNTNFEDR	Acetyl	Acet[1]	NX_Q7L576-1	CYFIP1	0	0	0	0	0	0	0	0	0	0	0	0	0	0	2	0	0	2	0	0	0	1	0	0	0	0	0	0
AATEGVGEAAQGGEPGQPAQPPPQPHPPPPQQQHK_Acet[1]	AATEGVGEAAQGGEPGQPAQPPPQPHPPPPQQQHK	Acetyl	Acet[1]	NX_P49354-1	FNTA	0	0	0	0	0	0	0	0	0	0	0	0	1	0	0	0	1	0	0	0	0	0	0	0	0	0	2	1
AAVLQQVLER_Acet[1]	AAVLQQVLER	Acetyl	Acet[1]	NX_P12270-1	TPR	0	0	0	0	0	0	0	0	0	0	0	0	0	0	0	1	0	0	0	0	0	0	1	1	0	0	1	1
AAVWQQVLAVDAR_Acet[1]	AAVWQQVLAVDAR	Acetyl	Acet[1]	NX_Q9H1Z4-1	WDR13	1	1	0	1	0	0	0	1	0	0	0	0	0	0	0	0	0	0	0	0	0	0	0	0	0	0	0	1
ACGLVASNLNLK_Acet[1]	ACGLVASNLNLK	Acetyl	Acet[1]	NX_P09382-1	LGALS1	0	0	0	0	0	0	1	0	0	0	0	0	0	0	0	0	0	0	0	0	0	0	2	1	0	0	1	0
ADFDTYDDR_Acet[1]	ADFDTYDDR	Acetyl	Acet[1]	NX_Q15056-1	EIF4H	0	0	0	0	0	0	0	0	0	0	0	0	0	0	0	0	0	0	0	0	0	0	1	1	0	0	1	2
ADGQMPFSCHYPSR_Acet[1]	ADGQMPFSCHYPSR	Acetyl	Acet[1]	NX_Q9UJY1-1	HSPB8	0	0	0	0	0	0	0	0	0	0	0	0	0	0	1	0	0	1	0	0	0	0	2	1	0	0	0	0
ADIQTER_Acet[1]	ADIQTER	Acetyl	Acet[1]	NX_P62280-1	RPS11	0	0	1	0	0	0	0	0	0	0	0	0	0	0	0	0	0	0	0	0	0	1	2	1	0	0	0	0
ADQGEKENPMR_Acet[1]	ADQGEKENPMR	Acetyl	Acet[1]	NX_P62913-1	RPL11	0	0	0	0	0	0	1	0	0	0	0	0	1	0	0	0	0	0	1	0	0	0	1	0	0	0	0	1
ADVDPDTLLEWLQMGQGDER_Acet[1]	ADVDPDTLLEWLQMGQGDER	Acetyl	Acet[1]	NX_Q9ULT8-1	HECTD1	0	0	0	0	0	0	1	0	0	1	0	0	0	0	0	0	0	0	0	1	1	0	0	0	0	1	0	0
ADVEDGEETCALASHSGSSGSK_Acet[1]	ADVEDGEETCALASHSGSSGSK	Acetyl	Acet[1]	NX_Q9UBF6-1	RNF7	0	0	0	0	0	0	0	0	0	0	0	0	0	0	0	1	0	0	0	0	0	0	2	1	0	0	1	0
AEDDPYLGRPEQMFHLDPSLTHTIFNPEVFQPQMALPTDGPYLQILEQPK_Acet[1]	AEDDPYLGRPEQMFHLDPSLTHTIFNPEVFQPQMALPTDGPYLQILEQPK	Acetyl	Acet[1]	NX_P19838-1	NFKB1	0	0	0	0	0	0	0	0	0	0	0	0	0	0	2	1	1	0	0	0	0	1	0	0	0	0	0	0
AELNTHVNVK_Acet[1]	AELNTHVNVK	Acetyl	Acet[1]	NX_Q9NUQ6-1	SPATS2L	0	0	0	0	0	0	0	0	0	0	0	0	0	0	0	0	1	1	0	0	0	0	1	0	0	0	2	0
AELQMLLEEEIPGGR_Acet[1]	AELQMLLEEEIPGGR	Acetyl	Acet[1]	NX_Q9NYB9-1	ABI2	0	0	1	1	0	0	0	0	0	0	0	0	0	0	0	0	0	0	0	0	0	0	0	1	1	0	0	1
AEYDLTTR_Acet[1]	AEYDLTTR	Acetyl	Acet[1]	NX_P60228-1	EIF3E	0	0	0	0	0	0	0	1	0	0	0	0	0	0	0	0	0	0	0	0	1	0	1	1	0	0	1	0
AFLDNPTIILAHIR_Acet[1]	AFLDNPTIILAHIR	Acetyl	Acet[1]	NX_Q9BPZ7-1	MAPKAP1	0	1	1	0	0	0	0	0	0	0	1	0	1	0	0	0	0	0	0	0	1	0	0	0	0	0	0	0
AFMEKPPAGK_Acet[1]	AFMEKPPAGK	Acetyl	Acet[1]	NX_Q7Z7A4-1	PXK	0	0	1	0	1	0	0	0	0	0	0	0	0	1	0	0	0	0	0	0	0	0	1	0	0	0	1	0
AFWAGGSPSVVDYFPSEDFYR_Acet[1]	AFWAGGSPSVVDYFPSEDFYR	Acetyl	Acet[1]	NX_O95260-1	ATE1	0	0	0	1	0	0	1	0	0	0	0	1	0	0	0	0	0	0	0	0	0	0	1	0	0	0	1	0
AGASELGTGPGAAGGDGDDSLYPIAVLIDELR_Acet[1]	AGASELGTGPGAAGGDGDDSLYPIAVLIDELR	Acetyl	Acet[1]	NX_P30154-1	PPP2R1B	0	0	0	0	1	0	0	0	0	0	0	0	0	0	0	1	0	1	0	0	0	1	0	0	1	0	0	0
AGPAAAFR_Acet[1]	AGPAAAFR	Acetyl	Acet[1]	NX_Q8N2U0-1	TMEM256	0	0	0	0	0	0	0	0	0	0	0	0	0	0	0	0	0	0	0	0	1	1	0	1	0	1	1	0
AGPGPGPGDPDEQYDFLFK_Acet[1]	AGPGPGPGDPDEQYDFLFK	Acetyl	Acet[1]	NX_Q86YS6-1	RAB43	0	0	0	1	0	0	0	1	0	0	0	0	1	0	0	0	0	0	0	0	0	0	0	0	0	0	1	1
AGPLPDEQDFIQAYEEVR_Acet[1]	AGPLPDEQDFIQAYEEVR	Acetyl	Acet[1]	NX_Q15149-1	PLEC	0	0	1	0	1	0	0	0	0	0	0	0	0	1	0	0	0	1	0	0	0	0	0	1	0	0	0	0
AGSSSLEAVR_Acet[1]	AGSSSLEAVR	Acetyl	Acet[1]	NX_P09493-1	TPM1	1	0	0	0	0	0	0	0	0	0	1	0	0	0	0	0	0	0	0	0	0	0	1	0	0	0	2	0
AGTGLVAGEVVVDALPYFDQGYEAPGVR_Acet[1]	AGTGLVAGEVVVDALPYFDQGYEAPGVR	Acetyl	Acet[1]	NX_O75934-1	BCAS2	0	1	0	1	0	1	0	0	0	0	0	0	1	0	0	0	0	0	0	0	1	0	0	0	0	0	0	0
AGYEYVSPEQLAGFDK_Acet[1]	AGYEYVSPEQLAGFDK	Acetyl	Acet[1]	NX_Q9C0D9-1	SELENOI	0	0	0	0	1	0	0	0	0	0	0	0	1	0	0	0	0	0	0	0	0	1	0	1	0	0	1	0
ALALAALAAVEPACGSR_Acet[1]	ALALAALAAVEPACGSR	Acetyl	Acet[1]	NX_Q9BT67-1	NDFIP1	0	0	1	0	0	0	0	0	0	0	1	0	0	1	0	0	0	0	0	0	0	0	0	1	0	0	1	0
ALTVDVAGPAPWGFR_Acet[1]	ALTVDVAGPAPWGFR	Acetyl	Acet[1]	NX_Q96JY6-1	PDLIM2	0	0	0	0	0	0	0	1	0	1	0	0	2	1	0	0	0	0	0	0	0	0	0	0	0	0	0	0
AMESTATAAVAAELVSADKIEDVPAPSTSADKVESLDVDSEAK_Acet[1]	AMESTATAAVAAELVSADKIEDVPAPSTSADKVESLDVDSEAK	Acetyl	Acet[1]	NX_P49321-1	NASP	0	0	0	0	0	0	0	1	0	0	0	0	0	0	0	1	0	0	0	0	1	1	1	0	0	0	0	0
AQEFVNCK_Acet[1]	AQEFVNCK	Acetyl	Acet[1]	NX_P35754-1	GLRX	0	0	0	0	0	0	0	0	0	0	0	0	0	1	0	0	0	0	0	0	0	0	2	1	0	0	1	0
ASILDEYENSLSR_Acet[1]	ASILDEYENSLSR	Acetyl	Acet[1]	NX_Q9P253-1	VPS18	0	0	0	0	0	0	0	2	0	0	0	0	0	0	0	0	0	0	0	0	0	0	0	2	0	0	1	0
ASSAEGDEGTVVALAGVLQSGFQELSLNK_Acet[1]	ASSAEGDEGTVVALAGVLQSGFQELSLNK	Acetyl	Acet[1]	NX_Q6P1A2-1	LPCAT3	0	1	0	0	1	1	0	0	0	0	0	0	0	0	0	0	0	0	0	0	0	0	0	0	0	0	1	1
ASSSVPPATVSAATAGPGPGFGFASK_Acet[1]	ASSSVPPATVSAATAGPGPGFGFASK	Acetyl	Acet[1]	NX_Q8TBX8-1	PIP4K2C	0	1	0	0	0	0	0	0	0	0	1	0	0	0	0	0	0	0	0	0	0	0	0	1	0	0	1	1
ATATIALGTDSIK_Acet[1]	ATATIALGTDSIK	Acetyl	Acet[1]	NX_Q9UHX1-1	PUF60	0	0	0	0	0	0	1	0	0	0	0	0	0	0	0	0	0	0	0	0	0	0	0	1	1	0	1	1
ATPAGLER_Acet[1]	ATPAGLER	Acetyl	Acet[1]	NX_O60231-1	DHX16	0	0	0	0	0	0	0	0	0	0	0	0	0	0	0	0	0	0	0	0	0	0	1	2	0	0	1	1
ATPLAVNSAASLWGPYKDIWHK_Acet[1]	ATPLAVNSAASLWGPYKDIWHK	Acetyl	Acet[1]	NX_Q92621-1	NUP205	0	0	0	1	0	0	0	1	0	0	0	1	0	0	0	0	0	0	0	0	0	0	1	0	0	0	1	0
ATVEPETTPTPNPPTTEEEKTESNQEVANPEHYIK_Acet[1]	ATVEPETTPTPNPPTTEEEKTESNQEVANPEHYIK	Acetyl	Acet[1]	NX_P06730-1	EIF4E	0	0	0	0	0	0	0	0	0	0	0	0	0	0	1	0	0	0	0	0	1	0	1	1	0	0	1	0
AVAGAVSGEPLVHWCTQQLR_Acet[1]	AVAGAVSGEPLVHWCTQQLR	Acetyl	Acet[1]	NX_Q15650-1	TRIP4	0	1	0	0	0	0	1	0	0	0	0	0	0	1	0	0	0	0	0	0	1	0	0	0	1	0	0	0
AVASDFYLR_Acet[1]	AVASDFYLR	Acetyl	Acet[1]	NX_Q96A72-1	MAGOHB	0	0	0	0	0	0	0	0	0	0	0	0	0	0	1	0	0	0	0	0	1	1	1	0	0	0	0	1
AVATAAAVLAALGGALWLAAR_Acet[1]	AVATAAAVLAALGGALWLAAR	Acetyl	Acet[1]	NX_Q9HBH5-1	RDH14	1	0	0	0	0	0	0	0	0	0	0	0	1	0	1	0	0	0	0	0	1	1	0	0	0	0	0	0
CDIEEATNQLLDVNLHENQK_Acet[1]	CDIEEATNQLLDVNLHENQK	Acetyl	Acet[1]	NX_Q9BV44-1	THUMPD3	0	0	1	0	0	0	0	0	0	0	0	0	0	1	0	0	0	0	0	0	1	0	1	1	0	0	0	0
GDERPHYYGK_Acet[1]	GDERPHYYGK	Acetyl	Acet[1]	NX_Q8IWA5-1	SLC44A2	0	0	0	0	0	0	0	0	0	1	0	0	0	0	1	0	0	0	0	1	0	1	1	0	0	0	0	0
GNIFANLFK_Acet[1]	GNIFANLFK	Acetyl	Acet[1]	NX_P84077-1	ARF1	0	0	1	0	0	0	0	0	0	0	0	0	0	0	0	0	0	0	0	0	1	0	0	1	0	0	1	1
MCSSLEQALAVLVTTFHK_Acet[1]	MCSSLEQALAVLVTTFHK	Acetyl	Acet[1]	NX_P29034-1	S100A2	0	2	0	0	0	0	0	0	1	2	0	0	0	0	0	0	0	0	0	0	0	0	0	0	0	0	0	0
MDAATLTYDTLR_Acet[1]	MDAATLTYDTLR	Acetyl	Acet[1]	NX_Q9Y4P1-1	ATG4B	0	0	0	0	0	0	0	0	0	0	1	0	0	0	0	0	0	0	0	0	1	0	1	0	0	0	1	1
MDCYTANWNPLGDSAFYR_Acet[1]	MDCYTANWNPLGDSAFYR	Acetyl	Acet[1]	NX_Q9H269-1	VPS16	0	0	0	0	0	0	0	0	0	0	0	0	0	0	0	1	0	0	0	0	1	0	1	1	1	0	0	0
MDELAGGGGGGPGMAAPPR_Acet[1]	MDELAGGGGGGPGMAAPPR	Acetyl	Acet[1]	NX_Q13033-1	STRN3	0	0	0	0	1	0	0	0	0	0	0	0	0	0	0	0	0	0	0	0	0	0	1	0	0	0	2	1
MDPSGVK_Acet[1]	MDPSGVK	Acetyl	Acet[1]	NX_Q13813-1	SPTAN1	0	1	0	0	0	0	0	0	0	0	0	0	1	0	0	0	0	0	1	0	0	1	1	0	0	0	0	0
MEASVILPILK_Acet[1]	MEASVILPILK	Acetyl	Acet[1]	NX_Q86VW0-1	SESTD1	0	0	0	0	0	0	0	0	0	0	0	0	1	0	0	0	0	0	0	0	1	0	1	0	1	0	0	1
MEDLGENTMVLSTLR_Acet[1]	MEDLGENTMVLSTLR	Acetyl	Acet[1]	NX_Q9Y6D9-1	MAD1L1	0	1	1	0	0	0	0	0	0	0	0	0	0	0	0	0	0	0	0	0	0	0	0	1	0	0	1	1
MEEIGILVEK_Acet[1]	MEEIGILVEK	Acetyl	Acet[1]	NX_P43686-1	PSMC4	0	0	0	0	0	0	0	0	0	0	0	0	0	1	0	0	0	0	0	0	0	0	1	1	0	0	1	1
MEETIKDPPTSAVLLDHCHFSQVIFNSVEK_Acet[1]	MEETIKDPPTSAVLLDHCHFSQVIFNSVEK	Acetyl	Acet[1]	NX_Q13137-1	CALCOCO2	0	0	0	0	1	0	0	0	0	1	0	0	0	0	0	0	0	1	0	0	0	2	0	0	0	0	0	0
MEGLDDGPDFLSEEDR_Acet[1]	MEGLDDGPDFLSEEDR	Acetyl	Acet[1]	NX_Q9UNH7-1	SNX6	0	0	0	0	1	0	0	0	0	0	0	0	0	0	0	0	0	0	0	0	0	0	1	2	0	0	1	0
MEGLSDVASFATK_Acet[1]	MEGLSDVASFATK	Acetyl	Acet[1]	NX_Q96DR4-1	STARD4	0	0	0	1	1	0	0	0	0	0	0	0	0	0	0	0	0	0	0	0	0	0	1	1	0	0	1	0
MEGVSALLAR_Acet[1]	MEGVSALLAR	Acetyl	Acet[1]	NX_Q5SNT2-1	TMEM201	0	0	0	0	1	0	1	0	0	0	0	0	0	0	0	0	0	0	0	0	0	0	1	1	0	0	1	0
MEKEETTR_Acet[1]	MEKEETTR	Acetyl	Acet[1]	NX_Q09666-1	AHNAK	1	1	1	0	0	0	0	0	0	0	0	1	0	0	0	0	0	0	0	0	0	0	0	0	1	0	0	0
MELAHSLLLNEEALAQITEAK_Acet[1]	MELAHSLLLNEEALAQITEAK	Acetyl	Acet[1]	NX_Q9P2D3-1	HEATR5B	0	0	0	0	1	0	0	1	0	0	0	0	1	1	0	1	0	0	0	0	0	0	0	0	0	0	0	0
MELEAMSR_Acet[1]	MELEAMSR	Acetyl	Acet[1]	NX_P61165-1	TMEM258	0	0	0	0	0	0	1	0	0	0	1	0	0	0	0	0	0	0	0	0	0	0	1	1	1	0	0	0
MELENIVANTVLLK_Acet[1]	MELENIVANTVLLK	Acetyl	Acet[1]	NX_P34947-1	GRK5	0	1	0	0	0	0	0	0	0	0	0	0	0	0	0	0	0	0	0	0	0	0	1	1	0	1	1	0
MELGELLYNK_Acet[1]	MELGELLYNK	Acetyl	Acet[1]	NX_Q9BTE1-1	DCTN5	0	0	1	0	1	0	1	0	0	0	0	0	0	0	0	0	0	0	0	0	1	0	0	0	0	0	1	0
MELSDANLQTLTEYLKK_Acet[1]	MELSDANLQTLTEYLKK	Acetyl	Acet[1]	NX_P55060-1	CSE1L	0	0	0	1	0	0	1	1	0	0	0	1	0	0	0	0	0	0	0	0	0	0	0	0	0	1	0	0
MELVQVLK_Acet[1]	MELVQVLK	Acetyl	Acet[1]	NX_Q9UI09-1	NDUFA12	1	0	0	1	0	0	0	0	0	0	0	0	0	0	0	0	0	0	0	0	1	0	0	0	0	0	1	1
MEPDGTYEPGFVGIR_Acet[1]	MEPDGTYEPGFVGIR	Acetyl	Acet[1]	NX_P36954-1	POLR2I	0	1	0	0	1	0	0	0	0	0	0	0	0	0	0	0	0	0	0	0	1	0	1	1	0	0	0	0
MERPAPLAVLPFSDPAHALSLLR_Acet[1]	MERPAPLAVLPFSDPAHALSLLR	Acetyl	Acet[1]	NX_Q9UJP4-1	KLHL21	0	0	0	0	1	0	0	0	0	0	0	1	1	1	0	0	0	0	0	0	0	0	0	1	0	0	0	0
MESALAVPR_Acet[1]	MESALAVPR	Acetyl	Acet[1]	NX_Q96EM0-1	L3HYPDH	0	0	0	0	1	0	0	1	0	0	0	0	0	0	0	0	0	0	0	0	0	0	0	1	0	1	1	0
MESMAVATDGGERPGVPAGSGLSASQR_Acet[1]	MESMAVATDGGERPGVPAGSGLSASQR	Acetyl	Acet[1]	NX_P49069-1	CAMLG	0	0	0	1	1	0	0	0	0	0	0	0	0	0	0	0	0	0	0	0	0	0	0	1	0	0	1	1
METPFYGDEALSGLGGGASGSGGSFASPGR_Acet[1]	METPFYGDEALSGLGGGASGSGGSFASPGR	Acetyl	Acet[1]	NX_P17535-1	JUND	0	0	1	1	0	0	0	0	0	0	0	0	0	1	0	0	0	0	0	0	0	1	0	1	0	0	0	0
METSASSSQPQDNSQVHR_Acet[1]	METSASSSQPQDNSQVHR	Acetyl	Acet[1]	NX_Q8WWA1-1	TMEM40	0	3	0	0	0	0	0	0	1	1	0	0	0	0	0	0	0	0	0	0	0	0	0	0	0	0	0	0
MEVMEGPLNLAHQQSR_Acet[1]	MEVMEGPLNLAHQQSR	Acetyl	Acet[1]	NX_Q96F24-1	NRBF2	0	0	1	0	0	0	1	0	0	1	0	0	1	1	0	0	0	0	0	0	0	0	0	0	0	0	0	0
MEVVEAAAAQLETLK_Acet[1]	MEVVEAAAAQLETLK	Acetyl	Acet[1]	NX_Q96HR8-1	NAF1	0	1	0	0	0	0	0	0	0	0	1	0	1	1	0	0	0	0	0	0	0	0	1	0	0	0	0	0
MFSVESLER_Acet[1]	MFSVESLER	Acetyl	Acet[1]	NX_Q86VS8-1	HOOK3	0	0	0	0	1	0	0	0	0	0	0	0	0	0	0	0	0	0	0	0	0	0	1	1	1	0	0	1
MHHGTGPQNVQHQLQR_Acet[1]	MHHGTGPQNVQHQLQR	Acetyl	Acet[1]	NX_Q96L91-1	EP400	0	0	0	0	0	0	0	0	0	0	0	1	0	0	0	1	1	1	0	0	0	0	0	0	1	0	0	0
MHPAGLAAAAAGTPRLPSK_Acet[1]	MHPAGLAAAAAGTPRLPSK	Acetyl	Acet[1]	NX_Q5BJH7-1	YIF1B	0	0	0	0	2	0	0	1	0	0	0	0	0	0	0	0	0	0	0	0	0	0	1	0	0	0	0	1
MHQPPESTAAAAAAADISAR_Acet[1]	MHQPPESTAAAAAAADISAR	Acetyl	Acet[1]	NX_Q15714-1	TSC22D1	0	0	0	0	0	0	0	1	0	0	0	0	1	1	0	0	0	0	0	0	0	0	1	0	0	0	0	1
MHSLATAAPVPTTLAQVDR_Acet[1]	MHSLATAAPVPTTLAQVDR	Acetyl	Acet[1]	NX_Q92600-1	CNOT9	0	1	0	1	0	0	0	0	0	0	0	0	0	0	0	0	0	0	0	0	0	0	0	1	0	0	1	1
MIKDCGATWVVLGHSER_Acet[1]	MIKDCGATWVVLGHSER	Acetyl	Acet[1]	NX_P60174-1	TPI1	0	1	0	0	0	0	0	0	0	0	1	0	0	0	1	0	0	1	0	1	0	0	0	0	0	0	0	0
MIPSQISYPASQGAYYIPGQGR_Acet[1]	MIPSQISYPASQGAYYIPGQGR	Acetyl	Acet[1]	NX_Q04637-1	EIF4G1	0	0	0	0	1	0	0	1	0	0	0	0	1	1	0	0	0	0	0	0	0	0	0	1	0	0	0	0
MITSAAGIISLLDEDEPQLK_Acet[1]	MITSAAGIISLLDEDEPQLK	Acetyl	Acet[1]	NX_Q99460-1	PSMD1	0	0	1	0	1	0	0	0	0	0	0	0	0	0	1	1	0	0	0	0	0	0	1	0	0	0	0	0
MLLLPSAADGR_Acet[1]	MLLLPSAADGR	Acetyl	Acet[1]	NX_Q99543-1	DNAJC2	0	0	1	0	0	0	1	0	0	0	0	0	0	0	0	1	0	0	0	0	0	0	0	1	0	0	0	1
MLLSVTSR_Acet[1]	MLLSVTSR	Acetyl	Acet[1]	NX_Q15434-1	RBMS2	0	0	1	0	1	0	0	0	0	0	0	0	1	0	0	0	0	0	0	0	0	0	1	0	0	0	1	0
MLPPPPR_Acet[1]	MLPPPPR	Acetyl	Acet[1]	NX_Q9BSK0-1	MARVELD1	0	0	0	0	0	0	0	1	0	0	0	0	1	1	0	0	0	0	0	0	0	0	0	0	0	0	1	1
MNPVYSPGSSGVPYANAK_Acet[1]	MNPVYSPGSSGVPYANAK	Acetyl	Acet[1]	NX_A1KXE4-1	FAM168B	0	1	0	0	0	0	0	0	0	0	0	0	0	0	0	0	0	0	0	0	0	0	1	1	0	0	1	1
MNSGHSFSQTPSASFHGAGGGWGR_Acet[1]	MNSGHSFSQTPSASFHGAGGGWGR	Acetyl	Acet[1]	NX_Q9C075-1	KRT23	0	2	0	0	0	0	0	0	1	2	0	0	0	0	0	0	0	0	0	0	0	0	0	0	0	0	0	0
MNTSPGTVGSDPVILATAGYDHTVR_Acet[1]	MNTSPGTVGSDPVILATAGYDHTVR	Acetyl	Acet[1]	NX_Q9BVC4-1	MLST8	0	0	0	0	0	0	0	0	0	0	0	0	0	1	0	0	0	0	0	0	0	0	1	1	1	0	0	1
MNVVFAVK_Acet[1]	MNVVFAVK	Acetyl	Acet[1]	NX_Q9NRW7-1	VPS45	0	0	0	0	0	0	0	0	0	0	0	0	1	1	0	0	0	0	0	0	0	0	0	1	1	0	0	1
MQAHELFR_Acet[1]	MQAHELFR	Acetyl	Acet[1]	NX_P33121-1	ACSL1	0	1	0	0	0	0	1	0	1	0	0	0	0	0	0	1	1	0	0	0	0	0	0	0	0	0	0	0
MQGEAHPSASLIDR_Acet[1]	MQGEAHPSASLIDR	Acetyl	Acet[1]	NX_Q96SK2-1	TMEM209	0	0	1	0	0	0	1	0	0	0	1	0	0	0	0	0	0	0	0	0	0	0	0	0	0	1	1	0
MQPDMSLNVIK_Acet[1]	MQPDMSLNVIK	Acetyl	Acet[1]	NX_Q13546-1	RIPK1	0	0	1	0	0	0	0	0	0	0	0	0	1	0	0	0	0	0	0	0	0	0	1	0	0	0	1	1
MVGVKPVGSDPDFQPELSGAGSR_Acet[1]	MVGVKPVGSDPDFQPELSGAGSR	Acetyl	Acet[1]	NX_O43396-1	TXNL1	0	0	0	0	0	0	0	0	0	0	0	0	1	1	0	0	0	0	0	0	1	0	1	1	0	0	0	0
MVTEQEVDAIGQTLVDPK_Acet[1]	MVTEQEVDAIGQTLVDPK	Acetyl	Acet[1]	NX_Q9BU89-1	DOHH	0	0	0	0	0	0	0	0	0	0	0	0	0	0	0	0	0	0	0	0	1	1	0	1	1	0	1	0
PSQMEHAMETMMFTFHK_Acet[1]	PSQMEHAMETMMFTFHK	Acetyl	Acet[1]	NX_P60903-1	S100A10	0	1	1	0	0	1	0	0	0	0	0	0	0	0	0	0	1	0	0	0	0	0	0	0	0	0	0	1
SACNTFTEHVWKPGECK_Acet[1]	SACNTFTEHVWKPGECK	Acetyl	Acet[1]	NX_Q9H792-1	PEAK1	0	0	0	0	1	0	0	0	0	0	0	0	1	1	0	0	0	0	0	0	1	0	0	0	0	0	1	0
SDAAVDTSSEITTKDLK_Acet[1]	SDAAVDTSSEITTKDLK	Acetyl	Acet[1]	NX_P06454-1	PTMA	0	1	0	0	0	0	0	0	0	0	0	0	0	0	0	0	0	0	0	0	0	0	2	0	0	0	1	1
SDKDDIETPLLTEAAPILEDGNCEPAK_Acet[1]	SDKDDIETPLLTEAAPILEDGNCEPAK	Acetyl	Acet[1]	NX_Q9NRY5-1	FAM114A2	0	0	0	0	0	1	1	0	0	0	0	0	0	1	0	0	0	0	0	0	0	0	0	1	0	0	1	0
SDKPDLSEVEKFDR_Acet[1]	SDKPDLSEVEKFDR	Acetyl	Acet[1]	NX_P0CG34-1	TMSB15A	0	0	0	1	0	0	0	0	0	0	0	0	1	0	0	0	0	0	0	0	0	1	1	0	1	0	0	0
SDQDHSMDEMTAVVK_Acet[1]	SDQDHSMDEMTAVVK	Acetyl	Acet[1]	NX_P08047-1	SP1	0	0	0	0	0	0	0	0	0	0	0	0	1	1	0	0	0	0	0	0	0	0	2	0	0	0	1	0
SETAPAETATPAPVEKSPAK_Acet[1]	SETAPAETATPAPVEKSPAK	Acetyl	Acet[1]	NX_P16401-1	HIST1H1B	0	0	0	0	0	0	0	1	0	0	0	0	1	0	0	0	0	0	0	0	0	0	1	1	0	0	0	1
SGGVYGGDEVGALVFDIGSYTVR_Acet[1]	SGGVYGGDEVGALVFDIGSYTVR	Acetyl	Acet[1]	NX_O96019-1	ACTL6A	0	1	0	0	0	0	0	0	0	0	1	1	1	0	0	0	0	0	0	0	0	1	0	0	0	0	0	0
SGNGNAAATAEENSPK_Acet[1]	SGNGNAAATAEENSPK	Acetyl	Acet[1]	NX_P08397-1	HMBS	0	0	0	0	0	0	0	0	0	0	0	0	0	0	0	0	0	0	0	0	0	0	1	1	0	0	1	2
SHHWGYGK_Acet[1]	SHHWGYGK	Acetyl	Acet[1]	NX_P00918-1	CA2	0	0	0	0	0	0	0	0	0	0	0	0	0	0	2	1	2	0	0	0	0	0	0	0	0	0	0	0
SIHIVALGNEGDTFHQDNRPSGLIR_Acet[1]	SIHIVALGNEGDTFHQDNRPSGLIR	Acetyl	Acet[1]	NX_O94955-1	RHOBTB3	0	0	0	0	0	0	0	1	0	0	0	0	0	1	0	1	0	1	0	1	0	0	0	0	0	0	0	0
SISSDEVNFLVYR_Acet[1]	SISSDEVNFLVYR	Acetyl	Acet[1]	NX_Q9BZK7-1	TBL1XR1	0	0	0	1	0	0	0	1	0	0	0	0	0	0	0	0	0	0	0	0	0	0	1	1	0	0	0	1
SLFGTTSGFGTSGTSMFGSATTDNHNPMK_Acet[1]	SLFGTTSGFGTSGTSMFGSATTDNHNPMK	Acetyl	Acet[1]	NX_P78406-1	RAE1	0	1	0	1	0	0	0	0	0	0	0	0	0	0	0	0	0	0	0	0	0	0	1	0	0	0	1	1
SLTSWFLVSSGGTR_Acet[1]	SLTSWFLVSSGGTR	Acetyl	Acet[1]	NX_Q5SW79-1	CEP170	0	0	0	0	0	0	1	0	0	0	0	0	1	1	0	0	0	0	0	0	0	1	0	1	0	0	0	0
SSEDREAQEDELLALASIYDGDEFRK_Acet[1]	SSEDREAQEDELLALASIYDGDEFRK	Acetyl	Acet[1]	NX_Q9UBS8-1	RNF14	0	0	0	0	1	0	0	0	1	0	1	0	1	0	0	0	0	0	0	0	0	0	1	0	0	0	0	0
STDTGVSLPSYEEDQGSK_Acet[1]	STDTGVSLPSYEEDQGSK	Acetyl	Acet[1]	NX_Q9Y241-1	HIGD1A	0	0	0	0	0	0	0	0	0	0	0	0	1	0	0	0	0	0	0	0	0	0	2	1	0	0	1	0
SVSEIFVELQGFLAAEQDIR_Acet[1]	SVSEIFVELQGFLAAEQDIR	Acetyl	Acet[1]	NX_Q15631-1	TSN	0	0	0	0	0	0	0	0	1	0	0	0	0	0	0	0	1	0	0	0	1	1	0	0	0	0	0	1
SYKPNLAAHMPAAALNAAGSVHSPSTSMATSSQYR_Acet[1]	SYKPNLAAHMPAAALNAAGSVHSPSTSMATSSQYR	Acetyl	Acet[1]	NX_O14519-1	CDK2AP1	0	0	1	0	0	1	1	0	0	0	0	0	0	0	0	0	0	1	0	0	0	0	0	0	1	0	0	0
TTEVGSVSEVKK_Acet[1]	TTEVGSVSEVKK	Acetyl	Acet[1]	NX_O43491-1	EPB41L2	0	0	0	0	0	0	0	0	0	0	0	0	0	0	0	0	1	0	0	0	1	1	1	0	0	1	0	0
AAAAAAALESWQAAAPR_Acet[1]	AAAAAAALESWQAAAPR	Acetyl	Acet[1]	NX_Q9UH36-1	SRRD	0	0	0	0	0	0	0	0	0	0	0	0	0	0	0	0	0	0	0	0	0	0	1	1	0	0	1	1
AAAAAGAGSGPWAAQEK_Acet[1]	AAAAAGAGSGPWAAQEK	Acetyl	Acet[1]	NX_P86790-1	CCZ1B	0	1	0	0	0	0	0	0	0	0	1	0	0	0	0	0	0	1	0	1	0	0	0	0	0	0	0	0
AAAAAVGNAVPCGAR_Acet[1]	AAAAAVGNAVPCGAR	Acetyl	Acet[1]	NX_Q9HD20-1	ATP13A1	0	0	0	0	0	0	0	0	0	0	0	0	0	0	0	0	0	0	0	0	0	0	1	2	0	0	1	0
AAAAMAAAAGGGAGAAR_Acet[1]	AAAAMAAAAGGGAGAAR	Acetyl	Acet[1]	NX_Q9NX46-1	ADPRHL2	0	0	0	0	0	0	0	0	1	0	0	0	0	0	0	0	0	0	0	0	1	0	1	0	0	0	0	1
AAAEEGCSVGAEADRELEELLESALDDFDK_Acet[1]	AAAEEGCSVGAEADRELEELLESALDDFDK	Acetyl	Acet[1]	NX_P40855-1	PEX19	0	0	0	0	0	0	0	0	0	0	0	0	0	0	1	1	0	0	0	0	1	1	0	0	0	0	0	0
AAAGAPDGMEEPGMDTEAETVATEAPARPVNCLEAEAAAGAAAEDSGAAR_Acet[1]	AAAGAPDGMEEPGMDTEAETVATEAPARPVNCLEAEAAAGAAAEDSGAAR	Acetyl	Acet[1]	NX_O14562-1	UBFD1	0	0	0	0	0	0	0	0	0	0	0	0	0	0	0	0	0	0	0	0	0	0	1	1	1	0	1	0
AAAGWR_Acet[1]	AAAGWR	Acetyl	Acet[1]	NX_P62070-1	RRAS2	1	0	0	0	0	0	0	1	0	0	0	0	0	0	0	0	0	0	0	0	0	0	0	0	1	1	0	0
AAAVPQR_Acet[1]	AAAVPQR	Acetyl	Acet[1]	NX_Q00688-1	FKBP3	0	1	0	0	0	0	0	0	0	0	0	0	0	0	0	0	0	0	0	1	0	0	0	0	0	0	1	1
AAEEVLQTVDHYK_Acet[1]	AAEEVLQTVDHYK	Acetyl	Acet[1]	NX_Q96G01-1	BICD1	1	0	0	1	0	0	0	0	0	0	0	0	1	0	0	0	0	0	0	0	0	0	0	0	0	0	1	0
AAEPNKTEIQTLFK_Acet[1]	AAEPNKTEIQTLFK	Acetyl	Acet[1]	NX_Q8N6H7-1	ARFGAP2	0	0	0	0	0	0	0	0	1	1	0	0	1	0	0	0	0	0	0	0	0	0	0	0	0	0	1	0
AAETLNFGPEWLR_Acet[1]	AAETLNFGPEWLR	Acetyl	Acet[1]	NX_O75420-1	GIGYF1	0	0	0	0	0	0	0	0	0	0	0	0	1	1	0	0	0	0	0	0	0	0	0	0	0	1	0	1
AAHLSYGR_Acet[1]	AAHLSYGR	Acetyl	Acet[1]	NX_Q96AX1-1	VPS33A	0	0	0	0	0	0	0	0	0	0	0	0	0	0	0	0	1	0	1	1	1	0	0	0	0	0	0	0
AAMAVGGAGGSR_Acet[1]	AAMAVGGAGGSR	Acetyl	Acet[1]	NX_O14744-1	PRMT5	0	1	0	0	0	0	0	0	0	0	0	0	0	0	0	0	0	0	0	0	0	0	2	0	1	0	0	0
AAPAGGGGSAVSVLAPNGR_Acet[1]	AAPAGGGGSAVSVLAPNGR	Acetyl	Acet[1]	NX_Q9BZE9-1	ASPSCR1	0	0	0	0	0	0	0	0	0	0	0	0	0	0	0	0	0	0	0	0	0	0	1	1	0	0	1	1
AAPEGSGLGEDAR_Acet[1]	AAPEGSGLGEDAR	Acetyl	Acet[1]	NX_Q96G03-1	PGM2	1	0	0	0	0	0	0	1	0	0	0	0	0	0	0	0	0	0	0	0	0	0	1	1	0	0	0	0
AAPRPSPAISVSVSAPAFYAPQK_Acet[1]	AAPRPSPAISVSVSAPAFYAPQK	Acetyl	Acet[1]	NX_Q15942-1	ZYX	0	0	0	0	0	0	1	0	0	0	0	0	0	1	0	0	0	0	0	0	1	0	0	0	0	0	1	0
AAPSLLNWR_Acet[1]	AAPSLLNWR	Acetyl	Acet[1]	NX_Q9Y5Z7-1	HCFC2	0	0	1	0	0	0	0	0	0	0	0	0	1	0	0	0	0	0	0	0	0	0	0	0	0	0	1	1
AAQGVGPGPGSAAPPGLEAAR_Acet[1]	AAQGVGPGPGSAAPPGLEAAR	Acetyl	Acet[1]	NX_Q6NZ67-1	MZT2B	0	0	0	0	1	0	0	0	0	0	1	0	0	0	0	0	0	0	0	0	0	0	1	0	0	0	1	0
AASTASHRPIK_Acet[1]	AASTASHRPIK	Acetyl	Acet[1]	NX_P41236-1	PPP1R2	0	1	0	1	0	0	0	0	0	0	0	0	0	0	0	0	0	1	0	0	0	0	0	0	0	0	0	1
AATTGSGVK_Acet[1]	AATTGSGVK	Acetyl	Acet[1]	NX_Q13404-1	UBE2V1	0	0	0	0	0	0	0	0	0	0	0	0	0	0	0	0	0	0	0	0	0	0	2	1	0	0	1	0
AAYLQWR_Acet[1]	AAYLQWR	Acetyl	Acet[1]	NX_Q9H270-1	VPS11	0	0	0	0	1	0	0	0	1	0	0	0	0	0	0	1	0	0	0	0	0	0	0	0	0	0	0	1
ADAWEEIRR_Acet[1]	ADAWEEIRR	Acetyl	Acet[1]	NX_O94874-1	UFL1	0	0	0	0	0	1	0	0	0	0	0	1	0	0	0	0	0	1	0	1	0	0	0	0	0	0	0	0
ADDPSAADR_Acet[1]	ADDPSAADR	Acetyl	Acet[1]	NX_P62495-1	ETF1	0	0	0	0	0	0	0	0	0	0	0	0	0	0	0	0	0	0	0	0	0	0	1	1	0	0	1	1
ADDQGCIEEQGVEDSANEDSVDAKPDR_Acet[1]	ADDQGCIEEQGVEDSANEDSVDAKPDR	Acetyl	Acet[1]	NX_P55210-1	CASP7	0	0	0	0	0	0	0	0	0	0	0	0	0	0	0	0	0	0	0	0	0	0	1	2	0	0	1	0
ADEAALALQPGGSPSAAGADR_Acet[1]	ADEAALALQPGGSPSAAGADR	Acetyl	Acet[1]	NX_Q96EB6-1	SIRT1	0	0	0	0	0	0	0	0	0	0	0	0	0	0	0	0	0	0	0	0	0	0	1	1	0	0	2	0
ADEIDFTTGDAGASSTYPMQCSALR_Acet[1]	ADEIDFTTGDAGASSTYPMQCSALR	Acetyl	Acet[1]	NX_Q9GZV4-1	EIF5A2	0	0	0	0	1	0	1	0	0	0	0	0	1	0	0	0	0	0	0	0	0	0	0	0	0	0	1	0
ADELSEKQVYDAHTK_Acet[1]	ADELSEKQVYDAHTK	Acetyl	Acet[1]	NX_Q03135-1	CAV1	0	0	0	0	0	0	0	1	0	0	0	0	1	1	0	0	0	0	0	0	0	0	0	0	0	1	0	0
ADGGSPFLGR_Acet[1]	ADGGSPFLGR	Acetyl	Acet[1]	NX_O60504-1	SORBS3	0	0	0	0	0	0	0	1	0	0	0	0	0	0	0	0	0	0	0	0	0	0	1	1	0	0	0	1
ADQLYLENIDEFVTDQNK_Acet[1]	ADQLYLENIDEFVTDQNK	Acetyl	Acet[1]	NX_Q15054-1	POLD3	0	0	0	0	0	0	0	0	0	0	0	0	0	0	0	1	0	0	0	0	0	0	0	0	1	1	0	1
ADSGLREPQEDSQK_Acet[1]	ADSGLREPQEDSQK	Acetyl	Acet[1]	NX_Q8NFQ8-1	TOR1AIP2	0	0	0	0	0	0	0	1	0	0	0	0	0	1	0	0	1	0	0	0	0	1	0	0	0	0	0	0
AEAGAGLSETVTETTVTVTTEPENR_Acet[1]	AEAGAGLSETVTETTVTVTTEPENR	Acetyl	Acet[1]	NX_O60927-1	PPP1R11	0	0	0	0	1	0	0	0	0	0	0	0	0	0	0	0	0	0	0	0	0	0	0	1	0	0	1	1
AELVQGQSAPVGMK_Acet[1]	AELVQGQSAPVGMK	Acetyl	Acet[1]	NX_Q96I24-1	FUBP3	0	0	0	0	0	0	0	0	0	0	2	0	0	0	0	0	0	0	0	0	0	0	1	0	0	0	0	1
AEPQPPSGGLTDEAALSCCSDADPSTKDFLLQQTMLR_Acet[1]	AEPQPPSGGLTDEAALSCCSDADPSTKDFLLQQTMLR	Acetyl	Acet[1]	NX_Q04760-1	GLO1	0	0	0	0	0	1	0	0	0	0	0	0	1	0	0	0	0	0	0	0	0	2	0	0	0	0	0	0
AEPWGNELASAAAR_Acet[1]	AEPWGNELASAAAR	Acetyl	Acet[1]	NX_P42773-1	CDKN2C	0	0	0	0	0	0	0	0	0	0	0	0	0	0	0	0	0	0	0	0	0	0	1	1	0	0	1	1
AESIIIR_Acet[1]	AESIIIR	Acetyl	Acet[1]	NX_Q8TAT6-1	NPLOC4	1	0	0	0	0	0	0	0	0	0	0	0	1	0	0	0	0	0	0	0	1	0	1	0	0	0	0	0
AESSESFTMASSPAQR_Acet[1]	AESSESFTMASSPAQR	Acetyl	Acet[1]	NX_P49736-1	MCM2	0	0	0	0	0	0	0	1	0	0	0	0	0	0	0	1	0	0	0	0	0	0	1	0	0	0	1	0
AFAETYPAASSLPNGDCGR_Acet[1]	AFAETYPAASSLPNGDCGR	Acetyl	Acet[1]	NX_P30520-1	ADSS	0	0	0	0	0	0	0	0	0	0	0	0	0	0	0	0	0	0	0	0	0	0	1	1	0	0	1	1
AGENFATPFHGHVGR_Acet[1]	AGENFATPFHGHVGR	Acetyl	Acet[1]	NX_Q9Y5N5-1	N6AMT1	0	0	0	0	0	0	0	0	1	1	0	0	0	0	0	0	0	1	0	0	0	0	0	0	1	0	0	0
AGYEYVSPEQLAGFDKYK_Acet[1]	AGYEYVSPEQLAGFDKYK	Acetyl	Acet[1]	NX_Q9C0D9-1	SELENOI	1	0	0	0	0	0	0	1	0	0	0	1	1	0	0	0	0	0	0	0	0	0	0	0	0	0	0	0
AIAQLATEYVFSDFLLK_Acet[1]	AIAQLATEYVFSDFLLK	Acetyl	Acet[1]	NX_Q96RD7-1	PANX1	0	1	0	0	0	0	0	0	0	0	0	0	0	0	0	1	0	0	0	0	1	0	0	0	0	1	0	0
ALFPAFAGLSEAPDGGSSR_Acet[1]	ALFPAFAGLSEAPDGGSSR	Acetyl	Acet[1]	NX_Q9H7Z3-1	NRDE2	0	0	0	1	0	0	0	1	0	0	0	0	0	0	0	0	0	0	0	0	0	0	0	1	0	0	0	1
ALSDEPAAGGPEEEAEDETLAFGAALEAFGESAETR_Acet[1]	ALSDEPAAGGPEEEAEDETLAFGAALEAFGESAETR	Acetyl	Acet[1]	NX_Q9BTW9-1	TBCD	0	0	0	0	0	0	0	1	0	0	1	0	0	0	0	1	0	1	0	0	0	0	0	0	0	0	0	0
AMESTATAAVAAELVSADK_Acet[1]	AMESTATAAVAAELVSADK	Acetyl	Acet[1]	NX_P49321-1	NASP	0	0	0	0	0	0	0	0	0	0	0	0	0	0	0	0	0	0	0	0	0	0	1	1	0	0	0	2
AMISGLSGR_Acet[1]	AMISGLSGR	Acetyl	Acet[1]	NX_Q15746-1	MYLK	0	0	0	0	0	0	0	0	0	0	0	0	0	0	0	0	0	0	0	0	0	0	0	1	1	1	1	0
AMTAGTTTTFPMSNHTR_Acet[1]	AMTAGTTTTFPMSNHTR	Acetyl	Acet[1]	NX_Q9Y2H1-1	STK38L	1	1	0	1	1	0	0	0	0	0	0	0	0	0	0	0	0	0	0	0	0	0	0	0	0	0	0	0
ANALASATCER_Acet[1]	ANALASATCER	Acetyl	Acet[1]	NX_P48059-1	LIMS1	0	0	0	0	0	0	0	0	0	0	0	0	0	0	0	0	0	0	0	0	0	0	2	1	0	0	1	0
AQEVSEYLSQNPR_Acet[1]	AQEVSEYLSQNPR	Acetyl	Acet[1]	NX_Q9NXV6-1	CDKN2AIP	0	0	0	0	0	0	0	1	0	0	0	0	0	0	0	0	0	0	0	0	0	0	1	0	0	1	1	0
AQPGPASQPDVSLQQR_Acet[1]	AQPGPASQPDVSLQQR	Acetyl	Acet[1]	NX_Q15276-1	RABEP1	0	0	0	0	0	0	0	0	0	0	0	0	0	0	0	0	0	0	0	0	0	0	1	1	0	0	1	1
ASCPDSDNSWVLAGSESLPVETLGPASR_Acet[1]	ASCPDSDNSWVLAGSESLPVETLGPASR	Acetyl	Acet[1]	NX_Q96AQ6-1	PBXIP1	0	0	0	0	0	0	0	0	0	0	0	0	1	1	0	0	0	0	0	0	0	0	0	1	0	0	1	0
ASDLDFSPPEVPEPTFLENLLR_Acet[1]	ASDLDFSPPEVPEPTFLENLLR	Acetyl	Acet[1]	NX_Q9NQG1-1	MANBAL	0	0	0	0	0	0	0	0	0	0	0	0	1	1	0	0	0	0	0	0	0	0	0	0	1	0	1	0
ASGTTTTAVK_Acet[1]	ASGTTTTAVK	Acetyl	Acet[1]	NX_Q13126-1	MTAP	0	0	0	0	0	0	0	0	0	0	0	0	0	0	0	0	0	0	0	0	0	0	2	1	0	0	0	1
ASMGTLAFDEYGR_Acet[1]	ASMGTLAFDEYGR	Acetyl	Acet[1]	NX_P48643-1	CCT5	0	0	0	0	0	0	0	0	0	0	0	0	0	0	0	0	0	0	0	0	0	0	2	1	0	0	0	1
ASPSLERPEK_Acet[1]	ASPSLERPEK	Acetyl	Acet[1]	NX_Q13601-1	KRR1	0	0	0	1	0	0	0	1	0	0	0	0	0	1	0	0	0	0	0	0	0	0	0	1	0	0	0	0
ASSSGAGAAAAAAAANLNAVR_Acet[1]	ASSSGAGAAAAAAAANLNAVR	Acetyl	Acet[1]	NX_Q08AG7-1	MZT1	0	0	0	0	0	0	0	0	0	0	0	0	0	0	0	0	0	0	0	0	0	0	2	0	0	0	1	1
ASSVGNVADSTEPTKR_Acet[1]	ASSVGNVADSTEPTKR	Acetyl	Acet[1]	NX_O15294-1	OGT	0	0	0	0	1	0	0	0	0	0	0	0	0	1	0	0	0	0	0	0	0	1	0	0	0	0	0	1
ASTSTTIR_Acet[1]	ASTSTTIR	Acetyl	Acet[1]	NX_P02538-1	KRT6A	0	0	0	0	0	0	0	0	1	1	0	2	0	0	0	0	0	0	0	0	0	0	0	0	0	0	0	0
ASTVEGGDTALLPEFPR_Acet[1]	ASTVEGGDTALLPEFPR	Acetyl	Acet[1]	NX_O15254-1	ACOX3	0	0	0	0	1	0	0	0	0	0	0	0	0	0	0	0	0	0	0	0	0	0	1	1	0	0	1	0
ASVSALTEELDSITSELHAVEIQIQELTER_Acet[1]	ASVSALTEELDSITSELHAVEIQIQELTER	Acetyl	Acet[1]	NX_P46063-1	RECQL	1	0	0	0	0	0	0	1	0	0	0	1	0	0	1	0	0	0	0	0	0	0	0	0	0	0	0	0
ASVSSATFSGHGAR_Acet[1]	ASVSSATFSGHGAR	Acetyl	Acet[1]	NX_Q7Z4H3-1	HDDC2	0	1	0	1	0	0	0	0	0	0	0	0	0	0	0	1	1	0	0	0	0	0	0	0	0	0	0	0
ATQADLMELDMAMEPDR_Acet[1]	ATQADLMELDMAMEPDR	Acetyl	Acet[1]	NX_P35222-1	CTNNB1	0	0	0	0	1	0	0	1	0	0	0	0	0	1	0	0	0	0	0	0	0	1	0	0	0	0	0	0
ATQAHSLSYAGCNFLR_Acet[1]	ATQAHSLSYAGCNFLR	Acetyl	Acet[1]	NX_Q9Y2P8-1	RCL1	0	0	0	0	0	0	1	0	0	1	0	0	0	0	0	0	0	0	0	0	0	0	0	1	1	0	0	0
ATSGANGPGSATASASNPR_Acet[1]	ATSGANGPGSATASASNPR	Acetyl	Acet[1]	NX_Q53ET0-1	CRTC2	0	0	0	0	0	0	0	0	0	0	0	0	0	0	0	0	0	0	0	0	0	0	2	1	0	0	1	0
ATSGGEEAAAAAPAPGTPATGADTTPGWEVAVR_Acet[1]	ATSGGEEAAAAAPAPGTPATGADTTPGWEVAVR	Acetyl	Acet[1]	NX_Q5T4S7-1	UBR4	0	0	0	0	0	0	0	0	0	0	0	0	0	0	0	0	0	0	0	0	1	0	1	1	0	0	0	1
AVAVAMAGALIGSEPGPAEELAK_Acet[1]	AVAVAMAGALIGSEPGPAEELAK	Acetyl	Acet[1]	NX_Q14562-1	DHX8	0	0	0	0	0	0	0	1	0	0	1	0	0	0	0	0	0	0	0	0	0	0	0	0	0	1	1	0
AVETLSPDWEFDR_Acet[1]	AVETLSPDWEFDR	Acetyl	Acet[1]	NX_Q2M389-1	WASHC4	0	0	0	0	1	0	1	0	0	0	0	0	0	0	0	1	0	0	0	0	0	0	0	1	0	0	0	0
AVFPWHSR_Acet[1]	AVFPWHSR	Acetyl	Acet[1]	NX_Q7Z3J2-1	C16orf62	0	0	0	0	0	0	0	0	0	0	1	0	0	0	0	1	1	0	0	0	0	0	0	0	0	1	0	0
AYHSGYGAHGSK_Acet[1]	AYHSGYGAHGSK	Acetyl	Acet[1]	NX_O95070-1	YIF1A	0	1	0	1	1	0	1	0	0	0	0	0	0	0	0	0	0	0	0	0	0	0	0	0	0	0	0	0
CEEEDSTALVCDNGSGLCK_Acet[1]	CEEEDSTALVCDNGSGLCK	Acetyl	Acet[1]	NX_P62736-1	ACTA2	0	0	0	0	0	0	0	0	0	0	0	0	1	0	0	0	0	0	0	0	0	0	1	1	0	0	1	0
GDPERPEAAGLDQDER_Acet[1]	GDPERPEAAGLDQDER	Acetyl	Acet[1]	NX_Q7LG56-1	RRM2B	0	0	0	0	0	0	0	0	0	0	1	0	0	1	0	0	0	0	0	0	0	1	0	1	0	0	0	0
GDPSKQDILTIFK_Acet[1]	GDPSKQDILTIFK	Acetyl	Acet[1]	NX_Q9NP61-1	ARFGAP3	0	0	0	0	0	0	0	0	0	0	0	0	0	0	0	0	0	0	0	0	0	1	1	0	0	1	1	0
GDSDDEYDRR_Acet[1]	GDSDDEYDRR	Acetyl	Acet[1]	NX_Q9BXP5-1	SRRT	0	0	0	0	0	0	0	0	0	0	1	0	0	0	0	0	0	0	0	0	0	0	1	1	0	0	1	0
GDTSEDASIHR_Acet[1]	GDTSEDASIHR	Acetyl	Acet[1]	NX_Q92620-1	DHX38	0	0	0	1	0	0	0	0	0	0	0	0	0	0	0	0	0	0	0	0	0	0	1	0	0	1	1	0
IKDCGATWVVLGHSER_Acet[1]	IKDCGATWVVLGHSER	Acetyl	Acet[1]	NX_P60174-1	TPI1	1	0	0	0	0	0	0	0	0	0	0	0	0	0	0	0	0	1	0	0	1	0	0	0	1	0	0	0
MAPAEILNGK_Acet[1]	MAPAEILNGK	Acetyl	Acet[1]	NX_P11586-1	MTHFD1	0	0	0	0	0	0	0	0	0	0	0	0	0	0	0	0	0	0	0	0	0	0	1	1	0	0	1	1
MAPDSDPFPEGPLLK_Acet[1]	MAPDSDPFPEGPLLK	Acetyl	Acet[1]	NX_Q9BVQ7-1	SPATA5L1	0	1	1	0	0	0	0	0	0	0	0	0	0	0	0	0	0	0	0	0	0	0	1	0	0	0	1	0
MAPGQLALFSVSDK_Acet[1]	MAPGQLALFSVSDK	Acetyl	Acet[1]	NX_P31939-1	ATIC	0	1	0	0	0	0	0	0	0	0	0	0	0	1	0	1	0	0	0	0	0	0	0	0	0	0	1	0
MDADDSR_Acet[1]	MDADDSR	Acetyl	Acet[1]	NX_Q01813-1	PFKP	0	0	0	0	0	0	0	0	0	0	0	0	0	0	0	1	0	0	1	0	0	0	1	1	0	0	0	0
MDAFQGILK_Acet[1]	MDAFQGILK	Acetyl	Acet[1]	NX_Q8N5C1-1	CALHM5	1	0	0	0	0	0	0	0	0	0	0	0	0	0	0	0	0	0	0	0	0	0	0	1	0	0	1	1
MDDQQALNSIMQDLAVLHK_Acet[1]	MDDQQALNSIMQDLAVLHK	Acetyl	Acet[1]	NX_Q9Y2U5-1	MAP3K2	0	0	0	0	0	0	0	0	0	0	0	1	0	0	0	1	0	0	0	0	0	0	0	2	0	0	0	0
MDDTLFQLK_Acet[1]	MDDTLFQLK	Acetyl	Acet[1]	NX_Q9HD42-1	CHMP1A	0	0	0	0	0	0	0	0	0	0	0	0	0	0	0	0	0	0	0	0	0	1	1	1	0	0	0	1
MDEAVGDLK_Acet[1]	MDEAVGDLK	Acetyl	Acet[1]	NX_Q15645-1	TRIP13	0	0	0	0	0	0	0	1	0	0	0	0	0	0	0	0	0	0	0	0	0	0	0	1	0	0	1	1
MDEDGLPLMGSGIDLTK_Acet[1]	MDEDGLPLMGSGIDLTK	Acetyl	Acet[1]	NX_Q9Y3C0-1	WASHC3	0	0	0	0	0	0	0	0	0	0	0	0	0	0	0	0	0	0	0	0	1	0	1	0	0	0	1	1
MDFQQLADVAEK_Acet[1]	MDFQQLADVAEK	Acetyl	Acet[1]	NX_Q8N3F0-1	MTURN	0	0	0	0	0	0	0	0	0	0	0	0	0	0	0	0	0	0	0	0	0	1	1	0	0	0	1	1
MDGSGEQPR_Acet[1]	MDGSGEQPR	Acetyl	Acet[1]	NX_Q07812-1	BAX	0	0	0	0	0	0	0	0	0	0	0	0	0	0	0	0	0	0	1	0	1	1	0	1	0	0	0	0
MDPLFQQTHK_Acet[1]	MDPLFQQTHK	Acetyl	Acet[1]	NX_O14653-1	GOSR2	0	0	1	0	0	0	0	0	0	0	1	0	0	0	0	0	0	0	0	0	0	0	0	0	0	0	1	1
MDPLSPPLCTLPPGPEPPR_Acet[1]	MDPLSPPLCTLPPGPEPPR	Acetyl	Acet[1]	NX_Q9BUH6-1	PAXX	0	0	0	0	1	0	0	0	0	0	0	0	0	1	0	0	0	0	0	0	0	0	1	1	0	0	0	0
MDPTGSQLDSDFSQQDTPCLIIEDSQPESQVLEDDSGSHFSMLSR_Acet[1]	MDPTGSQLDSDFSQQDTPCLIIEDSQPESQVLEDDSGSHFSMLSR	Acetyl	Acet[1]	NX_Q12888-1	TP53BP1	0	0	0	0	0	0	0	0	0	0	0	0	0	0	0	0	0	1	0	0	1	1	0	0	1	0	0	0
MDSSSSSSAAGLGAVDPQLQHFIEVETQK_Acet[1]	MDSSSSSSAAGLGAVDPQLQHFIEVETQK	Acetyl	Acet[1]	NX_O60220-1	TIMM8A	0	0	0	0	1	0	0	0	0	0	0	0	0	0	0	1	0	0	0	0	0	1	0	0	0	0	0	1
MDVAESPERDPHSPEDEEQPQGLSDDDILR_Acet[1]	MDVAESPERDPHSPEDEEQPQGLSDDDILR	Acetyl	Acet[1]	NX_Q86VM9-1	ZC3H18	0	0	0	1	0	0	0	0	0	0	0	0	0	0	0	0	0	0	0	0	0	0	1	0	0	0	1	1
MDWLMGK_Acet[1]	MDWLMGK	Acetyl	Acet[1]	NX_Q70IA6-1	MOB2	0	0	0	1	0	0	0	0	0	0	0	0	1	0	0	0	0	0	0	0	0	0	0	1	0	0	1	0
MEAAVGVPDGGDQGGAGPR_Acet[1]	MEAAVGVPDGGDQGGAGPR	Acetyl	Acet[1]	NX_Q01804-1	OTUD4	0	0	0	0	0	0	0	0	0	0	0	0	0	0	0	0	0	0	0	0	0	1	1	1	0	0	1	0
MEADGAGEQMRPLLTR_Acet[1]	MEADGAGEQMRPLLTR	Acetyl	Acet[1]	NX_Q9Y6M7-1	SLC4A7	0	1	0	0	0	0	0	1	0	1	0	0	0	0	0	0	0	1	0	0	0	0	0	0	0	0	0	0
MEALLEGIQNR_Acet[1]	MEALLEGIQNR	Acetyl	Acet[1]	NX_Q96MT8-1	CEP63	0	0	0	0	0	0	0	0	0	0	0	0	0	0	0	0	0	0	0	0	1	0	1	0	1	0	1	0
MEDLLDLDEELR_Acet[1]	MEDLLDLDEELR	Acetyl	Acet[1]	NX_Q96FT9-1	IFT43	0	0	0	0	0	0	0	0	0	0	0	0	1	1	0	0	0	0	0	0	0	0	0	1	0	0	1	0
MEDSASASLSSAAATGTSTSTPAAPTAR_Acet[1]	MEDSASASLSSAAATGTSTSTPAAPTAR	Acetyl	Acet[1]	NX_O76021-1	RSL1D1	0	0	0	0	0	0	0	0	0	0	0	0	0	0	0	0	0	0	0	0	0	0	1	1	0	0	1	1
MEDVNSNVNADQEVR_Acet[1]	MEDVNSNVNADQEVR	Acetyl	Acet[1]	NX_Q9P270-1	SLAIN2	0	0	0	0	0	0	0	0	0	0	0	0	0	0	0	0	0	0	0	0	0	0	0	2	0	0	1	1
MEELDALLEELER_Acet[1]	MEELDALLEELER	Acetyl	Acet[1]	NX_O60711-1	LPXN	0	0	0	0	0	1	0	0	0	0	1	1	0	0	0	0	0	0	0	0	1	0	0	0	0	0	0	0
MEELIVELR_Acet[1]	MEELIVELR	Acetyl	Acet[1]	NX_Q8N556-1	AFAP1	0	0	0	0	0	1	0	1	0	0	0	0	0	0	0	0	0	0	0	0	1	0	0	1	0	0	0	0
MEEVPHDCPGADSAQAGR_Acet[1]	MEEVPHDCPGADSAQAGR	Acetyl	Acet[1]	NX_P53384-1	NUBP1	0	1	0	0	0	0	0	0	1	0	0	0	0	0	0	0	0	0	0	0	0	0	0	1	0	0	1	0
MEFPFDVDALFPER_Acet[1]	MEFPFDVDALFPER	Acetyl	Acet[1]	NX_Q5SQI0-1	ATAT1	0	0	1	0	0	0	0	0	0	0	0	1	0	0	0	0	0	0	0	0	0	0	0	0	1	0	0	1
MEGDAVEAIVEESETFIK_Acet[1]	MEGDAVEAIVEESETFIK	Acetyl	Acet[1]	NX_P49711-1	CTCF	0	0	0	0	0	0	1	1	0	0	0	0	0	0	0	0	0	0	0	0	0	0	0	1	0	1	0	0
MEIGSAGPAGAQPLLMVPR_Acet[1]	MEIGSAGPAGAQPLLMVPR	Acetyl	Acet[1]	NX_Q9H9G7-1	AGO3	0	0	0	0	1	0	0	1	0	0	0	0	0	0	0	0	0	0	0	0	0	0	0	0	1	0	0	1
MELENIVANSLLLK_Acet[1]	MELENIVANSLLLK	Acetyl	Acet[1]	NX_P32298-1	GRK4	0	0	0	0	0	0	0	1	0	0	0	0	0	0	0	0	0	0	0	0	0	0	1	1	0	0	1	0
MELQPPEASIAVVSIPR_Acet[1]	MELQPPEASIAVVSIPR	Acetyl	Acet[1]	NX_P08195-1	SLC3A2	0	1	0	0	0	0	0	0	0	0	0	1	0	0	0	0	0	0	0	0	0	0	0	1	0	0	0	1
MEMPLPPDDQELR_Acet[1]	MEMPLPPDDQELR	Acetyl	Acet[1]	NX_Q8IWX8-1	CHERP	0	0	0	0	0	0	0	0	0	0	0	0	0	0	0	0	0	0	0	0	0	0	1	1	0	0	1	1
MEPAVGGPGPLIVNNK_Acet[1]	MEPAVGGPGPLIVNNK	Acetyl	Acet[1]	NX_Q5VSL9-1	STRIP1	0	1	0	0	0	0	0	0	0	0	0	0	0	0	0	0	0	0	0	0	0	0	1	1	0	0	1	0
MEPFTNDR_Acet[1]	MEPFTNDR	Acetyl	Acet[1]	NX_Q9UIQ6-1	LNPEP	1	0	0	0	0	0	0	0	0	0	0	0	0	0	0	0	0	0	0	0	0	0	1	1	0	0	1	0
MEPLAAYPLK_Acet[1]	MEPLAAYPLK	Acetyl	Acet[1]	NX_Q8TED1-1	GPX8	0	0	0	0	1	1	0	0	0	0	0	0	0	0	0	0	0	0	0	0	0	0	1	1	0	0	0	0
MEPPGGSLGPGR_Acet[1]	MEPPGGSLGPGR	Acetyl	Acet[1]	NX_O60610-1	DIAPH1	0	0	0	0	0	0	0	0	0	0	0	1	0	0	0	0	0	0	0	0	0	0	1	1	0	0	1	0
MEQEPQNGEPAEIK_Acet[1]	MEQEPQNGEPAEIK	Acetyl	Acet[1]	NX_Q8N0X7-1	SPART	0	0	0	0	0	0	0	0	0	0	0	0	0	0	0	0	0	0	0	0	0	0	1	1	0	0	1	1
MEQPWPPPGPWSLPR_Acet[1]	MEQPWPPPGPWSLPR	Acetyl	Acet[1]	NX_Q7L3B6-1	CDC37L1	0	1	1	0	0	0	0	0	0	0	0	0	0	0	0	1	0	0	0	0	0	1	0	0	0	0	0	0
MESAGLEQLLR_Acet[1]	MESAGLEQLLR	Acetyl	Acet[1]	NX_Q8TEX9-1	IPO4	0	0	0	0	0	0	0	1	1	0	0	0	0	0	1	0	0	0	0	0	0	0	0	0	0	0	1	0
METMASPGKDNYR_Acet[1]	METMASPGKDNYR	Acetyl	Acet[1]	NX_O60684-1	KPNA6	1	0	0	0	1	0	1	0	0	0	0	0	0	0	0	0	0	0	0	0	1	0	0	0	0	0	0	0
MEVAANCSLR_Acet[1]	MEVAANCSLR	Acetyl	Acet[1]	NX_Q96RS6-1	NUDCD1	0	0	0	0	0	0	0	0	0	0	0	0	0	0	0	0	0	0	0	0	0	0	1	2	0	0	1	0
MEVESSYSDFISCDR_Acet[1]	MEVESSYSDFISCDR	Acetyl	Acet[1]	NX_Q9Y2B9-1	PKIG	0	0	0	0	0	0	0	0	0	0	0	0	0	0	0	0	0	0	0	0	0	0	2	1	0	0	1	0
MEVNPPKQEHLLALK_Acet[1]	MEVNPPKQEHLLALK	Acetyl	Acet[1]	NX_A5PLN9-1	TRAPPC13	0	0	0	0	0	0	0	1	0	0	0	0	1	1	0	0	0	0	0	0	0	0	0	0	0	1	0	0
MEVYIPSFR_Acet[1]	MEVYIPSFR	Acetyl	Acet[1]	NX_Q9Y343-1	SNX24	0	0	0	0	1	0	0	0	0	1	0	0	1	0	0	0	0	0	0	0	0	0	0	1	0	0	0	0
MFEEPEWAEAAPVAAGLGPVISRPPPAASSQNK_Acet[1]	MFEEPEWAEAAPVAAGLGPVISRPPPAASSQNK	Acetyl	Acet[1]	NX_O43159-1	RRP8	0	0	0	0	0	0	0	0	0	0	0	0	1	0	0	0	0	0	0	0	0	0	0	1	1	0	1	0
MFTLAEVASLNDIQPTYR_Acet[1]	MFTLAEVASLNDIQPTYR	Acetyl	Acet[1]	NX_Q7L1W4-1	LRRC8D	0	0	0	0	0	0	0	0	0	0	0	0	0	0	0	0	0	0	0	0	2	0	0	0	1	0	1	0
MHPQSLAEEEIKTEQEVVEGMDISTR_Acet[1]	MHPQSLAEEEIKTEQEVVEGMDISTR	Acetyl	Acet[1]	NX_Q9ULU4-1	ZMYND8	0	0	1	0	0	0	0	1	0	0	0	0	0	0	0	0	0	0	0	0	0	0	1	0	0	0	1	0
MHSEAEESKEVATDVFNSK_Acet[1]	MHSEAEESKEVATDVFNSK	Acetyl	Acet[1]	NX_O95379-1	TNFAIP8	0	0	0	0	0	1	1	0	0	0	0	0	0	0	0	0	0	0	0	0	1	0	0	0	0	0	1	0
MHSLATAAPVPTTLAQVDREK_Acet[1]	MHSLATAAPVPTTLAQVDREK	Acetyl	Acet[1]	NX_Q92600-1	CNOT9	1	0	0	1	0	1	1	0	0	0	0	0	0	0	0	0	0	0	0	0	0	0	0	0	0	0	0	0
MHVIK_Acet[1]	MHVIK	Acetyl	Acet[1]	NX_P23921-1	RRM1	0	0	1	0	0	0	0	1	0	0	0	0	0	0	0	0	0	0	0	1	0	0	0	0	1	0	0	0
MLLFVEQVASK_Acet[1]	MLLFVEQVASK	Acetyl	Acet[1]	NX_Q71RC2-1	LARP4	0	0	0	0	0	0	1	0	0	0	0	0	1	1	0	0	0	0	0	0	0	0	0	0	0	0	1	0
MLSFFR_Acet[1]	MLSFFR	Acetyl	Acet[1]	NX_Q9HCM4-1	EPB41L5	0	0	0	1	0	0	0	0	0	0	0	1	0	0	0	0	0	0	0	0	1	0	0	0	1	0	0	0
MLVAAAAER_Acet[1]	MLVAAAAER	Acetyl	Acet[1]	NX_Q96S19-1	METTL26	0	0	0	0	0	0	0	0	0	0	0	0	0	0	1	0	0	0	0	0	0	0	1	0	1	0	1	0
MMAAALGPPEVIAQLENAAK_Acet[1]	MMAAALGPPEVIAQLENAAK	Acetyl	Acet[1]	NX_Q9C0E2-1	XPO4	0	0	0	1	0	0	0	0	0	0	0	0	1	0	0	0	0	0	0	0	0	0	0	1	0	0	0	1
MMQGEAHPSASLIDR_Acet[1]	MMQGEAHPSASLIDR	Acetyl	Acet[1]	NX_Q96SK2-1	TMEM209	0	0	0	0	0	0	0	0	0	0	0	0	0	0	0	1	0	0	0	0	0	0	1	0	0	1	1	0
MNAPPAFESFLLFEGEK_Acet[1]	MNAPPAFESFLLFEGEK	Acetyl	Acet[1]	NX_P52435-1	POLR2J	0	0	0	0	0	0	0	0	0	0	0	0	0	0	1	0	0	1	0	0	0	1	0	0	0	0	1	0
MNGEADCPTDLEMAAPK_Acet[1]	MNGEADCPTDLEMAAPK	Acetyl	Acet[1]	NX_P17480-1	UBTF	0	0	0	0	0	0	0	0	0	0	0	0	0	0	0	0	0	0	0	0	0	0	2	1	0	0	1	0
MNLFNLDR_Acet[1]	MNLFNLDR	Acetyl	Acet[1]	NX_Q9H4L7-1	SMARCAD1	0	0	0	0	0	0	0	0	1	0	0	0	1	0	0	0	0	0	0	0	1	0	0	0	0	0	0	1
MNLHQVLTGAVNPGDHCFSVGSIGDQR_Acet[1]	MNLHQVLTGAVNPGDHCFSVGSIGDQR	Acetyl	Acet[1]	NX_Q9Y485-1	DMXL1	0	0	0	0	1	0	0	0	0	0	1	0	0	0	0	1	0	0	0	0	0	0	1	0	0	0	0	0
MNLLPNIESPVTR_Acet[1]	MNLLPNIESPVTR	Acetyl	Acet[1]	NX_P17980-1	PSMC3	0	0	0	0	0	0	0	0	0	0	0	0	0	0	0	1	0	0	0	0	0	0	1	1	0	0	1	0
MNNSGADEIGK_Acet[1]	MNNSGADEIGK	Acetyl	Acet[1]	NX_Q96EP5-1	DAZAP1	0	0	0	0	0	0	0	0	0	0	0	0	0	0	0	0	0	0	0	0	0	0	2	1	0	0	1	0
MQEPLLGAEGPDYDTFPEKPPPSPGDR_Acet[1]	MQEPLLGAEGPDYDTFPEKPPPSPGDR	Acetyl	Acet[1]	NX_Q9UGQ3-1	SLC2A6	0	0	0	0	1	0	0	0	0	0	0	0	0	0	0	0	0	0	0	0	0	0	1	1	0	0	0	1
MTDDKDVLR_Acet[1]	MTDDKDVLR	Acetyl	Acet[1]	NX_Q9H1Y0-1	ATG5	0	0	0	0	0	0	0	0	0	0	0	0	1	0	0	0	0	0	0	0	0	0	0	1	1	0	1	0
MVDPVGFAEAWK_Acet[1]	MVDPVGFAEAWK	Acetyl	Acet[1]	NX_P11274-1	BCR	0	0	0	0	1	0	0	0	0	0	0	1	0	0	0	0	0	0	0	0	0	0	1	0	0	0	0	1
MVEKEEAGGGISEEEAAQYDR_Acet[1]	MVEKEEAGGGISEEEAAQYDR	Acetyl	Acet[1]	NX_Q9UBE0-1	SAE1	0	0	0	0	0	0	0	1	0	0	0	0	0	0	0	0	0	0	0	0	0	0	1	1	0	0	1	0
MVSMSFK_Acet[1]	MVSMSFK	Acetyl	Acet[1]	NX_Q15012-1	LAPTM4A	0	0	0	0	0	0	0	1	0	0	0	0	0	0	1	0	0	0	0	0	1	0	0	0	0	1	0	0
MYAVYK_Acet[1]	MYAVYK	Acetyl	Acet[1]	NX_Q10570-1	CPSF1	0	0	1	0	0	0	0	1	0	0	0	0	0	0	0	0	0	0	0	0	0	0	0	1	0	0	1	0
SAGGPCPAAAGGGPGGASCSVGAPGGVSMFR_Acet[1]	SAGGPCPAAAGGGPGGASCSVGAPGGVSMFR	Acetyl	Acet[1]	NX_Q9HD26-1	GOPC	0	0	0	0	1	0	0	0	0	0	0	0	0	0	0	0	0	0	0	0	0	0	1	1	0	0	1	0
SATSVDQRPK_Acet[1]	SATSVDQRPK	Acetyl	Acet[1]	NX_Q7Z739-1	YTHDF3	0	0	0	1	0	0	0	0	0	0	0	0	0	0	0	0	0	0	0	0	0	0	0	0	1	1	0	1
SDFDSNPFADPDLNNPFKDPSVTQVTR_Acet[1]	SDFDSNPFADPDLNNPFKDPSVTQVTR	Acetyl	Acet[1]	NX_O15126-1	SCAMP1	0	0	0	1	0	0	0	0	0	0	1	0	0	0	0	0	0	0	0	0	0	0	0	1	0	0	0	1
SDIGDWFR_Acet[1]	SDIGDWFR	Acetyl	Acet[1]	NX_Q9BUN8-1	DERL1	0	0	0	0	0	0	0	0	0	1	0	0	0	1	0	0	0	0	0	0	0	0	0	1	0	0	1	0
SDKPDLSEVEK_Acet[1]	SDKPDLSEVEK	Acetyl	Acet[1]	NX_P0CG34-1	TMSB15A	0	0	0	0	0	0	0	0	0	0	0	0	0	0	0	0	0	0	0	0	0	1	1	0	1	0	1	0
SDQEAKPSTEDLGDK_Acet[1]	SDQEAKPSTEDLGDK	Acetyl	Acet[1]	NX_P63165-1	SUMO1	0	0	0	0	0	0	0	0	0	0	0	0	0	0	0	0	0	0	0	0	0	0	1	0	0	0	1	2
SEADGLR_Acet[1]	SEADGLR	Acetyl	Acet[1]	NX_Q9HDC9-1	APMAP	0	0	0	0	0	0	0	0	0	0	0	0	0	0	0	0	0	0	0	0	0	0	1	1	0	0	1	1
SEDSSALPWSINR_Acet[1]	SEDSSALPWSINR	Acetyl	Acet[1]	NX_O95747-1	OXSR1	0	0	0	0	0	0	0	0	0	1	1	0	0	0	0	0	0	0	0	0	0	0	1	0	0	0	1	0
SGFSPELIDYLEGK_Acet[1]	SGFSPELIDYLEGK	Acetyl	Acet[1]	NX_Q9Y5Q9-1	GTF3C3	0	0	0	1	0	0	1	0	0	0	1	0	0	0	0	0	0	0	0	0	0	0	0	0	0	0	0	1
SGPTWLPPKQPEPAR_Acet[1]	SGPTWLPPKQPEPAR	Acetyl	Acet[1]	NX_Q15654-1	TRIP6	0	0	0	0	1	1	0	1	0	0	0	0	1	0	0	0	0	0	0	0	0	0	0	0	0	0	0	0
SGVRPPIMNGPLHPR_Acet[1]	SGVRPPIMNGPLHPR	Acetyl	Acet[1]	NX_Q13363-1	CTBP1	0	0	0	0	1	0	0	0	0	0	2	0	0	0	0	0	0	0	0	0	0	0	0	0	1	0	0	0
SGWESYYK_Acet[1]	SGWESYYK	Acetyl	Acet[1]	NX_P12956-1	XRCC6	0	0	0	0	0	0	0	0	0	0	0	0	0	0	0	0	1	1	0	0	0	0	1	0	0	0	0	1
SHAAEPARDGVEASAEGPR_Acet[1]	SHAAEPARDGVEASAEGPR	Acetyl	Acet[1]	NX_P19532-1	TFE3	0	0	0	1	0	1	0	0	0	0	0	0	0	0	0	0	0	0	0	1	1	0	0	0	0	0	0	0
SLEDPFFVVR_Acet[1]	SLEDPFFVVR	Acetyl	Acet[1]	NX_O60499-1	STX10	0	0	0	0	0	0	0	0	0	0	0	0	0	0	0	0	0	0	0	0	1	1	0	1	0	1	0	0
SNITIDPDVKPGEYVIK_Acet[1]	SNITIDPDVKPGEYVIK	Acetyl	Acet[1]	NX_O94915-1	FRYL	0	1	0	0	0	0	0	1	0	0	1	0	0	1	0	0	0	0	0	0	0	0	0	0	0	0	0	0
SNNGLDIQDKPPAPPMR_Acet[1]	SNNGLDIQDKPPAPPMR	Acetyl	Acet[1]	NX_Q13153-1	PAK1	0	1	0	0	0	0	0	0	0	0	0	0	0	0	0	0	0	0	0	0	0	0	0	1	1	0	1	0
SQDGASQFQEVIR_Acet[1]	SQDGASQFQEVIR	Acetyl	Acet[1]	NX_Q16851-1	UGP2	0	1	0	0	0	0	0	0	0	0	0	0	1	0	0	0	0	0	0	0	0	0	1	0	0	0	1	0
SQDTEVDMKEVELNELEPEK_Acet[1]	SQDTEVDMKEVELNELEPEK	Acetyl	Acet[1]	NX_P08195-1	SLC3A2	0	0	0	0	0	0	0	0	0	0	2	0	0	0	0	0	0	0	0	0	0	0	0	1	0	0	1	0
SQSGAVSCCPGATNGSLGR_Acet[1]	SQSGAVSCCPGATNGSLGR	Acetyl	Acet[1]	NX_Q9H6S3-1	EPS8L2	0	1	0	0	0	0	0	0	0	0	0	0	0	0	0	0	0	0	0	0	0	0	1	1	0	0	1	0
SQTAMSETYDFLFK_Acet[1]	SQTAMSETYDFLFK	Acetyl	Acet[1]	NX_P20338-1	RAB4A	0	0	1	0	0	0	0	0	0	0	0	0	0	0	0	0	0	0	0	0	1	0	0	1	0	0	1	0
SSDTEMEVFGIAAPFLR_Acet[1]	SSDTEMEVFGIAAPFLR	Acetyl	Acet[1]	NX_P11055-1	MYH3	0	0	0	0	0	0	0	0	0	0	0	0	0	0	0	0	0	0	0	0	0	3	1	0	0	0	0	0
SSLGASFVQIK_Acet[1]	SSLGASFVQIK	Acetyl	Acet[1]	NX_Q9NYL2-1	MAP3K20	0	0	0	0	0	0	0	1	0	0	0	0	0	0	0	0	0	0	0	0	1	0	0	0	1	1	0	0
STGGDFGNPLR_Acet[1]	STGGDFGNPLR	Acetyl	Acet[1]	NX_P20340-1	RAB6A	0	0	0	0	0	0	0	0	0	0	0	0	0	0	0	0	0	0	0	0	0	0	1	1	0	1	1	0
STNENANTPAAR_Acet[1]	STNENANTPAAR	Acetyl	Acet[1]	NX_P52292-1	KPNA2	0	0	0	0	0	0	0	0	0	0	0	0	0	0	0	1	0	0	0	0	0	0	1	1	0	0	0	1
SVAFVPDWLR_Acet[1]	SVAFVPDWLR	Acetyl	Acet[1]	NX_Q9UHA2-1	SS18L2	0	0	0	0	0	0	0	0	0	0	0	0	0	0	0	1	0	0	0	0	0	0	0	1	1	0	1	0
SYAEKPDEITKDEWMEK_Acet[1]	SYAEKPDEITKDEWMEK	Acetyl	Acet[1]	NX_Q9NWU2-1	GID8	0	1	0	1	0	0	0	0	0	0	0	0	0	0	0	0	0	0	0	0	0	1	0	1	0	0	0	0
TDNSNNQLVVR_Acet[1]	TDNSNNQLVVR	Acetyl	Acet[1]	NX_Q14155-1	ARHGEF7	0	0	0	0	0	0	0	0	0	0	0	0	0	0	0	0	0	0	0	0	0	0	1	0	0	0	2	1
TDVETTYADFIASGR_Acet[1]	TDVETTYADFIASGR	Acetyl	Acet[1]	NX_P61925-1	PKIA	0	0	0	0	0	0	0	0	0	0	0	0	0	0	0	0	0	0	0	0	0	0	1	1	0	0	1	1
TTPALLPLSGR_Acet[1]	TTPALLPLSGR	Acetyl	Acet[1]	NX_O60476-1	MAN1A2	0	0	0	0	0	0	1	0	0	0	0	0	0	0	0	0	0	0	0	0	0	0	0	0	0	1	1	1
TTYLEFIQQNEERDGVR_Acet[1]	TTYLEFIQQNEERDGVR	Acetyl	Acet[1]	NX_Q15436-1	SEC23A	0	0	0	0	0	1	0	1	0	0	0	1	0	0	0	0	0	0	0	0	0	0	0	0	0	1	0	0
VDPVGFAEAWK_Acet[1]	VDPVGFAEAWK	Acetyl	Acet[1]	NX_P11274-1	BCR	1	0	0	0	0	0	0	0	0	0	0	0	0	0	0	0	0	0	0	0	0	0	1	1	0	0	0	1
AAAAAAAVGGQQPSQPELPAPGLALDK_Acet[1]	AAAAAAAVGGQQPSQPELPAPGLALDK	Acetyl	Acet[1]	NX_Q6ZT12-1	UBR3	0	0	0	0	0	0	0	1	0	0	0	0	1	0	0	0	0	0	0	0	0	0	0	0	0	0	0	1
AAAAAAGPSPGSGPGDSPEGPEGEAPER_Acet[1]	AAAAAAGPSPGSGPGDSPEGPEGEAPER	Acetyl	Acet[1]	NX_Q9UID3-1	VPS51	0	0	0	0	0	0	0	0	0	0	1	0	0	0	0	0	0	0	0	0	0	0	1	1	0	0	0	0
AAAAASASQDELNQLER_Acet[1]	AAAAASASQDELNQLER	Acetyl	Acet[1]	NX_Q5VYK3-1	ECPAS	0	0	0	0	0	0	0	1	0	0	0	0	0	0	0	0	0	0	0	0	0	0	1	0	0	1	0	0
AAAAVVVPAEWIK_Acet[1]	AAAAVVVPAEWIK	Acetyl	Acet[1]	NX_Q8NI27-1	THOC2	1	0	0	0	0	0	0	0	0	0	1	0	0	0	0	0	0	0	0	0	0	0	0	0	0	0	0	1
AAAEEEPKPK_Acet[1]	AAAEEEPKPK	Acetyl	Acet[1]	NX_P55263-1	ADK	0	0	0	0	0	0	0	0	1	0	0	0	0	0	0	0	1	0	0	0	0	0	0	0	1	0	0	0
AAAYLDPNLNHTPNSSTK_Acet[1]	AAAYLDPNLNHTPNSSTK	Acetyl	Acet[1]	NX_Q05397-1	PTK2	0	0	0	0	0	0	0	0	0	0	0	0	0	0	0	0	0	0	0	0	0	0	1	0	0	0	1	1
AADLNLEWISLPR_Acet[1]	AADLNLEWISLPR	Acetyl	Acet[1]	NX_Q9HAU0-1	PLEKHA5	0	0	0	0	0	0	1	0	0	0	0	0	0	0	0	0	0	0	0	0	0	0	0	1	0	0	1	0
AAEDELQLPR_Acet[1]	AAEDELQLPR	Acetyl	Acet[1]	NX_P78318-1	IGBP1	0	0	1	0	0	0	1	0	0	0	0	0	0	0	0	0	0	0	0	0	0	0	0	0	0	0	1	0
AAESGSDFQQR_Acet[1]	AAESGSDFQQR	Acetyl	Acet[1]	NX_Q96BP3-1	PPWD1	0	0	0	0	0	0	0	0	0	0	0	0	0	0	0	0	0	0	0	0	0	0	1	1	0	0	1	0
AAEVYFGDLELFEPFDHPEESIPKPVHTR_Acet[1]	AAEVYFGDLELFEPFDHPEESIPKPVHTR	Acetyl	Acet[1]	NX_Q6NZY4-1	ZCCHC8	0	0	0	0	0	0	0	0	0	1	0	0	0	0	0	0	0	1	0	0	0	0	0	0	1	0	0	0
AAFAVEPQGPALGSEPMMLGSPTSPK_Acet[1]	AAFAVEPQGPALGSEPMMLGSPTSPK	Acetyl	Acet[1]	NX_Q8NFH5-1	NUP35	0	1	0	0	1	0	0	0	0	0	0	0	0	0	0	0	0	0	0	0	0	1	0	0	0	0	0	0
AAFGILSYEHRPLK_Acet[1]	AAFGILSYEHRPLK	Acetyl	Acet[1]	NX_Q93074-1	MED12	0	0	0	0	0	0	1	0	0	0	0	0	0	1	0	0	1	0	0	0	0	0	0	0	0	0	0	0
AAGTSSYWEDLR_Acet[1]	AAGTSSYWEDLR	Acetyl	Acet[1]	NX_O95249-1	GOSR1	0	0	0	0	0	0	0	0	0	0	0	0	0	0	0	0	0	0	0	0	0	0	0	1	0	0	1	1
AAHRPVEWVQAVVSR_Acet[1]	AAHRPVEWVQAVVSR	Acetyl	Acet[1]	NX_P21359-1	NF1	0	0	0	0	0	0	0	0	0	0	0	0	0	0	0	1	1	1	0	0	0	0	0	0	0	0	0	0
AAIPSSGSLVATHDYYR_Acet[1]	AAIPSSGSLVATHDYYR	Acetyl	Acet[1]	NX_Q9H3Y8-1	PPDPF	0	0	0	1	0	0	0	0	0	0	0	0	0	0	0	0	0	0	0	0	0	0	1	0	0	0	0	1
AALGVAEAVAAPHPAEGAETAEAVELSR_Acet[1]	AALGVAEAVAAPHPAEGAETAEAVELSR	Acetyl	Acet[1]	NX_Q86Y56-1	DNAAF5	0	0	0	0	0	0	0	0	0	0	0	0	0	0	0	0	0	0	0	0	1	0	0	0	0	0	1	1
AANLSR_Acet[1]	AANLSR	Acetyl	Acet[1]	NX_Q9UJU6-1	DBNL	0	0	0	0	0	0	0	0	0	0	0	0	0	0	0	0	0	0	0	0	0	0	1	1	0	0	1	0
AANMYR_Acet[1]	AANMYR	Acetyl	Acet[1]	NX_O94776-1	MTA2	0	0	0	0	0	0	0	0	0	0	0	0	0	0	0	0	0	0	0	0	0	0	1	1	0	0	1	0
AAPAQQTTQPGGGK_Acet[1]	AAPAQQTTQPGGGK	Acetyl	Acet[1]	NX_Q9NXG2-1	THUMPD1	0	0	0	0	0	0	0	0	0	0	0	0	0	0	0	0	0	0	0	0	0	0	1	1	0	0	1	0
AAPRPSPAISVSVSAPAFYAPQKK_Acet[1]	AAPRPSPAISVSVSAPAFYAPQKK	Acetyl	Acet[1]	NX_Q15942-1	ZYX	0	0	0	0	1	1	1	0	0	0	0	0	0	0	0	0	0	0	0	0	0	0	0	0	0	0	0	0
AAPVDLELKK_Acet[1]	AAPVDLELKK	Acetyl	Acet[1]	NX_O60925-1	PFDN1	0	0	0	0	0	0	0	0	0	0	0	0	0	0	0	0	0	0	0	1	0	0	1	0	0	0	1	0
AASETVR_Acet[1]	AASETVR	Acetyl	Acet[1]	NX_P38432-1	COIL	0	0	0	0	0	0	0	0	0	0	0	0	0	0	0	0	0	0	0	0	0	0	1	1	0	0	0	1
AASGESGTSGGGGSTEEAFMTFYSEVK_Acet[1]	AASGESGTSGGGGSTEEAFMTFYSEVK	Acetyl	Acet[1]	NX_O75937-1	DNAJC8	0	0	0	1	0	0	0	0	0	0	0	0	0	0	0	0	0	0	0	0	0	0	0	0	0	0	1	1
AATAVAAAVAGTESAQGPPGPAASLELWLNK_Acet[1]	AATAVAAAVAGTESAQGPPGPAASLELWLNK	Acetyl	Acet[1]	NX_Q9UJY4-1	GGA2	0	0	1	0	0	0	0	0	0	0	0	0	0	1	0	0	0	0	0	0	1	0	0	0	0	0	0	0
AAVLNAER_Acet[1]	AAVLNAER	Acetyl	Acet[1]	NX_Q9H3P7-1	ACBD3	0	0	0	1	0	0	0	0	0	0	0	0	0	0	0	0	0	0	0	0	0	0	1	1	0	0	0	0
ADEEEEVKPILQK_Acet[1]	ADEEEEVKPILQK	Acetyl	Acet[1]	NX_Q8N0Z6-1	TTC5	0	0	0	0	0	0	0	0	0	0	0	0	0	0	0	0	0	0	0	0	0	0	0	1	0	1	1	0
ADFDDRVSDEEKVR_Acet[1]	ADFDDRVSDEEKVR	Acetyl	Acet[1]	NX_P52907-1	CAPZA1	0	0	1	0	0	0	0	1	0	0	0	0	0	0	0	0	0	0	0	0	0	0	0	0	0	1	0	0
ADISLDELIR_Acet[1]	ADISLDELIR	Acetyl	Acet[1]	NX_Q9BY77-1	POLDIP3	0	1	0	0	0	0	0	0	1	0	0	0	0	0	0	0	0	0	0	0	0	0	0	0	0	0	0	1
ADKMDMSLDDIIK_Acet[1]	ADKMDMSLDDIIK	Acetyl	Acet[1]	NX_Q86V81-1	ALYREF	0	1	0	0	0	0	0	0	0	0	0	0	0	0	0	0	0	0	0	0	0	0	1	0	0	0	1	0
ADLEEQLSDEEKVR_Acet[1]	ADLEEQLSDEEKVR	Acetyl	Acet[1]	NX_P47755-1	CAPZA2	0	0	1	0	0	0	1	0	0	0	0	0	0	0	0	0	0	0	0	0	1	0	0	0	0	0	0	0
ADPDVLTEVPAALKR_Acet[1]	ADPDVLTEVPAALKR	Acetyl	Acet[1]	NX_P29083-1	GTF2E1	0	0	0	0	0	0	0	0	0	0	0	0	0	0	0	0	0	0	0	0	0	0	1	1	0	0	1	0
AEAALLLLPEAAAER_Acet[1]	AEAALLLLPEAAAER	Acetyl	Acet[1]	NX_Q96JB2-1	COG3	0	0	0	1	0	0	0	0	0	0	0	0	0	1	0	0	0	0	0	0	0	0	1	0	0	0	0	0
AEAEEDCHSDTVR_Acet[1]	AEAEEDCHSDTVR	Acetyl	Acet[1]	NX_Q9UK97-1	FBXO9	0	0	0	0	0	0	0	0	0	0	0	0	0	1	0	0	0	0	0	1	0	0	1	0	0	0	0	0
AEAEGESLESWLNK_Acet[1]	AEAEGESLESWLNK	Acetyl	Acet[1]	NX_Q9NZ52-1	GGA3	0	0	0	0	0	0	0	0	0	0	0	0	0	0	0	0	0	0	0	0	0	0	1	0	0	0	1	1
AEAEGVPTTPGPASGSTFR_Acet[1]	AEAEGVPTTPGPASGSTFR	Acetyl	Acet[1]	NX_Q86VR2-1	RETREG3	0	0	0	0	0	0	0	1	0	0	0	0	0	0	0	0	0	0	0	0	0	0	0	1	0	0	0	1
AEASPHPGR_Acet[1]	AEASPHPGR	Acetyl	Acet[1]	NX_Q9BV68-1	RNF126	0	0	1	0	0	0	0	0	0	0	0	0	0	0	0	0	0	0	1	0	0	0	0	0	1	0	0	0
AECGASGSGSSGDSLDK_Acet[1]	AECGASGSGSSGDSLDK	Acetyl	Acet[1]	NX_Q9NVE7-1	PANK4	0	0	0	0	0	0	0	0	0	0	0	0	0	0	0	0	0	0	0	0	0	0	1	1	0	0	1	0
AEDMETK_Acet[1]	AEDMETK	Acetyl	Acet[1]	NX_P14854-1	COX6B1	0	0	0	0	0	1	0	0	1	0	0	0	0	0	0	0	0	0	0	0	0	0	0	0	0	0	1	0
AEGGAADLDTQR_Acet[1]	AEGGAADLDTQR	Acetyl	Acet[1]	NX_Q9Y4E8-1	USP15	0	0	0	0	0	0	0	0	0	0	0	0	0	0	0	0	0	0	0	0	0	0	0	1	0	0	1	1
AELGEADEAELQR_Acet[1]	AELGEADEAELQR	Acetyl	Acet[1]	NX_Q9Y5J9-1	TIMM8B	0	0	0	0	0	0	0	0	0	0	0	0	0	0	0	0	0	0	0	0	0	0	1	0	0	0	1	1
AENSESLGTVPEHER_Acet[1]	AENSESLGTVPEHER	Acetyl	Acet[1]	NX_Q8TAG9-1	EXOC6	0	0	0	1	1	0	0	0	0	0	1	0	0	0	0	0	0	0	0	0	0	0	0	0	0	0	0	0
AEPDPSHPLETQAGK_Acet[1]	AEPDPSHPLETQAGK	Acetyl	Acet[1]	NX_Q8IXJ6-1	SIRT2	0	1	0	0	0	0	0	0	0	0	0	0	0	0	0	0	0	0	0	0	0	1	0	0	0	0	1	0
AEPFLSEYQHQPQTSNCTGAAAVQEELNPERPPGAEERVPEEDSR_Acet[1]	AEPFLSEYQHQPQTSNCTGAAAVQEELNPERPPGAEERVPEEDSR	Acetyl	Acet[1]	NX_O94992-1	HEXIM1	0	0	0	0	0	0	0	0	0	0	0	0	0	0	0	1	0	0	0	0	0	1	0	0	0	0	1	0
AEPQPPSGGLTDEAALSCCSDADPSTK_Acet[1]	AEPQPPSGGLTDEAALSCCSDADPSTK	Acetyl	Acet[1]	NX_Q04760-1	GLO1	0	0	0	0	1	0	0	0	0	0	0	0	0	0	0	0	0	0	0	0	0	0	0	1	0	0	1	0
AEPSGAETRPPIR_Acet[1]	AEPSGAETRPPIR	Acetyl	Acet[1]	NX_Q9NRR5-1	UBQLN4	0	0	0	0	0	0	0	0	0	0	0	0	1	1	0	0	0	0	0	0	0	0	0	0	0	0	1	0
AETVADTR_Acet[1]	AETVADTR	Acetyl	Acet[1]	NX_O60493-1	SNX3	0	0	0	0	0	0	0	0	0	0	0	0	0	0	0	0	0	0	0	0	0	0	1	1	0	0	0	1
AEVGEDSGAR_Acet[1]	AEVGEDSGAR	Acetyl	Acet[1]	NX_P85037-1	FOXK1	0	0	0	0	0	0	0	0	0	0	0	0	0	0	0	0	0	0	0	0	0	0	0	1	0	0	1	1
AFANLR_Acet[1]	AFANLR	Acetyl	Acet[1]	NX_O43175-1	PHGDH	0	0	0	0	0	0	0	0	1	0	0	0	0	0	0	0	0	0	0	0	0	0	1	0	0	1	0	0
AFPVDMLENCSHEELENSAEDYMSDLR_Acet[1]	AFPVDMLENCSHEELENSAEDYMSDLR	Acetyl	Acet[1]	NX_Q9Y6X4-1	FAM169A	0	0	0	0	0	0	0	0	0	2	0	0	0	0	0	1	0	0	0	0	0	0	0	0	0	0	0	0
AFSPWQILSPVQWAK_Acet[1]	AFSPWQILSPVQWAK	Acetyl	Acet[1]	NX_O75410-1	TACC1	0	0	0	1	0	0	0	0	1	0	0	1	0	0	0	0	0	0	0	0	0	0	0	0	0	0	0	0
AGAASPCANGCGPGAPSDAEVLHLCR_Acet[1]	AGAASPCANGCGPGAPSDAEVLHLCR	Acetyl	Acet[1]	NX_P19174-1	PLCG1	0	0	0	0	0	0	0	0	0	0	0	0	0	0	0	0	0	0	0	0	0	0	1	1	1	0	0	0
AGAGPAPGLPGAGGPVVPGPGAGIPGK_Acet[1]	AGAGPAPGLPGAGGPVVPGPGAGIPGK	Acetyl	Acet[1]	NX_Q9BTD8-1	RBM42	0	0	0	0	0	0	0	0	0	0	0	0	0	0	0	0	0	0	0	0	0	0	1	0	0	0	1	1
AGAGSAAVSGAGTPVAGPTGR_Acet[1]	AGAGSAAVSGAGTPVAGPTGR	Acetyl	Acet[1]	NX_O95295-1	SNAPIN	0	0	0	0	0	0	0	0	0	0	0	0	0	0	0	0	0	0	0	1	0	0	1	0	0	0	1	0
AGDSEQTLQNHQQPNGGEPFLIGVSGGTASGK_Acet[1]	AGDSEQTLQNHQQPNGGEPFLIGVSGGTASGK	Acetyl	Acet[1]	NX_Q9BZX2-1	UCK2	0	1	0	0	0	0	0	0	0	0	0	0	0	0	0	0	0	0	0	0	0	0	0	1	0	0	0	1
AGELTPEEEAQYKK_Acet[1]	AGELTPEEEAQYKK	Acetyl	Acet[1]	NX_Q9NZT1-1	CALML5	0	0	0	0	0	0	0	0	1	1	0	0	0	1	0	0	0	0	0	0	0	0	0	0	0	0	0	0
AGFGAMEK_Acet[1]	AGFGAMEK	Acetyl	Acet[1]	NX_O14929-1	HAT1	0	0	0	0	1	0	0	1	0	0	0	0	0	0	0	0	0	0	0	0	0	0	0	0	0	0	0	1
AGLSDLELR_Acet[1]	AGLSDLELR	Acetyl	Acet[1]	NX_Q8NC56-1	LEMD2	0	0	0	0	1	0	0	0	0	1	0	0	0	0	0	0	0	0	0	0	0	0	1	0	0	0	0	0
AGSYPEGAPAVLADKR_Acet[1]	AGSYPEGAPAVLADKR	Acetyl	Acet[1]	NX_Q96IZ6-1	METTL2A	0	0	1	0	0	0	1	0	0	0	0	0	0	0	0	0	0	0	0	0	0	0	0	0	1	0	0	0
ALASVLERPLPVNQR_Acet[1]	ALASVLERPLPVNQR	Acetyl	Acet[1]	NX_P28074-1	PSMB5	0	0	0	0	0	1	0	0	0	0	0	0	0	0	0	0	0	0	0	0	0	0	1	0	0	1	0	0
ALLCYNR_Acet[1]	ALLCYNR	Acetyl	Acet[1]	NX_Q9UHD1-1	CHORDC1	0	0	0	0	0	0	1	0	0	0	0	0	1	0	0	0	0	0	0	0	0	1	0	0	0	0	0	0
ANEAYPCPCDIGHR_Acet[1]	ANEAYPCPCDIGHR	Acetyl	Acet[1]	NX_Q96DG6-1	CMBL	0	0	0	0	0	0	0	0	0	0	1	0	0	0	0	0	0	0	0	0	1	0	0	1	0	0	0	0
ANIHQENEEMEQPMQNGEEDRPLGGGEGHQPAGNR_Acet[1]	ANIHQENEEMEQPMQNGEEDRPLGGGEGHQPAGNR	Acetyl	Acet[1]	NX_Q00994-1	BEX3	0	0	0	1	0	0	0	0	0	0	0	0	0	0	0	0	0	1	0	0	1	0	0	0	0	0	0	0
ANLEESFPR_Acet[1]	ANLEESFPR	Acetyl	Acet[1]	NX_Q14690-1	PDCD11	0	0	0	0	0	0	0	0	0	0	0	0	0	0	0	0	0	0	0	0	0	0	0	1	0	1	0	1
ANNDAVLK_Acet[1]	ANNDAVLK	Acetyl	Acet[1]	NX_Q12904-1	AIMP1	0	0	0	0	0	0	0	0	0	0	0	0	0	0	0	0	0	0	0	0	0	0	1	1	0	0	1	0
AQSNMFTVADVLSQDELR_Acet[1]	AQSNMFTVADVLSQDELR	Acetyl	Acet[1]	NX_O75665-1	OFD1	0	0	0	0	0	0	0	0	0	0	0	0	0	0	0	0	0	0	0	0	0	0	1	1	0	0	1	0
AQYGHPSPLGMAAR_Acet[1]	AQYGHPSPLGMAAR	Acetyl	Acet[1]	NX_Q8TF42-1	UBASH3B	0	0	0	0	0	0	1	0	0	0	0	0	1	0	0	0	0	0	0	0	0	1	0	0	0	0	0	0
ASACGAPGPGGALGSQAPSWYHR_Acet[1]	ASACGAPGPGGALGSQAPSWYHR	Acetyl	Acet[1]	NX_O15357-1	INPPL1	0	0	0	0	0	0	0	0	0	0	0	0	1	0	0	0	0	0	0	0	0	1	0	1	0	0	0	0
ASAVFEGTSLVNMFVR_Acet[1]	ASAVFEGTSLVNMFVR	Acetyl	Acet[1]	NX_Q5TGL8-1	PXDC1	0	0	0	0	1	0	0	0	0	0	0	0	1	1	0	0	0	0	0	0	0	0	0	0	0	0	0	0
ASCASIDIEDATQHLR_Acet[1]	ASCASIDIEDATQHLR	Acetyl	Acet[1]	NX_Q6P2E9-1	EDC4	0	0	0	0	0	0	0	0	1	0	1	0	0	0	0	0	0	0	0	0	0	0	1	0	0	0	0	0
ASEELYEVER_Acet[1]	ASEELYEVER	Acetyl	Acet[1]	NX_Q9Y232-1	CDYL	0	0	0	0	0	0	0	0	0	0	0	0	0	0	0	0	0	0	0	0	0	0	1	1	0	0	1	0
ASESDTEEFYDAPEDVHLGGGYPVGSPGK_Acet[1]	ASESDTEEFYDAPEDVHLGGGYPVGSPGK	Acetyl	Acet[1]	NX_Q5JSH3-1	WDR44	0	0	0	0	0	0	0	0	0	0	0	0	1	0	0	0	0	0	0	0	0	0	0	0	0	0	1	1
ASPSSFTYYCPPSSSPVWSEPLYSLRPEHAR_Acet[1]	ASPSSFTYYCPPSSSPVWSEPLYSLRPEHAR	Acetyl	Acet[1]	NX_P49356-1	FNTB	0	0	0	0	0	0	0	0	0	1	0	0	1	0	1	0	0	0	0	0	0	0	0	0	0	0	0	0
ASSEQAEQPSQPSSTPGSENVLPR_Acet[1]	ASSEQAEQPSQPSSTPGSENVLPR	Acetyl	Acet[1]	NX_O75381-1	PEX14	0	0	0	0	0	0	0	0	0	0	0	0	0	0	0	0	0	0	0	0	0	0	1	1	0	0	1	0
ASSSGNDDDLTIPR_Acet[1]	ASSSGNDDDLTIPR	Acetyl	Acet[1]	NX_Q01658-1	DR1	0	0	0	0	0	0	0	0	0	0	0	0	0	0	0	0	0	0	0	0	1	0	1	1	0	0	0	0
ASTSTTIRSHSSSR_Acet[1]	ASTSTTIRSHSSSR	Acetyl	Acet[1]	NX_P02538-1	KRT6A	0	2	0	0	0	0	0	0	0	0	0	1	0	0	0	0	0	0	0	0	0	0	0	0	0	0	0	0
ASVGECPAPVPVKDK_Acet[1]	ASVGECPAPVPVKDK	Acetyl	Acet[1]	NX_P56134-1	ATP5MF	0	0	0	0	0	0	0	0	0	0	0	0	0	0	0	1	0	1	0	0	0	0	0	1	0	0	0	0
ATAAYEQLK_Acet[1]	ATAAYEQLK	Acetyl	Acet[1]	NX_Q9NTJ5-1	SACM1L	0	1	0	0	0	0	0	0	0	0	0	0	0	0	0	0	0	0	0	0	0	0	1	0	0	0	1	0
ATDELATK_Acet[1]	ATDELATK	Acetyl	Acet[1]	NX_Q96C19-1	EFHD2	0	0	0	0	0	0	0	0	0	0	0	0	0	0	0	0	0	0	0	0	0	0	1	1	0	0	0	1
ATEHPEPPK_Acet[1]	ATEHPEPPK	Acetyl	Acet[1]	NX_Q13435-1	SF3B2	0	0	0	0	0	0	0	0	0	0	0	0	1	0	0	0	0	1	0	0	0	0	0	0	0	0	0	1
ATEQRPFHLVVFGASGFTGQFVTEEVAR_Acet[1]	ATEQRPFHLVVFGASGFTGQFVTEEVAR	Acetyl	Acet[1]	NX_Q8NBX0-1	SCCPDH	0	0	0	0	0	0	0	0	0	0	0	0	0	0	0	1	0	0	0	0	1	1	0	0	0	0	0	0
ATNIEQIFR_Acet[1]	ATNIEQIFR	Acetyl	Acet[1]	NX_P18583-1	SON	0	0	0	0	0	0	0	0	0	0	0	0	0	0	0	0	0	0	0	0	0	0	2	0	0	0	1	0
ATPGPVIPEVPFEPSKPPVIEGLSPTVYR_Acet[1]	ATPGPVIPEVPFEPSKPPVIEGLSPTVYR	Acetyl	Acet[1]	NX_Q9BW72-1	HIGD2A	0	1	0	0	1	0	0	0	0	0	0	0	0	0	0	0	0	0	0	0	1	0	0	0	0	0	0	0
AVAAALTGLQAEAK_Acet[1]	AVAAALTGLQAEAK	Acetyl	Acet[1]	NX_A6NK02-1	TRIM75P	0	0	0	1	0	0	0	0	0	0	0	0	0	0	0	0	1	0	0	1	0	0	0	0	0	0	0	0
AVPAAAMGPSALGQSGPGSMAPWCSVSSGPSR_Acet[1]	AVPAAAMGPSALGQSGPGSMAPWCSVSSGPSR	Acetyl	Acet[1]	NX_Q96J01-1	THOC3	0	0	1	0	0	0	0	0	0	0	0	0	0	0	0	0	0	1	0	0	0	0	0	1	0	0	0	0
AVPAALILR_Acet[1]	AVPAALILR	Acetyl	Acet[1]	NX_Q9Y6G5-1	COMMD10	0	0	0	0	0	0	0	1	0	0	0	0	0	1	0	0	0	0	0	0	0	0	0	1	0	0	0	0
AVPGSFPLLVEGSWGPDPPK_Acet[1]	AVPGSFPLLVEGSWGPDPPK	Acetyl	Acet[1]	NX_Q460N5-1	PARP14	0	0	0	0	0	0	0	0	0	0	0	0	0	0	0	1	0	0	0	0	0	0	0	0	0	1	1	0
AVQESAAQLSMTLK_Acet[1]	AVQESAAQLSMTLK	Acetyl	Acet[1]	NX_Q7L5Y9-1	MAEA	0	0	0	0	0	0	0	0	0	0	0	0	0	0	0	0	0	0	0	0	0	0	1	1	0	0	1	0
AVSESQLK_Acet[1]	AVSESQLK	Acetyl	Acet[1]	NX_Q99816-1	TSG101	0	0	0	0	0	0	0	0	0	0	0	0	0	0	0	0	0	0	0	0	0	0	0	1	0	0	1	1
CDKEFMWALKNGDLDEVK_Acet[1]	CDKEFMWALKNGDLDEVK	Acetyl	Acet[1]	NX_P58546-1	MTPN	0	1	0	0	0	0	0	0	0	0	0	0	1	1	0	0	0	0	0	0	0	0	0	0	0	0	0	0
GELPLDINIQEPR_Acet[1]	GELPLDINIQEPR	Acetyl	Acet[1]	NX_Q9BWM7-1	SFXN3	0	0	0	0	0	1	0	0	0	0	0	0	0	0	0	0	0	0	0	0	0	0	0	0	0	0	1	1
MAALGPSSQNVTEYVVR_Acet[1]	MAALGPSSQNVTEYVVR	Acetyl	Acet[1]	NX_P35269-1	GTF2F1	0	0	0	0	0	0	0	0	0	0	0	0	0	0	0	0	0	0	0	0	0	0	1	1	0	0	1	0
MCGAPSATQPATAETQHIADQVR_Acet[1]	MCGAPSATQPATAETQHIADQVR	Acetyl	Acet[1]	NX_P04080-1	CSTB	0	1	0	0	0	0	0	0	0	0	0	0	1	0	0	0	0	0	0	0	0	0	0	0	0	0	1	0
MDDIFTQCR_Acet[1]	MDDIFTQCR	Acetyl	Acet[1]	NX_Q13418-1	ILK	0	0	0	0	0	0	0	0	0	0	0	0	0	0	0	0	0	0	0	0	0	1	0	1	0	0	1	0
MDEEYDVIVLGTGLTECILSGIMSVNGK_Acet[1]	MDEEYDVIVLGTGLTECILSGIMSVNGK	Acetyl	Acet[1]	NX_P31150-1	GDI1	0	0	0	0	1	0	0	0	0	0	0	0	0	0	1	0	0	1	0	0	0	0	0	0	0	0	0	0
MDEMATTQISK_Acet[1]	MDEMATTQISK	Acetyl	Acet[1]	NX_P13797-1	PLS3	0	0	0	0	0	0	0	0	0	0	0	0	0	0	0	0	0	0	0	0	0	0	1	1	0	0	0	1
MDGFAGSLDDSISAASTSDVQDR_Acet[1]	MDGFAGSLDDSISAASTSDVQDR	Acetyl	Acet[1]	NX_Q9HC35-1	EML4	0	0	0	0	0	0	0	0	0	0	0	0	0	0	0	0	0	0	0	0	0	0	1	1	0	0	1	0
MDGLLNPR_Acet[1]	MDGLLNPR	Acetyl	Acet[1]	NX_Q5T6V5-1	C9orf64	0	0	1	0	0	0	0	0	0	0	0	0	0	0	0	0	0	0	0	0	1	1	0	0	0	0	0	0
MDGPVAEHAK_Acet[1]	MDGPVAEHAK	Acetyl	Acet[1]	NX_Q96GA7-1	SDSL	1	0	1	0	0	0	0	1	0	0	0	0	0	0	0	0	0	0	0	0	0	0	0	0	0	0	0	0
MDHTDNELQGTNSSGSLGGLDVR_Acet[1]	MDHTDNELQGTNSSGSLGGLDVR	Acetyl	Acet[1]	NX_Q75N03-1	CBLL1	0	0	0	1	0	0	0	0	0	0	0	0	0	0	0	0	0	0	0	0	0	0	1	0	0	0	1	0
MDIEAYLER_Acet[1]	MDIEAYLER	Acetyl	Acet[1]	NX_P18440-1	NAT1	0	0	0	1	0	0	0	0	0	0	0	0	0	0	0	0	0	0	0	0	0	0	0	1	0	0	0	1
MDLYSTPAAALDR_Acet[1]	MDLYSTPAAALDR	Acetyl	Acet[1]	NX_Q9Y6K5-1	OAS3	0	0	0	1	0	0	0	0	1	0	1	0	0	0	0	0	0	0	0	0	0	0	0	0	0	0	0	0
MDPGDDWLVESLR_Acet[1]	MDPGDDWLVESLR	Acetyl	Acet[1]	NX_Q6P4I2-1	WDR73	0	0	0	0	0	0	0	0	0	0	0	0	0	0	0	1	0	0	0	0	0	0	0	0	0	0	1	1
MDPSLLR_Acet[1]	MDPSLLR	Acetyl	Acet[1]	NX_P29084-1	GTF2E2	0	0	0	0	0	0	0	0	0	0	0	0	0	0	0	0	0	0	0	0	0	0	1	1	0	0	1	0
MDVHDLFR_Acet[1]	MDVHDLFR	Acetyl	Acet[1]	NX_Q9Y2R4-1	DDX52	0	1	0	0	0	0	0	0	0	0	1	0	0	0	0	0	0	0	0	0	0	0	0	1	0	0	0	0
MEADASVDMFSK_Acet[1]	MEADASVDMFSK	Acetyl	Acet[1]	NX_O14530-1	TXNDC9	0	0	0	1	0	0	0	0	0	0	0	0	0	0	0	0	0	0	0	0	0	0	1	1	0	0	0	0
MEAGPSGAAAGAYLPPLQQVFQAPR_Acet[1]	MEAGPSGAAAGAYLPPLQQVFQAPR	Acetyl	Acet[1]	NX_Q9UL18-1	AGO1	0	0	1	0	0	0	0	0	0	0	0	0	0	0	0	0	0	0	0	0	0	1	0	1	0	0	0	0
MEAPLRPAADILR_Acet[1]	MEAPLRPAADILR	Acetyl	Acet[1]	NX_Q9Y4K4-1	MAP4K5	0	0	0	0	0	0	0	0	0	0	0	0	1	1	0	0	0	0	0	0	0	0	0	0	0	0	0	1
MEAPTVETPPDPSPPSAPAPALVPLR_Acet[1]	MEAPTVETPPDPSPPSAPAPALVPLR	Acetyl	Acet[1]	NX_O94763-1	URI1	0	1	0	0	0	0	0	0	0	0	0	0	0	0	0	0	0	0	0	0	0	1	0	1	0	0	0	0
MEEEEEAIGLLDK_Acet[1]	MEEEEEAIGLLDK	Acetyl	Acet[1]	NX_Q12979-1	ABR	0	0	0	0	0	0	0	0	0	0	0	0	0	0	0	0	0	0	0	0	0	0	1	0	0	0	1	1
MEEEEYEQIPQENPPEELSQDPVLELSGGLR_Acet[1]	MEEEEYEQIPQENPPEELSQDPVLELSGGLR	Acetyl	Acet[1]	NX_Q6P9H5-1	GIMAP6	0	0	0	2	0	0	0	0	0	0	0	0	0	0	0	0	0	0	0	0	0	0	0	0	0	0	0	1
MEEFLQR_Acet[1]	MEEFLQR	Acetyl	Acet[1]	NX_Q8WUY3-1	PRUNE2	0	0	0	0	0	0	0	1	0	0	0	0	0	0	0	0	0	0	0	0	0	1	0	0	0	0	1	0
MEEGHGLDLTYITER_Acet[1]	MEEGHGLDLTYITER	Acetyl	Acet[1]	NX_Q68CZ2-1	TNS3	0	0	0	0	0	0	1	0	0	0	0	0	0	0	0	0	0	0	0	0	1	0	0	0	0	1	0	0
MEEIYAK_Acet[1]	MEEIYAK	Acetyl	Acet[1]	NX_Q8NFH3-1	NUP43	0	0	0	0	0	0	0	0	0	0	0	0	0	0	0	0	0	0	0	0	0	0	1	0	0	0	1	1
MEFLLGNPFSTPVGQCLEK_Acet[1]	MEFLLGNPFSTPVGQCLEK	Acetyl	Acet[1]	NX_Q6ZVM7-1	TOM1L2	0	1	0	0	0	0	0	0	0	0	0	0	0	0	0	0	0	1	0	0	0	0	0	1	0	0	0	0
MEFVK_Acet[1]	MEFVK	Acetyl	Acet[1]	NX_P37268-1	FDFT1	0	0	0	0	0	0	0	0	1	1	0	0	0	0	0	0	0	0	0	0	0	0	1	0	0	0	0	0
MEGCVSNLMVCNLAYSGK_Acet[1]	MEGCVSNLMVCNLAYSGK	Acetyl	Acet[1]	NX_O75832-1	PSMD10	0	0	0	0	0	0	0	0	0	0	0	0	0	0	0	0	0	0	0	0	0	0	1	2	0	0	0	0
MEGGFGSDFGGSGSGK_Acet[1]	MEGGFGSDFGGSGSGK	Acetyl	Acet[1]	NX_Q9Y5L4-1	TIMM13	0	0	0	0	1	0	0	0	0	0	0	0	0	0	0	0	0	0	0	0	0	0	1	0	0	0	0	1
MEGISNFK_Acet[1]	MEGISNFK	Acetyl	Acet[1]	NX_Q96KB5-1	PBK	0	0	0	0	0	0	0	0	0	0	0	0	0	0	0	1	0	0	0	0	0	0	1	0	0	0	1	0
MEHFLLEVAAAPLR_Acet[1]	MEHFLLEVAAAPLR	Acetyl	Acet[1]	NX_Q9NU22-1	MDN1	0	0	0	1	0	0	0	0	0	1	0	0	0	0	0	1	0	0	0	0	0	0	0	0	0	0	0	0
MEHLER_Acet[1]	MEHLER	Acetyl	Acet[1]	NX_Q8N6M3-1	FITM2	0	0	0	0	0	0	0	0	0	0	0	0	0	0	0	0	0	0	0	1	1	0	0	0	0	1	0	0
MEIGTEISR_Acet[1]	MEIGTEISR	Acetyl	Acet[1]	NX_Q6PJT7-1	ZC3H14	0	0	0	0	0	0	0	1	0	0	0	0	0	0	0	0	0	0	0	0	0	0	0	1	0	0	0	1
MELPSGPGPER_Acet[1]	MELPSGPGPER	Acetyl	Acet[1]	NX_Q9Y679-1	AUP1	0	0	0	0	0	0	0	0	0	0	0	0	0	0	0	0	0	0	0	0	0	0	0	1	0	0	1	1
MENLMTSSTLPPLFADEDGSK_Acet[1]	MENLMTSSTLPPLFADEDGSK	Acetyl	Acet[1]	NX_Q9NP66-1	HMG20A	0	0	0	0	0	0	0	0	0	0	0	0	0	0	0	0	0	0	0	0	0	0	0	1	0	0	1	1
MEPPNLYPVK_Acet[1]	MEPPNLYPVK	Acetyl	Acet[1]	NX_Q6ICB0-1	DESI1	0	1	0	0	1	0	0	0	0	0	0	0	0	0	0	0	0	0	0	0	0	0	1	0	0	0	0	0
MESCYNPGLDGIIEYDDFK_Acet[1]	MESCYNPGLDGIIEYDDFK	Acetyl	Acet[1]	NX_Q00653-1	NFKB2	0	0	0	0	0	0	0	0	0	0	0	0	0	1	0	1	0	0	0	0	0	0	0	1	0	0	0	0
MESGSTAASEEAR_Acet[1]	MESGSTAASEEAR	Acetyl	Acet[1]	NX_P10644-1	PRKAR1A	0	0	0	0	0	0	0	0	0	0	0	0	0	0	0	0	0	0	0	0	0	1	0	1	0	0	0	1
METILEQQR_Acet[1]	METILEQQR	Acetyl	Acet[1]	NX_Q12874-1	SF3A3	0	0	0	0	0	0	0	0	0	0	0	0	1	1	0	0	0	0	0	0	0	0	0	0	0	0	1	0
METLNGPAGGGAPDAK_Acet[1]	METLNGPAGGGAPDAK	Acetyl	Acet[1]	NX_Q9Y4B5-1	MTCL1	0	0	0	0	0	0	0	0	0	0	0	0	0	0	0	0	0	0	0	0	0	0	1	1	0	0	1	0
MEVSPLQPVNENMQVNK_Acet[1]	MEVSPLQPVNENMQVNK	Acetyl	Acet[1]	NX_P11388-1	TOP2A	0	0	0	0	0	0	0	1	0	0	0	0	0	0	0	0	0	0	0	0	0	0	1	1	0	0	0	0
MEYMAESTDR_Acet[1]	MEYMAESTDR	Acetyl	Acet[1]	NX_Q96D46-1	NMD3	0	0	0	0	0	0	0	0	0	0	0	0	1	0	0	0	0	0	0	0	0	0	0	1	0	1	0	0
MFPAAPSPR_Acet[1]	MFPAAPSPR	Acetyl	Acet[1]	NX_Q8WUM0-1	NUP133	0	0	0	1	0	0	0	0	0	0	0	0	0	0	0	0	0	0	0	0	0	0	0	0	1	1	0	0
MHGGGPPSGDSACPLR_Acet[1]	MHGGGPPSGDSACPLR	Acetyl	Acet[1]	NX_P24928-1	POLR2A	0	0	0	0	0	0	0	0	0	0	0	0	0	0	0	1	0	0	1	0	0	0	1	0	0	0	0	0
MIPVAEFK_Acet[1]	MIPVAEFK	Acetyl	Acet[1]	NX_Q6NSJ5-1	LRRC8E	0	0	0	0	0	0	0	1	0	0	0	0	0	0	0	0	0	0	0	0	0	0	0	1	0	1	0	0
MIPVTEFR_Acet[1]	MIPVTEFR	Acetyl	Acet[1]	NX_Q8TDW0-1	LRRC8C	0	0	0	0	0	0	0	1	0	0	0	0	0	0	0	0	0	0	0	0	0	0	0	0	1	0	1	0
MLGAVEGPR_Acet[1]	MLGAVEGPR	Acetyl	Acet[1]	NX_Q14012-1	CAMK1	0	0	0	0	0	0	0	0	0	0	0	0	0	0	0	0	0	0	0	0	0	0	1	1	0	0	1	0
MLNVPSQSFPAPR_Acet[1]	MLNVPSQSFPAPR	Acetyl	Acet[1]	NX_Q7L1T6-1	CYB5R4	0	0	0	0	0	0	0	0	0	0	0	0	0	0	0	0	0	0	0	0	0	0	1	1	0	0	1	0
MLSLDFLDDVR_Acet[1]	MLSLDFLDDVR	Acetyl	Acet[1]	NX_P67812-1	SEC11A	0	0	0	1	0	0	0	0	0	0	0	0	0	1	0	0	0	0	0	0	0	0	0	0	0	0	1	0
MLTDSGGGGTSFEEDLDSVAPR_Acet[1]	MLTDSGGGGTSFEEDLDSVAPR	Acetyl	Acet[1]	NX_Q8IWZ3-1	ANKHD1	0	0	0	0	0	0	0	0	0	0	0	0	0	0	0	0	0	0	0	0	0	0	1	1	0	0	0	1
MMCEVMPTISEAEGPPGGGGGHGSGSPSQPDADSHFEQLMVSMLEER_Acet[1]	MMCEVMPTISEAEGPPGGGGGHGSGSPSQPDADSHFEQLMVSMLEER	Acetyl	Acet[1]	NX_Q13136-1	PPFIA1	0	0	0	0	0	0	0	0	0	0	0	0	0	0	0	0	0	1	0	0	0	1	0	0	0	0	1	0
MMMMALSK_Acet[1]	MMMMALSK	Acetyl	Acet[1]	NX_Q12824-1	SMARCB1	0	0	1	0	0	0	0	0	0	0	0	1	0	0	0	0	0	0	0	0	0	0	0	0	0	1	0	0
MMTSVGTNR_Acet[1]	MMTSVGTNR	Acetyl	Acet[1]	NX_Q14157-1	UBAP2L	0	0	0	0	0	0	0	1	0	0	0	0	0	0	0	0	0	0	0	0	0	0	0	1	0	0	1	0
MNAAASSYPMASLYVGDLHSDVTEAMLYEK_Acet[1]	MNAAASSYPMASLYVGDLHSDVTEAMLYEK	Acetyl	Acet[1]	NX_Q13310-1	PABPC4	0	0	0	0	0	0	0	0	0	0	0	0	0	0	0	0	0	1	0	0	1	1	0	0	0	0	0	0
MNEVSVIK_Acet[1]	MNEVSVIK	Acetyl	Acet[1]	NX_P31751-1	AKT2	0	0	0	0	0	0	0	1	0	0	0	0	0	0	0	0	0	0	0	0	0	0	0	1	0	0	1	0
MNILAPVR_Acet[1]	MNILAPVR	Acetyl	Acet[1]	NX_Q9BZG1-1	RAB34	0	0	0	0	0	0	0	0	0	0	0	0	0	0	0	0	0	0	0	0	1	0	1	0	0	0	0	1
MNKPITPSTYVR_Acet[1]	MNKPITPSTYVR	Acetyl	Acet[1]	NX_Q9NWZ3-1	IRAK4	0	0	0	0	1	0	0	0	0	0	0	0	0	0	0	0	0	0	0	0	0	0	0	0	0	0	1	1
MNPDLR_Acet[1]	MNPDLR	Acetyl	Acet[1]	NX_Q15067-1	ACOX1	0	0	0	0	0	0	0	0	0	0	0	0	0	0	0	0	0	0	0	0	0	0	1	1	0	0	1	0
MNPGFDLSR_Acet[1]	MNPGFDLSR	Acetyl	Acet[1]	NX_Q8IVH8-1	MAP4K3	0	0	0	0	0	0	0	0	0	0	0	0	0	0	0	0	0	0	0	0	0	0	1	0	0	0	1	1
MNPVYSPVQPGAPYGNPK_Acet[1]	MNPVYSPVQPGAPYGNPK	Acetyl	Acet[1]	NX_Q92567-1	FAM168A	0	0	0	0	0	0	0	0	0	0	0	0	0	0	0	0	0	0	0	0	0	0	1	1	1	0	0	0
MNSSTSTMSEEPDALSVVNQLR_Acet[1]	MNSSTSTMSEEPDALSVVNQLR	Acetyl	Acet[1]	NX_Q9NVT9-1	ARMC1	0	0	0	0	0	0	0	1	0	0	0	0	0	0	0	0	0	0	0	0	0	0	0	1	0	0	1	0
MNTSIPYQQNPYNPR_Acet[1]	MNTSIPYQQNPYNPR	Acetyl	Acet[1]	NX_O94929-1	ABLIM3	0	0	0	0	1	0	0	0	0	0	0	0	0	0	0	0	0	0	0	0	0	0	1	1	0	0	0	0
MNTVLSR_Acet[1]	MNTVLSR	Acetyl	Acet[1]	NX_P61009-1	SPCS3	0	0	0	0	0	0	0	1	0	0	0	0	0	0	0	0	0	0	0	0	0	0	1	0	0	0	1	0
MQAPHKEHLYK_Acet[1]	MQAPHKEHLYK	Acetyl	Acet[1]	NX_P57729-1	RAB38	0	0	0	0	0	0	0	0	0	1	1	1	0	0	0	0	0	0	0	0	0	0	0	0	0	0	0	0
MQHVSSSQSSQR_Acet[1]	MQHVSSSQSSQR	Acetyl	Acet[1]	NX_Q6ZTU2-1	EP400P1	0	0	0	1	0	0	0	0	0	0	0	0	0	0	0	0	0	0	0	0	1	1	0	0	0	0	0	0
MQNVINTVK_Acet[1]	MQNVINTVK	Acetyl	Acet[1]	NX_Q9NT62-1	ATG3	1	0	0	0	0	0	0	0	0	0	0	0	0	0	0	0	0	0	0	0	0	0	0	1	0	0	0	1
MQPLEVGLVPAPAGEPR_Acet[1]	MQPLEVGLVPAPAGEPR	Acetyl	Acet[1]	NX_Q8N8Q1-1	CYB561D1	0	0	0	0	0	0	0	1	0	0	0	0	0	0	0	0	0	0	0	0	0	0	0	0	0	0	0	2
MQPPPQTVPSGMAGPPPAGNPR_Acet[1]	MQPPPQTVPSGMAGPPPAGNPR	Acetyl	Acet[1]	NX_O15027-1	SEC16A	0	0	0	0	0	0	0	0	0	0	0	0	0	0	0	0	0	0	0	0	0	0	1	1	0	0	1	0
MQPQESHVHYSR_Acet[1]	MQPQESHVHYSR	Acetyl	Acet[1]	NX_B2RUZ4-1	SMIM1	0	0	0	0	0	0	0	0	0	0	0	0	0	0	0	0	1	0	0	0	1	0	0	0	0	1	0	0
MQSDDVIWDTLGNK_Acet[1]	MQSDDVIWDTLGNK	Acetyl	Acet[1]	NX_Q9BXY0-1	MAK16	0	0	0	1	0	0	0	0	0	0	0	0	0	0	0	0	0	0	0	0	0	0	1	0	0	0	1	0
MSLAFK_Acet[1]	MSLAFK	Acetyl	Acet[1]	NX_P49916-1	LIG3	0	0	0	0	0	0	0	0	0	0	0	0	0	0	0	0	1	0	0	1	0	1	0	0	0	0	0	0
MSPEVALNR_Acet[1]	MSPEVALNR	Acetyl	Acet[1]	NX_Q9NXR7-1	BABAM2	0	0	0	0	0	0	0	1	0	0	0	0	0	0	0	0	0	0	0	0	0	0	0	0	0	1	0	1
MTEQMTLR_Acet[1]	MTEQMTLR	Acetyl	Acet[1]	NX_P63244-1	RACK1	0	0	0	0	0	0	0	1	0	0	0	0	0	0	0	0	0	0	0	0	0	0	1	1	0	0	0	0
MVDAFLGTWK_Acet[1]	MVDAFLGTWK	Acetyl	Acet[1]	NX_P05413-1	FABP3	0	0	0	0	0	0	1	0	0	0	0	0	0	0	0	0	0	1	0	0	0	1	0	0	0	0	0	0
MVDYSVWDHIEVSDDEDETHPNIDTASLFR_Acet[1]	MVDYSVWDHIEVSDDEDETHPNIDTASLFR	Acetyl	Acet[1]	NX_Q16543-1	CDC37	0	0	0	0	0	0	0	0	0	0	0	0	1	0	0	0	0	2	0	0	0	0	0	0	0	0	0	0
MVGQLSEGAIAAIMQK_Acet[1]	MVGQLSEGAIAAIMQK	Acetyl	Acet[1]	NX_P27694-1	RPA1	0	0	0	0	0	0	0	0	0	0	0	0	0	0	0	0	0	1	0	0	0	0	1	0	1	0	0	0
MVNFTVDQIR_Acet[1]	MVNFTVDQIR	Acetyl	Acet[1]	NX_P13639-1	EEF2	0	0	0	0	0	0	0	0	0	0	0	0	0	0	0	0	0	0	0	0	1	0	0	1	0	0	1	0
MYTLLSGLYK_Acet[1]	MYTLLSGLYK	Acetyl	Acet[1]	NX_Q13795-1	ARFRP1	0	0	0	0	0	0	0	0	0	0	0	0	0	0	0	0	0	0	0	0	1	0	0	1	0	0	0	1
NDTVTIR_Acet[1]	NDTVTIR	Acetyl	Acet[1]	NX_P62847-1	RPS24	0	0	0	0	0	0	0	0	0	0	0	0	0	0	0	0	0	0	0	0	0	0	2	0	0	0	1	0
SAFNLLHLVTK_Acet[1]	SAFNLLHLVTK	Acetyl	Acet[1]	NX_Q8IXL7-1	MSRB3	0	0	0	0	0	1	0	0	0	0	0	0	0	0	0	0	0	0	0	0	0	0	1	0	0	0	1	0
SAPAGSSHPAASAR_Acet[1]	SAPAGSSHPAASAR	Acetyl	Acet[1]	NX_O95487-1	SEC24B	0	0	0	0	0	0	0	0	0	1	0	0	0	0	0	0	0	0	0	1	0	0	0	0	0	0	0	1
SASSDAEMAVFGEAAPYLR_Acet[1]	SASSDAEMAVFGEAAPYLR	Acetyl	Acet[1]	NX_P13535-1	MYH8	0	0	0	0	0	0	0	0	0	0	0	0	0	0	0	0	0	0	0	0	0	2	1	0	0	0	0	0
SDCYTELEK_Acet[1]	SDCYTELEK	Acetyl	Acet[1]	NX_Q96FQ6-1	S100A16	0	1	0	0	0	0	0	0	0	0	0	0	0	0	0	0	0	0	0	0	0	0	1	1	0	0	0	0
SDKSELKAELER_Acet[1]	SDKSELKAELER	Acetyl	Acet[1]	NX_Q13409-1	DYNC1I2	1	0	0	0	0	0	0	1	0	0	0	1	0	0	0	0	0	0	0	0	0	0	0	0	0	0	0	0
SDTAVADTR_Acet[1]	SDTAVADTR	Acetyl	Acet[1]	NX_Q9UMY4-1	SNX12	0	0	0	0	0	0	0	0	0	0	0	0	0	0	0	0	0	0	0	0	0	0	2	0	0	0	1	0
SEGESQTVLSSGSDPK_Acet[1]	SEGESQTVLSSGSDPK	Acetyl	Acet[1]	NX_Q9UHY1-1	NRBP1	0	0	0	0	0	0	0	0	0	0	0	0	0	0	0	0	0	0	0	0	0	0	0	2	0	0	0	1
SELDQLRQEAEQLKNQIR_Acet[1]	SELDQLRQEAEQLKNQIR	Acetyl	Acet[1]	NX_P62873-1	GNB1	0	0	0	0	0	0	0	2	0	0	0	1	0	0	0	0	0	0	0	0	0	0	0	0	0	0	0	0
SEPGGGGGEDGSAGLEVSAVQNVADVSVLQK_Acet[1]	SEPGGGGGEDGSAGLEVSAVQNVADVSVLQK	Acetyl	Acet[1]	NX_Q14204-1	DYNC1H1	0	0	0	0	1	0	0	1	0	0	0	0	0	0	0	0	0	0	0	0	0	0	0	0	0	0	1	0
SETAPAAPAAPAPAEKTPVKK_Acet[1]	SETAPAAPAAPAPAEKTPVKK	Acetyl	Acet[1]	NX_P10412-1	HIST1H1E	0	0	0	1	0	0	0	0	0	0	0	0	0	0	0	0	0	1	0	0	0	0	0	0	0	0	0	1
SGEPGQTSVAPPPEEVEPGSGVR_Acet[1]	SGEPGQTSVAPPPEEVEPGSGVR	Acetyl	Acet[1]	NX_Q9BRT3-1	MIEN1	0	0	0	0	0	0	0	0	0	0	0	0	0	0	0	0	0	0	0	0	0	0	1	1	0	0	0	1
SGFSTEER_Acet[1]	SGFSTEER	Acetyl	Acet[1]	NX_Q15181-1	PPA1	0	0	0	0	0	0	0	0	0	0	0	0	0	0	0	0	0	0	0	0	0	0	1	0	0	0	1	1
SGGTPYIGSK_Acet[1]	SGGTPYIGSK	Acetyl	Acet[1]	NX_Q8ND56-1	LSM14A	0	0	0	0	0	0	0	0	0	0	0	0	0	0	0	0	0	0	0	0	0	0	1	1	0	0	1	0
SGTKPDILWAPHHVDR_Acet[1]	SGTKPDILWAPHHVDR	Acetyl	Acet[1]	NX_Q9NXC5-1	MIOS	0	0	0	0	0	0	0	0	0	0	0	0	0	1	0	0	0	0	0	1	0	0	0	0	0	1	0	0
SHPSPQAKPSNPSNPR_Acet[1]	SHPSPQAKPSNPSNPR	Acetyl	Acet[1]	NX_Q08752-1	PPID	0	0	1	0	0	0	0	0	0	0	0	1	0	0	0	0	0	0	1	0	0	0	0	0	0	0	0	0
SLFDLFR_Acet[1]	SLFDLFR	Acetyl	Acet[1]	NX_O00165-1	HAX1	0	0	0	1	0	0	0	0	0	0	0	0	0	0	0	0	0	0	0	0	0	0	1	1	0	0	0	0
SLYPSLEDLKVDK_Acet[1]	SLYPSLEDLKVDK	Acetyl	Acet[1]	NX_O00560-1	SDCBP	0	0	1	0	0	0	0	1	0	0	0	0	0	0	0	0	0	0	0	0	0	0	0	1	0	0	0	0
SQAEFEK_Acet[1]	SQAEFEK	Acetyl	Acet[1]	NX_P07108-1	DBI	0	0	0	0	0	0	0	0	0	0	0	1	0	1	0	1	0	0	0	0	0	0	0	0	0	0	0	0
SQGDSNPAAIPHAAEDIQGDDRWMSQHNR_Acet[1]	SQGDSNPAAIPHAAEDIQGDDRWMSQHNR	Acetyl	Acet[1]	NX_P68402-1	PAFAH1B2	0	0	0	1	0	0	0	0	0	0	0	0	0	0	0	0	2	0	0	0	0	0	0	0	0	0	0	0
SQQHTLPVTLSPALSQELLK_Acet[1]	SQQHTLPVTLSPALSQELLK	Acetyl	Acet[1]	NX_P07476-1	IVL	0	0	0	0	0	0	0	0	1	1	0	1	0	0	0	0	0	0	0	0	0	0	0	0	0	0	0	0
SSEMLPAFIETSNVDKK_Acet[1]	SSEMLPAFIETSNVDKK	Acetyl	Acet[1]	NX_Q8TBZ6-1	TRMT10A	0	1	1	1	0	0	0	0	0	0	0	0	0	0	0	0	0	0	0	0	0	0	0	0	0	0	0	0
SSLSEYAFR_Acet[1]	SSLSEYAFR	Acetyl	Acet[1]	NX_Q9Y291-1	MRPS33	0	0	0	1	0	0	0	0	0	0	0	0	0	0	0	0	0	0	0	0	0	0	1	0	0	0	0	1
SSLVK_Acet[1]	SSLVK	Acetyl	Acet[1]	NX_A0A1B0GW35-1	EXOC1L	0	1	0	0	1	0	0	0	0	0	0	0	0	0	0	0	0	0	0	0	1	0	0	0	0	0	0	0
SSSHFASR_Acet[1]	SSSHFASR	Acetyl	Acet[1]	NX_Q15398-1	DLGAP5	0	0	1	0	0	0	0	1	0	0	0	0	0	0	0	0	0	0	0	0	0	0	0	0	1	0	0	0
SSSPVNVK_Acet[1]	SSSPVNVK	Acetyl	Acet[1]	NX_Q00839-1	HNRNPU	0	0	0	0	0	0	0	0	0	0	0	0	0	0	0	0	0	0	0	0	0	0	1	0	0	0	2	0
SSSPWEPATLR_Acet[1]	SSSPWEPATLR	Acetyl	Acet[1]	NX_P22307-1	SCP2	0	0	0	0	0	1	0	0	0	0	0	0	0	0	0	0	0	0	0	0	0	0	1	1	0	0	0	0
SSSSPPAGAASAAISASEK_Acet[1]	SSSSPPAGAASAAISASEK	Acetyl	Acet[1]	NX_Q15172-1	PPP2R5A	0	0	0	0	0	0	0	0	0	0	0	0	0	0	0	0	0	0	0	0	0	0	1	1	0	0	0	1
STEGGFGGTSSSDAQQSLQSFWPR_Acet[1]	STEGGFGGTSSSDAQQSLQSFWPR	Acetyl	Acet[1]	NX_Q13952-1	NFYC	0	0	0	1	0	0	0	0	0	0	0	0	1	0	0	0	0	0	0	0	0	0	0	0	1	0	0	0
STIQNLQSFDPFADATK_Acet[1]	STIQNLQSFDPFADATK	Acetyl	Acet[1]	NX_O60739-1	EIF1B	0	0	0	1	0	0	0	0	0	0	0	0	0	0	0	0	0	0	0	0	0	1	0	1	0	0	0	0
STNGDDHQVKDSLEQLR_Acet[1]	STNGDDHQVKDSLEQLR	Acetyl	Acet[1]	NX_P09914-1	IFIT1	0	0	0	0	0	1	0	0	0	0	2	0	0	0	0	0	0	0	0	0	0	0	0	0	0	0	0	0
SVGFIGAGQLAYALAR_Acet[1]	SVGFIGAGQLAYALAR	Acetyl	Acet[1]	NX_Q96C36-1	PYCR2	1	0	0	1	0	0	0	0	0	0	0	1	0	0	0	0	0	0	0	0	0	0	0	0	0	0	0	0
SVNYAAGLSPYADK_Acet[1]	SVNYAAGLSPYADK	Acetyl	Acet[1]	NX_Q8N6T7-1	SIRT6	0	0	0	0	0	0	0	0	0	0	0	0	0	0	0	0	0	0	0	0	0	0	1	1	0	0	0	1
SWGTELWDQFDNLEK_Acet[1]	SWGTELWDQFDNLEK	Acetyl	Acet[1]	NX_Q96RU3-1	FNBP1	0	0	0	1	0	0	1	0	0	0	0	0	0	0	0	0	0	0	0	0	0	0	0	0	1	0	0	0
SYGRPPPDVEGMTSLKVDNLTYR_Acet[1]	SYGRPPPDVEGMTSLKVDNLTYR	Acetyl	Acet[1]	NX_Q01130-1	SRSF2	0	0	0	1	0	0	0	1	0	0	0	1	0	0	0	0	0	0	0	0	0	0	0	0	0	0	0	0
SYTLDSLGNPSAYR_Acet[1]	SYTLDSLGNPSAYR	Acetyl	Acet[1]	NX_P07197-1	NEFM	0	0	0	0	0	0	0	0	0	0	0	0	0	0	0	0	0	0	0	0	0	0	1	1	0	0	1	0
TAPCPPPPPDPQFVLR_Acet[1]	TAPCPPPPPDPQFVLR	Acetyl	Acet[1]	NX_Q9BYB4-1	GNB1L	0	0	0	0	1	0	0	0	0	0	0	0	0	0	0	0	0	0	0	0	0	0	1	1	0	0	0	0
TAQGGLVANR_Acet[1]	TAQGGLVANR	Acetyl	Acet[1]	NX_Q5J8M3-1	EMC4	0	0	0	0	0	0	0	0	0	0	0	0	0	0	0	0	0	0	0	0	0	0	2	1	0	0	0	0
TELETAMGMIIDVFSR_Acet[1]	TELETAMGMIIDVFSR	Acetyl	Acet[1]	NX_P25815-1	S100P	0	1	0	0	0	0	0	0	0	1	0	0	0	0	0	0	0	0	0	0	0	0	0	1	0	0	0	0
TGSNEFK_Acet[1]	TGSNEFK	Acetyl	Acet[1]	NX_O43684-1	BUB3	0	0	0	0	0	0	0	0	0	0	0	0	0	0	0	0	0	0	0	0	0	0	2	0	0	0	0	1
TSEVIEDEK_Acet[1]	TSEVIEDEK	Acetyl	Acet[1]	NX_Q9BV86-1	NTMT1	0	0	0	0	0	0	0	0	0	0	0	0	0	0	0	0	0	0	0	0	0	0	1	1	0	0	1	0
TSMTQSLR_Acet[1]	TSMTQSLR	Acetyl	Acet[1]	NX_Q9NPJ3-1	ACOT13	0	0	0	0	0	0	0	0	0	0	0	0	0	0	0	0	0	0	0	0	1	0	2	0	0	0	0	0
TSPEIASLSWGQMK_Acet[1]	TSPEIASLSWGQMK	Acetyl	Acet[1]	NX_Q9H7C9-1	AAMDC	0	0	0	0	0	1	0	0	0	0	0	0	0	0	0	0	0	0	0	0	0	0	1	1	0	0	0	0
TTASTSQVR_Acet[1]	TTASTSQVR	Acetyl	Acet[1]	NX_P02794-1	FTH1	1	0	0	0	0	0	0	0	0	0	0	0	0	0	0	0	0	0	0	0	0	0	0	0	0	1	1	0
TTLVLDNGAYNAK_Acet[1]	TTLVLDNGAYNAK	Acetyl	Acet[1]	NX_Q9GZN1-1	ACTR6	0	0	0	0	0	0	0	0	0	0	0	0	0	0	0	0	0	0	0	0	0	0	1	1	0	0	1	0
TTTFLQTSSSTFGGGSTR_Acet[1]	TTTFLQTSSSTFGGGSTR	Acetyl	Acet[1]	NX_P19012-1	KRT15	0	1	0	0	0	0	0	0	1	0	0	1	0	0	0	0	0	0	0	0	0	0	0	0	0	0	0	0
TTTLVSATIFDLSEVLCK_Acet[1]	TTTLVSATIFDLSEVLCK	Acetyl	Acet[1]	NX_Q07352-1	ZFP36L1	0	1	0	0	0	0	0	0	1	0	0	0	0	0	0	0	0	0	0	0	0	1	0	0	0	0	0	0
VDHLANTEINSQR_Acet[1]	VDHLANTEINSQR	Acetyl	Acet[1]	NX_Q96S99-1	PLEKHF1	0	0	0	0	0	0	1	0	0	0	0	0	0	0	0	0	0	0	0	0	1	0	1	0	0	0	0	0
VDMMDLPR_Acet[1]	VDMMDLPR	Acetyl	Acet[1]	NX_P35244-1	RPA3	0	0	0	0	0	0	0	0	0	0	0	0	0	0	0	0	0	0	0	0	0	1	1	1	0	0	0	0
VDREQLVQK_Acet[1]	VDREQLVQK	Acetyl	Acet[1]	NX_P61981-1	YWHAG	0	1	0	0	0	0	1	0	0	0	0	0	0	0	0	0	0	0	0	0	0	0	1	0	0	0	0	0
VDYIVEYDYDAVHDDELTIR_Acet[1]	VDYIVEYDYDAVHDDELTIR	Acetyl	Acet[1]	NX_Q9Y5K6-1	CD2AP	0	0	0	0	0	0	0	0	0	0	0	0	0	0	1	1	1	0	0	0	0	0	0	0	0	0	0	0
AAAAAAAPSGGGGGGEEERLEEKSEDQDLQGLK_Acet[1]	AAAAAAAPSGGGGGGEEERLEEKSEDQDLQGLK	Acetyl	Acet[1]	NX_P51608-1	MECP2	0	0	0	0	0	0	0	0	0	0	0	0	0	0	0	0	0	0	0	0	0	0	1	0	0	0	1	0
AAAAAAGPSPGSGPGDSPEGPEGEAPERR_Acet[1]	AAAAAAGPSPGSGPGDSPEGPEGEAPERR	Acetyl	Acet[1]	NX_Q9UID3-1	VPS51	0	0	0	0	0	0	0	0	0	0	0	0	0	0	0	0	0	0	0	0	0	0	1	1	0	0	0	0
AAAAAALSGAGTPPAGGGAGGGGAGGGGSPPGGWAVAR_Acet[1]	AAAAAALSGAGTPPAGGGAGGGGAGGGGSPPGGWAVAR	Acetyl	Acet[1]	NX_Q01167-1	FOXK2	0	0	0	0	0	0	0	0	0	0	0	0	0	0	0	0	0	0	0	0	0	0	0	0	0	0	1	1
AAAAGGGGPGTAVGATGSGIAAAAAGLAVYR_Acet[1]	AAAAGGGGPGTAVGATGSGIAAAAAGLAVYR	Acetyl	Acet[1]	NX_Q92922-1	SMARCC1	0	0	0	0	0	0	0	0	0	0	0	0	0	0	0	0	0	0	0	0	0	0	0	1	0	0	0	1
AAAAPVAADDDERR_Acet[1]	AAAAPVAADDDERR	Acetyl	Acet[1]	NX_Q9H5N1-1	RABEP2	0	1	0	1	0	0	0	0	0	0	0	0	0	0	0	0	0	0	0	0	0	0	0	0	0	0	0	0
AAAAVAAAAAAAAAASLQVLEMESMETAAAGSAGLAAEVR_Acet[1]	AAAAVAAAAAAAAAASLQVLEMESMETAAAGSAGLAAEVR	Acetyl	Acet[1]	NX_Q9NVR0-1	KLHL11	0	0	0	0	0	0	0	0	0	0	1	0	0	0	0	0	0	0	0	0	0	1	0	0	0	0	0	0
AAAEAVHHIHLQNFSR_Acet[1]	AAAEAVHHIHLQNFSR	Acetyl	Acet[1]	NX_Q96K62-1	ZBTB45	0	0	0	0	0	0	0	0	0	0	0	0	0	0	1	1	0	0	0	0	0	0	0	0	0	0	0	0
AAAEVADTQLMLGVGLIEK_Acet[1]	AAAEVADTQLMLGVGLIEK	Acetyl	Acet[1]	NX_Q8TCE6-1	FAM45A	0	0	0	0	0	0	0	0	0	0	0	0	0	0	0	1	0	0	0	0	0	0	0	0	0	0	1	0
AAAMVPGR_Acet[1]	AAAMVPGR	Acetyl	Acet[1]	NX_O43598-1	DNPH1	0	1	0	0	0	0	0	0	0	0	0	0	0	0	0	0	0	0	0	0	0	0	0	0	0	0	1	0
AAATAAAALAAADPPPAMPQAAGAGGPTTR_Acet[1]	AAATAAAALAAADPPPAMPQAAGAGGPTTR	Acetyl	Acet[1]	NX_P16260-1	SLC25A16	0	0	0	0	0	0	0	1	0	0	0	0	0	0	0	0	0	0	0	0	0	0	0	0	0	0	0	1
AAATGAVAASAASGQAEGK_Acet[1]	AAATGAVAASAASGQAEGK	Acetyl	Acet[1]	NX_Q9NWH9-1	SLTM	0	0	0	0	0	0	0	0	0	0	0	0	0	0	0	0	0	0	0	0	0	0	1	0	0	0	1	0
AADKPADQGAEKHEGTGQSSGITDQEK_Acet[1]	AADKPADQGAEKHEGTGQSSGITDQEK	Acetyl	Acet[1]	NX_Q9H9A5-1	CNOT10	0	0	0	0	0	0	1	0	0	0	0	0	0	0	0	0	0	0	0	0	0	1	0	0	0	0	0	0
AAEADGPLK_Acet[1]	AAEADGPLK	Acetyl	Acet[1]	NX_O75352-1	MPDU1	0	0	0	0	0	0	0	0	0	0	0	0	0	0	0	0	0	0	0	0	0	0	1	1	0	0	0	0
AAEIHSR_Acet[1]	AAEIHSR	Acetyl	Acet[1]	NX_Q8IWB7-1	WDFY1	0	1	1	0	0	0	0	0	0	0	0	0	0	0	0	0	0	0	0	0	0	0	0	0	0	0	0	0
AAEPVEDNCINFVAMK_Acet[1]	AAEPVEDNCINFVAMK	Acetyl	Acet[1]	NX_Q14116-1	IL18	0	1	0	0	0	0	0	0	0	0	0	0	0	0	0	0	0	0	0	0	1	0	0	0	0	0	0	0
AAGESMAQR_Acet[1]	AAGESMAQR	Acetyl	Acet[1]	NX_Q9Y3B8-1	REXO2	0	0	0	0	0	0	0	0	0	0	1	0	0	0	0	0	0	0	0	0	0	0	0	0	0	0	1	0
AAGGPGAGSAAPVSSTSSLPLAALNMR_Acet[1]	AAGGPGAGSAAPVSSTSSLPLAALNMR	Acetyl	Acet[1]	NX_Q99836-1	MYD88	0	0	0	0	0	0	0	0	0	0	0	0	0	0	0	0	0	0	0	0	0	0	0	1	0	0	0	1
AAHEWDWFQR_Acet[1]	AAHEWDWFQR	Acetyl	Acet[1]	NX_Q96JQ2-1	CLMN	0	0	0	0	0	0	0	0	0	0	0	1	0	0	1	0	0	0	0	0	0	0	0	0	0	0	0	0
AALGGDGLR_Acet[1]	AALGGDGLR	Acetyl	Acet[1]	NX_Q9Y256-1	RCE1	0	0	0	0	0	0	0	0	0	0	0	0	0	0	0	0	0	0	0	0	0	0	1	0	0	0	0	1
AALGHLAGEAAAAPGPGTPCASR_Acet[1]	AALGHLAGEAAAAPGPGTPCASR	Acetyl	Acet[1]	NX_Q9H7E9-1	C8orf33	0	0	0	0	0	0	0	0	0	0	0	0	0	0	0	0	0	0	1	0	0	0	0	0	0	0	1	0
AANSSGQGFQNK_Acet[1]	AANSSGQGFQNK	Acetyl	Acet[1]	NX_Q9NRY2-1	INIP	0	0	0	0	0	0	0	0	0	0	0	0	0	0	0	0	0	0	0	0	0	0	2	0	0	0	0	0
AANVGDQR_Acet[1]	AANVGDQR	Acetyl	Acet[1]	NX_Q96PV6-1	LENG8	0	0	0	0	0	0	0	0	0	0	0	0	0	0	0	0	0	0	0	0	0	0	0	1	0	0	0	1
AAPAQQTTQPGGGKR_Acet[1]	AAPAQQTTQPGGGKR	Acetyl	Acet[1]	NX_Q9NXG2-1	THUMPD1	0	1	0	0	0	0	0	0	0	0	0	0	0	0	0	0	0	0	0	1	0	0	0	0	0	0	0	0
AAPCEGQAFAVGVEK_Acet[1]	AAPCEGQAFAVGVEK	Acetyl	Acet[1]	NX_Q86WB0-1	ZC3HC1	0	0	0	0	0	0	0	0	0	0	0	0	0	0	0	0	0	0	0	0	0	0	1	1	0	0	0	0
AAPCGSELPANSPLK_Acet[1]	AAPCGSELPANSPLK	Acetyl	Acet[1]	NX_Q6P1R3-1	MSANTD2	0	0	0	0	0	0	0	0	0	0	0	0	0	0	0	0	0	0	0	0	0	0	1	0	0	0	1	0
AAPEEHDSPTEASQPIVEEEETK_Acet[1]	AAPEEHDSPTEASQPIVEEEETK	Acetyl	Acet[1]	NX_Q9H0S4-1	DDX47	0	0	0	0	0	0	0	0	0	0	0	0	0	0	0	0	0	0	0	0	0	0	1	1	0	0	0	0
AAPEQPLAISR_Acet[1]	AAPEQPLAISR	Acetyl	Acet[1]	NX_Q96LT9-1	RNPC3	0	0	0	0	0	0	0	0	0	0	0	0	0	0	0	0	0	0	0	0	0	0	0	0	0	0	1	1
AAPLGGMFSGQPPGPPQAPPGLPGQASLLQAAPGAPR_Acet[1]	AAPLGGMFSGQPPGPPQAPPGLPGQASLLQAAPGAPR	Acetyl	Acet[1]	NX_Q9H204-1	MED28	0	0	0	0	0	0	0	0	0	0	0	0	0	0	0	0	0	0	0	0	0	0	0	0	1	0	0	1
AAPMNGQVCVVTGASR_Acet[1]	AAPMNGQVCVVTGASR	Acetyl	Acet[1]	NX_Q96LJ7-1	DHRS1	0	0	0	0	0	0	0	0	0	0	0	0	0	0	0	0	0	0	0	0	0	0	1	1	0	0	0	0
AAPVLLR_Acet[1]	AAPVLLR	Acetyl	Acet[1]	NX_Q8N0U8-1	VKORC1L1	0	0	0	0	0	0	0	0	0	0	0	0	0	0	0	0	0	0	0	0	0	0	1	0	0	0	0	1
AAPVVAPPGVVVSR_Acet[1]	AAPVVAPPGVVVSR	Acetyl	Acet[1]	NX_Q13144-1	EIF2B5	0	0	0	0	0	0	0	0	0	0	1	0	0	0	0	0	0	0	0	0	0	0	0	0	1	0	0	0
AAQALALLR_Acet[1]	AAQALALLR	Acetyl	Acet[1]	NX_Q16401-1	PSMD5	0	0	0	0	1	0	0	0	0	0	0	0	0	0	0	0	0	0	0	0	0	0	0	0	0	0	0	1
AAQIPESDQIK_Acet[1]	AAQIPESDQIK	Acetyl	Acet[1]	NX_Q9Y5J7-1	TIMM9	0	0	0	0	0	0	0	0	0	0	0	0	0	0	0	0	0	0	0	0	0	0	0	1	0	0	1	0
AASAAAAELQASGGPR_Acet[1]	AASAAAAELQASGGPR	Acetyl	Acet[1]	NX_Q9HCN4-1	GPN1	0	0	0	0	0	0	0	0	0	0	0	0	0	0	0	1	0	0	0	0	0	1	0	0	0	0	0	0
AATAAEAVASGSGEPR_Acet[1]	AATAAEAVASGSGEPR	Acetyl	Acet[1]	NX_Q9NWT6-1	HIF1AN	0	0	0	0	0	0	0	0	0	0	0	0	0	0	0	0	0	0	0	0	0	0	1	1	0	0	0	0
AATALLEAGLAR_Acet[1]	AATALLEAGLAR	Acetyl	Acet[1]	NX_Q8WUK0-1	PTPMT1	0	0	0	1	0	0	0	0	0	0	0	0	0	0	0	0	0	0	0	0	0	0	0	0	0	0	0	1
AATDLER_Acet[1]	AATDLER	Acetyl	Acet[1]	NX_Q92599-1	SEPT8	0	0	0	0	0	0	0	0	0	0	0	0	0	0	0	0	0	0	0	0	0	0	1	0	0	0	0	1
AATLDLK_Acet[1]	AATLDLK	Acetyl	Acet[1]	NX_Q9Y3X0-1	CCDC9	0	0	0	0	0	0	0	0	0	0	0	0	0	0	0	0	0	0	0	0	0	0	1	1	0	0	0	0
AATLILEPAGR_Acet[1]	AATLILEPAGR	Acetyl	Acet[1]	NX_Q86TX2-1	ACOT1	0	0	0	0	0	0	0	0	0	0	0	0	1	0	0	0	0	0	0	0	0	0	1	0	0	0	0	0
AAVGAGGSTAAPGPGAVSAGALEPGTASAAHR_Acet[1]	AAVGAGGSTAAPGPGAVSAGALEPGTASAAHR	Acetyl	Acet[1]	NX_P78381-1	SLC35A2	0	0	0	0	0	0	0	0	0	0	0	0	0	0	0	0	0	0	0	0	0	0	0	0	0	1	0	1
AAVLQR_Acet[1]	AAVLQR	Acetyl	Acet[1]	NX_Q53H82-1	LACTB2	0	0	0	0	0	0	0	0	0	0	0	0	0	0	0	0	0	0	0	0	0	0	1	0	0	0	1	0
AAVPPGLEPWNR_Acet[1]	AAVPPGLEPWNR	Acetyl	Acet[1]	NX_Q6NW34-1	NEPRO	0	0	0	0	0	0	0	0	0	0	0	0	0	0	0	0	0	0	0	0	0	0	1	0	0	0	1	0
AAVQAAEVK_Acet[1]	AAVQAAEVK	Acetyl	Acet[1]	NX_Q15046-1	KARS	0	0	0	0	0	0	0	0	0	0	0	0	0	0	0	0	0	0	0	0	0	0	1	1	0	0	0	0
ACPALGLEALQPLQPEPPPEPAFSEAQK_Acet[1]	ACPALGLEALQPLQPEPPPEPAFSEAQK	Acetyl	Acet[1]	NX_Q9UPQ0-1	LIMCH1	0	0	0	0	1	0	0	0	0	0	0	0	0	0	0	0	0	0	0	0	0	0	0	0	0	0	0	1
ADAWEEIR_Acet[1]	ADAWEEIR	Acetyl	Acet[1]	NX_O94874-1	UFL1	0	0	0	0	0	0	0	0	0	0	1	0	0	0	0	0	0	0	0	0	0	0	0	0	0	0	0	1
ADDIDIEAMLEAPYKKDENK_Acet[1]	ADDIDIEAMLEAPYKKDENK	Acetyl	Acet[1]	NX_Q14498-1	RBM39	0	0	1	0	0	0	0	1	0	0	0	0	0	0	0	0	0	0	0	0	0	0	0	0	0	0	0	0
ADEEAGGTER_Acet[1]	ADEEAGGTER	Acetyl	Acet[1]	NX_Q8IWV7-1	UBR1	0	0	0	0	0	0	0	0	0	0	0	0	0	0	0	0	0	0	0	0	0	0	0	1	0	0	0	1
ADEELEALR_Acet[1]	ADEELEALR	Acetyl	Acet[1]	NX_O14737-1	PDCD5	0	0	0	0	0	0	0	0	0	1	0	0	0	0	0	0	0	0	0	0	0	0	1	0	0	0	0	0
ADEELEALRR_Acet[1]	ADEELEALRR	Acetyl	Acet[1]	NX_O14737-1	PDCD5	0	0	0	0	1	0	0	0	1	0	0	0	0	0	0	0	0	0	0	0	0	0	0	0	0	0	0	0
ADEIAK_Acet[1]	ADEIAK	Acetyl	Acet[1]	NX_P49773-1	HINT1	0	0	0	0	0	0	0	0	0	0	0	0	0	0	0	0	0	0	0	1	0	1	0	0	0	0	0	0
ADELSEK_Acet[1]	ADELSEK	Acetyl	Acet[1]	NX_Q03135-1	CAV1	0	0	0	0	0	0	0	0	0	0	1	0	0	0	0	0	0	0	0	0	0	0	0	1	0	0	0	0
ADFAGPSSAGR_Acet[1]	ADFAGPSSAGR	Acetyl	Acet[1]	NX_Q8IXW5-1	RPAP2	0	0	0	0	0	0	0	0	0	0	0	0	0	0	0	0	0	0	0	0	0	0	1	1	0	0	0	0
ADFDDR_Acet[1]	ADFDDR	Acetyl	Acet[1]	NX_P52907-1	CAPZA1	0	0	0	0	0	0	0	0	0	0	0	0	0	0	0	0	0	0	0	0	0	0	1	0	0	0	1	0
ADFGISAGQFVAVVWDK_Acet[1]	ADFGISAGQFVAVVWDK	Acetyl	Acet[1]	NX_Q6FI81-1	CIAPIN1	0	0	0	0	0	0	0	0	0	0	0	0	0	0	0	1	0	0	0	0	0	0	0	0	1	0	0	0
ADGAAAGAGGSPSLR_Acet[1]	ADGAAAGAGGSPSLR	Acetyl	Acet[1]	NX_Q8IWC1-1	MAP7D3	0	0	0	0	0	0	0	0	0	0	0	0	0	0	0	0	0	0	0	0	0	0	1	1	0	0	0	0
ADGSLTGGGLEAAAMAPER_Acet[1]	ADGSLTGGGLEAAAMAPER	Acetyl	Acet[1]	NX_Q8NEM2-1	SHCBP1	0	0	1	0	0	0	0	1	0	0	0	0	0	0	0	0	0	0	0	0	0	0	0	0	0	0	0	0
ADPDVLTEVPAALK_Acet[1]	ADPDVLTEVPAALK	Acetyl	Acet[1]	NX_P29083-1	GTF2E1	0	0	0	0	0	0	0	0	0	0	0	0	0	0	0	0	0	0	0	0	0	0	1	1	0	0	0	0
ADPWQECMDYAVTLAR_Acet[1]	ADPWQECMDYAVTLAR	Acetyl	Acet[1]	NX_P29218-1	IMPA1	0	0	0	1	0	0	0	0	0	0	0	0	0	0	0	0	0	0	0	0	0	0	0	1	0	0	0	0
ADYSTVPPPSSGSAGGGGGGGGGGGVNDAFK_Acet[1]	ADYSTVPPPSSGSAGGGGGGGGGGGVNDAFK	Acetyl	Acet[1]	NX_Q96AE4-1	FUBP1	0	0	0	0	0	0	0	0	0	0	0	0	0	0	0	0	0	0	0	0	0	0	0	1	0	0	0	1
AEAEESPGDPGTASPR_Acet[1]	AEAEESPGDPGTASPR	Acetyl	Acet[1]	NX_Q96EC8-1	YIPF6	0	0	0	0	0	0	0	0	0	0	0	0	0	0	0	1	0	0	0	0	0	0	1	0	0	0	0	0
AEAHQAVAFQFTVTPDGIDLR_Acet[1]	AEAHQAVAFQFTVTPDGIDLR	Acetyl	Acet[1]	NX_P50416-1	CPT1A	0	0	0	0	1	0	0	0	0	0	0	0	0	1	0	0	0	0	0	0	0	0	0	0	0	0	0	0
AEAVKPQR_Acet[1]	AEAVKPQR	Acetyl	Acet[1]	NX_Q9HCE0-1	EPG5	0	0	0	0	0	0	1	0	0	0	0	0	0	0	0	0	0	0	1	0	0	0	0	0	0	0	0	0
AEAVLR_Acet[1]	AEAVLR	Acetyl	Acet[1]	NX_O95571-1	ETHE1	0	0	0	0	0	0	0	0	0	0	0	0	0	0	0	0	0	0	0	0	1	0	1	0	0	0	0	0
AEGEDVPPLPTSSGDGWEK_Acet[1]	AEGEDVPPLPTSSGDGWEK	Acetyl	Acet[1]	NX_Q9NUY8-1	TBC1D23	0	0	0	0	0	0	0	0	0	0	0	0	0	0	0	0	0	0	0	0	0	0	0	0	0	0	1	1
AEGGFDPCECVCSHEHAMR_Acet[1]	AEGGFDPCECVCSHEHAMR	Acetyl	Acet[1]	NX_Q96QK8-1	SMIM14	0	0	1	0	0	0	0	0	0	0	0	0	0	0	0	0	0	0	0	0	0	0	0	1	0	0	0	0
AEGSAVSDPQHAAR_Acet[1]	AEGSAVSDPQHAAR	Acetyl	Acet[1]	NX_Q9H2C0-1	GAN	0	0	0	0	0	0	0	0	0	0	0	0	0	1	0	0	0	0	0	0	0	0	0	0	0	0	0	1
AEGTAEAPLENGGGGDSGAGALER_Acet[1]	AEGTAEAPLENGGGGDSGAGALER	Acetyl	Acet[1]	NX_Q96G46-1	DUS3L	0	0	0	0	0	0	0	0	0	0	0	0	0	0	0	0	0	0	0	0	0	0	1	0	0	0	1	0
AELDLMAPGPLPR_Acet[1]	AELDLMAPGPLPR	Acetyl	Acet[1]	NX_O95361-1	TRIM16	0	0	0	0	0	0	0	0	0	0	0	0	0	0	0	0	0	0	0	0	0	0	1	0	0	0	0	1
AELQLDPAMAGLGGGGGSGVGDGGGPVR_Acet[1]	AELQLDPAMAGLGGGGGSGVGDGGGPVR	Acetyl	Acet[1]	NX_Q14681-1	KCTD2	0	0	0	0	0	0	0	1	0	0	0	0	0	0	0	0	0	0	0	0	0	0	0	1	0	0	0	0
AENHCELLSPAR_Acet[1]	AENHCELLSPAR	Acetyl	Acet[1]	NX_Q9NXV2-1	KCTD5	0	0	0	0	0	0	0	0	0	0	0	0	0	0	0	0	0	0	0	0	0	0	0	1	1	0	0	0
AEPASVAAESLAGSR_Acet[1]	AEPASVAAESLAGSR	Acetyl	Acet[1]	NX_Q9NQT5-1	EXOSC3	0	0	0	0	0	0	0	0	0	0	0	0	0	0	0	1	0	0	0	0	0	0	0	1	0	0	0	0
AEPGEGLPEEVLALIFR_Acet[1]	AEPGEGLPEEVLALIFR	Acetyl	Acet[1]	NX_Q96CD0-1	FBXL8	0	0	0	0	1	0	0	0	0	0	0	0	0	0	0	0	0	0	0	0	0	1	0	0	0	0	0	0
AEPQAESEPLLGGAR_Acet[1]	AEPQAESEPLLGGAR	Acetyl	Acet[1]	NX_Q8NHX9-1	TPCN2	0	0	0	0	0	0	0	0	0	0	1	0	0	0	0	0	0	0	0	0	0	0	0	1	0	0	0	0
AEQDVENDLLDYDEEEEPQAPQESTPAPPK_Acet[1]	AEQDVENDLLDYDEEEEPQAPQESTPAPPK	Acetyl	Acet[1]	NX_O00148-1	DDX39A	0	0	0	0	0	0	0	0	0	0	0	0	0	0	0	1	0	0	0	0	0	0	0	0	0	0	0	1
AEQDVENDLLDYDEEEEPQAPQESTPAPPKK_Acet[1]	AEQDVENDLLDYDEEEEPQAPQESTPAPPKK	Acetyl	Acet[1]	NX_O00148-1	DDX39A	0	0	0	0	0	0	0	0	0	0	1	0	0	0	0	0	0	0	0	0	0	0	0	1	0	0	0	0
AEQESLEFGK_Acet[1]	AEQESLEFGK	Acetyl	Acet[1]	NX_O94832-1	MYO1D	0	0	0	0	0	0	0	0	0	0	0	0	0	0	0	0	0	0	0	0	0	0	1	0	0	0	1	0
AEQLSPGK_Acet[1]	AEQLSPGK	Acetyl	Acet[1]	NX_O15541-1	RNF113A	0	0	0	0	0	0	0	0	0	0	0	0	0	0	0	0	0	0	0	0	0	0	1	1	0	0	0	0
AESGESGGPPGSQDSAAGAEGAGAPAAAASAEPK_Acet[1]	AESGESGGPPGSQDSAAGAEGAGAPAAAASAEPK	Acetyl	Acet[1]	NX_Q9UMX0-1	UBQLN1	0	0	0	0	0	0	0	0	0	1	0	0	0	0	0	0	0	0	0	0	0	0	1	0	0	0	0	0
AETAAGVGR_Acet[1]	AETAAGVGR	Acetyl	Acet[1]	NX_Q12788-1	TBL3	0	0	0	0	0	0	0	0	0	0	0	0	0	0	0	0	0	0	0	0	0	0	0	1	0	0	0	1
AEVEETLKR_Acet[1]	AEVEETLKR	Acetyl	Acet[1]	NX_Q8TF09-1	DYNLRB2	0	1	0	0	0	1	0	0	0	0	0	0	0	0	0	0	0	0	0	0	0	0	0	0	0	0	0	0
AFVATQGATVVDQTTLMK_Acet[1]	AFVATQGATVVDQTTLMK	Acetyl	Acet[1]	NX_Q9Y4A5-1	TRRAP	0	0	0	0	0	0	0	0	0	0	0	0	0	0	0	0	0	0	0	0	0	0	0	1	0	0	1	0
AGAAPTTAFGQAVIGPPGSGK_Acet[1]	AGAAPTTAFGQAVIGPPGSGK	Acetyl	Acet[1]	NX_Q9H9Y4-1	GPN2	0	0	0	0	0	0	0	0	0	0	0	0	0	0	0	0	0	0	0	0	0	0	1	1	0	0	0	0
AGAENWPGQQLELDEDEASCCR_Acet[1]	AGAENWPGQQLELDEDEASCCR	Acetyl	Acet[1]	NX_A5PLL7-1	TMEM189	0	0	0	0	0	0	0	0	0	0	0	0	0	0	0	0	0	0	0	0	1	0	0	1	0	0	0	0
AGEQKPSSNLLEQFILLAK_Acet[1]	AGEQKPSSNLLEQFILLAK	Acetyl	Acet[1]	NX_Q9H9Q2-1	COPS7B	0	0	0	1	0	0	0	0	0	1	0	0	0	0	0	0	0	0	0	0	0	0	0	0	0	0	0	0
AGILFEDIFDVKDIDPEGK_Acet[1]	AGILFEDIFDVKDIDPEGK	Acetyl	Acet[1]	NX_P52434-1	POLR2H	0	0	0	0	1	0	0	0	0	0	0	0	0	0	1	0	0	0	0	0	0	0	0	0	0	0	0	0
AGNFWQSSHYLQWILDKQDLLK_Acet[1]	AGNFWQSSHYLQWILDKQDLLK	Acetyl	Acet[1]	NX_P24863-1	CCNC	0	0	0	0	0	0	0	1	0	0	0	1	0	0	0	0	0	0	0	0	0	0	0	0	0	0	0	0
AGPEGFQYR_Acet[1]	AGPEGFQYR	Acetyl	Acet[1]	NX_O00459-1	PIK3R2	0	0	0	0	0	0	0	0	0	0	0	0	0	0	0	0	0	0	0	0	0	0	1	1	0	0	0	0
AGPGSTGGQIGAAALAGGAR_Acet[1]	AGPGSTGGQIGAAALAGGAR	Acetyl	Acet[1]	NX_Q8N653-1	LZTR1	0	0	0	0	0	0	0	0	0	0	0	0	0	0	0	0	0	0	0	0	0	0	0	1	0	0	1	0
AGSQDIFDAIVMADER_Acet[1]	AGSQDIFDAIVMADER	Acetyl	Acet[1]	NX_Q8WV07-1	LTO1	0	0	1	0	0	0	0	0	0	0	0	0	0	0	0	0	0	0	0	0	0	0	0	0	0	0	0	1
AGWQSYVDNLMCDGCCQEAAIVGYCDAK_Acet[1]	AGWQSYVDNLMCDGCCQEAAIVGYCDAK	Acetyl	Acet[1]	NX_P35080-1	PFN2	0	0	0	0	0	0	0	0	0	0	0	0	0	0	0	0	0	1	0	0	0	1	0	0	0	0	0	0
AHIPSGGAPAAGAAPMGPQYCVCK_Acet[1]	AHIPSGGAPAAGAAPMGPQYCVCK	Acetyl	Acet[1]	NX_Q96FN4-1	CPNE2	0	0	0	0	1	0	0	0	0	0	0	0	0	0	0	0	0	0	0	0	0	0	0	1	0	0	0	0
AHSPVAVQVPGMQNNIADPEELFTKLER_Acet[1]	AHSPVAVQVPGMQNNIADPEELFTKLER	Acetyl	Acet[1]	NX_Q9P289-1	STK26	0	0	0	0	0	0	0	0	0	0	0	2	0	0	0	0	0	0	0	0	0	0	0	0	0	0	0	0
AISSSSCELPLVAVCQVTSTPDK_Acet[1]	AISSSSCELPLVAVCQVTSTPDK	Acetyl	Acet[1]	NX_Q86X76-1	NIT1	0	0	0	0	0	0	0	0	0	0	0	0	0	0	0	0	0	0	0	0	0	0	1	1	0	0	0	0
ALVFVYGTLK_Acet[1]	ALVFVYGTLK	Acetyl	Acet[1]	NX_Q9BVM4-1	GGACT	0	0	0	0	0	0	0	0	0	0	1	0	0	0	0	0	0	0	0	0	1	0	0	0	0	0	0	0
AMVVSTWR_Acet[1]	AMVVSTWR	Acetyl	Acet[1]	NX_P24468-1	NR2F2	0	0	0	0	0	0	0	0	0	0	0	0	0	0	0	0	0	0	0	0	0	0	0	1	0	0	0	1
ANDSGGPGGPSPSER_Acet[1]	ANDSGGPGGPSPSER	Acetyl	Acet[1]	NX_Q9GZT9-1	EGLN1	0	0	0	0	0	0	0	0	0	0	0	0	0	0	0	0	0	0	0	0	0	0	1	0	0	0	1	0
ANMQGLVER_Acet[1]	ANMQGLVER	Acetyl	Acet[1]	NX_P40123-1	CAP2	0	0	0	0	0	0	0	0	0	0	0	0	0	0	0	0	0	0	0	0	0	0	0	2	0	0	0	0
ANNSPALTGNSQPQHQAAAAAAQQQQQCGGGGATKPAVSGK_Acet[1]	ANNSPALTGNSQPQHQAAAAAAQQQQQCGGGGATKPAVSGK	Acetyl	Acet[1]	NX_Q5VTL8-1	PRPF38B	0	0	0	0	0	0	0	0	0	0	0	0	0	0	0	0	0	0	0	0	0	0	1	1	0	0	0	0
ANSANTNTVPK_Acet[1]	ANSANTNTVPK	Acetyl	Acet[1]	NX_P52655-1	GTF2A1	0	0	0	0	0	0	0	0	0	0	0	0	0	0	0	0	0	0	0	0	0	0	1	1	0	0	0	0
AQISSNSGFK_Acet[1]	AQISSNSGFK	Acetyl	Acet[1]	NX_O00443-1	PIK3C2A	0	0	0	0	0	0	0	0	0	0	0	0	0	0	0	0	0	0	0	0	0	0	1	0	0	0	0	1
AQPGTLNLNNEVVK_Acet[1]	AQPGTLNLNNEVVK	Acetyl	Acet[1]	NX_Q8NEF9-1	SRFBP1	0	0	0	0	0	0	0	0	0	0	0	0	0	0	0	0	0	0	0	0	0	0	1	1	0	0	0	0
AQQANVGELLAMLDSPMLGVR_Acet[1]	AQQANVGELLAMLDSPMLGVR	Acetyl	Acet[1]	NX_Q92574-1	TSC1	0	0	0	0	1	0	0	0	0	0	0	1	0	0	0	0	0	0	0	0	0	0	0	0	0	0	0	0
ASADKNGGSVSSVSSSR_Acet[1]	ASADKNGGSVSSVSSSR	Acetyl	Acet[1]	NX_Q6PJF5-1	RHBDF2	0	1	0	0	0	0	0	0	0	0	0	0	0	0	0	0	0	0	0	0	0	0	0	0	0	0	0	1
ASASTQPAALSAEQAK_Acet[1]	ASASTQPAALSAEQAK	Acetyl	Acet[1]	NX_Q99622-1	C12orf57	0	0	0	0	0	0	0	0	0	0	0	0	0	0	0	0	0	0	0	0	0	0	1	1	0	0	0	0
ASATAPAAAVPTLASPLEQLR_Acet[1]	ASATAPAAAVPTLASPLEQLR	Acetyl	Acet[1]	NX_O95273-1	CCNDBP1	0	0	0	0	0	0	0	0	0	0	0	0	1	1	0	0	0	0	0	0	0	0	0	0	0	0	0	0
ASEEASLR_Acet[1]	ASEEASLR	Acetyl	Acet[1]	NX_Q96QU8-1	XPO6	0	0	0	0	0	0	0	0	0	0	0	0	0	0	0	0	0	0	0	0	0	0	1	1	0	0	0	0
ASEELQK_Acet[1]	ASEELQK	Acetyl	Acet[1]	NX_Q9HB71-1	CACYBP	0	0	0	0	0	0	0	0	0	0	0	0	0	0	0	0	0	0	0	0	0	0	0	0	0	0	1	1
ASEELQKDLEEVK_Acet[1]	ASEELQKDLEEVK	Acetyl	Acet[1]	NX_Q9HB71-1	CACYBP	0	0	0	0	0	0	0	1	0	0	0	0	0	0	0	0	0	0	0	0	0	0	0	1	0	0	0	0
ASESSPLLAYR_Acet[1]	ASESSPLLAYR	Acetyl	Acet[1]	NX_Q9BXP2-1	SLC12A9	0	0	0	0	0	0	0	0	0	0	0	0	0	0	0	0	0	0	0	0	0	0	1	0	0	0	1	0
ASGQGPGPPR_Acet[1]	ASGQGPGPPR	Acetyl	Acet[1]	NX_Q16611-1	BAK1	0	0	0	0	0	0	0	0	0	0	0	0	0	0	0	0	0	0	0	0	0	0	1	1	0	0	0	0
ASHVDLLTELQLLEK_Acet[1]	ASHVDLLTELQLLEK	Acetyl	Acet[1]	NX_Q96T49-1	PPP1R16B	0	0	0	1	0	0	0	0	0	0	0	0	0	0	0	0	0	0	0	0	0	0	0	0	0	0	0	1
ASISEPVTFR_Acet[1]	ASISEPVTFR	Acetyl	Acet[1]	NX_O15040-1	TECPR2	0	0	0	0	0	0	0	0	0	0	0	0	0	0	0	0	0	0	0	0	0	0	1	1	0	0	0	0
ASLEVSRSPR_Acet[1]	ASLEVSRSPR	Acetyl	Acet[1]	NX_O60762-1	DPM1	0	0	0	0	0	0	1	0	0	0	0	0	0	0	0	0	0	0	0	0	0	0	0	0	0	0	0	1
ASLLQSDR_Acet[1]	ASLLQSDR	Acetyl	Acet[1]	NX_Q9UJW0-1	DCTN4	0	0	0	0	0	0	0	0	0	0	0	0	0	0	0	0	0	0	0	0	0	0	1	0	0	0	1	0
ASMAAAIAASR_Acet[1]	ASMAAAIAASR	Acetyl	Acet[1]	NX_Q9H425-1	C1orf198	0	0	0	0	0	0	0	0	0	0	0	0	0	0	0	0	0	0	0	0	0	0	0	1	0	0	1	0
ASPTSTNPAHAHFESFLQAQLCQDVLSSFQELCGALGLEPGGGLPQYHK_Acet[1]	ASPTSTNPAHAHFESFLQAQLCQDVLSSFQELCGALGLEPGGGLPQYHK	Acetyl	Acet[1]	NX_Q8TDZ2-1	MICAL1	0	0	0	0	0	0	0	0	0	0	0	0	0	0	0	0	0	1	0	0	1	0	0	0	0	0	0	0
ASSDIQVK_Acet[1]	ASSDIQVK	Acetyl	Acet[1]	NX_P16949-1	STMN1	0	0	0	0	0	0	0	0	0	0	0	0	0	0	0	0	0	0	0	0	0	0	2	0	0	0	0	0
ASSLLAGER_Acet[1]	ASSLLAGER	Acetyl	Acet[1]	NX_Q8N511-1	TMEM199	0	0	0	0	0	0	0	1	0	0	0	0	0	0	0	0	0	0	0	0	0	0	0	0	0	0	0	1
ASSNTVLMR_Acet[1]	ASSNTVLMR	Acetyl	Acet[1]	NX_O95861-1	BPNT1	0	0	0	0	0	0	0	0	0	0	0	0	0	0	0	0	0	0	0	0	0	0	1	0	0	0	1	0
ASVGECPAPVPVK_Acet[1]	ASVGECPAPVPVK	Acetyl	Acet[1]	NX_P56134-1	ATP5MF	0	0	0	0	0	0	0	0	0	0	0	0	0	0	0	1	0	0	0	0	0	0	0	0	0	0	1	0
ASYFDEHDCEPSDPEQETR_Acet[1]	ASYFDEHDCEPSDPEQETR	Acetyl	Acet[1]	NX_Q9P0P0-1	RNF181	0	0	0	0	0	0	0	0	0	0	0	0	0	0	0	0	0	0	1	0	0	0	0	0	0	0	1	0
ASYYEILDVPR_Acet[1]	ASYYEILDVPR	Acetyl	Acet[1]	NX_P25686-1	DNAJB2	0	0	0	0	1	0	0	0	0	0	0	0	0	0	0	0	0	0	0	0	1	0	0	0	0	0	0	0
ATAAETSASEPEAESK_Acet[1]	ATAAETSASEPEAESK	Acetyl	Acet[1]	NX_Q15020-1	SART3	0	0	0	0	0	0	0	0	0	1	0	1	0	0	0	0	0	0	0	0	0	0	0	0	0	0	0	0
ATDVFNSK_Acet[1]	ATDVFNSK	Acetyl	Acet[1]	NX_O95379-1	TNFAIP8	0	0	0	0	0	0	0	0	0	0	0	0	0	0	0	0	0	0	0	0	0	0	1	0	0	0	1	0
ATFVSELEAAK_Acet[1]	ATFVSELEAAK	Acetyl	Acet[1]	NX_Q96BN2-1	TADA1	0	0	0	0	0	0	0	0	0	0	0	0	0	0	0	0	0	0	0	0	0	0	1	1	0	0	0	0
ATPGNLGSSVLASK_Acet[1]	ATPGNLGSSVLASK	Acetyl	Acet[1]	NX_P48426-1	PIP4K2A	0	0	0	0	0	0	0	0	0	0	0	0	0	0	0	0	0	0	0	0	0	0	1	0	0	0	0	1
ATPLVAGPAALR_Acet[1]	ATPLVAGPAALR	Acetyl	Acet[1]	NX_Q9BSI4-1	TINF2	0	0	0	0	0	0	0	0	0	0	0	0	0	0	0	0	0	0	0	0	0	0	1	0	0	0	0	1
ATSATSPHAPGFPAEGR_Acet[1]	ATSATSPHAPGFPAEGR	Acetyl	Acet[1]	NX_Q9NUP7-1	TRMT13	0	0	1	0	0	0	0	0	0	0	0	0	0	0	0	0	0	0	0	0	0	0	0	1	0	0	0	0
ATTVSTQR_Acet[1]	ATTVSTQR	Acetyl	Acet[1]	NX_Q9H0E2-1	TOLLIP	0	0	0	0	0	0	0	0	0	0	0	0	0	0	0	0	0	0	0	0	0	0	1	0	0	0	0	1
ATVMAATAAER_Acet[1]	ATVMAATAAER	Acetyl	Acet[1]	NX_Q9GZN7-1	ROGDI	0	0	0	0	0	0	0	0	0	0	0	0	0	0	0	0	0	0	0	0	0	0	1	1	0	0	0	0
ATYSLANER_Acet[1]	ATYSLANER	Acetyl	Acet[1]	NX_Q9P086-1	MED11	0	0	0	0	0	0	0	0	0	0	0	0	0	0	0	0	0	0	0	0	0	0	0	1	0	0	0	1
AVDSAMELLFLDTFKHPSAEQSSHIDVVR_Acet[1]	AVDSAMELLFLDTFKHPSAEQSSHIDVVR	Acetyl	Acet[1]	NX_Q69YN4-1	VIRMA	0	0	0	1	0	0	0	1	0	0	0	0	0	0	0	0	0	0	0	0	0	0	0	0	0	0	0	0
AVEDEGLR_Acet[1]	AVEDEGLR	Acetyl	Acet[1]	NX_Q14644-1	RASA3	0	0	0	0	0	0	0	0	0	0	0	0	0	0	0	0	0	0	0	0	0	0	0	0	0	0	1	1
AVEELQSIIK_Acet[1]	AVEELQSIIK	Acetyl	Acet[1]	NX_Q92990-1	GLMN	0	0	0	0	0	0	0	0	0	0	0	0	1	0	0	0	0	0	0	0	0	0	0	0	0	0	1	0
AVNVYSTSVTSENLSR_Acet[1]	AVNVYSTSVTSENLSR	Acetyl	Acet[1]	NX_Q9UPY8-1	MAPRE3	0	0	0	0	0	0	0	0	0	0	0	0	0	0	0	0	0	0	0	0	0	0	1	0	0	0	1	0
AVTITLK_Acet[1]	AVTITLK	Acetyl	Acet[1]	NX_P54725-1	RAD23A	0	0	0	0	0	0	0	0	0	0	0	0	0	0	0	0	0	0	0	0	0	0	1	0	0	0	1	0
AYRGQGQK_Acet[1]	AYRGQGQK	Acetyl	Acet[1]	NX_P62304-1	SNRPE	0	0	0	0	0	0	0	0	0	0	0	0	0	0	0	0	0	0	1	0	0	0	0	0	1	0	0	0
CDAFVGTWK_Acet[1]	CDAFVGTWK	Acetyl	Acet[1]	NX_P15090-1	FABP4	0	0	0	0	0	0	0	0	0	0	0	0	0	0	0	0	0	0	0	0	0	0	0	1	0	0	0	1
CDLIEPQPAEK_Acet[1]	CDLIEPQPAEK	Acetyl	Acet[1]	NX_O94921-1	CDK14	0	0	0	0	0	0	0	0	0	0	0	0	0	0	0	0	0	0	0	0	0	0	1	1	0	0	0	0
CEEETTALVCDNGSGLCK_Acet[1]	CEEETTALVCDNGSGLCK	Acetyl	Acet[1]	NX_P63267-1	ACTG2	0	0	0	0	0	0	0	0	0	0	0	0	0	0	0	0	0	0	0	0	0	0	0	1	0	0	1	0
CGAPSATQPATAETQHIADQVR_Acet[1]	CGAPSATQPATAETQHIADQVR	Acetyl	Acet[1]	NX_P04080-1	CSTB	0	0	0	0	0	0	0	0	0	0	1	0	0	0	0	0	0	0	1	0	0	0	0	0	0	0	0	0
CNTPTYCDLGK_Acet[1]	CNTPTYCDLGK	Acetyl	Acet[1]	NX_Q9Y277-1	VDAC3	0	1	0	0	0	0	0	0	0	0	0	0	0	0	0	0	0	0	0	0	0	0	1	0	0	0	0	0
CQVGEDYGEPAPEEPPPAPR_Acet[1]	CQVGEDYGEPAPEEPPPAPR	Acetyl	Acet[1]	NX_Q2VPK5-1	CTU2	0	0	0	0	0	0	0	0	0	0	0	0	0	0	0	0	0	0	0	0	0	0	1	1	0	0	0	0
CSLGLFPPPPPR_Acet[1]	CSLGLFPPPPPR	Acetyl	Acet[1]	NX_Q9NRG9-1	AAAS	0	0	0	0	0	0	0	0	0	0	0	0	0	0	0	0	0	0	0	0	0	0	1	0	0	0	1	0
DDDTAVLVIDNGSGMCK_Acet[1]	DDDTAVLVIDNGSGMCK	Acetyl	Acet[1]	NX_Q9BYX7-1	POTEKP	0	0	0	0	0	0	0	0	0	0	0	0	0	0	0	0	0	0	0	0	0	0	1	1	0	0	0	0
GDHAWSFLKDFLAGGVAAAVSK_Acet[1]	GDHAWSFLKDFLAGGVAAAVSK	Acetyl	Acet[1]	NX_P12235-1	SLC25A4	0	0	0	0	0	0	0	1	0	0	0	1	0	0	0	0	0	0	0	0	0	0	0	0	0	0	0	0
GEAAVAAGPCPLR_Acet[1]	GEAAVAAGPCPLR	Acetyl	Acet[1]	NX_Q9Y664-1	KPTN	0	0	0	0	0	0	0	0	0	0	0	0	0	0	0	0	0	0	0	0	0	0	1	0	0	0	1	0
GEHGLELASMIPALR_Acet[1]	GEHGLELASMIPALR	Acetyl	Acet[1]	NX_Q13535-1	ATR	0	0	0	1	0	0	0	0	0	0	0	0	0	0	0	0	0	0	0	0	0	0	0	0	0	0	0	1
GSILSR_Acet[1]	GSILSR	Acetyl	Acet[1]	NX_O60291-1	MGRN1	1	0	0	0	0	0	0	1	0	0	0	0	0	0	0	0	0	0	0	0	0	0	0	0	0	0	0	0
GSSAAAAAAAAAAADSAQWLSVK_Acet[1]	GSSAAAAAAAAAAADSAQWLSVK	Acetyl	Acet[1]	NX_Q9Y4D8-1	HECTD4	0	0	0	0	0	0	0	0	0	0	0	0	0	0	0	0	0	0	0	0	0	0	0	1	0	0	0	1
GTAAAAAAAAAAAAAGEGAR_Acet[1]	GTAAAAAAAAAAAAAGEGAR	Acetyl	Acet[1]	NX_Q7RTP0-1	NIPA1	0	0	0	0	0	0	0	0	0	0	0	0	0	0	0	0	0	0	0	0	0	0	1	0	0	0	1	0
GTPGEGLGR_Acet[1]	GTPGEGLGR	Acetyl	Acet[1]	NX_O95865-1	DDAH2	0	0	0	0	0	0	0	0	0	0	0	0	0	0	0	0	0	0	0	0	0	0	1	0	0	0	0	1
GTPQKDVIIK_Acet[1]	GTPQKDVIIK	Acetyl	Acet[1]	NX_P53611-1	RABGGTB	0	0	0	0	0	0	0	0	0	0	0	0	0	0	0	0	0	0	0	0	0	0	1	1	0	0	0	0
MCDDEETTALVCDNGSGLVK_Acet[1]	MCDDEETTALVCDNGSGLVK	Acetyl	Acet[1]	NX_P68032-1	ACTC1	0	0	0	0	0	0	0	0	0	0	0	0	0	0	0	0	0	0	0	0	0	1	1	0	0	0	0	0
MDAIHIGMSSTPLVK_Acet[1]	MDAIHIGMSSTPLVK	Acetyl	Acet[1]	NX_Q99712-1	KCNJ15	0	0	0	0	0	0	0	0	0	0	0	0	0	0	1	1	0	0	0	0	0	0	0	0	0	0	0	0
MDALNR_Acet[1]	MDALNR	Acetyl	Acet[1]	NX_Q86UU1-1	PHLDB1	0	0	0	0	0	0	0	1	0	0	0	0	0	0	0	0	0	0	0	0	0	0	1	0	0	0	0	0
MDDIYK_Acet[1]	MDDIYK	Acetyl	Acet[1]	NX_P63316-1	TNNC1	0	0	0	0	0	0	0	0	0	0	0	0	0	0	0	0	0	0	0	0	0	1	1	0	0	0	0	0
MDDSETGFNLK_Acet[1]	MDDSETGFNLK	Acetyl	Acet[1]	NX_Q5TA50-1	CPTP	0	0	0	0	0	0	0	0	0	0	0	0	0	0	0	0	0	0	0	0	0	0	1	0	0	0	1	0
MDEESLESALQTYR_Acet[1]	MDEESLESALQTYR	Acetyl	Acet[1]	NX_Q8N5A5-1	ZGPAT	0	0	0	0	0	0	0	0	0	0	0	0	0	0	0	0	0	0	0	0	0	0	0	1	0	0	0	1
MDETQGPLAMTVHLLANSGHGSLLQR_Acet[1]	MDETQGPLAMTVHLLANSGHGSLLQR	Acetyl	Acet[1]	NX_Q9H5Z6-1	FAM124B	0	0	0	2	0	0	0	0	0	0	0	0	0	0	0	0	0	0	0	0	0	0	0	0	0	0	0	0
MDFEDDYTHSACR_Acet[1]	MDFEDDYTHSACR	Acetyl	Acet[1]	NX_Q5BKZ1-1	ZNF326	0	0	0	0	0	0	0	0	0	0	0	0	0	0	0	0	0	0	0	0	0	0	0	0	1	0	1	0
MDGETAEEQGGPVPPPVAPGGPGLGGAPGGR_Acet[1]	MDGETAEEQGGPVPPPVAPGGPGLGGAPGGR	Acetyl	Acet[1]	NX_Q16644-1	MAPKAPK3	0	0	0	0	0	0	0	0	0	0	0	0	0	0	0	0	0	0	0	0	0	0	1	0	0	0	0	1
MDGLQASAGPLR_Acet[1]	MDGLQASAGPLR	Acetyl	Acet[1]	NX_Q9H6W3-1	RIOX1	0	0	0	0	0	0	0	0	0	0	0	0	0	0	0	0	0	0	0	0	0	0	1	1	0	0	0	0
MDGPAIITQVTNPK_Acet[1]	MDGPAIITQVTNPK	Acetyl	Acet[1]	NX_O15194-1	CTDSPL	0	0	0	0	0	0	0	0	0	0	0	0	0	0	0	0	0	0	0	0	0	0	0	1	0	0	1	0
MDIIETAK_Acet[1]	MDIIETAK	Acetyl	Acet[1]	NX_Q8NHU3-1	SGMS2	0	0	0	0	0	0	0	0	0	0	0	0	0	0	0	0	0	0	0	0	0	0	1	1	0	0	0	0
MDLAAAAEPGAGSQHLEVR_Acet[1]	MDLAAAAEPGAGSQHLEVR	Acetyl	Acet[1]	NX_Q14566-1	MCM6	0	0	0	0	0	0	1	0	0	0	0	0	0	0	0	0	0	0	0	0	0	0	0	0	0	0	0	1
MDLENK_Acet[1]	MDLENK	Acetyl	Acet[1]	NX_Q9UGI8-1	TES	0	0	0	0	0	0	0	0	0	0	0	0	0	0	0	0	0	0	0	0	0	0	1	1	0	0	0	0
MDLGAITK_Acet[1]	MDLGAITK	Acetyl	Acet[1]	NX_O95394-1	PGM3	0	0	0	0	0	0	0	0	0	0	0	0	0	0	0	0	0	0	0	0	0	0	1	1	0	0	0	0
MDLNSASTVVLQVLTQATSQDTAVLKPAEEQLK_Acet[1]	MDLNSASTVVLQVLTQATSQDTAVLKPAEEQLK	Acetyl	Acet[1]	NX_Q9UI26-1	IPO11	0	0	1	0	0	0	0	0	0	0	0	0	0	0	0	0	0	0	0	0	0	0	0	1	0	0	0	0
MDLQAAGAQAQGAAEPSR_Acet[1]	MDLQAAGAQAQGAAEPSR	Acetyl	Acet[1]	NX_Q9NQ92-1	COPRS	0	0	0	0	0	0	0	0	0	0	0	0	0	0	0	0	0	0	0	0	0	0	1	1	0	0	0	0
MDLSELER_Acet[1]	MDLSELER	Acetyl	Acet[1]	NX_O75792-1	RNASEH2A	0	0	0	0	0	0	0	0	0	0	0	0	0	0	0	0	0	0	0	0	0	0	1	0	0	0	0	1
MDNLSDTLKK_Acet[1]	MDNLSDTLKK	Acetyl	Acet[1]	NX_P52306-1	RAP1GDS1	0	0	0	0	0	0	0	0	0	0	0	0	0	0	0	0	0	0	0	0	0	0	1	0	0	0	1	0
MDPALAAQMSEAVAEK_Acet[1]	MDPALAAQMSEAVAEK	Acetyl	Acet[1]	NX_Q9NSY2-1	STARD5	0	0	0	0	0	0	0	0	0	0	0	0	0	0	0	0	0	0	0	0	0	0	0	1	0	0	1	0
MDPLGDTLR_Acet[1]	MDPLGDTLR	Acetyl	Acet[1]	NX_P43353-1	ALDH3B1	0	0	0	0	0	0	0	0	0	0	0	0	0	0	0	0	0	0	0	0	0	0	1	0	0	0	1	0
MDQPFTVNSLK_Acet[1]	MDQPFTVNSLK	Acetyl	Acet[1]	NX_Q96FJ0-1	STAMBPL1	0	0	0	0	0	0	0	0	0	0	0	0	0	0	0	0	0	0	0	0	0	0	1	0	0	0	1	0
MDRPAAAAAAGCEGGGGPNPGPAGGR_Acet[1]	MDRPAAAAAAGCEGGGGPNPGPAGGR	Acetyl	Acet[1]	NX_Q13613-1	MTMR1	0	0	0	0	0	0	0	0	0	0	0	0	0	0	0	0	0	0	0	0	1	0	1	0	0	0	0	0
MDSNTAPLGPSCPQPPPAPQPQAR_Acet[1]	MDSNTAPLGPSCPQPPPAPQPQAR	Acetyl	Acet[1]	NX_O76024-1	WFS1	0	0	0	0	0	0	0	0	0	0	0	0	0	0	0	0	0	0	0	0	0	0	0	1	0	0	1	0
MDTDLYDEFGNYIGPELDSDEDDDELGR_Acet[1]	MDTDLYDEFGNYIGPELDSDEDDDELGR	Acetyl	Acet[1]	NX_Q15029-1	EFTUD2	0	0	0	0	0	0	0	0	0	0	0	0	0	0	0	1	1	0	0	0	0	0	0	0	0	0	0	0
MDVFMK_Acet[1]	MDVFMK	Acetyl	Acet[1]	NX_P37840-1	SNCA	0	0	0	0	0	0	0	0	0	0	0	0	0	0	0	0	0	1	0	0	1	0	0	0	0	0	0	0
MDYLTTFTEK_Acet[1]	MDYLTTFTEK	Acetyl	Acet[1]	NX_Q8N573-1	OXR1	0	0	0	0	0	0	0	0	0	0	0	0	0	0	0	0	0	0	0	0	0	0	1	1	0	0	0	0
MEAAAEPGNLAGVR_Acet[1]	MEAAAEPGNLAGVR	Acetyl	Acet[1]	NX_Q9Y5Y2-1	NUBP2	0	0	0	0	0	0	0	0	0	0	0	0	0	1	0	0	0	0	0	0	0	0	0	0	0	0	1	0
MEAAAQFFVESPDVVYGPEAIEAQYEYR_Acet[1]	MEAAAQFFVESPDVVYGPEAIEAQYEYR	Acetyl	Acet[1]	NX_Q9NPH2-1	ISYNA1	0	0	1	0	0	0	0	0	0	0	0	0	0	0	0	1	0	0	0	0	0	0	0	0	0	0	0	0
MEAARPPPTAGK_Acet[1]	MEAARPPPTAGK	Acetyl	Acet[1]	NX_Q8WU10-1	PYROXD1	0	0	1	0	0	0	0	0	0	0	0	0	1	0	0	0	0	0	0	0	0	0	0	0	0	0	0	0
MEADLSGFNIDAPR_Acet[1]	MEADLSGFNIDAPR	Acetyl	Acet[1]	NX_Q96NB2-1	SFXN2	0	0	0	0	0	0	0	0	0	0	0	0	0	0	0	0	0	0	0	0	0	0	0	0	0	0	1	1
MEADSPAGPGAPEPLAEGAAAEFSSLLR_Acet[1]	MEADSPAGPGAPEPLAEGAAAEFSSLLR	Acetyl	Acet[1]	NX_Q8IXU6-1	SLC35F2	0	1	0	0	0	0	0	1	0	0	0	0	0	0	0	0	0	0	0	0	0	0	0	0	0	0	0	0
MEAEVDKLELMFQK_Acet[1]	MEAEVDKLELMFQK	Acetyl	Acet[1]	NX_Q8WVK7-1	SKA2	0	0	0	0	0	0	0	0	0	0	0	0	0	0	0	1	0	0	0	0	0	0	1	0	0	0	0	0
MEAFQELR_Acet[1]	MEAFQELR	Acetyl	Acet[1]	NX_Q96JM3-1	CHAMP1	0	0	0	0	0	0	0	0	0	0	0	1	0	0	0	0	0	0	0	0	0	0	0	1	0	0	0	0
MEAIAK_Acet[1]	MEAIAK	Acetyl	Acet[1]	NX_P62993-1	GRB2	0	0	0	0	0	0	0	0	0	0	0	0	1	0	0	0	0	0	0	0	1	0	0	0	0	0	0	0
MEAIK_Acet[1]	MEAIK	Acetyl	Acet[1]	NX_P67936-1	TPM4	0	1	0	0	0	0	0	0	0	1	0	0	0	0	0	0	0	0	0	0	0	0	0	0	0	0	0	0
MEASSEPPLDAK_Acet[1]	MEASSEPPLDAK	Acetyl	Acet[1]	NX_Q7Z4G1-1	COMMD6	0	0	0	0	0	0	0	0	0	0	0	0	0	0	0	0	0	0	0	0	0	0	0	1	0	0	0	1
MEASWR_Acet[1]	MEASWR	Acetyl	Acet[1]	NX_Q6ZNB6-1	NFXL1	0	0	0	0	0	0	0	1	0	0	0	1	0	0	0	0	0	0	0	0	0	0	0	0	0	0	0	0
MEAVATATAAK_Acet[1]	MEAVATATAAK	Acetyl	Acet[1]	NX_Q96F63-1	CCDC97	0	0	0	0	0	0	0	0	0	0	0	0	0	0	0	0	0	0	0	0	0	0	0	0	0	0	1	1
MEDDGQPR_Acet[1]	MEDDGQPR	Acetyl	Acet[1]	NX_Q01085-1	TIAL1	0	0	0	0	0	0	0	0	0	0	0	0	0	0	0	0	0	0	0	0	0	0	1	1	0	0	0	0
MEDEVVR_Acet[1]	MEDEVVR	Acetyl	Acet[1]	NX_P23193-1	TCEA1	0	0	0	0	0	0	0	0	0	0	0	0	0	0	0	0	0	0	0	0	0	0	0	0	0	0	1	1
MEDFATR_Acet[1]	MEDFATR	Acetyl	Acet[1]	NX_Q9BU79-1	TMEM243	0	0	0	0	0	0	0	0	0	0	0	0	0	0	0	0	0	0	0	0	0	0	0	1	0	0	1	0
MEDLDQSPLVSSSDSPPR_Acet[1]	MEDLDQSPLVSSSDSPPR	Acetyl	Acet[1]	NX_Q9NQC3-1	RTN4	0	0	0	0	0	0	0	0	0	0	0	0	0	0	0	0	0	0	0	0	0	0	1	0	0	0	0	1
MEDSPTMVR_Acet[1]	MEDSPTMVR	Acetyl	Acet[1]	NX_Q13336-1	SLC14A1	0	0	0	0	0	0	0	0	0	0	0	0	0	0	0	0	0	0	0	0	0	0	1	1	0	0	0	0
MEEECR_Acet[1]	MEEECR	Acetyl	Acet[1]	NX_O00764-1	PDXK	0	0	0	0	0	0	0	0	0	0	0	0	0	0	0	0	0	0	0	0	0	0	1	1	0	0	0	0
MEEELQHSHCVNCVSR_Acet[1]	MEEELQHSHCVNCVSR	Acetyl	Acet[1]	NX_Q8TB52-1	FBXO30	0	0	0	0	0	0	0	0	0	0	0	0	0	0	0	0	0	0	0	0	0	1	0	0	0	0	1	0
MEEEQDLPEQPVKK_Acet[1]	MEEEQDLPEQPVKK	Acetyl	Acet[1]	NX_Q99504-1	EYA3	0	0	1	0	0	0	0	0	0	0	0	0	0	0	0	0	0	0	0	0	0	0	0	0	0	0	0	1
MEELSADEIRR_Acet[1]	MEELSADEIRR	Acetyl	Acet[1]	NX_O95155-1	UBE4B	0	0	0	0	0	0	0	0	0	0	0	1	0	0	0	0	0	1	0	0	0	0	0	0	0	0	0	0
MEEPEMQLK_Acet[1]	MEEPEMQLK	Acetyl	Acet[1]	NX_Q96FH0-1	BORCS8	0	0	0	0	0	0	0	0	0	0	0	0	0	0	0	0	0	0	0	0	0	0	0	1	0	0	1	0
MEEPPLLPGENIK_Acet[1]	MEEPPLLPGENIK	Acetyl	Acet[1]	NX_Q13614-1	MTMR2	0	0	0	0	0	0	0	0	0	0	0	0	0	0	0	0	0	0	0	0	0	0	0	1	0	0	0	1
MEGLLHYINPAHAISLLSALNEER_Acet[1]	MEGLLHYINPAHAISLLSALNEER	Acetyl	Acet[1]	NX_Q9ULJ3-1	ZBTB21	0	0	0	0	0	0	0	0	0	0	0	0	0	0	0	1	0	0	0	0	0	0	0	1	0	0	0	0
MEGNGPAAVHYQPASPPR_Acet[1]	MEGNGPAAVHYQPASPPR	Acetyl	Acet[1]	NX_Q96HA8-1	WDYHV1	0	0	0	0	0	0	0	0	0	0	0	0	0	0	0	0	0	0	0	0	0	0	1	1	0	0	0	0
MEGPAEWGPEAALGPEAVLR_Acet[1]	MEGPAEWGPEAALGPEAVLR	Acetyl	Acet[1]	NX_Q53LP3-1	SOWAHC	0	0	0	0	0	0	0	0	0	0	0	0	0	0	0	0	0	0	0	0	0	0	1	1	0	0	0	0
MEGSASPPEKPR_Acet[1]	MEGSASPPEKPR	Acetyl	Acet[1]	NX_Q96NT5-1	SLC46A1	0	0	0	0	0	0	0	0	0	0	0	0	0	1	0	0	0	0	0	0	0	0	1	0	0	0	0	0
MEGSPIPVLTVPTAPYEDQRPAGGGGLR_Acet[1]	MEGSPIPVLTVPTAPYEDQRPAGGGGLR	Acetyl	Acet[1]	NX_Q15124-1	PGM5	0	0	0	0	0	0	0	0	0	0	0	0	1	0	0	0	0	1	0	0	0	0	0	0	0	0	0	0
MEGYSEEASLLR_Acet[1]	MEGYSEEASLLR	Acetyl	Acet[1]	NX_Q8N3V7-1	SYNPO	0	0	0	0	0	0	0	0	0	0	0	0	0	0	0	0	0	0	0	0	1	0	1	0	0	0	0	0
MEHAFTPLEPLLSTGNLK_Acet[1]	MEHAFTPLEPLLSTGNLK	Acetyl	Acet[1]	NX_Q9H3S4-1	TPK1	0	0	0	0	1	0	0	0	0	0	0	0	0	0	0	0	0	0	0	0	0	0	0	0	0	0	0	1
MEHNGSASNADK_Acet[1]	MEHNGSASNADK	Acetyl	Acet[1]	NX_Q5BKX8-1	CAVIN4	0	0	0	0	0	0	0	0	0	0	0	0	0	0	0	0	0	0	0	0	0	1	1	0	0	0	0	0
MELDSALEAPSQEDSNLSEELSHSAFGQAFSK_Acet[1]	MELDSALEAPSQEDSNLSEELSHSAFGQAFSK	Acetyl	Acet[1]	NX_Q6NXR4-1	TTI2	0	0	0	0	0	0	0	0	0	0	0	0	0	0	0	2	0	0	0	0	0	0	0	0	0	0	0	0
MELFQAK_Acet[1]	MELFQAK	Acetyl	Acet[1]	NX_Q9Y2H2-1	INPP5F	0	0	0	0	0	0	0	1	0	0	0	0	0	0	0	0	0	0	0	0	0	0	0	1	0	0	0	0
MELGSCLEGGR_Acet[1]	MELGSCLEGGR	Acetyl	Acet[1]	NX_O95551-1	TDP2	0	0	0	0	0	0	0	0	0	0	0	0	0	0	0	0	0	0	0	0	0	0	1	0	0	0	1	0
MELHILEHR_Acet[1]	MELHILEHR	Acetyl	Acet[1]	NX_A6NHX0-1	CASTOR2	0	0	0	0	0	0	0	0	1	0	0	0	0	0	0	1	0	0	0	0	0	0	0	0	0	0	0	0
MELQTLQEALK_Acet[1]	MELQTLQEALK	Acetyl	Acet[1]	NX_Q96BD5-1	PHF21A	0	0	0	0	0	0	0	1	0	0	0	0	0	0	0	0	0	0	0	0	0	0	1	0	0	0	0	0
MELSAEYLR_Acet[1]	MELSAEYLR	Acetyl	Acet[1]	NX_Q9H3K6-1	BOLA2	0	0	0	0	0	0	0	1	0	0	0	0	0	0	0	0	0	0	0	0	0	0	1	0	0	0	0	0
MELSESVQK_Acet[1]	MELSESVQK	Acetyl	Acet[1]	NX_Q9UBI1-1	COMMD3	0	0	0	0	0	0	0	0	0	0	0	0	0	0	0	0	0	0	0	0	0	0	1	0	0	0	1	0
MELSQLLNEIR_Acet[1]	MELSQLLNEIR	Acetyl	Acet[1]	NX_Q8N1A0-1	KRT222	0	0	0	0	0	0	0	0	0	0	0	0	0	0	0	0	0	1	0	0	0	0	0	0	1	0	0	0
MENFQK_Acet[1]	MENFQK	Acetyl	Acet[1]	NX_P24941-1	CDK2	0	0	0	0	0	0	0	0	0	0	0	0	0	0	0	0	0	0	0	0	0	0	1	1	0	0	0	0
MENSTTTISREELEELQEAFNK_Acet[1]	MENSTTTISREELEELQEAFNK	Acetyl	Acet[1]	NX_Q14651-1	PLS1	0	0	0	0	0	0	0	0	0	0	0	1	0	0	1	0	0	0	0	0	0	0	0	0	0	0	0	0
MEPAEQPSELVSAEGR_Acet[1]	MEPAEQPSELVSAEGR	Acetyl	Acet[1]	NX_P47224-1	RABIF	0	1	0	0	0	0	0	0	0	0	0	0	0	0	0	0	0	0	0	0	0	0	1	0	0	0	0	0
MEPATAPRPDMAPELTPEEEQATK_Acet[1]	MEPATAPRPDMAPELTPEEEQATK	Acetyl	Acet[1]	NX_P43378-1	PTPN9	0	0	0	0	0	0	0	0	0	0	0	0	0	0	0	0	0	0	0	0	0	0	0	0	0	0	1	1
MEQAPPDPER_Acet[1]	MEQAPPDPER	Acetyl	Acet[1]	NX_O95219-1	SNX4	0	0	0	0	0	0	0	0	0	0	0	0	0	0	0	0	0	0	0	0	0	0	1	1	0	0	0	0
MEQLLR_Acet[1]	MEQLLR	Acetyl	Acet[1]	NX_Q9H479-1	FN3K	1	0	0	0	0	0	0	0	0	0	0	0	0	0	0	0	0	0	0	0	0	0	0	0	0	0	0	1
MEQLSSANTR_Acet[1]	MEQLSSANTR	Acetyl	Acet[1]	NX_P30740-1	SERPINB1	0	0	0	0	0	0	0	0	0	0	0	0	0	0	0	0	0	0	0	0	0	0	1	1	0	0	0	0
MEQPGAAASGAGGGSEEPGGGR_Acet[1]	MEQPGAAASGAGGGSEEPGGGR	Acetyl	Acet[1]	NX_O60879-1	DIAPH2	0	0	0	0	0	0	0	0	0	0	0	0	0	0	0	0	0	0	0	0	0	0	1	0	0	0	1	0
MEQPGQDPTSDDVMDSFLEK_Acet[1]	MEQPGQDPTSDDVMDSFLEK	Acetyl	Acet[1]	NX_O95801-1	TTC4	0	0	0	0	0	0	0	0	0	0	0	0	0	0	0	0	0	0	0	0	0	0	0	0	0	0	1	1
MEQVEILR_Acet[1]	MEQVEILR	Acetyl	Acet[1]	NX_Q05209-1	PTPN12	0	0	0	0	1	0	0	0	0	0	0	0	0	0	0	0	0	0	0	0	0	0	1	0	0	0	0	0
MEQVNELKEK_Acet[1]	MEQVNELKEK	Acetyl	Acet[1]	NX_P31948-1	STIP1	0	0	0	0	1	0	0	0	0	0	0	0	0	0	0	0	0	0	0	0	0	0	1	0	0	0	0	0
MESDFYLR_Acet[1]	MESDFYLR	Acetyl	Acet[1]	NX_P61326-1	MAGOH	0	0	0	0	0	0	0	0	0	0	0	0	0	0	0	0	0	0	0	0	1	0	0	0	0	0	0	1
MESETEPEPVTLLVK_Acet[1]	MESETEPEPVTLLVK	Acetyl	Acet[1]	NX_Q15011-1	HERPUD1	0	0	0	0	0	0	0	0	0	0	0	0	0	0	0	0	0	0	0	0	0	0	0	0	0	0	1	1
MESIFHEK_Acet[1]	MESIFHEK	Acetyl	Acet[1]	NX_P54252-1	ATXN3	0	0	0	0	0	0	0	0	0	0	0	0	0	0	0	0	0	0	0	0	0	0	0	1	0	0	0	1
MESIYLQK_Acet[1]	MESIYLQK	Acetyl	Acet[1]	NX_Q8WWB3-1	DYDC1	0	0	0	0	0	0	0	0	0	0	0	0	0	0	0	0	0	0	0	0	0	0	1	0	0	0	1	0
MESMLNK_Acet[1]	MESMLNK	Acetyl	Acet[1]	NX_Q6P3W7-1	SCYL2	0	0	0	0	0	0	0	0	0	0	0	0	0	0	0	0	0	0	0	0	0	0	1	1	0	0	0	0
MESQEPTESSQNGKQYIISEELISEGK_Acet[1]	MESQEPTESSQNGKQYIISEELISEGK	Acetyl	Acet[1]	NX_Q9UKK9-1	NUDT5	0	0	0	1	0	0	0	1	0	0	0	0	0	0	0	0	0	0	0	0	0	0	0	0	0	0	0	0
METPSQR_Acet[1]	METPSQR	Acetyl	Acet[1]	NX_P02545-1	LMNA	0	0	1	0	0	0	0	0	0	0	0	0	0	0	0	0	0	0	0	0	0	0	1	0	0	0	0	0
METVISSDSSPAVENEHPQETPESNNSVYTSFMK_Acet[1]	METVISSDSSPAVENEHPQETPESNNSVYTSFMK	Acetyl	Acet[1]	NX_P54619-1	PRKAG1	0	0	0	0	0	0	0	1	0	0	0	0	0	0	0	0	0	0	0	0	0	0	1	0	0	0	0	0
MEVAEPSSPTEEEEEEEEHSAEPR_Acet[1]	MEVAEPSSPTEEEEEEEEHSAEPR	Acetyl	Acet[1]	NX_Q9NWV8-1	BABAM1	0	0	0	0	0	0	0	0	0	0	0	0	0	0	0	0	0	0	0	0	0	0	0	1	0	0	0	1
MEVDAPGVDGR_Acet[1]	MEVDAPGVDGR	Acetyl	Acet[1]	NX_Q8WVX3-1	C4orf3	0	0	0	0	0	0	0	0	0	0	0	0	0	0	0	0	0	0	0	0	0	0	1	1	0	0	0	0
MEVDYSVSK_Acet[1]	MEVDYSVSK	Acetyl	Acet[1]	NX_Q9Y6M1-1	IGF2BP2	0	0	0	0	0	0	0	0	0	0	0	0	0	0	0	0	0	0	0	0	0	0	1	0	0	0	1	0
MEVKPPPGR_Acet[1]	MEVKPPPGR	Acetyl	Acet[1]	NX_P51991-1	HNRNPA3	0	0	0	0	0	0	0	0	0	0	0	0	0	0	0	0	0	0	0	0	0	0	0	0	1	0	1	0
MFSAGAESLLHQAR_Acet[1]	MFSAGAESLLHQAR	Acetyl	Acet[1]	NX_O43299-1	AP5Z1	0	0	0	0	0	1	0	0	0	0	0	0	0	0	0	0	0	0	0	0	0	0	0	0	0	0	0	1
MFSQVPR_Acet[1]	MFSQVPR	Acetyl	Acet[1]	NX_Q9Y3M8-1	STARD13	0	0	0	0	0	0	0	0	0	0	0	0	1	0	0	0	0	0	0	0	0	0	1	0	0	0	0	0
MGNDLGFPQQGQISLSSGETDLK_Acet[1]	MGNDLGFPQQGQISLSSGETDLK	Acetyl	Acet[1]	NX_P04150-1	NR3C1	0	0	1	0	0	0	0	0	0	0	0	0	0	0	0	0	0	0	0	0	0	0	0	0	0	0	1	0
MHTGGETSACKPSSVR_Acet[1]	MHTGGETSACKPSSVR	Acetyl	Acet[1]	NX_Q13627-1	DYRK1A	0	0	0	0	0	0	0	0	0	0	0	0	0	1	0	0	0	0	0	0	0	0	0	0	0	0	1	0
MIAAQLLAYYFTELK_Acet[1]	MIAAQLLAYYFTELK	Acetyl	Acet[1]	NX_P19367-1	HK1	0	0	0	0	0	0	0	0	0	0	0	0	0	0	0	1	0	0	0	0	0	0	0	0	0	0	1	0
MIHGFQSSHR_Acet[1]	MIHGFQSSHR	Acetyl	Acet[1]	NX_O75663-1	TIPRL	0	0	0	0	0	1	0	0	0	1	0	0	0	0	0	0	0	0	0	0	0	0	0	0	0	0	0	0
MKDDFAEEEEVQSFGYK_Acet[1]	MKDDFAEEEEVQSFGYK	Acetyl	Acet[1]	NX_Q5KU26-1	COLEC12	0	0	0	0	0	0	0	0	0	0	0	0	0	0	0	0	0	0	0	0	0	0	1	0	0	0	1	0
MLALISR_Acet[1]	MLALISR	Acetyl	Acet[1]	NX_Q9NVJ2-1	ARL8B	0	0	0	0	0	0	0	0	0	0	0	0	0	0	0	0	0	0	0	0	0	0	0	0	0	1	0	1
MLEAPGPSDGCELSNPSASR_Acet[1]	MLEAPGPSDGCELSNPSASR	Acetyl	Acet[1]	NX_Q9UNI6-1	DUSP12	0	0	0	0	0	0	0	0	0	0	0	0	0	0	0	0	0	0	0	0	0	0	1	0	0	0	1	0
MLEEDMEVAIK_Acet[1]	MLEEDMEVAIK	Acetyl	Acet[1]	NX_Q9ULC3-1	RAB23	0	0	0	0	0	0	0	0	0	0	0	0	0	0	0	0	0	0	0	0	1	0	0	0	0	1	0	0
MLGMIK_Acet[1]	MLGMIK	Acetyl	Acet[1]	NX_Q9NRV9-1	HEBP1	1	0	0	0	0	0	0	0	0	0	0	0	0	1	0	0	0	0	0	0	0	0	0	0	0	0	0	0
MLPAGEIGASPAAPCCSESGDER_Acet[1]	MLPAGEIGASPAAPCCSESGDER	Acetyl	Acet[1]	NX_Q6NUQ1-1	RINT1	0	0	0	0	0	0	0	0	0	0	0	0	0	0	0	0	0	0	0	0	0	0	0	1	0	0	1	0
MLPLSIK_Acet[1]	MLPLSIK	Acetyl	Acet[1]	NX_Q8NEW0-1	SLC30A7	0	0	0	0	0	0	0	1	0	0	0	0	0	0	0	0	0	0	0	0	0	0	0	0	0	1	0	0
MLPYTVNFK_Acet[1]	MLPYTVNFK	Acetyl	Acet[1]	NX_Q9BZH6-1	WDR11	1	0	0	0	0	0	0	1	0	0	0	0	0	0	0	0	0	0	0	0	0	0	0	0	0	0	0	0
MLQNVTPHNK_Acet[1]	MLQNVTPHNK	Acetyl	Acet[1]	NX_P25440-1	BRD2	0	0	0	0	0	0	0	1	0	0	0	1	0	0	0	0	0	0	0	0	0	0	0	0	0	0	0	0
MLSEVLLVSAPGK_Acet[1]	MLSEVLLVSAPGK	Acetyl	Acet[1]	NX_Q03426-1	MVK	0	0	0	0	0	0	0	0	0	0	0	0	0	0	0	0	0	0	0	0	0	0	0	0	0	0	1	1
MLVGSQSFSPGGPNGIIR_Acet[1]	MLVGSQSFSPGGPNGIIR	Acetyl	Acet[1]	NX_Q9Y4F9-1	RIPOR2	0	0	0	0	0	0	0	0	0	0	0	0	1	0	0	0	0	0	0	0	0	0	0	0	0	1	0	0
MMAAEAGSEEGGPVTAGAGGGGAAAGSSAYPAVCR_Acet[1]	MMAAEAGSEEGGPVTAGAGGGGAAAGSSAYPAVCR	Acetyl	Acet[1]	NX_P20936-1	RASA1	0	0	0	0	0	0	0	0	0	0	0	0	0	0	0	0	0	0	0	0	0	0	1	0	0	0	1	0
MMQNPQILAALQER_Acet[1]	MMQNPQILAALQER	Acetyl	Acet[1]	NX_P55209-1	NAP1L1	0	0	0	0	0	0	0	0	0	0	0	0	0	0	0	0	0	0	0	0	0	0	1	1	0	0	0	0
MNDISQK_Acet[1]	MNDISQK	Acetyl	Acet[1]	NX_Q0ZGT2-1	NEXN	0	0	0	0	0	0	0	0	0	0	0	0	0	0	0	0	0	0	0	0	0	0	1	1	0	0	0	0
MNGFTPDEMSR_Acet[1]	MNGFTPDEMSR	Acetyl	Acet[1]	NX_O75446-1	SAP30	0	0	0	0	0	0	0	0	0	0	0	0	0	0	0	0	0	0	0	0	0	0	1	0	0	0	1	0
MNHIVQTFSPVNSGQPPNYEMLK_Acet[1]	MNHIVQTFSPVNSGQPPNYEMLK	Acetyl	Acet[1]	NX_Q01629-1	IFITM2	0	0	0	0	0	0	0	0	0	0	0	0	0	0	1	0	0	0	0	0	0	0	0	0	0	0	1	0
MNHIVQTFSPVNSGQPPNYEMLKEEQEVAMLGVPHNPAPPMSTVIHIR_Acet[1]	MNHIVQTFSPVNSGQPPNYEMLKEEQEVAMLGVPHNPAPPMSTVIHIR	Acetyl	Acet[1]	NX_Q01629-1	IFITM2	0	0	0	0	0	0	0	0	0	0	0	0	0	0	0	0	2	0	0	0	0	0	0	0	0	0	0	0
MNNSGYSDAGLGLGDETDEMPSTEKDLAEDAPWK_Acet[1]	MNNSGYSDAGLGLGDETDEMPSTEKDLAEDAPWK	Acetyl	Acet[1]	NX_Q14315-1	FLNC	0	0	0	0	0	0	0	1	0	0	0	0	0	0	0	0	0	0	0	0	0	1	0	0	0	0	0	0
MNPIVVVHGGGAGPISK_Acet[1]	MNPIVVVHGGGAGPISK	Acetyl	Acet[1]	NX_Q7L266-1	ASRGL1	0	0	0	1	0	0	0	0	0	0	0	0	0	0	0	0	0	0	0	0	0	0	0	0	0	0	0	1
MNRPAPVEISYENMR_Acet[1]	MNRPAPVEISYENMR	Acetyl	Acet[1]	NX_Q12974-1	PTP4A2	0	0	1	0	1	0	0	0	0	0	0	0	0	0	0	0	0	0	0	0	0	0	0	0	0	0	0	0
MNSELDYYEK_Acet[1]	MNSELDYYEK	Acetyl	Acet[1]	NX_P49888-1	SULT1E1	0	0	0	0	0	0	0	0	0	0	0	0	0	0	0	0	0	0	0	0	0	0	1	0	0	0	0	1
MNSELDYYEKFEEVHGILMYK_Acet[1]	MNSELDYYEKFEEVHGILMYK	Acetyl	Acet[1]	NX_P49888-1	SULT1E1	0	0	0	1	1	0	0	0	0	0	0	0	0	0	0	0	0	0	0	0	0	0	0	0	0	0	0	0
MNSSSANITYASR_Acet[1]	MNSSSANITYASR	Acetyl	Acet[1]	NX_P35869-1	AHR	0	0	0	0	0	0	0	0	0	0	0	0	0	0	0	0	0	0	0	0	0	0	1	0	0	0	1	0
MNVTSLFSFTSPAVK_Acet[1]	MNVTSLFSFTSPAVK	Acetyl	Acet[1]	NX_Q15797-1	SMAD1	0	0	0	0	0	0	0	0	0	0	0	0	0	0	0	0	0	0	0	0	0	0	0	1	0	0	1	0
MQAIK_Acet[1]	MQAIK	Acetyl	Acet[1]	NX_P15153-1	RAC2	0	1	0	0	0	0	0	0	0	0	0	0	0	0	0	0	0	0	0	0	0	0	0	0	0	0	1	0
MQAQQLPYEFFSEENAPK_Acet[1]	MQAQQLPYEFFSEENAPK	Acetyl	Acet[1]	NX_Q07889-1	SOS1	0	0	0	1	0	0	0	0	0	0	0	0	0	0	0	0	0	0	0	0	0	0	0	0	0	0	1	0
MQGGEPVSTMK_Acet[1]	MQGGEPVSTMK	Acetyl	Acet[1]	NX_Q9BXB4-1	OSBPL11	0	0	0	0	0	0	0	0	0	0	0	0	0	0	0	0	0	0	0	0	0	0	1	1	0	0	0	0
MQLTHQLDLFPECR_Acet[1]	MQLTHQLDLFPECR	Acetyl	Acet[1]	NX_Q9Y3C4-1	TPRKB	0	0	0	0	0	0	0	0	0	0	0	0	0	1	0	0	0	0	0	0	0	0	0	0	1	0	0	0
MQNPQILAALQER_Acet[1]	MQNPQILAALQER	Acetyl	Acet[1]	NX_P55209-1	NAP1L1	0	0	0	0	0	0	0	0	0	0	0	0	0	0	0	0	0	0	0	0	0	0	1	0	0	0	1	0
MQPASAK_Acet[1]	MQPASAK	Acetyl	Acet[1]	NX_Q15185-1	PTGES3	0	0	0	0	0	0	0	0	0	0	0	0	0	0	0	0	0	0	0	0	0	0	0	0	0	1	1	0
MQQALELALDR_Acet[1]	MQQALELALDR	Acetyl	Acet[1]	NX_Q8NEM7-1	SUPT20H	0	0	0	0	1	0	0	0	0	0	0	0	0	0	0	0	0	0	0	0	0	0	0	1	0	0	0	0
MQRPEAWPR_Acet[1]	MQRPEAWPR	Acetyl	Acet[1]	NX_Q9P299-1	COPZ2	0	0	0	0	0	0	0	0	0	0	0	0	0	0	0	0	0	0	0	0	0	0	1	0	0	0	1	0
MQTPVNIPVPVLR_Acet[1]	MQTPVNIPVPVLR	Acetyl	Acet[1]	NX_Q9H840-1	GEMIN7	0	0	0	0	0	0	0	0	0	0	0	0	0	0	0	0	0	0	0	0	0	0	1	1	0	0	0	0
MSLHR_Acet[1]	MSLHR	Acetyl	Acet[1]	NX_Q9NV58-1	RNF19A	0	0	0	0	1	0	0	0	0	0	0	0	0	0	0	0	0	1	0	0	0	0	0	0	0	0	0	0
MSPAAAAAGAGER_Acet[1]	MSPAAAAAGAGER	Acetyl	Acet[1]	NX_A8CG34-1	POM121C	0	0	0	0	0	0	0	0	0	0	0	0	0	0	0	0	0	0	0	0	0	0	1	1	0	0	0	0
MSQDGASQFQEVIR_Acet[1]	MSQDGASQFQEVIR	Acetyl	Acet[1]	NX_Q16851-1	UGP2	0	0	0	0	0	0	0	0	0	0	0	0	0	0	0	0	0	0	0	0	0	0	1	1	0	0	0	0
MSTVHEILCKLSLEGDHSTPPSAYGSVK_Acet[1]	MSTVHEILCKLSLEGDHSTPPSAYGSVK	Acetyl	Acet[1]	NX_P07355-1	ANXA2	0	0	0	0	0	0	0	0	0	0	0	0	0	0	0	0	0	0	0	0	0	0	0	0	0	0	0	2
MTAEEMK_Acet[1]	MTAEEMK	Acetyl	Acet[1]	NX_Q02790-1	FKBP4	0	0	0	0	0	0	0	0	0	0	0	0	0	0	0	0	0	0	0	0	0	0	1	1	0	0	0	0
MTDAAVSFAK_Acet[1]	MTDAAVSFAK	Acetyl	Acet[1]	NX_P05141-1	SLC25A5	0	0	0	0	1	0	0	0	0	0	0	0	0	0	0	0	0	0	0	0	0	0	0	0	0	1	0	0
MTELQSALLLR_Acet[1]	MTELQSALLLR	Acetyl	Acet[1]	NX_P62253-1	UBE2G1	0	0	0	0	1	0	1	0	0	0	0	0	0	0	0	0	0	0	0	0	0	0	0	0	0	0	0	0
MTLEAIR_Acet[1]	MTLEAIR	Acetyl	Acet[1]	NX_Q9BV20-1	MRI1	0	0	0	0	0	0	0	0	0	0	0	0	0	0	0	0	0	0	0	0	0	0	0	0	0	1	0	1
MTNQYGILFK_Acet[1]	MTNQYGILFK	Acetyl	Acet[1]	NX_Q9GZS3-1	WDR61	0	0	0	0	0	0	0	0	0	0	0	0	0	0	0	0	0	0	0	0	0	0	1	1	0	0	0	0
MTPTVLYDVQELR_Acet[1]	MTPTVLYDVQELR	Acetyl	Acet[1]	NX_P09525-1	ANXA4	0	0	0	0	0	0	0	0	0	0	0	0	0	0	0	0	2	0	0	0	0	0	0	0	0	0	0	0
MTSEVIEDEK_Acet[1]	MTSEVIEDEK	Acetyl	Acet[1]	NX_Q9BV86-1	NTMT1	0	0	0	0	0	0	0	0	0	0	0	0	0	0	0	0	0	0	0	0	0	0	0	1	0	0	1	0
MTSLAQQLQR_Acet[1]	MTSLAQQLQR	Acetyl	Acet[1]	NX_Q9H583-1	HEATR1	0	0	0	0	0	0	0	0	0	0	0	0	0	0	0	0	0	0	0	0	0	0	0	1	0	0	1	0
MTSMTQSLR_Acet[1]	MTSMTQSLR	Acetyl	Acet[1]	NX_Q9NPJ3-1	ACOT13	0	0	0	0	0	0	0	1	0	0	0	0	0	0	0	0	0	0	0	0	0	0	0	1	0	0	0	0
MVADPPRDSK_Acet[1]	MVADPPRDSK	Acetyl	Acet[1]	NX_Q15758-1	SLC1A5	0	0	0	0	0	0	0	1	0	0	0	0	0	0	0	0	0	0	0	0	0	0	0	0	0	1	0	0
MVEDELALFDK_Acet[1]	MVEDELALFDK	Acetyl	Acet[1]	NX_Q9HBM1-1	SPC25	0	0	0	0	0	0	0	1	0	0	0	0	1	0	0	0	0	0	0	0	0	0	0	0	0	0	0	0
MVEEENIR_Acet[1]	MVEEENIR	Acetyl	Acet[1]	NX_Q8IWA0-1	WDR75	0	0	0	0	0	0	0	0	0	0	0	0	0	0	0	0	0	0	0	0	0	0	1	0	0	0	1	0
MVEEVQK_Acet[1]	MVEEVQK	Acetyl	Acet[1]	NX_O43660-1	PLRG1	0	0	0	0	0	0	0	0	0	0	0	0	0	0	0	0	0	0	0	0	0	0	1	0	0	0	1	0
MVPLCQVEVLYFAK_Acet[1]	MVPLCQVEVLYFAK	Acetyl	Acet[1]	NX_O96033-1	MOCS2	0	0	0	0	0	0	1	0	0	0	0	0	0	1	0	0	0	0	0	0	0	0	0	0	0	0	0	0
MVSHSELR_Acet[1]	MVSHSELR	Acetyl	Acet[1]	NX_P78330-1	PSPH	0	0	0	0	0	0	0	0	0	0	0	1	0	0	0	0	0	0	1	0	0	0	0	0	0	0	0	0
MYPNWGR_Acet[1]	MYPNWGR	Acetyl	Acet[1]	NX_P49750-1	YLPM1	0	0	0	0	0	0	0	0	0	0	0	1	0	0	0	0	0	0	0	0	0	0	0	1	0	0	0	0
MYSPYCLTQDEFHPFIEALLPHVR_Acet[1]	MYSPYCLTQDEFHPFIEALLPHVR	Acetyl	Acet[1]	NX_Q14938-1	NFIX	0	0	0	0	0	1	0	0	0	0	0	0	0	0	0	0	0	0	0	0	1	0	0	0	0	0	0	0
PGGLLLGDVAPNFEANTTVGR_Acet[1]	PGGLLLGDVAPNFEANTTVGR	Acetyl	Acet[1]	NX_P30041-1	PRDX6	0	0	0	0	0	0	0	0	0	0	0	0	0	0	0	0	0	0	0	0	0	1	0	0	0	0	0	1
QLKPMEINPEMLNK_Acet[1]	QLKPMEINPEMLNK	Acetyl	Acet[1]	NX_P09936-1	UCHL1	0	0	0	0	1	0	0	0	0	0	0	0	0	0	0	0	0	0	0	0	0	0	0	0	0	0	0	1
RVLTFR_Acet[1]	RVLTFR	Acetyl	Acet[1]	NX_A8MUV8-1	ZNF727	0	0	0	0	0	1	0	1	0	0	0	0	0	0	0	0	0	0	0	0	0	0	0	0	0	0	0	0
SADAAAGAPLPR_Acet[1]	SADAAAGAPLPR	Acetyl	Acet[1]	NX_O14745-1	SLC9A3R1	0	0	0	0	0	1	0	0	0	0	0	0	0	0	1	0	0	0	0	0	0	0	0	0	0	0	0	0
SAFSEAALEK_Acet[1]	SAFSEAALEK	Acetyl	Acet[1]	NX_Q96P16-1	RPRD1A	0	0	0	0	0	0	0	0	0	0	0	0	0	0	0	0	0	0	0	0	0	0	1	0	0	0	1	0
SAPFEER_Acet[1]	SAPFEER	Acetyl	Acet[1]	NX_Q8WVJ2-1	NUDCD2	0	0	0	0	0	0	0	0	0	0	0	0	0	0	0	0	0	0	0	0	0	0	1	0	0	0	0	1
SAPSATPIFAPGENCSPAWGAAPAAYDAADTHLR_Acet[1]	SAPSATPIFAPGENCSPAWGAAPAAYDAADTHLR	Acetyl	Acet[1]	NX_Q14353-1	GAMT	0	0	0	0	0	0	0	0	0	0	0	0	0	0	0	0	0	0	0	0	0	1	0	0	0	0	1	0
SAQSVEEDSILIIPTPDEEEK_Acet[1]	SAQSVEEDSILIIPTPDEEEK	Acetyl	Acet[1]	NX_P17028-1	ZNF24	0	0	0	0	0	0	0	0	0	0	0	0	0	0	0	0	0	0	0	0	0	0	1	1	0	0	0	0
SARAPKELR_Acet[1]	SARAPKELR	Acetyl	Acet[1]	NX_Q6NUJ2-1	C11orf87	0	0	0	0	0	0	0	0	1	1	0	0	0	0	0	0	0	0	0	0	0	0	0	0	0	0	0	0
SASAPAAEGEGTPTQPASEK_Acet[1]	SASAPAAEGEGTPTQPASEK	Acetyl	Acet[1]	NX_P35659-1	DEK	0	0	0	0	0	0	0	0	0	0	0	0	0	0	0	0	0	0	0	0	0	0	0	1	0	0	1	0
SATSVDTQR_Acet[1]	SATSVDTQR	Acetyl	Acet[1]	NX_Q9BYJ9-1	YTHDF1	0	0	0	0	0	0	0	0	0	0	0	0	0	0	0	0	0	0	0	0	0	0	0	1	0	0	1	0
SATSWFLVSSSGAR_Acet[1]	SATSWFLVSSSGAR	Acetyl	Acet[1]	NX_Q9Y4F5-1	CEP170B	0	0	0	0	0	0	0	1	0	0	0	0	1	0	0	0	0	0	0	0	0	0	0	0	0	0	0	0
SATVVDAVNAAPLSGSK_Acet[1]	SATVVDAVNAAPLSGSK	Acetyl	Acet[1]	NX_O95391-1	SLU7	0	0	0	0	0	0	0	0	0	0	0	0	0	0	0	0	0	0	0	0	0	0	1	0	0	0	1	0
SDDAGDTLATGDK_Acet[1]	SDDAGDTLATGDK	Acetyl	Acet[1]	NX_Q8IWE2-1	FAM114A1	0	0	0	0	0	0	0	0	0	0	0	0	0	0	0	0	0	0	0	0	0	0	1	0	0	0	1	0
SDEEVEQVEEQYEEEEEAQEEAAEVHEEVHEPEEVQEEEKPRPK_Acet[1]	SDEEVEQVEEQYEEEEEAQEEAAEVHEEVHEPEEVQEEEKPRPK	Acetyl	Acet[1]	NX_P45378-1	TNNT3	0	0	0	0	0	0	0	0	0	0	0	0	0	0	0	0	0	0	0	0	0	2	0	0	0	0	0	0
SDEEVEQVEEQYEEEEEAQEEEEVQEEEKPRPK_Acet[1]	SDEEVEQVEEQYEEEEEAQEEEEVQEEEKPRPK	Acetyl	Acet[1]	NX_P45378-1	TNNT3	0	0	0	0	0	0	0	0	0	0	0	0	0	0	0	0	0	0	0	0	0	2	0	0	0	0	0	0
SDTLTADVIGR_Acet[1]	SDTLTADVIGR	Acetyl	Acet[1]	NX_Q15813-1	TBCE	0	0	0	0	0	0	0	0	0	0	0	0	0	0	0	0	0	0	0	0	0	0	2	0	0	0	0	0
SEHDLADVVQIAVEDLSPDHPVVLENHVVTDEDEPALKR_Acet[1]	SEHDLADVVQIAVEDLSPDHPVVLENHVVTDEDEPALKR	Acetyl	Acet[1]	NX_Q8N9N5-1	BANP	0	0	0	2	0	0	0	0	0	0	0	0	0	0	0	0	0	0	0	0	0	0	0	0	0	0	0	0
SEKENNFPPLPK_Acet[1]	SEKENNFPPLPK	Acetyl	Acet[1]	NX_Q969E2-1	SCAMP4	0	0	0	0	0	0	0	0	0	0	0	0	0	0	0	0	0	0	0	0	0	0	1	0	0	0	1	0
SEPAGDVR_Acet[1]	SEPAGDVR	Acetyl	Acet[1]	NX_P38936-1	CDKN1A	0	0	0	0	0	0	0	0	0	0	0	0	0	0	0	0	0	0	0	0	0	0	1	1	0	0	0	0
SEQTPAEAGAAGAR_Acet[1]	SEQTPAEAGAAGAR	Acetyl	Acet[1]	NX_O94913-1	PCF11	0	0	0	0	0	0	0	0	0	0	0	0	0	0	0	0	0	0	0	0	0	0	0	1	0	0	0	1
SETAPAAPAAAPPAEKAPVK_Acet[1]	SETAPAAPAAAPPAEKAPVK	Acetyl	Acet[1]	NX_P16403-1	HIST1H1C	0	0	0	0	0	0	0	0	0	0	0	0	0	0	0	0	0	0	0	0	0	0	1	0	0	1	0	0
SETAPAAPAAAPPAEKAPVKK_Acet[1]	SETAPAAPAAAPPAEKAPVKK	Acetyl	Acet[1]	NX_P16403-1	HIST1H1C	0	0	0	0	0	0	0	1	0	0	0	0	0	0	0	0	0	0	0	0	0	0	0	0	0	1	0	0
SETDHIASTSSDK_Acet[1]	SETDHIASTSSDK	Acetyl	Acet[1]	NX_Q7Z3E2-1	CCDC186	0	0	0	0	0	0	0	0	0	0	0	0	0	0	0	0	0	0	0	0	0	0	0	1	0	0	0	1
SETVPPAPAASAAPEKPLAGKK_Acet[1]	SETVPPAPAASAAPEKPLAGKK	Acetyl	Acet[1]	NX_Q02539-1	HIST1H1A	0	0	1	0	0	0	0	0	0	0	0	0	0	0	0	0	0	0	0	0	0	0	0	0	0	1	0	0
SFDPNLLHNNGHNGYPNGTSAALR_Acet[1]	SFDPNLLHNNGHNGYPNGTSAALR	Acetyl	Acet[1]	NX_O75534-1	CSDE1	0	0	0	0	0	0	0	0	0	0	0	0	0	0	0	0	0	1	0	0	0	0	1	0	0	0	0	0
SFGSEHYLCSSSSYR_Acet[1]	SFGSEHYLCSSSSYR	Acetyl	Acet[1]	NX_Q16352-1	INA	0	0	0	0	0	0	1	0	0	0	1	0	0	0	0	0	0	0	0	0	0	0	0	0	0	0	0	0
SFVAYEELIK_Acet[1]	SFVAYEELIK	Acetyl	Acet[1]	NX_Q96FX7-1	TRMT61A	0	0	0	0	0	0	0	0	0	0	0	0	0	0	0	0	0	0	0	0	0	0	0	1	0	0	1	0
SGDGATEQAAEYVPEK_Acet[1]	SGDGATEQAAEYVPEK	Acetyl	Acet[1]	NX_Q12996-1	CSTF3	0	0	0	0	0	0	0	0	0	0	0	0	0	0	0	0	0	0	0	0	0	0	1	1	0	0	0	0
SGEDGPAAGPGAAAAAAR_Acet[1]	SGEDGPAAGPGAAAAAAR	Acetyl	Acet[1]	NX_Q9BZL4-1	PPP1R12C	0	0	0	0	0	0	0	0	0	0	0	0	0	0	0	0	0	0	0	0	0	0	1	0	0	0	1	0
SGELPPNINIK_Acet[1]	SGELPPNINIK	Acetyl	Acet[1]	NX_Q9H9B4-1	SFXN1	0	0	0	0	0	0	0	0	0	0	0	0	0	0	0	0	0	0	0	0	0	0	0	1	0	0	0	1
SGGGVIR_Acet[1]	SGGGVIR	Acetyl	Acet[1]	NX_Q07955-1	SRSF1	0	0	0	0	0	0	0	1	0	0	0	0	0	0	0	0	0	0	0	0	0	0	0	0	0	0	0	1
SGGSSCSQTPSR_Acet[1]	SGGSSCSQTPSR	Acetyl	Acet[1]	NX_Q13541-1	EIF4EBP1	0	0	0	0	0	0	0	0	0	0	0	0	0	0	0	0	0	0	0	0	0	1	1	0	0	0	0	0
SGLGENLDPLASDSR_Acet[1]	SGLGENLDPLASDSR	Acetyl	Acet[1]	NX_Q9Y6Q9-1	NCOA3	0	0	0	0	0	0	0	0	0	0	0	0	0	0	0	0	0	0	0	0	0	0	0	1	0	0	1	0
SGLRPGTQVDPEIELFVK_Acet[1]	SGLRPGTQVDPEIELFVK	Acetyl	Acet[1]	NX_O15247-1	CLIC2	0	0	0	0	0	1	0	0	0	0	0	0	0	0	0	0	0	0	0	0	0	0	0	0	0	0	1	0
SGSSGGAAAPAASSGPAAAASAAGSGCGGGAGEGAEEAAK_Acet[1]	SGSSGGAAAPAASSGPAAAASAAGSGCGGGAGEGAEEAAK	Acetyl	Acet[1]	NX_O75962-1	TRIO	0	0	0	0	0	0	0	0	0	0	0	0	0	0	0	0	0	0	0	0	0	0	1	1	0	0	0	0
SGWADER_Acet[1]	SGWADER	Acetyl	Acet[1]	NX_Q13242-1	SRSF9	0	0	0	0	0	0	0	0	0	0	0	0	0	0	0	0	0	0	0	0	0	0	1	1	0	0	0	0
SGWESYYKTEGDEEAEEEQEENLEASGDYK_Acet[1]	SGWESYYKTEGDEEAEEEQEENLEASGDYK	Acetyl	Acet[1]	NX_P12956-1	XRCC6	0	0	0	1	0	0	0	1	0	0	0	0	0	0	0	0	0	0	0	0	0	0	0	0	0	0	0	0
SIEIESSDVIR_Acet[1]	SIEIESSDVIR	Acetyl	Acet[1]	NX_Q2TAY7-1	SMU1	0	0	0	0	0	0	0	0	0	0	0	0	0	0	0	0	0	0	0	0	0	0	0	0	0	0	1	1
SLTSSSSVR_Acet[1]	SLTSSSSVR	Acetyl	Acet[1]	NX_Q9NZ45-1	CISD1	0	0	0	0	0	0	0	0	0	0	0	0	0	0	0	0	0	0	0	0	0	0	0	1	0	0	0	1
SLYDDLGVETSDSK_Acet[1]	SLYDDLGVETSDSK	Acetyl	Acet[1]	NX_Q96I25-1	RBM17	0	0	0	0	0	0	0	0	0	0	0	0	0	0	0	0	0	0	0	0	0	0	0	0	0	0	1	1
SMEDPFFVVK_Acet[1]	SMEDPFFVVK	Acetyl	Acet[1]	NX_O43752-1	STX6	0	0	0	0	0	0	0	0	0	0	0	0	0	0	0	0	0	0	0	0	0	0	1	0	0	0	0	1
SNIYIQEPPTNGK_Acet[1]	SNIYIQEPPTNGK	Acetyl	Acet[1]	NX_Q6UX04-1	CWC27	0	0	0	0	0	0	0	0	0	0	0	0	0	0	0	0	0	0	0	0	0	0	1	0	0	0	1	0
SNPSAPPPYEDR_Acet[1]	SNPSAPPPYEDR	Acetyl	Acet[1]	NX_Q969X1-1	TMBIM1	0	1	0	0	0	0	0	0	1	0	0	0	0	0	0	0	0	0	0	0	0	0	0	0	0	0	0	0
SQAVQTNGTQPLSK_Acet[1]	SQAVQTNGTQPLSK	Acetyl	Acet[1]	NX_Q99496-1	RNF2	0	0	0	0	0	0	0	0	0	0	0	0	0	0	0	0	0	0	0	0	0	0	1	1	0	0	0	0
SQDTEVDMK_Acet[1]	SQDTEVDMK	Acetyl	Acet[1]	NX_P08195-1	SLC3A2	0	0	0	0	0	0	0	0	0	0	0	0	0	0	0	0	0	0	0	0	0	0	1	0	0	0	1	0
SQERPTFYR_Acet[1]	SQERPTFYR	Acetyl	Acet[1]	NX_Q16539-1	MAPK14	1	0	0	0	0	1	0	0	0	0	0	0	0	0	0	0	0	0	0	0	0	0	0	0	0	0	0	0
SQPGQKPAASPR_Acet[1]	SQPGQKPAASPR	Acetyl	Acet[1]	NX_P20810-1	CAST	0	0	0	0	0	0	0	0	0	0	0	0	0	0	0	0	0	1	0	0	0	0	0	0	0	0	0	1
SQYTEKEPAAMDQESGK_Acet[1]	SQYTEKEPAAMDQESGK	Acetyl	Acet[1]	NX_O43164-1	PJA2	0	0	0	0	0	0	0	0	0	0	0	0	0	0	0	0	0	0	0	0	0	1	1	0	0	0	0	0
SSDFEGYEQDFAVLTAEITSK_Acet[1]	SSDFEGYEQDFAVLTAEITSK	Acetyl	Acet[1]	NX_Q96AJ9-1	VTI1A	0	0	0	0	0	0	0	0	0	0	0	0	0	0	0	0	0	0	0	0	1	0	0	0	0	0	1	0
SSNCTSTTAVAVAPLSASK_Acet[1]	SSNCTSTTAVAVAPLSASK	Acetyl	Acet[1]	NX_P78356-1	PIP4K2B	0	0	0	0	0	0	0	0	0	0	0	0	0	0	0	0	0	0	0	0	0	0	1	1	0	0	0	0
SSSAGSGHQPSQSR_Acet[1]	SSSAGSGHQPSQSR	Acetyl	Acet[1]	NX_Q13542-1	EIF4EBP2	0	0	0	0	0	0	0	0	0	0	1	0	0	0	0	0	0	0	0	0	0	0	1	0	0	0	0	0
SSTSPNLQK_Acet[1]	SSTSPNLQK	Acetyl	Acet[1]	NX_O75351-1	VPS4B	0	0	0	0	0	0	0	0	0	0	0	0	0	0	0	0	0	0	0	0	0	0	1	1	0	0	0	0
SSVSPIQIPSR_Acet[1]	SSVSPIQIPSR	Acetyl	Acet[1]	NX_Q86WA8-1	LONP2	0	0	0	0	0	0	0	0	0	0	0	0	0	0	0	0	0	0	0	0	0	0	1	1	0	0	0	0
STAAVPELK_Acet[1]	STAAVPELK	Acetyl	Acet[1]	NX_Q9BRJ7-1	NUDT16L1	0	0	0	0	0	0	0	0	0	0	0	0	0	0	0	0	0	0	0	0	0	0	1	1	0	0	0	0
STPDPPLGGTPR_Acet[1]	STPDPPLGGTPR	Acetyl	Acet[1]	NX_P51532-1	SMARCA4	0	0	0	0	0	0	0	0	0	0	0	0	0	0	0	0	0	0	0	0	0	0	1	0	0	0	0	1
STPPLAASGMAPGPFAGPQAQQAAR_Acet[1]	STPPLAASGMAPGPFAGPQAQQAAR	Acetyl	Acet[1]	NX_Q96HR3-1	MED30	0	0	0	0	0	0	0	0	0	0	0	0	0	0	0	0	0	0	0	0	0	0	1	1	0	0	0	0
STSWSDR_Acet[1]	STSWSDR	Acetyl	Acet[1]	NX_P49902-1	NT5C2	0	0	0	0	0	0	0	0	0	0	0	0	0	0	0	0	0	0	0	0	0	0	1	1	0	0	0	0
STTLLSAFYDVDFLCK_Acet[1]	STTLLSAFYDVDFLCK	Acetyl	Acet[1]	NX_P47974-1	ZFP36L2	0	0	0	0	0	0	0	0	1	1	0	0	0	0	0	0	0	0	0	0	0	0	0	0	0	0	0	0
SVAFAAPR_Acet[1]	SVAFAAPR	Acetyl	Acet[1]	NX_Q15532-1	SS18	0	0	0	0	0	0	0	0	0	0	0	0	0	0	0	0	0	0	0	0	0	0	0	0	1	0	0	1
SVLGEYER_Acet[1]	SVLGEYER	Acetyl	Acet[1]	NX_Q8TD19-1	NEK9	0	0	0	0	0	0	0	0	0	0	0	0	1	0	0	0	0	0	0	0	0	0	0	1	0	0	0	0
SVQVVSAAAAAK_Acet[1]	SVQVVSAAAAAK	Acetyl	Acet[1]	NX_Q96HN2-1	AHCYL2	0	0	0	0	0	0	0	0	0	0	0	0	0	0	0	0	0	0	0	0	0	0	1	0	0	0	1	0
SWESGAGPGLGSQGMDLVWSAWYGK_Acet[1]	SWESGAGPGLGSQGMDLVWSAWYGK	Acetyl	Acet[1]	NX_Q9Y4W2-1	LAS1L	0	0	0	0	0	0	0	0	0	0	0	0	1	0	0	1	0	0	0	0	0	0	0	0	0	0	0	0
SWFNASQLSSFAK_Acet[1]	SWFNASQLSSFAK	Acetyl	Acet[1]	NX_P82094-1	TMF1	0	0	0	0	0	0	0	0	0	0	0	0	0	0	0	0	0	0	0	0	0	0	0	2	0	0	0	0
SWFVDLAGK_Acet[1]	SWFVDLAGK	Acetyl	Acet[1]	NX_Q8TBA6-1	GOLGA5	0	0	0	0	0	0	0	1	0	0	0	0	0	0	0	0	0	0	0	0	0	0	0	1	0	0	0	0
SWLFGVNK_Acet[1]	SWLFGVNK	Acetyl	Acet[1]	NX_Q5T9A4-1	ATAD3B	0	0	0	0	0	0	0	0	0	0	0	0	0	0	0	0	0	0	0	0	1	0	1	0	0	0	0	0
TAALAVVTTSGLEDGVPR_Acet[1]	TAALAVVTTSGLEDGVPR	Acetyl	Acet[1]	NX_Q9NWB7-1	IFT57	0	0	0	0	0	0	0	0	0	0	0	0	0	0	0	0	0	0	0	0	0	0	1	0	0	0	1	0
TASSVEQLR_Acet[1]	TASSVEQLR	Acetyl	Acet[1]	NX_Q9H3U1-1	UNC45A	0	0	0	0	0	0	0	0	0	1	0	0	0	0	0	0	0	0	0	0	0	0	1	0	0	0	0	0
TECFLPPTSSPSEHR_Acet[1]	TECFLPPTSSPSEHR	Acetyl	Acet[1]	NX_Q15311-1	RALBP1	0	0	0	0	0	0	0	0	0	0	0	0	0	0	0	0	0	0	0	0	0	0	1	1	0	0	0	0
TFNSFEGSK_Acet[1]	TFNSFEGSK	Acetyl	Acet[1]	NX_P98170-1	XIAP	0	0	0	0	0	0	0	0	0	0	0	0	0	0	0	0	0	0	0	0	0	0	1	0	0	0	1	0
TMPVNGAHKDADLWSSHDK_Acet[1]	TMPVNGAHKDADLWSSHDK	Acetyl	Acet[1]	NX_P34896-1	SHMT1	0	0	0	0	0	0	0	0	1	0	0	0	0	0	0	0	1	0	0	0	0	0	0	0	0	0	0	0
TQQGAALQNYNNELVK_Acet[1]	TQQGAALQNYNNELVK	Acetyl	Acet[1]	NX_O43805-1	SSNA1	0	0	0	0	0	0	0	0	0	0	0	0	0	0	0	0	0	0	0	0	0	0	1	1	0	0	0	0
TSEVIEDEKQFYSK_Acet[1]	TSEVIEDEKQFYSK	Acetyl	Acet[1]	NX_Q9BV86-1	NTMT1	0	0	0	0	0	0	0	1	0	0	0	0	0	0	0	0	0	0	0	0	0	0	1	0	0	0	0	0
TSFQEVPLQTSNFAHVIFQNVAK_Acet[1]	TSFQEVPLQTSNFAHVIFQNVAK	Acetyl	Acet[1]	NX_Q86VP1-1	TAX1BP1	0	0	0	0	0	0	0	0	0	0	0	0	0	0	0	0	0	0	0	0	1	1	0	0	0	0	0	0
TSGQFK_Acet[1]	TSGQFK	Acetyl	Acet[1]	NX_Q9NSK7-1	C19orf12	0	1	0	0	0	1	0	0	0	0	0	0	0	0	0	0	0	0	0	0	0	0	0	0	0	0	0	0
TSMASLFSFTSPAVK_Acet[1]	TSMASLFSFTSPAVK	Acetyl	Acet[1]	NX_Q99717-1	SMAD5	0	0	0	1	0	0	0	0	0	0	0	0	0	0	0	0	0	0	0	0	0	0	0	0	1	0	0	0
TSPAAAQSR_Acet[1]	TSPAAAQSR	Acetyl	Acet[1]	NX_Q32MZ4-1	LRRFIP1	0	0	0	0	0	0	0	0	0	0	0	0	0	0	0	0	0	0	0	0	0	0	1	0	0	0	0	1
TSSPVSR_Acet[1]	TSSPVSR	Acetyl	Acet[1]	NX_C9JLW8-1	MCRIP1	0	0	0	0	0	0	0	0	0	0	0	0	0	0	0	0	0	0	0	0	0	0	1	0	0	0	0	1
TSSYGHVLER_Acet[1]	TSSYGHVLER	Acetyl	Acet[1]	NX_P54821-1	PRRX1	0	0	1	0	0	0	0	0	0	0	0	0	0	0	0	0	0	0	0	0	0	0	0	1	0	0	0	0
TSVSSDHCR_Acet[1]	TSVSSDHCR	Acetyl	Acet[1]	NX_Q5T6F2-1	UBAP2	0	0	0	1	0	0	0	0	0	0	0	0	0	0	0	0	0	0	0	0	0	0	0	0	1	0	0	0
TTESGSDSESKPDQEAEPQEAAGAQGR_Acet[1]	TTESGSDSESKPDQEAEPQEAAGAQGR	Acetyl	Acet[1]	NX_Q9Y2J2-1	EPB41L3	0	0	0	0	0	0	0	0	0	0	0	0	0	0	0	0	0	0	0	0	0	0	2	0	0	0	0	0
TTETFVK_Acet[1]	TTETFVK	Acetyl	Acet[1]	NX_Q9BQ15-1	NABP2	0	0	0	0	0	0	0	0	0	0	0	0	0	0	0	0	0	0	0	0	0	0	1	0	0	0	1	0
TTTTTFK_Acet[1]	TTTTTFK	Acetyl	Acet[1]	NX_Q9UK76-1	JPT1	0	0	0	0	0	0	0	0	0	0	0	0	0	0	0	0	0	0	0	0	0	0	0	1	0	0	0	1
TTVVVHVDSK_Acet[1]	TTVVVHVDSK	Acetyl	Acet[1]	NX_Q9Y4B6-1	DCAF1	0	0	0	0	0	0	0	0	0	0	0	0	0	0	0	0	0	0	0	0	0	0	1	0	0	0	1	0
AAAAAAAAEQQSSNGPVK_Acet[1]	AAAAAAAAEQQSSNGPVK	Acetyl	Acet[1]	NX_Q16585-1	SGCB	0	0	0	0	0	0	0	0	0	0	0	0	0	0	0	0	0	0	0	0	0	0	0	0	0	0	1	0
AAAAAAAPSGGGGGGEEER_Acet[1]	AAAAAAAPSGGGGGGEEER	Acetyl	Acet[1]	NX_P51608-1	MECP2	0	0	0	0	0	0	0	0	0	0	0	0	0	0	0	0	0	0	0	0	0	0	0	0	0	0	0	1
AAAAAAAPSGGGGGGEEERLEEK_Acet[1]	AAAAAAAPSGGGGGGEEERLEEK	Acetyl	Acet[1]	NX_P51608-1	MECP2	0	0	0	0	0	0	0	0	0	0	0	0	0	0	0	0	0	0	0	0	0	0	0	1	0	0	0	0
AAAAAVEAAAPMGALWGLVHDFVVGQQEGPADQVAADVK_Acet[1]	AAAAAVEAAAPMGALWGLVHDFVVGQQEGPADQVAADVK	Acetyl	Acet[1]	NX_Q96T76-1	MMS19	0	0	0	0	0	0	0	0	0	0	0	0	0	0	0	0	0	1	0	0	0	0	0	0	0	0	0	0
AAAAGAAAAAAAEGEAPAEMGALLLEK_Acet[1]	AAAAGAAAAAAAEGEAPAEMGALLLEK	Acetyl	Acet[1]	NX_Q96KQ7-1	EHMT2	0	0	0	0	0	0	0	1	0	0	0	0	0	0	0	0	0	0	0	0	0	0	0	0	0	0	0	0
AAAAGDGTVKPLQSAMK_Acet[1]	AAAAGDGTVKPLQSAMK	Acetyl	Acet[1]	NX_Q9Y2B5-1	VPS9D1	0	0	0	0	0	0	0	0	0	0	0	0	0	0	0	0	0	0	0	0	0	0	1	0	0	0	0	0
AAAAGGPCVR_Acet[1]	AAAAGGPCVR	Acetyl	Acet[1]	NX_Q5SRE5-1	NUP188	0	0	0	0	0	0	0	0	0	0	0	0	0	0	0	0	0	0	0	0	0	0	0	1	0	0	0	0
AAAAPDSR_Acet[1]	AAAAPDSR	Acetyl	Acet[1]	NX_Q9Y3B9-1	RRP15	0	0	0	0	0	0	0	0	0	0	0	0	0	0	0	0	0	0	0	0	0	0	1	0	0	0	0	0
AAAAPNAGGSAPETAGSAEAPLQYSLLLQYLVGDK_Acet[1]	AAAAPNAGGSAPETAGSAEAPLQYSLLLQYLVGDK	Acetyl	Acet[1]	NX_Q9Y584-1	TIMM22	0	0	0	1	0	0	0	0	0	0	0	0	0	0	0	0	0	0	0	0	0	0	0	0	0	0	0	0
AAAATAAEGVPSR_Acet[1]	AAAATAAEGVPSR	Acetyl	Acet[1]	NX_Q8TBC3-1	SHKBP1	0	0	0	0	0	0	0	0	0	0	0	0	0	0	0	0	0	0	0	0	0	0	0	0	0	0	0	1
AAAAVQGGR_Acet[1]	AAAAVQGGR	Acetyl	Acet[1]	NX_Q15005-1	SPCS2	0	0	0	0	0	0	0	0	0	0	0	0	0	0	0	0	0	0	0	0	0	0	1	0	0	0	0	0
AAAAVSSAK_Acet[1]	AAAAVSSAK	Acetyl	Acet[1]	NX_P49914-1	MTHFS	0	0	0	0	0	0	0	0	0	0	0	0	0	0	0	0	0	0	0	0	0	0	0	0	0	0	1	0
AAACRSVKGLVAVITGGASGLGLATAER_Acet[1]	AAACRSVKGLVAVITGGASGLGLATAER	Acetyl	Acet[1]	NX_Q99714-1	HSD17B10	0	0	0	0	0	0	0	0	0	0	0	0	0	0	0	0	0	0	0	0	0	0	0	0	1	0	0	0
AAADGALPEAAALEQPAELPASVR_Acet[1]	AAADGALPEAAALEQPAELPASVR	Acetyl	Acet[1]	NX_P23025-1	XPA	0	0	0	0	0	0	0	0	0	0	0	0	0	0	0	0	0	0	0	0	0	0	1	0	0	0	0	0
AAADGDDSLYPIAVLIDELRNEDVQLR_Acet[1]	AAADGDDSLYPIAVLIDELRNEDVQLR	Acetyl	Acet[1]	NX_P30153-1	PPP2R1A	0	0	0	0	0	0	0	0	0	0	0	0	0	0	0	1	0	0	0	0	0	0	0	0	0	0	0	0
AAAEEEDGGPEGPNR_Acet[1]	AAAEEEDGGPEGPNR	Acetyl	Acet[1]	NX_Q99942-1	RNF5	0	0	0	0	0	0	0	0	0	0	1	0	0	0	0	0	0	0	0	0	0	0	0	0	0	0	0	0
AAAEEGCSVGAEADR_Acet[1]	AAAEEGCSVGAEADR	Acetyl	Acet[1]	NX_P40855-1	PEX19	0	0	0	0	0	0	0	0	0	0	0	0	0	0	0	0	0	0	0	0	0	0	1	0	0	0	0	0
AAAGAAATHLEVAR_Acet[1]	AAAGAAATHLEVAR	Acetyl	Acet[1]	NX_Q96S52-1	PIGS	0	0	0	0	0	0	0	0	0	0	0	0	0	0	0	0	0	0	0	0	0	0	1	0	0	0	0	0
AAAGVVSGK_Acet[1]	AAAGVVSGK	Acetyl	Acet[1]	NX_Q8TC07-1	TBC1D15	0	0	0	0	0	0	0	0	0	0	0	0	0	0	0	0	0	0	0	0	0	0	1	0	0	0	0	0
AAAPQAPGR_Acet[1]	AAAPQAPGR	Acetyl	Acet[1]	NX_P78345-1	RPP38	0	0	0	0	0	0	0	0	0	0	0	0	0	0	0	0	0	0	0	0	0	0	1	0	0	0	0	0
AAAPVAAGSGAGR_Acet[1]	AAAPVAAGSGAGR	Acetyl	Acet[1]	NX_Q8TEL6-1	TRPC4AP	0	0	0	0	0	0	0	0	0	0	0	0	0	0	0	0	0	0	0	0	0	0	0	1	0	0	0	0
AAAQEADGAR_Acet[1]	AAAQEADGAR	Acetyl	Acet[1]	NX_O96005-1	CLPTM1	0	0	0	0	0	0	0	0	0	0	0	0	0	0	0	0	0	0	0	1	0	0	0	0	0	0	0	0
AAASEPVDSGALWGLER_Acet[1]	AAASEPVDSGALWGLER	Acetyl	Acet[1]	NX_Q9BR09-1	NEURL2	0	0	0	0	0	0	0	0	0	0	0	0	0	0	0	0	0	0	0	0	0	0	0	0	0	0	1	0
AAASGSVLQR_Acet[1]	AAASGSVLQR	Acetyl	Acet[1]	NX_Q5VWZ2-1	LYPLAL1	0	0	0	0	0	0	0	0	0	0	0	0	0	1	0	0	0	0	0	0	0	0	0	0	0	0	0	0
AAASGYTDLR_Acet[1]	AAASGYTDLR	Acetyl	Acet[1]	NX_Q6P6C2-1	ALKBH5	0	0	0	0	0	0	0	0	0	0	0	0	0	0	0	0	0	0	0	0	0	0	0	0	0	0	1	0
AAASSPPR_Acet[1]	AAASSPPR	Acetyl	Acet[1]	NX_P51787-1	KCNQ1	0	0	0	0	0	0	0	0	0	0	0	0	0	0	0	0	0	0	0	0	0	0	0	0	0	0	0	1
AAATGAVAASAASGQAEGKK_Acet[1]	AAATGAVAASAASGQAEGKK	Acetyl	Acet[1]	NX_Q9NWH9-1	SLTM	0	0	0	0	0	0	0	1	0	0	0	0	0	0	0	0	0	0	0	0	0	0	0	0	0	0	0	0
AAATGDPGLSK_Acet[1]	AAATGDPGLSK	Acetyl	Acet[1]	NX_O95352-1	ATG7	0	0	0	0	0	0	0	0	0	0	0	0	0	0	0	0	0	0	0	0	0	0	1	0	0	0	0	0
AAATIVHDTSEAVELCPAYGLYLKPITK_Acet[1]	AAATIVHDTSEAVELCPAYGLYLKPITK	Acetyl	Acet[1]	NX_Q02040-1	AKAP17A	0	0	0	0	0	0	0	0	0	0	0	0	0	0	0	0	0	0	0	0	0	0	0	1	0	0	0	0
AAAVAAAGAGEPQSPDELLPKGDAEKPEEELEEDDDEELDETLSER_Acet[1]	AAAVAAAGAGEPQSPDELLPKGDAEKPEEELEEDDDEELDETLSER	Acetyl	Acet[1]	NX_Q9NS69-1	TOMM22	0	0	0	0	0	0	0	1	0	0	0	0	0	0	0	0	0	0	0	0	0	0	0	0	0	0	0	0
AAAVAAPLAAGGEEAAATTSVPGSPGLPGR_Acet[1]	AAAVAAPLAAGGEEAAATTSVPGSPGLPGR	Acetyl	Acet[1]	NX_O75427-1	LRCH4	0	0	0	0	0	0	0	0	0	0	0	0	0	0	0	0	0	0	0	0	0	0	1	0	0	0	0	0
AAAVAMETDDAGNR_Acet[1]	AAAVAMETDDAGNR	Acetyl	Acet[1]	NX_Q9Y3C7-1	MED31	0	0	0	0	0	0	0	0	0	0	0	0	0	0	0	0	0	0	0	0	0	0	0	0	0	0	1	0
AAAVSSVVR_Acet[1]	AAAVSSVVR	Acetyl	Acet[1]	NX_A6NDU8-1	C5orf51	0	0	0	0	0	0	0	0	0	0	1	0	0	0	0	0	0	0	0	0	0	0	0	0	0	0	0	0
AAAWGSSLTAATQR_Acet[1]	AAAWGSSLTAATQR	Acetyl	Acet[1]	NX_Q86U28-1	ISCA2	0	0	0	0	0	0	0	0	0	0	0	0	0	0	0	0	0	0	0	0	0	0	1	0	0	0	0	0
AADEVAGGAR_Acet[1]	AADEVAGGAR	Acetyl	Acet[1]	NX_Q6STE5-1	SMARCD3	0	0	0	0	0	0	0	0	0	0	0	0	0	0	0	0	0	0	0	0	0	0	1	0	0	0	0	0
AAEAGSEEGGPVTAGAGGGGAAAGSSAYPAVCR_Acet[1]	AAEAGSEEGGPVTAGAGGGGAAAGSSAYPAVCR	Acetyl	Acet[1]	NX_P20936-1	RASA1	0	0	0	0	0	0	0	0	0	0	0	0	0	0	0	0	0	0	0	0	0	0	0	1	0	0	0	0
AAEAGVVGAGASPDGDWR_Acet[1]	AAEAGVVGAGASPDGDWR	Acetyl	Acet[1]	NX_Q16576-2	RBBP7	0	0	0	0	0	0	0	0	0	0	0	0	0	0	0	0	0	0	0	0	0	0	0	1	0	0	0	0
AAEEEEVDSADTGER_Acet[1]	AAEEEEVDSADTGER	Acetyl	Acet[1]	NX_Q8WTS1-1	ABHD5	0	0	0	0	0	0	0	0	0	0	0	0	0	0	0	0	0	0	0	0	0	0	1	0	0	0	0	0
AAEEPQQQK_Acet[1]	AAEEPQQQK	Acetyl	Acet[1]	NX_Q96FW1-1	OTUB1	0	0	0	0	0	0	0	0	0	0	0	0	0	0	0	0	0	0	0	0	0	0	1	0	0	0	0	0
AAEIDFLR_Acet[1]	AAEIDFLR	Acetyl	Acet[1]	NX_Q96NL6-1	SCLT1	0	0	0	0	0	0	0	0	0	0	0	0	0	0	0	0	0	0	0	0	0	0	1	0	0	0	0	0
AAEQDPEAR_Acet[1]	AAEQDPEAR	Acetyl	Acet[1]	NX_Q6XQN6-1	NAPRT	0	0	0	0	0	0	0	0	0	0	0	0	0	0	0	0	0	0	0	0	0	0	0	0	0	0	1	0
AAEVLPSAR_Acet[1]	AAEVLPSAR	Acetyl	Acet[1]	NX_Q9GZS1-1	POLR1E	0	0	0	0	0	0	0	0	0	0	0	0	0	0	0	0	0	0	0	0	0	0	0	0	0	0	0	1
AAGFPYALR_Acet[1]	AAGFPYALR	Acetyl	Acet[1]	NX_P17676-1	CEBPB	0	0	0	0	0	0	0	0	0	0	0	0	0	0	0	0	0	0	0	0	0	0	0	0	0	0	1	0
AAGGSGVGGK_Acet[1]	AAGGSGVGGK	Acetyl	Acet[1]	NX_Q9NZM5-1	NOP53	0	0	0	0	0	0	0	0	0	0	0	0	0	0	0	0	0	0	0	0	0	0	1	0	0	0	0	0
AAGSDLLDEVFFNSEVDEK_Acet[1]	AAGSDLLDEVFFNSEVDEK	Acetyl	Acet[1]	NX_O00268-1	TAF4	0	0	0	0	0	0	0	0	0	0	0	0	0	0	0	0	0	0	0	0	0	0	0	0	0	0	0	1
AAGSITTLPALPEDGGSGAFPPGHFKDPK_Acet[1]	AAGSITTLPALPEDGGSGAFPPGHFKDPK	Acetyl	Acet[1]	NX_P09038-1	FGF2	0	0	0	0	1	0	0	0	0	0	0	0	0	0	0	0	0	0	0	0	0	0	0	0	0	0	0	0
AALAPLPPLPAQFK_Acet[1]	AALAPLPPLPAQFK	Acetyl	Acet[1]	NX_Q9NP79-1	VTA1	0	0	0	0	0	0	0	0	0	0	0	0	0	0	0	0	0	0	0	0	0	0	0	1	0	0	0	0
AALHTTPDSPAAQLER_Acet[1]	AALHTTPDSPAAQLER	Acetyl	Acet[1]	NX_A6NFI3-1	ZNF316	0	0	0	0	0	0	0	0	0	0	0	0	0	0	0	0	0	0	0	0	0	0	0	1	0	0	0	0
AALIAENFR_Acet[1]	AALIAENFR	Acetyl	Acet[1]	NX_Q9HA72-1	CALHM2	0	0	0	0	0	0	0	0	0	0	0	0	0	0	0	0	0	0	0	0	0	0	1	0	0	0	0	0
AAPAPGAGAASGGAGCSGGGAGAGAGSGSGAAGAGGR_Acet[1]	AAPAPGAGAASGGAGCSGGGAGAGAGSGSGAAGAGGR	Acetyl	Acet[1]	NX_P0C2W1-1	FBXO45	0	0	0	0	0	0	0	0	0	0	0	0	0	0	0	0	0	0	0	0	0	0	0	0	0	0	1	0
AAPAPVTR_Acet[1]	AAPAPVTR	Acetyl	Acet[1]	NX_Q7RTV5-1	PRXL2C	0	0	0	0	0	0	0	0	0	0	0	0	0	0	0	0	0	0	0	0	0	0	1	0	0	0	0	0
AAPEER_Acet[1]	AAPEER	Acetyl	Acet[1]	NX_Q96CS3-1	FAF2	0	0	0	0	0	0	0	0	0	0	0	0	0	0	0	0	0	0	0	0	0	0	1	0	0	0	0	0
AAPEPAPR_Acet[1]	AAPEPAPR	Acetyl	Acet[1]	NX_Q9NSY0-1	NRBP2	0	0	0	0	0	0	0	0	0	0	0	0	0	0	0	0	0	0	0	0	0	0	1	0	0	0	0	0
AAPGAPAEYGYIR_Acet[1]	AAPGAPAEYGYIR	Acetyl	Acet[1]	NX_Q99959-1	PKP2	0	1	0	0	0	0	0	0	0	0	0	0	0	0	0	0	0	0	0	0	0	0	0	0	0	0	0	0
AAPSPSGGGGSGGGSGSGTPGPVGSPAPGHPAVSSMQGK_Acet[1]	AAPSPSGGGGSGGGSGSGTPGPVGSPAPGHPAVSSMQGK	Acetyl	Acet[1]	NX_P45985-1	MAP2K4	0	0	0	0	0	0	0	0	0	0	0	0	0	0	0	0	0	0	0	0	0	0	0	0	0	0	1	0
AAPVDLELK_Acet[1]	AAPVDLELK	Acetyl	Acet[1]	NX_O60925-1	PFDN1	0	0	0	0	0	0	0	0	0	0	0	0	0	0	0	0	0	0	0	0	0	0	1	0	0	0	0	0
AAQGAAAAVAAGTSGVAGEGEPGPGENAAAEGTAPSPGR_Acet[1]	AAQGAAAAVAAGTSGVAGEGEPGPGENAAAEGTAPSPGR	Acetyl	Acet[1]	NX_Q9H7Z6-1	KAT8	0	0	0	0	0	0	0	0	0	0	0	0	0	0	0	0	0	0	0	0	0	0	1	0	0	0	0	0
AAQIPIVATTSTPGIVR_Acet[1]	AAQIPIVATTSTPGIVR	Acetyl	Acet[1]	NX_Q6PI98-1	INO80C	0	0	0	0	0	0	0	0	0	0	0	0	0	0	0	0	0	0	0	0	0	0	0	0	0	0	0	1
AAQVAPAAASSLGNPPPPPPSELKK_Acet[1]	AAQVAPAAASSLGNPPPPPPSELKK	Acetyl	Acet[1]	NX_O14497-1	ARID1A	0	0	0	0	0	0	0	0	0	0	0	0	0	0	0	0	0	0	0	0	0	0	0	0	0	0	1	0
AAQYGSMSFNPSTPGASYGPGR_Acet[1]	AAQYGSMSFNPSTPGASYGPGR	Acetyl	Acet[1]	NX_Q9NUV9-1	GIMAP4	0	0	0	0	0	0	0	0	0	0	0	0	0	0	0	0	0	0	0	0	0	0	0	0	0	0	0	1
AARPITLGIDLGTTSVK_Acet[1]	AARPITLGIDLGTTSVK	Acetyl	Acet[1]	NX_Q9UHJ6-1	SHPK	0	0	0	0	0	0	1	0	0	0	0	0	0	0	0	0	0	0	0	0	0	0	0	0	0	0	0	0
AASCPLPVTPDLPTLR_Acet[1]	AASCPLPVTPDLPTLR	Acetyl	Acet[1]	NX_Q8N6Q8-1	METTL25	0	0	0	0	0	0	0	0	0	0	0	0	0	0	0	0	0	0	0	0	0	0	0	1	0	0	0	0
AASEAAVVSSPSLK_Acet[1]	AASEAAVVSSPSLK	Acetyl	Acet[1]	NX_Q8WWH5-1	TRUB1	0	0	0	0	0	0	0	0	0	0	0	0	0	0	0	0	0	0	0	0	0	0	0	1	0	0	0	0
AASELYTK_Acet[1]	AASELYTK	Acetyl	Acet[1]	NX_Q9Y4I1-1	MYO5A	0	0	0	0	0	0	0	0	0	0	0	0	0	0	0	0	0	0	0	0	0	0	1	0	0	0	0	0
AASEVAGVVANAPSPPESSSLCASK_Acet[1]	AASEVAGVVANAPSPPESSSLCASK	Acetyl	Acet[1]	NX_Q8ND24-1	RNF214	0	0	0	0	1	0	0	0	0	0	0	0	0	0	0	0	0	0	0	0	0	0	0	0	0	0	0	0
AASGLDHLK_Acet[1]	AASGLDHLK	Acetyl	Acet[1]	NX_Q03188-1	CENPC	0	0	0	0	0	0	0	0	0	0	1	0	0	0	0	0	0	0	0	0	0	0	0	0	0	0	0	0
AASGSGMAQK_Acet[1]	AASGSGMAQK	Acetyl	Acet[1]	NX_Q92905-1	COPS5	0	0	0	0	0	0	0	0	0	0	0	0	0	0	0	0	0	0	0	0	0	0	0	0	0	0	1	0
AASLWMGDLEPYMDENFISR_Acet[1]	AASLWMGDLEPYMDENFISR	Acetyl	Acet[1]	NX_Q9NX07-1	TRNAU1AP	0	0	0	0	0	0	0	0	0	0	0	1	0	0	0	0	0	0	0	0	0	0	0	0	0	0	0	0
AASQAVEEMR_Acet[1]	AASQAVEEMR	Acetyl	Acet[1]	NX_O15160-1	POLR1C	0	0	0	0	0	0	0	0	0	0	0	0	0	0	0	0	0	0	0	0	0	0	0	0	0	0	1	0
AASSSSSSAGGVSGSSVTGSGFSVSDLAPPR_Acet[1]	AASSSSSSAGGVSGSSVTGSGFSVSDLAPPR	Acetyl	Acet[1]	NX_Q96DE5-1	ANAPC16	0	0	0	0	0	0	0	0	0	0	0	0	0	0	0	0	0	0	0	0	0	0	0	0	0	0	1	0
AASVEQR_Acet[1]	AASVEQR	Acetyl	Acet[1]	NX_Q96IU4-1	ABHD14B	0	0	0	0	0	0	0	0	0	0	0	0	0	0	0	0	0	0	0	0	0	0	0	1	0	0	0	0
AATAAAVVAEEDTELR_Acet[1]	AATAAAVVAEEDTELR	Acetyl	Acet[1]	NX_O95684-1	FGFR1OP	0	0	0	0	0	0	0	0	0	0	0	0	0	0	0	0	0	0	0	0	0	0	1	0	0	0	0	0
AATASAGAGGIDGK_Acet[1]	AATASAGAGGIDGK	Acetyl	Acet[1]	NX_Q02978-1	SLC25A11	0	0	0	0	0	0	0	0	0	0	0	0	0	0	0	0	0	0	0	0	0	0	0	1	0	0	0	0
AATSGTDEPVSGELVSVAHALSLPAESYGNDPDIEMAWAMR_Acet[1]	AATSGTDEPVSGELVSVAHALSLPAESYGNDPDIEMAWAMR	Acetyl	Acet[1]	NX_Q9BVG4-1	PBDC1	0	0	0	0	0	0	0	0	0	0	0	0	0	0	0	0	0	1	0	0	0	0	0	0	0	0	0	0
AATTANPEMTSDVPSLGPAIASGNSGPGIQGGGAIVQR_Acet[1]	AATTANPEMTSDVPSLGPAIASGNSGPGIQGGGAIVQR	Acetyl	Acet[1]	NX_P27540-1	ARNT	0	0	0	0	0	0	0	0	0	0	0	0	0	0	0	0	0	0	0	0	0	0	0	0	0	0	1	0
AAVAAGGLVGK_Acet[1]	AAVAAGGLVGK	Acetyl	Acet[1]	NX_Q8IZD4-1	DCP1B	0	0	0	0	0	0	0	0	0	0	0	0	0	0	0	0	0	0	0	0	0	0	0	1	0	0	0	0
AAVAATAAAK_Acet[1]	AAVAATAAAK	Acetyl	Acet[1]	NX_Q6Y1H2-1	HACD2	0	0	0	0	1	0	0	0	0	0	0	0	0	0	0	0	0	0	0	0	0	0	0	0	0	0	0	0
AAVAVAVR_Acet[1]	AAVAVAVR	Acetyl	Acet[1]	NX_Q9UI10-1	EIF2B4	0	0	0	0	0	0	0	0	0	0	0	0	0	0	0	0	0	0	0	0	0	0	1	0	0	0	0	0
AAVETR_Acet[1]	AAVETR	Acetyl	Acet[1]	NX_P53582-1	METAP1	0	0	0	0	0	0	0	0	0	0	0	0	0	0	0	0	0	0	0	0	0	0	1	0	0	0	0	0
AAVFDLDLETEEGSEGEGEPELSPADACPLAELR_Acet[1]	AAVFDLDLETEEGSEGEGEPELSPADACPLAELR	Acetyl	Acet[1]	NX_Q9UBS0-1	RPS6KB2	0	0	0	0	0	0	0	0	0	0	0	0	0	0	0	0	0	1	0	0	0	0	0	0	0	0	0	0
AAVGPPQQQVR_Acet[1]	AAVGPPQQQVR	Acetyl	Acet[1]	NX_Q8WU17-1	RNF139	0	0	0	0	0	0	0	0	0	0	0	0	0	0	0	0	0	0	0	0	0	0	1	0	0	0	0	0
AAVLESLLR_Acet[1]	AAVLESLLR	Acetyl	Acet[1]	NX_Q8IWY9-1	CDAN1	0	0	0	1	0	0	0	0	0	0	0	0	0	0	0	0	0	0	0	0	0	0	0	0	0	0	0	0
AAVQMDPELAK_Acet[1]	AAVQMDPELAK	Acetyl	Acet[1]	NX_Q9Y312-1	AAR2	0	0	0	0	0	0	0	0	0	0	0	0	0	0	0	0	0	0	0	0	0	0	0	1	0	0	0	0
AAVQVVGSWPSVQPR_Acet[1]	AAVQVVGSWPSVQPR	Acetyl	Acet[1]	NX_Q6AI08-1	HEATR6	0	0	0	0	0	0	0	0	0	0	0	0	0	0	0	0	0	0	0	0	0	0	0	0	0	0	1	0
AAVSVYAPPVGGFSFDNCR_Acet[1]	AAVSVYAPPVGGFSFDNCR	Acetyl	Acet[1]	NX_Q99436-1	PSMB7	0	0	0	0	0	0	0	0	0	0	0	0	0	0	0	0	0	0	0	0	0	0	0	1	0	0	0	0
AAVTMSVPGR_Acet[1]	AAVTMSVPGR	Acetyl	Acet[1]	NX_Q7Z406-1	MYH14	0	0	0	0	0	0	0	0	0	0	0	0	0	0	0	0	0	0	0	0	0	1	0	0	0	0	0	0
AAVVENVVK_Acet[1]	AAVVENVVK	Acetyl	Acet[1]	NX_Q92785-1	DPF2	0	0	0	0	0	0	0	0	0	0	0	0	0	0	0	0	0	0	0	0	0	0	0	0	0	0	0	1
AAVYSGISLK_Acet[1]	AAVYSGISLK	Acetyl	Acet[1]	NX_Q14146-1	URB2	0	0	0	0	0	0	0	0	0	0	0	0	0	0	0	0	0	0	0	0	0	0	0	1	0	0	0	0
AAYSYR_Acet[1]	AAYSYR	Acetyl	Acet[1]	NX_O75340-1	PDCD6	0	0	0	0	0	0	0	0	0	0	0	0	0	0	0	0	0	0	0	0	0	0	1	0	0	0	0	0
ACGLVASNLNLKPGECLRVR_Acet[1]	ACGLVASNLNLKPGECLRVR	Acetyl	Acet[1]	NX_P09382-1	LGALS1	0	0	0	0	0	0	0	0	0	0	0	0	0	0	0	0	0	0	0	0	1	0	0	0	0	0	0	0
ACLLETPIR_Acet[1]	ACLLETPIR	Acetyl	Acet[1]	NX_Q8IUR7-1	ARMC8	0	0	0	0	0	0	0	0	0	0	0	0	0	0	0	0	0	0	0	0	0	1	0	0	0	0	0	0
ACPLEKALDVMVSTFHK_Acet[1]	ACPLEKALDVMVSTFHK	Acetyl	Acet[1]	NX_P26447-1	S100A4	0	0	0	0	0	1	0	0	0	0	0	0	0	0	0	0	0	0	0	0	0	0	0	0	0	0	0	0
ADAAASPVGK_Acet[1]	ADAAASPVGK	Acetyl	Acet[1]	NX_Q7LBC6-1	KDM3B	0	0	0	0	0	0	0	0	0	0	0	0	0	0	0	0	0	0	0	0	0	0	0	1	0	0	0	0
ADAAATAGAGGSGTR_Acet[1]	ADAAATAGAGGSGTR	Acetyl	Acet[1]	NX_Q7Z7C8-1	TAF8	0	0	0	0	0	0	0	0	0	0	0	0	0	0	0	0	0	0	0	0	0	0	1	0	0	0	0	0
ADAEVIILPK_Acet[1]	ADAEVIILPK	Acetyl	Acet[1]	NX_O60832-1	DKC1	0	0	0	0	0	0	0	0	0	0	0	0	0	0	0	0	0	0	0	0	0	0	0	0	0	0	0	1
ADANKAEVPGATGGDSPHLQPAEPPGEPR_Acet[1]	ADANKAEVPGATGGDSPHLQPAEPPGEPR	Acetyl	Acet[1]	NX_Q9P2K5-1	MYEF2	1	0	0	0	0	0	0	0	0	0	0	0	0	0	0	0	0	0	0	0	0	0	0	0	0	0	0	0
ADEALAGLDEGALR_Acet[1]	ADEALAGLDEGALR	Acetyl	Acet[1]	NX_P53814-1	SMTN	0	0	0	0	0	0	0	0	0	0	0	0	0	0	0	0	0	0	0	0	1	0	0	0	0	0	0	0
ADEALAGLDEGALRK_Acet[1]	ADEALAGLDEGALRK	Acetyl	Acet[1]	NX_P53814-1	SMTN	0	0	0	0	0	0	0	1	0	0	0	0	0	0	0	0	0	0	0	0	0	0	0	0	0	0	0	0
ADEATR_Acet[1]	ADEATR	Acetyl	Acet[1]	NX_Q9Y3C8-1	UFC1	0	0	0	0	0	0	0	0	0	0	0	0	0	0	0	0	0	0	0	0	0	0	1	0	0	0	0	0
ADEDLIFR_Acet[1]	ADEDLIFR	Acetyl	Acet[1]	NX_O00418-1	EEF2K	0	0	0	0	0	0	0	0	0	0	0	0	0	0	0	0	0	0	0	0	0	0	0	0	0	0	1	0
ADFDEIYEEEEDEER_Acet[1]	ADFDEIYEEEEDEER	Acetyl	Acet[1]	NX_Q9UKJ5-1	CHIC2	0	0	0	0	0	0	0	0	0	0	0	0	0	0	0	0	0	0	0	0	0	0	0	1	0	0	0	0
ADGAPRPQLYR_Acet[1]	ADGAPRPQLYR	Acetyl	Acet[1]	NX_Q96PE2-1	ARHGEF17	0	0	0	0	0	0	0	0	0	0	0	0	0	1	0	0	0	0	0	0	0	0	0	0	0	0	0	0
ADGEEPMAVDGGCGDTGDWEGR_Acet[1]	ADGEEPMAVDGGCGDTGDWEGR	Acetyl	Acet[1]	NX_Q8TBC4-1	UBA3	0	0	0	0	0	0	0	0	0	0	0	0	0	0	0	0	0	0	0	0	0	0	1	0	0	0	0	0
ADHLMLAEGYR_Acet[1]	ADHLMLAEGYR	Acetyl	Acet[1]	NX_Q96RK1-1	CITED4	0	0	0	0	0	0	0	0	0	0	0	0	0	0	0	1	0	0	0	0	0	0	0	0	0	0	0	0
ADHMMAMNHGR_Acet[1]	ADHMMAMNHGR	Acetyl	Acet[1]	NX_Q99967-1	CITED2	0	0	0	0	0	0	0	0	0	0	0	0	0	0	0	0	0	0	0	0	0	0	1	0	0	0	0	0
ADIDNK_Acet[1]	ADIDNK	Acetyl	Acet[1]	NX_P55209-1	NAP1L1	0	0	0	0	0	0	0	0	0	0	0	0	0	0	0	0	0	0	0	0	0	0	1	0	0	0	0	0
ADKEAFDDAVEER_Acet[1]	ADKEAFDDAVEER	Acetyl	Acet[1]	NX_Q09028-2	RBBP4	0	0	0	0	0	0	0	0	0	0	0	0	0	0	0	0	0	0	0	0	0	0	0	1	0	0	0	0
ADLDSPPK_Acet[1]	ADLDSPPK	Acetyl	Acet[1]	NX_Q9H9E3-1	COG4	0	0	0	0	0	0	0	0	0	0	0	0	0	0	0	0	0	0	0	0	0	0	1	0	0	0	0	0
ADLSLLQEDLQEDADGSLDFVSQDEMLTPLGR_Acet[1]	ADLSLLQEDLQEDADGSLDFVSQDEMLTPLGR	Acetyl	Acet[1]	NX_Q8TF05-1	PPP4R1	0	0	0	0	0	0	0	0	0	0	0	0	0	0	0	0	0	0	0	0	1	0	0	0	0	0	0	0
ADMEDLFGSDADSEAER_Acet[1]	ADMEDLFGSDADSEAER	Acetyl	Acet[1]	NX_Q8WVC0-1	LEO1	0	0	0	0	0	0	0	0	0	0	0	0	0	0	0	0	0	0	0	0	0	0	0	1	0	0	0	0
ADNLSDTLK_Acet[1]	ADNLSDTLK	Acetyl	Acet[1]	NX_P52306-1	RAP1GDS1	0	0	0	0	0	0	0	0	0	0	0	0	0	0	0	0	0	0	0	0	0	0	0	0	0	0	1	0
ADNLSDTLKK_Acet[1]	ADNLSDTLKK	Acetyl	Acet[1]	NX_P52306-1	RAP1GDS1	0	0	0	0	0	0	0	0	0	0	0	0	0	0	0	0	0	0	0	0	0	0	0	1	0	0	0	0
ADPEVCCFITK_Acet[1]	ADPEVCCFITK	Acetyl	Acet[1]	NX_Q7Z2W4-1	ZC3HAV1	0	0	0	0	0	0	0	0	0	0	0	0	0	0	0	0	0	0	0	0	0	0	0	0	0	0	1	0
ADPVAGIAGSAAK_Acet[1]	ADPVAGIAGSAAK	Acetyl	Acet[1]	NX_Q99501-1	GAS2L1	0	0	0	0	0	0	0	0	0	0	0	0	0	0	0	0	0	0	0	0	0	0	0	0	0	0	1	0
ADQLTEEQIAEFKEAFSLFDKDGDGTITTK_Acet[1]	ADQLTEEQIAEFKEAFSLFDKDGDGTITTK	Acetyl	Acet[1]	NX_P0DP23-1	CALM1	0	0	0	1	0	0	0	0	0	0	0	0	0	0	0	0	0	0	0	0	0	0	0	0	0	0	0	0
ADQLTEEQVTEFK_Acet[1]	ADQLTEEQVTEFK	Acetyl	Acet[1]	NX_P27482-1	CALML3	0	1	0	0	0	0	0	0	0	0	0	0	0	0	0	0	0	0	0	0	0	0	0	0	0	0	0	0
ADQPKPISPLK_Acet[1]	ADQPKPISPLK	Acetyl	Acet[1]	NX_O43772-1	SLC25A20	0	0	0	0	0	0	0	0	0	0	0	0	0	0	0	0	0	0	0	0	0	0	0	0	0	0	1	0
ADSGLLLK_Acet[1]	ADSGLLLK	Acetyl	Acet[1]	NX_Q5SY16-1	NOL9	0	0	0	0	0	0	0	0	0	0	0	0	0	0	0	0	0	0	0	0	0	0	0	0	0	0	1	0
ADSSGQQAPDYR_Acet[1]	ADSSGQQAPDYR	Acetyl	Acet[1]	NX_P49589-1	CARS	0	0	0	0	0	0	0	0	0	0	0	0	0	0	0	0	0	0	0	0	0	0	0	1	0	0	0	0
ADSSGRGAGKPATGPTNSSSAK_Acet[1]	ADSSGRGAGKPATGPTNSSSAK	Acetyl	Acet[1]	NX_Q9BT25-1	HAUS8	0	0	0	0	0	0	0	0	0	0	0	0	0	0	0	0	0	0	0	0	0	1	0	0	0	0	0	0
ADTLESSLEDPLR_Acet[1]	ADTLESSLEDPLR	Acetyl	Acet[1]	NX_Q9H867-1	VCPKMT	0	0	0	0	0	0	0	0	0	0	0	0	0	0	0	0	0	0	0	0	0	0	1	0	0	0	0	0
ADVINVSVNLEAFSQAISAIQALR_Acet[1]	ADVINVSVNLEAFSQAISAIQALR	Acetyl	Acet[1]	NX_Q6P2C8-1	MED27	0	0	0	0	0	0	0	0	0	0	0	0	0	0	0	0	0	0	0	0	1	0	0	0	0	0	0	0
ADVLSVLR_Acet[1]	ADVLSVLR	Acetyl	Acet[1]	NX_Q6P1J9-1	CDC73	0	0	0	0	0	0	0	0	0	0	0	0	0	0	0	0	0	0	0	0	0	0	0	0	0	0	0	1
AEAALEAVR_Acet[1]	AEAALEAVR	Acetyl	Acet[1]	NX_P0C870-1	JMJD7	0	0	0	0	0	0	0	0	0	0	0	0	0	0	0	0	0	0	0	0	0	0	1	0	0	0	0	0
AEAGPQAPPPPGTPSR_Acet[1]	AEAGPQAPPPPGTPSR	Acetyl	Acet[1]	NX_Q16254-1	E2F4	0	0	0	0	0	0	0	0	0	0	0	0	0	0	0	0	0	0	0	0	0	0	1	0	0	0	0	0
AEAPPVSGTFK_Acet[1]	AEAPPVSGTFK	Acetyl	Acet[1]	NX_Q12986-1	NFX1	0	0	0	0	0	0	0	0	0	0	0	0	0	0	0	0	0	0	0	0	0	0	0	0	0	0	1	0
AEAPQVVEIDPDFEPLPRPR_Acet[1]	AEAPQVVEIDPDFEPLPRPR	Acetyl	Acet[1]	NX_Q12778-1	FOXO1	0	0	0	1	0	0	0	0	0	0	0	0	0	0	0	0	0	0	0	0	0	0	0	0	0	0	0	0
AEASATGACGEAMAAAEGSSGPAGLTLGR_Acet[1]	AEASATGACGEAMAAAEGSSGPAGLTLGR	Acetyl	Acet[1]	NX_Q99611-1	SEPHS2	0	0	0	0	0	0	0	0	0	0	0	0	0	0	0	0	0	0	0	0	0	0	0	0	0	0	1	0
AEASSANLGSGCEEK_Acet[1]	AEASSANLGSGCEEK	Acetyl	Acet[1]	NX_Q6P1K2-1	PMF1	0	0	0	0	0	0	0	0	0	0	0	0	0	0	0	0	0	0	0	0	0	0	1	0	0	0	0	0
AEDWLDCPALGPGWK_Acet[1]	AEDWLDCPALGPGWK	Acetyl	Acet[1]	NX_Q9UIS9-1	MBD1	0	0	0	0	0	0	0	0	0	0	0	0	0	0	0	0	0	0	0	0	0	0	0	1	0	0	0	0
AEEEGPPVELR_Acet[1]	AEEEGPPVELR	Acetyl	Acet[1]	NX_Q7Z388-1	DPY19L4	0	0	0	0	0	0	0	0	0	0	0	0	0	0	0	0	0	0	0	0	0	0	0	0	0	0	1	0
AEEHTDLEAQIVK_Acet[1]	AEEHTDLEAQIVK	Acetyl	Acet[1]	NX_P56539-1	CAV3	0	0	0	0	0	0	0	0	0	0	0	0	0	0	0	0	0	0	0	0	0	1	0	0	0	0	0	0
AEEQVNR_Acet[1]	AEEQVNR	Acetyl	Acet[1]	NX_Q9NQE9-1	HINT3	0	0	0	0	0	0	0	0	0	0	0	0	0	0	0	0	0	0	0	0	0	0	0	1	0	0	0	0
AEEVVVVAK_Acet[1]	AEEVVVVAK	Acetyl	Acet[1]	NX_P16333-1	NCK1	0	0	0	0	0	0	0	0	0	0	0	0	0	0	0	0	0	0	0	0	0	0	0	0	0	0	0	1
AEFLDDQETR_Acet[1]	AEFLDDQETR	Acetyl	Acet[1]	NX_O14545-1	TRAFD1	0	0	0	0	0	0	0	0	0	0	0	0	0	0	0	0	0	0	0	0	0	0	1	0	0	0	0	0
AEFTSYKETASSR_Acet[1]	AEFTSYKETASSR	Acetyl	Acet[1]	NX_Q86V48-1	LUZP1	0	0	0	0	0	0	0	1	0	0	0	0	0	0	0	0	0	0	0	0	0	0	0	0	0	0	0	0
AEGEDVGWWR_Acet[1]	AEGEDVGWWR	Acetyl	Acet[1]	NX_Q9NW68-1	BSDC1	0	0	0	0	0	0	0	0	0	0	0	0	0	0	0	0	0	0	0	0	0	0	0	0	0	0	0	1
AEGGGPEPGEQER_Acet[1]	AEGGGPEPGEQER	Acetyl	Acet[1]	NX_Q14CS0-1	UBXN2B	0	0	0	0	0	0	0	0	0	0	0	0	0	0	0	0	0	0	0	0	0	0	1	0	0	0	0	0
AEITNIR_Acet[1]	AEITNIR	Acetyl	Acet[1]	NX_Q9BT88-1	SYT11	0	0	0	0	0	0	0	0	0	0	0	0	0	0	0	0	0	0	0	1	0	0	0	0	0	0	0	0
AELDQLPDESSSAK_Acet[1]	AELDQLPDESSSAK	Acetyl	Acet[1]	NX_Q5TKA1-1	LIN9	0	0	0	0	0	0	0	0	0	0	0	0	0	0	0	0	0	0	0	0	0	0	1	0	0	0	0	0
AELFMECEEEELEPWQK_Acet[1]	AELFMECEEEELEPWQK	Acetyl	Acet[1]	NX_Q6N043-1	ZNF280D	0	0	0	0	0	0	0	0	0	0	0	0	0	0	0	0	0	0	0	0	0	0	0	0	1	0	0	0
AELMLLSEIADPTR_Acet[1]	AELMLLSEIADPTR	Acetyl	Acet[1]	NX_Q99941-1	ATF6B	0	0	0	0	0	0	0	0	0	0	0	0	0	0	0	0	0	0	0	0	0	0	0	0	0	0	0	1
AELQQLQEFEIPTGR_Acet[1]	AELQQLQEFEIPTGR	Acetyl	Acet[1]	NX_Q9P2A4-1	ABI3	0	0	0	0	0	0	0	0	0	0	0	0	0	0	0	0	0	0	0	0	0	0	0	0	0	0	0	1
AELQQLR_Acet[1]	AELQQLR	Acetyl	Acet[1]	NX_Q96C01-1	FAM136A	0	0	0	0	0	0	0	0	0	0	0	0	0	0	0	0	0	0	0	0	0	0	0	0	1	0	0	0
AELTVEVR_Acet[1]	AELTVEVR	Acetyl	Acet[1]	NX_P51114-1	FXR1	0	0	0	0	0	0	0	0	0	0	0	0	0	0	0	0	0	0	0	0	0	0	1	0	0	0	0	0
AEMDPVAEFPQPPGAAR_Acet[1]	AEMDPVAEFPQPPGAAR	Acetyl	Acet[1]	NX_Q9HAB8-1	PPCS	0	0	0	0	0	0	0	0	0	0	0	0	0	0	0	0	0	0	0	0	0	0	0	0	0	0	1	0
AENSVLTSTTGR_Acet[1]	AENSVLTSTTGR	Acetyl	Acet[1]	NX_Q9H8V3-1	ECT2	0	0	0	0	0	0	0	0	0	0	0	0	0	0	0	0	0	0	0	0	0	0	0	1	0	0	0	0
AEPLLR_Acet[1]	AEPLLR	Acetyl	Acet[1]	NX_Q6ZW31-1	SYDE1	0	0	0	0	0	0	0	0	0	1	0	0	0	0	0	0	0	0	0	0	0	0	0	0	0	0	0	0
AEPPSPVHCVAAAAPTATVSEKEPFGK_Acet[1]	AEPPSPVHCVAAAAPTATVSEKEPFGK	Acetyl	Acet[1]	NX_Q6PCB5-1	RSBN1L	0	0	0	0	0	0	0	0	0	0	0	0	0	0	0	0	0	0	0	0	0	0	1	0	0	0	0	0
AEPSQAPTPAPAAQPR_Acet[1]	AEPSQAPTPAPAAQPR	Acetyl	Acet[1]	NX_Q92830-1	KAT2A	0	0	0	0	0	0	0	0	0	0	0	0	0	0	0	0	0	0	0	0	0	0	1	0	0	0	0	0
AEPVSPLK_Acet[1]	AEPVSPLK	Acetyl	Acet[1]	NX_Q8IWA4-1	MFN1	0	0	0	0	0	0	0	0	0	0	0	0	0	0	0	0	0	0	0	0	0	0	1	0	0	0	0	0
AEQSDEAVK_Acet[1]	AEQSDEAVK	Acetyl	Acet[1]	NX_P00167-1	CYB5A	0	0	0	0	0	0	0	0	0	0	0	0	0	0	0	0	0	0	0	0	0	0	0	1	0	0	0	0
AEQVLPQALYLSNMR_Acet[1]	AEQVLPQALYLSNMR	Acetyl	Acet[1]	NX_P21580-1	TNFAIP3	0	0	0	0	0	0	0	1	0	0	0	0	0	0	0	0	0	0	0	0	0	0	0	0	0	0	0	0
AERPGPPGGAVSATAYPDTPAEFPPHLQAGAMR_Acet[1]	AERPGPPGGAVSATAYPDTPAEFPPHLQAGAMR	Acetyl	Acet[1]	NX_Q69YG0-1	TMEM42	0	0	0	0	0	0	0	0	0	0	0	0	0	0	0	0	0	0	0	0	0	0	0	0	0	0	1	0
AESSDKLYR_Acet[1]	AESSDKLYR	Acetyl	Acet[1]	NX_P09874-1	PARP1	0	0	0	0	0	0	0	1	0	0	0	0	0	0	0	0	0	0	0	0	0	0	0	0	0	0	0	0
AETEALSK_Acet[1]	AETEALSK	Acetyl	Acet[1]	NX_Q9BUP3-1	HTATIP2	0	0	0	0	0	0	0	0	0	0	0	0	0	0	0	0	0	0	0	0	0	0	1	0	0	0	0	0
AETPPPPTAGAESCSEEPAR_Acet[1]	AETPPPPTAGAESCSEEPAR	Acetyl	Acet[1]	NX_Q7L099-2	RUFY3	0	0	0	0	0	0	0	0	0	0	0	0	0	0	0	0	0	0	0	0	0	0	0	0	0	0	1	0
AEVEAVQLKEEGNR_Acet[1]	AEVEAVQLKEEGNR	Acetyl	Acet[1]	NX_Q8IWX7-1	UNC45B	0	0	0	0	0	0	0	0	0	0	0	0	0	0	0	0	0	0	0	0	0	0	1	0	0	0	0	0
AEVPELASEMMAYYSGNEDDLFFEADGPK_Acet[1]	AEVPELASEMMAYYSGNEDDLFFEADGPK	Acetyl	Acet[1]	NX_P01584-1	IL1B	0	1	0	0	0	0	0	0	0	0	0	0	0	0	0	0	0	0	0	0	0	0	0	0	0	0	0	0
AEVSIDQSK_Acet[1]	AEVSIDQSK	Acetyl	Acet[1]	NX_Q8IVM0-1	CCDC50	0	0	0	0	0	0	0	0	0	0	0	0	1	0	0	0	0	0	0	0	0	0	0	0	0	0	0	0
AFPHRPDAPELPDFSMLKR_Acet[1]	AFPHRPDAPELPDFSMLKR	Acetyl	Acet[1]	NX_Q9H267-1	VPS33B	0	0	0	0	0	0	0	0	0	0	0	1	0	0	0	0	0	0	0	0	0	0	0	0	0	0	0	0
AFTNYSSLNR_Acet[1]	AFTNYSSLNR	Acetyl	Acet[1]	NX_Q9Y6X9-1	MORC2	0	0	0	0	0	0	0	0	0	0	0	0	0	0	0	0	0	0	0	0	0	0	1	0	0	0	0	0
AGAGPTMLLR_Acet[1]	AGAGPTMLLR	Acetyl	Acet[1]	NX_Q9BRA0-1	NAA38	0	0	0	0	0	0	0	0	0	0	0	0	0	0	0	0	0	0	0	0	0	0	0	1	0	0	0	0
AGAPTVSLPELR_Acet[1]	AGAPTVSLPELR	Acetyl	Acet[1]	NX_Q8NFU3-1	TSTD1	0	0	0	0	0	0	0	0	1	0	0	0	0	0	0	0	0	0	0	0	0	0	0	0	0	0	0	0
AGELTPEEEAQYK_Acet[1]	AGELTPEEEAQYK	Acetyl	Acet[1]	NX_Q9NZT1-1	CALML5	0	0	0	0	0	0	0	0	1	0	0	0	0	0	0	0	0	0	0	0	0	0	0	0	0	0	0	0
AGGGGDLSTR_Acet[1]	AGGGGDLSTR	Acetyl	Acet[1]	NX_P23497-1	SP100	0	0	0	0	0	0	0	0	0	0	0	0	0	0	0	0	0	0	0	0	0	0	0	1	0	0	0	0
AGIELER_Acet[1]	AGIELER	Acetyl	Acet[1]	NX_O95183-1	VAMP5	0	0	0	0	0	0	0	0	0	0	0	0	0	0	0	0	0	0	0	0	0	0	1	0	0	0	0	0
AGILAWFWNER_Acet[1]	AGILAWFWNER	Acetyl	Acet[1]	NX_Q6ZMG9-1	CERS6	0	1	0	0	0	0	0	0	0	0	0	0	0	0	0	0	0	0	0	0	0	0	0	0	0	0	0	0
AGLQELR_Acet[1]	AGLQELR	Acetyl	Acet[1]	NX_Q9ULP0-1	NDRG4	0	0	0	0	0	0	0	0	0	0	0	0	0	0	0	0	0	0	0	0	0	0	1	0	0	0	0	0
AGLSGAQIPDGEFTALVYR_Acet[1]	AGLSGAQIPDGEFTALVYR	Acetyl	Acet[1]	NX_Q86WT1-1	TTC30A	0	0	0	0	0	0	1	0	0	0	0	0	0	0	0	0	0	0	0	0	0	0	0	0	0	0	0	0
AGNFDSEER_Acet[1]	AGNFDSEER	Acetyl	Acet[1]	NX_P46108-1	CRK	0	0	0	0	0	0	0	0	0	0	0	0	0	0	0	0	0	0	0	0	0	0	1	0	0	0	0	0
AGNFWQSSHYLQWILDK_Acet[1]	AGNFWQSSHYLQWILDK	Acetyl	Acet[1]	NX_P24863-1	CCNC	0	0	0	0	0	0	0	0	0	0	0	0	0	0	0	1	0	0	0	0	0	0	0	0	0	0	0	0
AGNVKKSSGAGGGSGSGGSGSGGLIGLMK_Acet[1]	AGNVKKSSGAGGGSGSGGSGSGGLIGLMK	Acetyl	Acet[1]	NX_P22681-1	CBL	0	0	0	0	0	0	0	0	0	0	0	0	0	0	1	0	0	0	0	0	0	0	0	0	0	0	0	0
AGPESDAQYQFTGIK_Acet[1]	AGPESDAQYQFTGIK	Acetyl	Acet[1]	NX_Q96IX5-1	ATP5MD	0	0	0	0	0	0	0	0	0	0	0	0	0	0	0	0	0	0	0	0	1	0	0	0	0	0	0	0
AGPGPGAVLESPR_Acet[1]	AGPGPGAVLESPR	Acetyl	Acet[1]	NX_Q5T447-1	HECTD3	0	0	0	0	0	0	0	1	0	0	0	0	0	0	0	0	0	0	0	0	0	0	0	0	0	0	0	0
AGPGPTFPLHR_Acet[1]	AGPGPTFPLHR	Acetyl	Acet[1]	NX_Q6ZTN6-3	ANKRD13D	0	0	0	0	0	0	0	0	0	0	0	0	1	0	0	0	0	0	0	0	0	0	0	0	0	0	0	0
AGPNQLCIRR_Acet[1]	AGPNQLCIRR	Acetyl	Acet[1]	NX_Q96LT4-1	SAMD8	0	0	0	0	0	0	0	0	0	0	0	0	0	0	0	0	0	1	0	0	0	0	0	0	0	0	0	0
AGPQPLALQLEQLLNPRPSEADPEADPEEATAAR_Acet[1]	AGPQPLALQLEQLLNPRPSEADPEADPEEATAAR	Acetyl	Acet[1]	NX_Q9NY61-1	AATF	0	0	0	0	0	0	0	0	0	0	0	1	0	0	0	0	0	0	0	0	0	0	0	0	0	0	0	0
AGPQQQPPYLHLAELTASQFLEIWK_Acet[1]	AGPQQQPPYLHLAELTASQFLEIWK	Acetyl	Acet[1]	NX_P22676-1	CALB2	0	0	0	0	0	0	0	0	0	0	0	0	0	0	0	1	0	0	0	0	0	0	0	0	0	0	0	0
AGQDPALSTSHPFYDVAR_Acet[1]	AGQDPALSTSHPFYDVAR	Acetyl	Acet[1]	NX_P85298-1	ARHGAP8	0	0	0	0	0	0	0	0	0	1	0	0	0	0	0	0	0	0	0	0	0	0	0	0	0	0	0	0
AGQEDPVQR_Acet[1]	AGQEDPVQR	Acetyl	Acet[1]	NX_Q8WUW1-1	BRK1	0	0	0	0	0	0	0	0	0	0	0	0	0	0	0	0	0	0	0	0	1	0	0	0	0	0	0	0
AGSGAGVR_Acet[1]	AGSGAGVR	Acetyl	Acet[1]	NX_P78527-1	PRKDC	0	0	0	0	0	0	0	0	0	0	0	0	0	0	0	0	0	0	0	0	0	0	1	0	0	0	0	0
AGSPELVVLDPPWDK_Acet[1]	AGSPELVVLDPPWDK	Acetyl	Acet[1]	NX_Q96IY1-1	NSL1	0	0	0	0	0	0	0	0	0	0	1	0	0	0	0	0	0	0	0	0	0	0	0	0	0	0	0	0
AGSPELVVLDPPWDKELAAGTESQALVSATPR_Acet[1]	AGSPELVVLDPPWDKELAAGTESQALVSATPR	Acetyl	Acet[1]	NX_Q96IY1-1	NSL1	0	0	0	0	0	0	0	0	0	0	0	0	0	0	0	0	0	0	0	0	0	0	0	0	1	0	0	0
AGSSTGGGGVGETK_Acet[1]	AGSSTGGGGVGETK	Acetyl	Acet[1]	NX_O14641-1	DVL2	0	0	0	0	0	0	0	0	0	0	0	0	0	0	0	0	0	0	0	0	0	0	0	1	0	0	0	0
AGSYPEGAPAILADKR_Acet[1]	AGSYPEGAPAILADKR	Acetyl	Acet[1]	NX_Q6P1Q9-1	METTL2B	0	0	0	0	0	0	0	0	0	0	0	0	0	0	0	0	0	0	0	0	0	0	0	1	0	0	0	0
AGSYPEGAPAVLADK_Acet[1]	AGSYPEGAPAVLADK	Acetyl	Acet[1]	NX_Q96IZ6-1	METTL2A	0	0	0	0	0	0	0	0	0	0	0	0	0	0	0	0	0	0	0	0	0	0	0	0	0	0	0	1
AGTNALLMLENFIDGK_Acet[1]	AGTNALLMLENFIDGK	Acetyl	Acet[1]	NX_Q9H2A2-1	ALDH8A1	0	0	0	0	0	0	0	0	0	0	0	0	0	0	0	0	1	0	0	0	0	0	0	0	0	0	0	0
AGVFPYR_Acet[1]	AGVFPYR	Acetyl	Acet[1]	NX_Q6P2Q9-1	PRPF8	0	1	0	0	0	0	0	0	0	0	0	0	0	0	0	0	0	0	0	0	0	0	0	0	0	0	0	0
AGVGDAAAPGEGGGGGVDGPQR_Acet[1]	AGVGDAAAPGEGGGGGVDGPQR	Acetyl	Acet[1]	NX_Q6NXT6-1	TAPT1	0	0	0	0	0	0	0	0	0	0	0	0	0	0	0	0	0	0	0	0	0	0	0	0	0	0	1	0
AGWNAYIDNLMADGTCQDAAIVGYKDSPSVWAAVPGK_Acet[1]	AGWNAYIDNLMADGTCQDAAIVGYKDSPSVWAAVPGK	Acetyl	Acet[1]	NX_P07737-1	PFN1	0	0	0	0	0	0	0	0	0	0	0	0	0	0	0	0	0	0	0	0	0	0	0	0	1	0	0	0
AHCVTLVQLSISCDHLIDK_Acet[1]	AHCVTLVQLSISCDHLIDK	Acetyl	Acet[1]	NX_Q99829-1	CPNE1	0	0	0	0	0	0	0	0	0	0	0	0	0	0	0	0	0	0	0	0	1	0	0	0	0	0	0	0
AHCVTLVQLSISCDHLIDKDIGSK_Acet[1]	AHCVTLVQLSISCDHLIDKDIGSK	Acetyl	Acet[1]	NX_Q99829-1	CPNE1	0	0	0	0	0	0	0	0	0	0	0	0	0	0	0	0	0	0	0	0	1	0	0	0	0	0	0	0
AHEHGHEHGHHK_Acet[1]	AHEHGHEHGHHK	Acetyl	Acet[1]	NX_O43676-1	NDUFB3	0	0	0	0	0	0	0	0	0	0	0	0	0	0	0	0	0	0	0	0	0	0	0	0	0	0	0	1
AKPLTDQEK_Acet[1]	AKPLTDQEK	Acetyl	Acet[1]	NX_P06737-1	PYGL	0	0	0	0	0	0	0	0	0	0	0	0	0	0	0	0	0	0	0	0	0	0	1	0	0	0	0	0
AKPLTDSEK_Acet[1]	AKPLTDSEK	Acetyl	Acet[1]	NX_P11216-1	PYGB	0	0	0	0	0	0	0	0	1	0	0	0	0	0	0	0	0	0	0	0	0	0	0	0	0	0	0	0
ALADSTR_Acet[1]	ALADSTR	Acetyl	Acet[1]	NX_Q96CX2-1	KCTD12	0	0	0	0	0	0	0	0	0	0	0	0	0	0	0	0	0	0	0	0	0	0	0	0	0	0	1	0
ALAGCPDSFLHHPYYQDK_Acet[1]	ALAGCPDSFLHHPYYQDK	Acetyl	Acet[1]	NX_Q13322-1	GRB10	0	0	0	0	0	1	0	0	0	0	0	0	0	0	0	0	0	0	0	0	0	0	0	0	0	0	0	0
ALALLEDWCR_Acet[1]	ALALLEDWCR	Acetyl	Acet[1]	NX_Q9UL42-1	PNMA2	0	0	0	0	0	0	0	0	0	0	0	0	0	0	0	1	0	0	0	0	0	0	0	0	0	0	0	0
ALAVAPWGR_Acet[1]	ALAVAPWGR	Acetyl	Acet[1]	NX_Q9ULV8-1	CBLC	0	1	0	0	0	0	0	0	0	0	0	0	0	0	0	0	0	0	0	0	0	0	0	0	0	0	0	0
ALCNGDSK_Acet[1]	ALCNGDSK	Acetyl	Acet[1]	NX_P49915-1	GMPS	0	0	0	0	0	0	0	0	0	0	0	0	0	0	0	0	0	0	0	0	0	0	1	0	0	0	0	0
ALETICRPSGR_Acet[1]	ALETICRPSGR	Acetyl	Acet[1]	NX_P18510-1	IL1RN	0	1	0	0	0	0	0	0	0	0	0	0	0	0	0	0	0	0	0	0	0	0	0	0	0	0	0	0
ALGLEQAEEQR_Acet[1]	ALGLEQAEEQR	Acetyl	Acet[1]	NX_Q2TBA0-1	KLHL40	0	0	0	0	0	0	0	0	0	0	0	0	0	0	0	0	0	0	0	0	0	1	0	0	0	0	0	0
ALLAEHLLK_Acet[1]	ALLAEHLLK	Acetyl	Acet[1]	NX_Q9NZD2-1	GLTP	0	0	0	0	0	0	0	0	0	0	0	0	0	0	0	0	0	0	0	0	0	0	0	0	0	0	0	1
ALNVAPVR_Acet[1]	ALNVAPVR	Acetyl	Acet[1]	NX_Q5VZF2-1	MBNL2	0	0	0	0	0	0	0	0	0	0	0	0	0	0	0	0	0	0	0	0	0	0	0	0	0	0	1	0
ALPAGPAEAACALCQR_Acet[1]	ALPAGPAEAACALCQR	Acetyl	Acet[1]	NX_Q5TA31-1	RNF187	0	0	0	0	0	0	0	0	0	0	0	0	0	0	0	0	0	0	0	0	0	0	0	1	0	0	0	0
ALQVELVPTGEIIR_Acet[1]	ALQVELVPTGEIIR	Acetyl	Acet[1]	NX_O00159-1	MYO1C	0	0	0	0	0	0	0	0	0	0	0	0	0	0	0	0	0	0	0	0	0	0	0	0	0	0	0	1
ALSDADVQK_Acet[1]	ALSDADVQK	Acetyl	Acet[1]	NX_P36543-1	ATP6V1E1	0	0	0	0	0	0	0	0	0	0	0	0	0	0	0	0	0	0	0	0	1	0	0	0	0	0	0	0
ALVSADSR_Acet[1]	ALVSADSR	Acetyl	Acet[1]	NX_Q96ES7-1	SGF29	0	0	0	0	0	0	0	0	0	0	0	0	0	0	0	0	0	0	0	0	0	0	1	0	0	0	0	0
ALVTLQR_Acet[1]	ALVTLQR	Acetyl	Acet[1]	NX_Q8WYL5-1	SSH1	0	0	0	0	0	0	0	0	0	0	0	0	0	0	0	0	0	0	0	0	0	0	1	0	0	0	0	0
ALYDEDLLKNPFYLALQK_Acet[1]	ALYDEDLLKNPFYLALQK	Acetyl	Acet[1]	NX_Q96NW4-1	ANKRD27	0	0	0	0	0	0	0	0	0	0	0	1	0	0	0	0	0	0	0	0	0	0	0	0	0	0	0	0
AMAEGER_Acet[1]	AMAEGER	Acetyl	Acet[1]	NX_P53041-1	PPP5C	0	0	0	0	0	0	0	0	0	0	0	0	0	0	0	0	0	0	0	0	0	0	0	1	0	0	0	0
AMNYNAK_Acet[1]	AMNYNAK	Acetyl	Acet[1]	NX_Q9NV96-1	TMEM30A	0	0	0	0	0	0	0	0	0	0	0	0	0	0	0	0	0	0	0	0	0	0	0	0	0	0	0	1
AMSFEWPWQYR_Acet[1]	AMSFEWPWQYR	Acetyl	Acet[1]	NX_Q9BRG1-1	VPS25	0	0	0	0	0	1	0	0	0	0	0	0	0	0	0	0	0	0	0	0	0	0	0	0	0	0	0	0
AMVTGGWGGPGGDTNGVDK_Acet[1]	AMVTGGWGGPGGDTNGVDK	Acetyl	Acet[1]	NX_P10588-1	NR2F6	0	0	0	0	0	0	0	0	0	0	0	0	0	0	0	0	0	0	0	0	0	0	0	1	0	0	0	0
AMWQGAMDNR_Acet[1]	AMWQGAMDNR	Acetyl	Acet[1]	NX_P51795-1	CLCN5	0	0	0	0	0	0	0	0	0	0	0	0	0	0	0	0	0	0	0	0	0	0	0	1	0	0	0	0
ANEVQDLLSPR_Acet[1]	ANEVQDLLSPR	Acetyl	Acet[1]	NX_A0PJW8-1	DAPL1	0	0	0	0	0	0	0	0	0	0	1	0	0	0	0	0	0	0	0	0	0	0	0	0	0	0	0	0
ANFLLPR_Acet[1]	ANFLLPR	Acetyl	Acet[1]	NX_Q14524-1	SCN5A	0	0	0	0	0	0	0	0	0	0	0	0	0	0	0	0	0	0	0	0	0	1	0	0	0	0	0	0
ANGTADVR_Acet[1]	ANGTADVR	Acetyl	Acet[1]	NX_Q8NCM8-1	DYNC2H1	0	0	0	0	0	0	0	0	0	0	0	0	0	0	0	0	0	0	0	0	0	0	1	0	0	0	0	0
ANIAVQR_Acet[1]	ANIAVQR	Acetyl	Acet[1]	NX_P61086-1	UBE2K	0	0	0	0	0	0	0	0	0	0	0	0	0	0	0	0	0	0	0	0	0	0	1	0	0	0	0	0
ANNDAVLKR_Acet[1]	ANNDAVLKR	Acetyl	Acet[1]	NX_Q12904-1	AIMP1	0	0	0	0	0	0	0	0	0	0	0	0	0	0	0	0	0	0	0	0	0	0	1	0	0	0	0	0
ANQVNGNAVQLK_Acet[1]	ANQVNGNAVQLK	Acetyl	Acet[1]	NX_O43390-1	HNRNPR	0	0	0	0	0	0	0	0	0	0	0	0	0	0	0	0	0	0	0	0	0	0	0	0	0	0	0	1
ANVADTK_Acet[1]	ANVADTK	Acetyl	Acet[1]	NX_O60884-1	DNAJA2	0	0	0	0	0	0	0	0	0	0	0	0	0	0	0	0	0	0	0	0	0	0	1	0	0	0	0	0
AQETNHSQVPMLCSTGCGFYGNPR_Acet[1]	AQETNHSQVPMLCSTGCGFYGNPR	Acetyl	Acet[1]	NX_Q6FIF0-1	ZFAND6	0	0	0	0	0	0	0	0	0	0	0	0	0	0	0	0	0	0	0	0	0	0	1	0	0	0	0	0
AQFPTAMNGGPNMWAITSEER_Acet[1]	AQFPTAMNGGPNMWAITSEER	Acetyl	Acet[1]	NX_Q9NZM3-1	ITSN2	0	0	0	0	0	0	0	0	0	0	0	0	0	0	0	0	0	0	0	0	0	0	0	1	0	0	0	0
AQGLIEVER_Acet[1]	AQGLIEVER	Acetyl	Acet[1]	NX_Q9BU02-1	THTPA	0	0	0	0	0	0	0	0	0	0	0	0	0	0	0	0	0	0	0	0	0	0	1	0	0	0	0	0
AQHDFAPAWLNFPTPPSSTK_Acet[1]	AQHDFAPAWLNFPTPPSSTK	Acetyl	Acet[1]	NX_Q86WP2-1	GPBP1	0	0	0	1	0	0	0	0	0	0	0	0	0	0	0	0	0	0	0	0	0	0	0	0	0	0	0	0
AQLQTR_Acet[1]	AQLQTR	Acetyl	Acet[1]	NX_Q9GZL7-1	WDR12	0	0	0	0	0	0	0	0	0	0	0	0	0	0	0	0	0	0	0	0	0	0	0	1	0	0	0	0
AQPPPDVEGDDCLPAYR_Acet[1]	AQPPPDVEGDDCLPAYR	Acetyl	Acet[1]	NX_Q9NUI1-1	DECR2	0	0	0	0	0	0	1	0	0	0	0	0	0	0	0	0	0	0	0	0	0	0	0	0	0	0	0	0
AQQQMTSSQK_Acet[1]	AQQQMTSSQK	Acetyl	Acet[1]	NX_Q712K3-1	UBE2R2	0	0	0	0	0	0	0	0	0	0	0	0	0	0	0	0	0	0	0	0	0	0	0	0	0	0	0	1
AQSGGEARPGPK_Acet[1]	AQSGGEARPGPK	Acetyl	Acet[1]	NX_Q9BRS8-1	LARP6	0	0	0	0	0	0	0	0	0	0	0	0	0	0	0	0	0	0	1	0	0	0	0	0	0	0	0	0
AQVAVSTLPVEEESSSETR_Acet[1]	AQVAVSTLPVEEESSSETR	Acetyl	Acet[1]	NX_Q6EKJ0-1	GTF2IRD2B	0	0	0	0	0	0	0	0	0	0	0	0	0	0	0	0	0	0	0	0	0	0	0	0	0	0	1	0
AQVLHVPAPFPGTPGPASPPAFPAKDPDPPYSVETPYGYR_Acet[1]	AQVLHVPAPFPGTPGPASPPAFPAKDPDPPYSVETPYGYR	Acetyl	Acet[1]	NX_Q63ZY3-1	KANK2	0	0	0	0	0	0	0	0	0	0	0	0	0	0	0	0	0	0	0	0	0	0	0	0	0	0	1	0
ARGGAGAEEASLR_Acet[1]	ARGGAGAEEASLR	Acetyl	Acet[1]	NX_Q16538-1	GPR162	0	0	0	0	0	0	0	0	0	0	0	0	0	0	0	0	0	0	0	0	1	0	0	0	0	0	0	0
ASAAVESFVTK_Acet[1]	ASAAVESFVTK	Acetyl	Acet[1]	NX_P38935-1	IGHMBP2	0	0	0	0	0	0	0	0	0	0	0	0	0	0	0	0	0	0	0	0	0	0	1	0	0	0	0	0
ASAGGEDCESPAPEADRPHQR_Acet[1]	ASAGGEDCESPAPEADRPHQR	Acetyl	Acet[1]	NX_Q9HA47-1	UCK1	0	0	0	0	0	0	0	0	0	0	0	0	0	0	0	0	0	1	0	0	0	0	0	0	0	0	0	0
ASAGSGMEEVR_Acet[1]	ASAGSGMEEVR	Acetyl	Acet[1]	NX_Q9BQJ4-1	TMEM47	0	0	0	0	0	0	0	0	0	0	0	0	0	0	0	0	0	0	0	0	0	0	1	0	0	0	0	0
ASAGVAAGR_Acet[1]	ASAGVAAGR	Acetyl	Acet[1]	NX_Q9NWA0-1	MED9	0	0	0	0	0	0	0	0	0	0	0	0	0	0	0	0	0	0	0	0	0	0	1	0	0	0	0	0
ASASGAMAK_Acet[1]	ASASGAMAK	Acetyl	Acet[1]	NX_Q9P0L0-1	VAPA	0	0	0	0	0	0	0	0	0	0	0	0	0	0	0	0	0	0	0	0	0	0	1	0	0	0	0	0
ASASSGPSSSVGFSSFDPAVPSCTLSSAASGIK_Acet[1]	ASASSGPSSSVGFSSFDPAVPSCTLSSAASGIK	Acetyl	Acet[1]	NX_Q99755-1	PIP5K1A	0	0	0	0	0	0	0	0	0	0	0	0	0	0	0	0	0	0	0	0	0	0	0	1	0	0	0	0
ASDAVQSEPR_Acet[1]	ASDAVQSEPR	Acetyl	Acet[1]	NX_Q16512-1	PKN1	0	0	0	0	0	0	0	0	0	0	0	0	0	0	0	0	0	0	0	0	0	0	0	0	0	0	0	1
ASEGLAGALASVLAGQGSSVHSCDSAPAGEPPAPVR_Acet[1]	ASEGLAGALASVLAGQGSSVHSCDSAPAGEPPAPVR	Acetyl	Acet[1]	NX_Q6ZVK8-1	NUDT18	0	0	0	0	0	0	0	0	0	0	0	0	0	0	0	0	0	0	0	0	1	0	0	0	0	0	0	0
ASELEPEVQAIDR_Acet[1]	ASELEPEVQAIDR	Acetyl	Acet[1]	NX_Q8IWV8-1	UBR2	0	0	0	0	0	0	0	0	0	0	0	0	0	0	0	0	0	0	0	0	0	0	1	0	0	0	0	0
ASFGWK_Acet[1]	ASFGWK	Acetyl	Acet[1]	NX_Q6PID6-1	TTC33	0	0	0	0	0	0	0	0	0	0	0	0	0	0	0	0	0	0	0	0	0	0	1	0	0	0	0	0
ASGAGGVGGGGGGK_Acet[1]	ASGAGGVGGGGGGK	Acetyl	Acet[1]	NX_P49790-1	NUP153	0	0	0	0	0	0	0	0	0	0	0	0	0	0	0	0	0	0	0	0	0	0	1	0	0	0	0	0
ASGAYNPYIEIIEQPR_Acet[1]	ASGAYNPYIEIIEQPR	Acetyl	Acet[1]	NX_Q04864-1	REL	0	0	0	0	0	0	0	0	0	0	0	0	0	0	0	0	0	0	0	0	0	0	0	1	0	0	0	0
ASGDLYEVER_Acet[1]	ASGDLYEVER	Acetyl	Acet[1]	NX_Q8N8U2-1	CDYL2	0	0	0	0	0	0	0	0	0	0	0	0	0	0	0	0	0	0	0	0	0	0	1	0	0	0	0	0
ASIFSK_Acet[1]	ASIFSK	Acetyl	Acet[1]	NX_P17540-1	CKMT2	0	0	0	0	0	0	0	0	0	0	0	0	0	0	0	0	0	0	0	0	1	0	0	0	0	0	0	0
ASIMEGPLSK_Acet[1]	ASIMEGPLSK	Acetyl	Acet[1]	NX_Q96SU4-1	OSBPL9	0	0	0	0	0	0	0	0	0	0	0	0	0	0	0	0	0	0	0	0	0	0	0	0	0	0	0	1
ASLEVSR_Acet[1]	ASLEVSR	Acetyl	Acet[1]	NX_O60762-1	DPM1	0	0	0	0	0	0	0	0	0	0	0	0	0	0	0	0	0	0	0	0	0	0	1	0	0	0	0	0
ASLGDLVRAWHLGAQAVDR_Acet[1]	ASLGDLVRAWHLGAQAVDR	Acetyl	Acet[1]	NX_Q86UR1-1	NOXA1	0	0	0	0	0	0	0	0	0	0	0	0	0	1	0	0	0	0	0	0	0	0	0	0	0	0	0	0
ASNVTNK_Acet[1]	ASNVTNK	Acetyl	Acet[1]	NX_P07910-1	HNRNPC	0	0	0	0	0	0	0	0	0	0	0	0	0	0	0	0	0	0	0	0	0	0	1	0	0	0	0	0
ASPGHSDLGEVAPEIK_Acet[1]	ASPGHSDLGEVAPEIK	Acetyl	Acet[1]	NX_Q8TCY9-2	URGCP	0	0	0	0	0	0	0	0	0	0	0	0	0	0	0	0	0	0	0	0	0	0	1	0	0	0	0	0
ASPPESDGFSDVR_Acet[1]	ASPPESDGFSDVR	Acetyl	Acet[1]	NX_P35568-1	IRS1	0	0	0	0	0	0	0	0	0	0	0	0	0	0	0	0	0	0	0	0	0	0	1	0	0	0	0	0
ASQNSFR_Acet[1]	ASQNSFR	Acetyl	Acet[1]	NX_P07954-1	FH	0	0	0	0	0	0	0	0	0	0	0	0	0	0	0	0	0	0	0	0	0	0	1	0	0	0	0	0
ASSEVAR_Acet[1]	ASSEVAR	Acetyl	Acet[1]	NX_Q9P0V9-1	SEPT10	0	0	0	0	0	0	0	0	0	0	0	0	0	0	0	0	0	0	0	0	0	0	1	0	0	0	0	0
ASSVGNVADSTGLAELAHR_Acet[1]	ASSVGNVADSTGLAELAHR	Acetyl	Acet[1]	NX_O15294-3	OGT	0	0	0	0	0	0	0	0	0	0	0	0	0	0	0	0	0	0	0	0	1	0	0	0	0	0	0	0
ASVHESLYFNPMMTNGVVHANVFGIK_Acet[1]	ASVHESLYFNPMMTNGVVHANVFGIK	Acetyl	Acet[1]	NX_Q9UJX4-1	ANAPC5	0	0	0	0	0	0	0	0	0	0	0	0	0	0	0	0	0	1	0	0	0	0	0	0	0	0	0	0
ASVLGSGRGSGGLSSQLK_Acet[1]	ASVLGSGRGSGGLSSQLK	Acetyl	Acet[1]	NX_Q9NS39-1	ADARB2	0	0	0	0	0	0	0	0	0	0	0	0	1	0	0	0	0	0	0	0	0	0	0	0	0	0	0	0
ASVLSYESLVHAVAGAVGSVTAMTVFFPLDTAR_Acet[1]	ASVLSYESLVHAVAGAVGSVTAMTVFFPLDTAR	Acetyl	Acet[1]	NX_O43808-1	SLC25A17	0	0	0	0	0	0	0	0	0	0	0	0	0	0	0	1	0	0	0	0	0	0	0	0	0	0	0	0
ASVTLSEAEK_Acet[1]	ASVTLSEAEK	Acetyl	Acet[1]	NX_Q15024-1	EXOSC7	0	0	0	0	0	0	0	0	0	0	0	0	0	0	0	0	0	0	0	0	0	0	1	0	0	0	0	0
ASVVPVKDK_Acet[1]	ASVVPVKDK	Acetyl	Acet[1]	NX_P56134-1	ATP5MF	0	0	0	0	0	0	0	0	0	0	0	0	0	0	1	0	0	0	0	0	0	0	0	0	0	0	0	0
ASYPYR_Acet[1]	ASYPYR	Acetyl	Acet[1]	NX_Q9UBV8-1	PEF1	0	0	0	0	0	0	0	0	0	0	0	0	0	0	0	0	0	0	0	0	0	0	1	0	0	0	0	0
ATAEVLNIGKK_Acet[1]	ATAEVLNIGKK	Acetyl	Acet[1]	NX_P22234-1	PAICS	0	0	0	0	1	0	0	0	0	0	0	0	0	0	0	0	0	0	0	0	0	0	0	0	0	0	0	0
ATAVETEACQPTDASWESGGGGDDEMK_Acet[1]	ATAVETEACQPTDASWESGGGGDDEMK	Acetyl	Acet[1]	NX_Q9UK61-1	FAM208A	0	0	0	0	0	0	0	0	0	0	0	0	0	0	0	0	0	0	0	0	0	0	0	0	0	0	1	0
ATDWLGSIVSINCGDSLGVYQGR_Acet[1]	ATDWLGSIVSINCGDSLGVYQGR	Acetyl	Acet[1]	NX_Q96F86-1	EDC3	0	0	0	0	0	0	0	0	0	0	0	0	0	0	0	0	0	0	0	0	0	0	0	1	0	0	0	0
ATEEKKPETEAAR_Acet[1]	ATEEKKPETEAAR	Acetyl	Acet[1]	NX_P61964-1	WDR5	0	0	0	0	0	0	1	0	0	0	0	0	0	0	0	0	0	0	0	0	0	0	0	0	0	0	0	0
ATELEYESVLCVKPDVSVYR_Acet[1]	ATELEYESVLCVKPDVSVYR	Acetyl	Acet[1]	NX_Q8NC96-1	NECAP1	0	0	0	0	0	0	0	0	0	0	0	0	0	0	0	0	0	0	0	0	0	0	1	0	0	0	0	0
ATELQCPDSMPCHNQQVNSASTPSPEQLRPGDLILDHAGGNR_Acet[1]	ATELQCPDSMPCHNQQVNSASTPSPEQLRPGDLILDHAGGNR	Acetyl	Acet[1]	NX_Q96BW1-1	UPRT	0	0	0	0	0	0	0	0	0	0	0	0	0	0	0	0	0	0	0	0	0	1	0	0	0	0	0	0
ATETVELHK_Acet[1]	ATETVELHK	Acetyl	Acet[1]	NX_P82979-1	SARNP	0	0	0	0	0	0	0	0	0	0	0	0	0	0	0	0	0	0	0	0	0	0	0	0	0	0	1	0
ATEVHNLQELR_Acet[1]	ATEVHNLQELR	Acetyl	Acet[1]	NX_Q2TAP0-1	GOLGA7B	0	0	0	0	0	0	0	0	0	0	1	0	0	0	0	0	0	0	0	0	0	0	0	0	0	0	0	0
ATGANATPLGK_Acet[1]	ATGANATPLGK	Acetyl	Acet[1]	NX_Q15637-1	SF1	0	0	0	0	0	0	0	0	0	0	0	0	0	0	0	0	0	0	0	0	0	0	0	0	0	0	0	1
ATGGGPFEDGMNDQDLPNWSNENVDDR_Acet[1]	ATGGGPFEDGMNDQDLPNWSNENVDDR	Acetyl	Acet[1]	NX_Q15154-1	PCM1	0	0	0	0	0	0	0	0	0	0	0	0	0	0	0	0	0	0	0	0	0	0	0	0	0	0	0	1
ATHGQTCARPMCIPPSYADLGK_Acet[1]	ATHGQTCARPMCIPPSYADLGK	Acetyl	Acet[1]	NX_P45880-1	VDAC2	0	0	0	0	0	0	0	0	0	0	0	0	0	0	0	0	0	0	0	0	1	0	0	0	0	0	0	0
ATIAAAAFEALMDGVTCWDVPR_Acet[1]	ATIAAAAFEALMDGVTCWDVPR	Acetyl	Acet[1]	NX_A6NFQ2-1	TCAF2	0	0	0	0	0	0	0	0	0	0	0	0	0	0	0	0	0	0	0	0	1	0	0	0	0	0	0	0
ATKDPTAVER_Acet[1]	ATKDPTAVER	Acetyl	Acet[1]	NX_Q8WXA3-1	RUFY2	0	0	0	0	0	0	0	0	0	0	0	0	0	0	0	0	0	0	0	0	0	0	1	0	0	0	0	0
ATLIYVDKENGEPGTR_Acet[1]	ATLIYVDKENGEPGTR	Acetyl	Acet[1]	NX_O95997-1	PTTG1	0	0	0	0	0	0	0	0	0	0	0	0	0	0	0	0	0	0	0	0	0	0	1	0	0	0	0	0
ATPASAPDTR_Acet[1]	ATPASAPDTR	Acetyl	Acet[1]	NX_Q92843-1	BCL2L2	0	0	0	0	0	0	0	0	0	0	0	0	0	0	0	0	0	0	0	0	0	0	1	0	0	0	0	0
ATPYVTDETGGK_Acet[1]	ATPYVTDETGGK	Acetyl	Acet[1]	NX_Q9BRP8-1	PYM1	0	0	0	0	0	0	0	0	0	0	0	0	0	0	0	0	0	0	0	0	0	0	0	1	0	0	0	0
ATSAPLR_Acet[1]	ATSAPLR	Acetyl	Acet[1]	NX_Q12899-1	TRIM26	0	0	0	0	0	0	0	0	0	0	0	0	0	0	0	0	0	0	0	0	0	0	1	0	0	0	0	0
ATSGGEEAAAAAPAPGTPATGADTTPGWEVAVRPLLSASYSAFEMK_Acet[1]	ATSGGEEAAAAAPAPGTPATGADTTPGWEVAVRPLLSASYSAFEMK	Acetyl	Acet[1]	NX_Q5T4S7-1	UBR4	0	0	0	0	0	0	0	0	0	0	0	0	0	0	0	0	0	0	0	0	0	1	0	0	0	0	0	0
ATSLGSNTYNR_Acet[1]	ATSLGSNTYNR	Acetyl	Acet[1]	NX_Q9NW64-1	RBM22	0	0	0	0	0	0	0	0	0	0	0	0	0	0	0	0	0	0	0	0	0	0	1	0	0	0	0	0
ATTAAPAGGAR_Acet[1]	ATTAAPAGGAR	Acetyl	Acet[1]	NX_Q9GZM5-1	YIPF3	0	0	0	0	0	0	0	0	0	0	0	0	0	0	0	0	0	0	0	0	0	0	0	1	0	0	0	0
ATTVPDGCR_Acet[1]	ATTVPDGCR	Acetyl	Acet[1]	NX_Q8NFJ5-1	GPRC5A	0	0	0	0	0	0	0	0	0	0	0	0	0	0	0	0	0	0	0	0	0	0	0	0	0	0	1	0
ATVEPETTPTPNPPTTEEEK_Acet[1]	ATVEPETTPTPNPPTTEEEK	Acetyl	Acet[1]	NX_P06730-1	EIF4E	0	0	0	0	0	0	0	0	0	0	0	0	0	0	0	0	0	0	0	0	0	0	0	0	0	0	0	1
ATYTCITCR_Acet[1]	ATYTCITCR	Acetyl	Acet[1]	NX_Q969S3-1	ZNF622	0	0	0	0	0	0	0	0	0	0	0	0	0	0	0	0	0	0	0	0	0	0	0	1	0	0	0	0
AVAAAAAAAGPAGAGGGR_Acet[1]	AVAAAAAAAGPAGAGGGR	Acetyl	Acet[1]	NX_Q13884-1	SNTB1	0	0	0	0	0	0	0	0	0	0	0	0	0	0	0	0	0	0	0	0	0	0	1	0	0	0	0	0
AVDIQPACLGLYCGK_Acet[1]	AVDIQPACLGLYCGK	Acetyl	Acet[1]	NX_Q9P055-4	JKAMP	0	0	0	0	0	0	0	0	0	0	0	0	0	0	0	0	0	0	0	0	0	0	0	1	0	0	0	0
AVNVYSTSITQETMSR_Acet[1]	AVNVYSTSITQETMSR	Acetyl	Acet[1]	NX_Q15555-1	MAPRE2	0	0	0	0	0	0	0	0	0	0	1	0	0	0	0	0	0	0	0	0	0	0	0	0	0	0	0	0
AVQISK_Acet[1]	AVQISK	Acetyl	Acet[1]	NX_P23396-1	RPS3	0	0	0	0	0	0	0	0	0	0	0	0	1	0	0	0	0	0	0	0	0	0	0	0	0	0	0	0
AVSVTPIR_Acet[1]	AVSVTPIR	Acetyl	Acet[1]	NX_Q9NR56-1	MBNL1	0	0	0	0	0	0	0	0	0	0	1	0	0	0	0	0	0	0	0	0	0	0	0	0	0	0	0	0
AVSVTPIRDTK_Acet[1]	AVSVTPIRDTK	Acetyl	Acet[1]	NX_Q9NR56-1	MBNL1	0	0	0	0	0	0	0	0	0	0	0	0	0	0	0	0	0	0	0	0	0	0	0	0	0	0	1	0
AVTAQAAR_Acet[1]	AVTAQAAR	Acetyl	Acet[1]	NX_Q92871-1	PMM1	0	0	0	0	0	0	0	0	0	0	0	0	0	0	0	0	0	0	0	0	0	0	1	0	0	0	0	0
AWALK_Acet[1]	AWALK	Acetyl	Acet[1]	NX_Q12800-1	TFCP2	0	0	0	0	0	0	0	0	0	0	0	0	0	0	0	0	0	0	0	0	0	0	1	0	0	0	0	0
AWVLK_Acet[1]	AWVLK	Acetyl	Acet[1]	NX_Q9NZI7-1	UBP1	0	0	0	0	0	0	0	0	0	0	0	0	0	0	0	0	0	0	0	0	0	0	0	0	0	1	0	0
AYHSFLVEPISCHAWNKDR_Acet[1]	AYHSFLVEPISCHAWNKDR	Acetyl	Acet[1]	NX_O15143-1	ARPC1B	0	0	0	0	0	0	0	0	0	0	0	0	0	0	0	1	0	0	0	0	0	0	0	0	0	0	0	0
AYSQGGGK_Acet[1]	AYSQGGGK	Acetyl	Acet[1]	NX_Q92769-1	HDAC2	0	0	0	0	0	0	0	0	0	0	0	0	0	0	0	0	0	0	0	0	0	0	1	0	0	0	0	0
CDDEETTALVCDNGSGLVK_Acet[1]	CDDEETTALVCDNGSGLVK	Acetyl	Acet[1]	NX_P68032-1	ACTC1	0	0	0	0	0	0	0	0	0	0	0	0	0	0	0	0	0	0	0	0	0	0	1	0	0	0	0	0
CSLASGATGGR_Acet[1]	CSLASGATGGR	Acetyl	Acet[1]	NX_O60678-1	PRMT3	0	0	0	0	0	0	0	0	0	0	0	0	0	0	0	0	0	0	0	0	0	0	0	1	0	0	0	0
CSSLEQALAVLVTTFHKYSCQEGDKFK_Acet[1]	CSSLEQALAVLVTTFHKYSCQEGDKFK	Acetyl	Acet[1]	NX_P29034-1	S100A2	0	0	0	0	0	0	0	0	0	0	1	0	0	0	0	0	0	0	0	0	0	0	0	0	0	0	0	0
DPNCSCAAGDSCTCAGSCK_Acet[1]	DPNCSCAAGDSCTCAGSCK	Acetyl	Acet[1]	NX_P02795-1	MT2A	0	0	0	0	0	0	0	0	0	0	0	0	0	0	0	0	0	0	0	0	0	0	1	0	0	0	0	0
DWGTLQTILGGVNK_Acet[1]	DWGTLQTILGGVNK	Acetyl	Acet[1]	NX_P29033-1	GJB2	0	0	0	0	0	0	0	0	0	1	0	0	0	0	0	0	0	0	0	0	0	0	0	0	0	0	0	0
EAGSGPPGGPGSESPNR_Acet[1]	EAGSGPPGGPGSESPNR	Acetyl	Acet[1]	NX_Q5JU85-2	IQSEC2	0	0	0	0	0	0	1	0	0	0	0	0	0	0	0	0	0	0	0	0	0	0	0	0	0	0	0	0
EEKYLPELMAEK_Acet[1]	EEKYLPELMAEK	Acetyl	Acet[1]	NX_O75525-1	KHDRBS3	0	0	0	0	0	0	0	0	0	0	0	0	0	0	0	0	0	0	1	0	0	0	0	0	0	0	0	0
ELCEFAFNMK_Acet[1]	ELCEFAFNMK	Acetyl	Acet[1]	NX_P84022-1	SMAD3	0	0	0	0	0	0	0	0	0	0	0	0	0	0	0	0	0	0	0	0	0	0	1	0	0	0	0	0
ELGLGGLSTLSHCPWPR_Acet[1]	ELGLGGLSTLSHCPWPR	Acetyl	Acet[1]	NX_Q5T4W7-1	ARTN	0	0	0	0	0	0	0	0	0	0	0	0	0	0	0	0	0	0	0	0	0	0	0	0	0	0	1	0
ENSQLCKLFIGGLNVQTSESGLR_Acet[1]	ENSQLCKLFIGGLNVQTSESGLR	Acetyl	Acet[1]	NX_Q13151-1	HNRNPA0	0	0	0	0	0	0	0	0	0	0	0	0	0	0	0	0	0	1	0	0	0	0	0	0	0	0	0	0
EQLLGIK_Acet[1]	EQLLGIK	Acetyl	Acet[1]	NX_Q9NP94-1	SLC39A2	1	0	0	0	0	0	0	0	0	0	0	0	0	0	0	0	0	0	0	0	0	0	0	0	0	0	0	0
FLHLDSHSSLER_Acet[1]	FLHLDSHSSLER	Acetyl	Acet[1]	NX_Q5SWW7-1	C10orf55	0	0	0	0	0	0	0	0	0	0	0	0	0	0	0	0	0	0	0	0	0	0	0	0	0	0	0	1
GAAAAEADR_Acet[1]	GAAAAEADR	Acetyl	Acet[1]	NX_Q9Y580-1	RBM7	0	0	0	0	0	0	0	0	0	0	0	0	0	0	0	0	0	0	0	0	0	0	0	1	0	0	0	0
GAVTDDEVIR_Acet[1]	GAVTDDEVIR	Acetyl	Acet[1]	NX_Q6I9Y2-1	THOC7	0	0	0	0	0	0	0	0	0	0	0	0	0	0	0	0	0	0	0	0	0	0	0	1	0	0	0	0
GDDSEWLK_Acet[1]	GDDSEWLK	Acetyl	Acet[1]	NX_Q14008-1	CKAP5	0	0	0	0	0	0	0	0	0	0	0	0	0	0	0	0	0	0	0	0	0	0	1	0	0	0	0	0
GDDSEWLKLPVDQK_Acet[1]	GDDSEWLKLPVDQK	Acetyl	Acet[1]	NX_Q14008-1	CKAP5	1	0	0	0	0	0	0	0	0	0	0	0	0	0	0	0	0	0	0	0	0	0	0	0	0	0	0	0
GDMANNSVAYSGVK_Acet[1]	GDMANNSVAYSGVK	Acetyl	Acet[1]	NX_P20020-1	ATP2B1	0	0	0	0	0	0	0	0	0	0	0	0	0	0	0	0	0	0	0	0	0	0	1	0	0	0	0	0
GDQPCASGR_Acet[1]	GDQPCASGR	Acetyl	Acet[1]	NX_A0A0U1RRE5-1	NBDY	0	0	0	0	0	0	0	0	0	0	0	0	0	0	0	0	0	0	0	0	0	0	0	1	0	0	0	0
GDREQLLQR_Acet[1]	GDREQLLQR	Acetyl	Acet[1]	NX_Q04917-1	YWHAH	0	0	0	0	0	0	1	0	0	0	0	0	0	0	0	0	0	0	0	0	0	0	0	0	0	0	0	0
GDSDDEYDR_Acet[1]	GDSDDEYDR	Acetyl	Acet[1]	NX_Q9BXP5-1	SRRT	0	0	0	0	0	0	0	0	0	0	0	0	0	0	0	0	0	0	0	0	0	0	1	0	0	0	0	0
GDSEMAVFGAAAPYLR_Acet[1]	GDSEMAVFGAAAPYLR	Acetyl	Acet[1]	NX_P12883-1	MYH7	0	0	0	0	0	0	0	0	0	0	0	0	0	0	0	0	0	0	0	0	0	1	0	0	0	0	0	0
GDYGFGVLVQSNTGNK_Acet[1]	GDYGFGVLVQSNTGNK	Acetyl	Acet[1]	NX_Q17RY0-1	CPEB4	0	0	0	0	0	0	0	0	0	0	0	0	0	0	0	0	0	0	0	0	0	0	0	1	0	0	0	0
GGTESSISEPGSPSR_Acet[1]	GGTESSISEPGSPSR	Acetyl	Acet[1]	NX_Q8TDW4-1	ST7L	0	0	0	0	0	0	0	0	0	0	0	0	0	0	0	0	0	0	0	0	0	0	0	0	0	0	0	1
GISGQEVLTATLDLEDVR_Acet[1]	GISGQEVLTATLDLEDVR	Acetyl	Acet[1]	NX_Q6IA69-2	NADSYN1	0	0	0	0	0	0	0	0	0	0	0	0	0	0	0	0	0	0	0	0	0	0	0	1	0	0	0	0
GNSLLRENSFR_Acet[1]	GNSLLRENSFR	Acetyl	Acet[1]	NX_Q8N6F7-2	GCSAM	0	0	0	0	0	0	0	0	0	0	0	0	0	0	0	0	0	1	0	0	0	0	0	0	0	0	0	0
GRLTEAAAAGSGSR_Acet[1]	GRLTEAAAAGSGSR	Acetyl	Acet[1]	NX_B0YJ81-1	HACD1	0	0	0	0	0	0	0	0	0	0	0	0	0	0	0	0	0	0	0	0	1	0	0	0	0	0	0	0
GSPEDDLIGIPFPDHSSELLSCLNEQR_Acet[1]	GSPEDDLIGIPFPDHSSELLSCLNEQR	Acetyl	Acet[1]	NX_O15156-1	ZBTB7B	0	0	0	0	0	0	0	0	0	1	0	0	0	0	0	0	0	0	0	0	0	0	0	0	0	0	0	0
GTALDIK_Acet[1]	GTALDIK	Acetyl	Acet[1]	NX_O14972-1	DSCR3	0	0	0	0	0	0	0	0	0	0	0	0	0	0	0	0	0	0	0	0	0	0	1	0	0	0	0	0
GWGGGGGCTPRPPIHQQPPER_Acet[1]	GWGGGGGCTPRPPIHQQPPER	Acetyl	Acet[1]	NX_Q14728-1	MFSD10	0	0	0	0	0	0	0	0	0	0	0	0	0	0	0	0	1	0	0	0	0	0	0	0	0	0	0	0
KDPLAK_Acet[1]	KDPLAK	Acetyl	Acet[1]	NX_Q68BL8-1	OLFML2B	0	0	0	0	0	0	0	0	0	0	0	0	0	0	0	0	1	0	0	0	0	0	0	0	0	0	0	0
KEENVKTVLMNPNIASVQTNEVGLK_Acet[1]	KEENVKTVLMNPNIASVQTNEVGLK	Acetyl	Acet[1]	NX_P31327-1	CPS1	0	0	0	0	0	0	0	0	0	0	0	0	0	0	0	0	0	1	0	0	0	0	0	0	0	0	0	0
KESTLEAIGYICQDIDPEQLQDK_Acet[1]	KESTLEAIGYICQDIDPEQLQDK	Acetyl	Acet[1]	NX_Q14974-1	KPNB1	0	0	0	0	0	0	0	0	0	0	0	0	0	0	0	0	0	0	0	1	0	0	0	0	0	0	0	0
KNSNVVK_Acet[1]	KNSNVVK	Acetyl	Acet[1]	NX_Q5VWK5-1	IL23R	0	0	0	0	0	0	0	0	0	0	0	0	0	0	1	0	0	0	0	0	0	0	0	0	0	0	0	0
KPDETPMFDPSLLK_Acet[1]	KPDETPMFDPSLLK	Acetyl	Acet[1]	NX_Q96EK6-1	GNPNAT1	0	0	0	0	0	0	0	0	0	0	0	0	0	0	0	0	0	0	0	0	0	0	1	0	0	0	0	0
KPILLQGHER_Acet[1]	KPILLQGHER	Acetyl	Acet[1]	NX_Q13347-1	EIF3I	0	0	0	0	0	0	0	0	0	0	0	0	0	0	0	0	0	0	0	0	0	0	0	0	0	1	0	0
KVENFK_Acet[1]	KVENFK	Acetyl	Acet[1]	NX_Q6Q4G3-1	LVRN	0	0	0	0	0	0	0	0	0	0	0	0	0	0	0	0	0	1	0	0	0	0	0	0	0	0	0	0
LHTILSTGSPLK_Acet[1]	LHTILSTGSPLK	Acetyl	Acet[1]	NX_Q86V21-1	AACS	0	0	0	0	0	0	0	0	0	0	0	0	1	0	0	0	0	0	0	0	0	0	0	0	0	0	0	0
LQDKGLSESEEAFR_Acet[1]	LQDKGLSESEEAFR	Acetyl	Acet[1]	NX_P57082-1	TBX4	0	0	0	0	0	0	0	0	0	1	0	0	0	0	0	0	0	0	0	0	0	0	0	0	0	0	0	0
MAAAATAAEGVPSR_Acet[1]	MAAAATAAEGVPSR	Acetyl	Acet[1]	NX_Q8TBC3-1	SHKBP1	0	0	0	0	0	0	0	0	0	0	0	0	0	0	0	0	0	0	0	0	0	0	1	0	0	0	0	0
MAARWSSENVVVEFR_Acet[1]	MAARWSSENVVVEFR	Acetyl	Acet[1]	NX_Q6PJI9-1	WDR59	0	0	0	0	0	0	0	0	0	0	0	0	0	0	0	0	1	0	0	0	0	0	0	0	0	0	0	0
MAASAGGPGSWSENILEYFLR_Acet[1]	MAASAGGPGSWSENILEYFLR	Acetyl	Acet[1]	NX_Q6UXP7-1	FAM151B	0	0	0	0	0	0	0	0	0	0	0	0	0	0	0	0	0	1	0	0	0	0	0	0	0	0	0	0
MAEEGAILKVTK_Acet[1]	MAEEGAILKVTK	Acetyl	Acet[1]	NX_Q6ZNE9-1	RUFY4	0	1	0	0	0	0	0	0	0	0	0	0	0	0	0	0	0	0	0	0	0	0	0	0	0	0	0	0
MAGAAMYELVR_Acet[1]	MAGAAMYELVR	Acetyl	Acet[1]	NX_P38606-1	ATP6V1A	0	0	0	0	0	0	0	0	1	0	0	0	0	0	0	0	0	0	0	0	0	0	0	0	0	0	0	0
MAHFVQGTSRMIAAESSTEHK_Acet[1]	MAHFVQGTSRMIAAESSTEHK	Acetyl	Acet[1]	NX_Q96KP6-1	TNIP3	0	0	0	0	0	1	0	0	0	0	0	0	0	0	0	0	0	0	0	0	0	0	0	0	0	0	0	0
MAPDPVAAETAAQGPTPR_Acet[1]	MAPDPVAAETAAQGPTPR	Acetyl	Acet[1]	NX_O60427-1	FADS1	0	0	0	0	0	0	0	0	0	0	0	0	0	0	0	0	0	0	0	0	0	0	1	0	0	0	0	0
MAPEINLPGPMSLIDNTK_Acet[1]	MAPEINLPGPMSLIDNTK	Acetyl	Acet[1]	NX_P32456-1	GBP2	0	0	0	0	0	0	0	0	0	0	0	0	0	0	0	0	0	0	0	0	0	0	0	0	0	0	0	1
MAPEVLPKPR_Acet[1]	MAPEVLPKPR	Acetyl	Acet[1]	NX_P09669-1	COX6C	0	0	0	0	0	0	0	0	0	0	0	0	0	0	0	0	0	0	0	0	0	0	0	0	0	0	1	0
MAPSVPAAEPEYPK_Acet[1]	MAPSVPAAEPEYPK	Acetyl	Acet[1]	NX_P54819-1	AK2	0	0	0	0	0	0	0	0	0	0	0	0	0	0	0	0	0	0	0	0	0	0	1	0	0	0	0	0
MAVAAAAAAAGPAGAGGGR_Acet[1]	MAVAAAAAAAGPAGAGGGR	Acetyl	Acet[1]	NX_Q13884-1	SNTB1	0	0	0	0	0	0	0	0	0	0	0	0	1	0	0	0	0	0	0	0	0	0	0	0	0	0	0	0
MCEEEDSTALVCDNGSGLCK_Acet[1]	MCEEEDSTALVCDNGSGLCK	Acetyl	Acet[1]	NX_P62736-1	ACTA2	0	0	0	0	0	0	0	0	0	0	0	0	0	0	0	0	0	0	0	0	0	0	0	1	0	0	0	0
MDAAEVEFLAEK_Acet[1]	MDAAEVEFLAEK	Acetyl	Acet[1]	NX_Q9Y248-1	GINS2	0	0	0	0	0	0	0	0	0	0	0	0	0	0	0	0	0	0	0	0	0	0	1	0	0	0	0	0
MDAEGLALLLPPVTLAALVDSWLR_Acet[1]	MDAEGLALLLPPVTLAALVDSWLR	Acetyl	Acet[1]	NX_Q15274-1	QPRT	0	0	0	0	0	0	0	0	0	0	0	0	0	0	1	0	0	0	0	0	0	0	0	0	0	0	0	0
MDAFK_Acet[1]	MDAFK	Acetyl	Acet[1]	NX_P78337-1	PITX1	0	0	0	0	0	0	0	0	0	0	0	0	0	0	0	0	0	0	0	0	0	0	0	0	0	0	1	0
MDAIKK_Acet[1]	MDAIKK	Acetyl	Acet[1]	NX_P07951-1	TPM2	0	0	0	0	0	0	0	0	0	0	0	0	0	0	0	0	0	0	0	0	0	1	0	0	0	0	0	0
MDASLEK_Acet[1]	MDASLEK	Acetyl	Acet[1]	NX_Q6P996-1	PDXDC1	0	0	0	0	0	0	0	0	0	0	0	0	0	0	0	0	0	0	0	0	0	0	1	0	0	0	0	0
MDATALER_Acet[1]	MDATALER	Acetyl	Acet[1]	NX_Q9Y6W3-1	CAPN7	0	0	0	0	0	0	0	1	0	0	0	0	0	0	0	0	0	0	0	0	0	0	0	0	0	0	0	0
MDAVDATMEK_Acet[1]	MDAVDATMEK	Acetyl	Acet[1]	NX_Q13938-1	CAPS	0	0	0	0	0	0	0	0	0	0	0	0	0	0	0	0	0	0	0	0	0	0	0	0	0	0	1	0
MDAWVR_Acet[1]	MDAWVR	Acetyl	Acet[1]	NX_O96011-1	PEX11B	0	0	0	0	0	0	0	0	0	0	0	0	0	0	0	0	0	0	0	0	0	0	0	0	0	0	0	1
MDCCTENACSKPDDDILDIPLDDPGANAAAAK_Acet[1]	MDCCTENACSKPDDDILDIPLDDPGANAAAAK	Acetyl	Acet[1]	NX_Q92686-1	NRGN	0	0	0	0	0	0	0	0	0	0	0	0	0	0	0	0	0	0	0	0	0	0	0	1	0	0	0	0
MDCEVNNGSSLR_Acet[1]	MDCEVNNGSSLR	Acetyl	Acet[1]	NX_P55957-1	BID	0	0	0	0	0	0	0	0	0	0	0	0	0	0	0	0	0	0	0	0	0	0	0	1	0	0	0	0
MDDEEETYR_Acet[1]	MDDEEETYR	Acetyl	Acet[1]	NX_P19388-1	POLR2E	0	0	0	0	0	0	0	0	0	0	0	0	0	0	0	0	0	0	0	0	0	0	0	0	0	0	0	1
MDDFER_Acet[1]	MDDFER	Acetyl	Acet[1]	NX_Q05682-1	CALD1	0	0	0	0	0	0	0	1	0	0	0	0	0	0	0	0	0	0	0	0	0	0	0	0	0	0	0	0
MDDKPNPEALSDSSER_Acet[1]	MDDKPNPEALSDSSER	Acetyl	Acet[1]	NX_Q3LIE5-1	ADPRM	0	0	0	0	0	0	0	0	0	0	0	0	0	0	0	0	0	0	0	0	0	0	0	0	0	0	0	1
MDDYSLDEFR_Acet[1]	MDDYSLDEFR	Acetyl	Acet[1]	NX_Q8N3Y1-1	FBXW8	0	0	0	0	0	0	0	0	0	0	0	0	0	0	0	0	0	0	0	0	0	0	0	1	0	0	0	0
MDEEIVSEK_Acet[1]	MDEEIVSEK	Acetyl	Acet[1]	NX_Q92581-1	SLC9A6	0	0	0	0	0	0	0	0	0	0	0	0	0	0	0	0	0	0	0	0	0	0	1	0	0	0	0	0
MDELFPLIFPAEPAQASGPYVEIIEQPK_Acet[1]	MDELFPLIFPAEPAQASGPYVEIIEQPK	Acetyl	Acet[1]	NX_Q04206-1	RELA	0	0	0	1	0	0	0	0	0	0	0	0	0	0	0	0	0	0	0	0	0	0	0	0	0	0	0	0
MDELVHDLASALEQTSEQNK_Acet[1]	MDELVHDLASALEQTSEQNK	Acetyl	Acet[1]	NX_Q9NWQ4-3	GPATCH2L	0	0	0	1	0	0	0	0	0	0	0	0	0	0	0	0	0	0	0	0	0	0	0	0	0	0	0	0
MDEQPR_Acet[1]	MDEQPR	Acetyl	Acet[1]	NX_P40424-1	PBX1	0	0	0	0	0	0	0	0	0	0	0	0	0	0	0	0	0	0	0	0	0	0	1	0	0	0	0	0
MDESALLDLLECPVCLER_Acet[1]	MDESALLDLLECPVCLER	Acetyl	Acet[1]	NX_Q7Z6J0-1	SH3RF1	0	0	0	0	0	0	0	0	0	0	0	0	0	0	0	1	0	0	0	0	0	0	0	0	0	0	0	0
[truncated: 13,444 more rows]
